# Supplementary material for: PEPIS: A Pipeline for Estimating Epistatic Effects in Quantitative Trait Locus Mapping and Genome-Wide Association Studies
Source: PLoS Comput Biol. 2016 May 25;12(5):e1004925. doi: 10.1371/journal.pcbi.1004925 (PMC4880203; doi:10.1371/journal.pcbi.1004925)
Supplement: S1 File — Eleven sub directories are included, and each contains three '.txt' files corresponding to the additive genotypic Z Matrix, the dominance W matrix, and the phenotypic vector. (ZIP) [file pcbi.1004925.s001.zip]

Archive with 45 entries (33 files):
- Simulate_Data/
- Simulate_Data/Bin_1000_Ind_2000/
- Simulate_Data/Bin_1000_Ind_2000/Phenotype_Simu_Ind_2000.txt
- Simulate_Data/Bin_1000_Ind_2000/W_Simu_Bin_1000_Ind_2000.txt
- Simulate_Data/Bin_1000_Ind_2000/Z_Simu_Bin_1000_Ind_2000.txt
- Simulate_Data/Bin_1000_Ind_1000/
- Simulate_Data/Bin_1000_Ind_1000/Phenotype_Simu_Ind_1000.txt
- Simulate_Data/Bin_1000_Ind_1000/W_Simu_Bin_1000_Ind_1000.txt
- Simulate_Data/Bin_1000_Ind_1000/Z_Simu_Bin_1000_Ind_1000.txt
- Simulate_Data/Bin_40000_Ind_1000/
- Simulate_Data/Bin_40000_Ind_1000/Phenotype_Simu_Ind_1000.txt
- Simulate_Data/Bin_40000_Ind_1000/W_Simu_Bin_40000_Ind_1000.txt
- Simulate_Data/Bin_40000_Ind_1000/Z_Simu_Bin_40000_Ind_1000.txt
- Simulate_Data/Bin_20000_Ind_1000/
- Simulate_Data/Bin_20000_Ind_1000/Phenotype_Simu_Ind_1000.txt
- Simulate_Data/Bin_20000_Ind_1000/W_Simu_Bin_20000_Ind_1000.txt
- Simulate_Data/Bin_20000_Ind_1000/Z_Simu_Bin_20000_Ind_1000.txt
- Simulate_Data/Bin_10000_Ind_1000/
- Simulate_Data/Bin_10000_Ind_1000/Phenotype_Simu_Ind_1000.txt
- Simulate_Data/Bin_10000_Ind_1000/W_Simu_Bin_10000_Ind_1000.txt
- Simulate_Data/Bin_10000_Ind_1000/Z_Simu_Bin_10000_Ind_1000.txt
- Simulate_Data/Bin_4000_Ind_1000/
- Simulate_Data/Bin_4000_Ind_1000/Phenotype_Simu_Ind_1000.txt
- Simulate_Data/Bin_4000_Ind_1000/W_Simu_Bin_4000_Ind_1000.txt
- Simulate_Data/Bin_4000_Ind_1000/Z_Simu_Bin_4000_Ind_1000.txt
- Simulate_Data/Bin_2000_Ind_1000/
- Simulate_Data/Bin_2000_Ind_1000/Phenotype_Simu_Ind_1000.txt
- Simulate_Data/Bin_2000_Ind_1000/W_Simu_Bin_2000_Ind_1000.txt
- Simulate_Data/Bin_2000_Ind_1000/Z_Simu_Bin_2000_Ind_1000.txt
- Simulate_Data/Bin_1000_Ind_40000/
- Simulate_Data/Bin_1000_Ind_40000/Phenotype_Simu_Ind_40000.txt
- Simulate_Data/Bin_1000_Ind_40000/W_Simu_Bin_1000_Ind_40000.txt
- Simulate_Data/Bin_1000_Ind_40000/Z_Simu_Bin_1000_Ind_40000.txt
- Simulate_Data/Bin_1000_Ind_20000/
- Simulate_Data/Bin_1000_Ind_20000/Phenotype_Simu_Ind_20000.txt
- Simulate_Data/Bin_1000_Ind_20000/W_Simu_Bin_1000_Ind_20000.txt
- Simulate_Data/Bin_1000_Ind_20000/Z_Simu_Bin_1000_Ind_20000.txt
- Simulate_Data/Bin_1000_Ind_10000/
- Simulate_Data/Bin_1000_Ind_10000/Phenotype_Simu_Ind_10000.txt
- Simulate_Data/Bin_1000_Ind_10000/W_Simu_Bin_1000_Ind_10000.txt
- Simulate_Data/Bin_1000_Ind_10000/Z_Simu_Bin_1000_Ind_10000.txt
- Simulate_Data/Bin_1000_Ind_4000/
- Simulate_Data/Bin_1000_Ind_4000/Phenotype_Simu_Ind_4000.txt
- Simulate_Data/Bin_1000_Ind_4000/W_Simu_Bin_1000_Ind_4000.txt
- Simulate_Data/Bin_1000_Ind_4000/Z_Simu_Bin_1000_Ind_4000.txt
