# Supplementary material for: PEPIS: A Pipeline for Estimating Epistatic Effects in Quantitative Trait Locus Mapping and Genome-Wide Association Studies
Source: PLoS Comput Biol. 2016 May 25;12(5):e1004925. doi: 10.1371/journal.pcbi.1004925 (PMC4880203; doi:10.1371/journal.pcbi.1004925)
Supplement: S1 File — Eleven sub directories are included, and each contains three '.txt' files corresponding to the additive genotypic Z Matrix, the dominance W matrix, and the phenotypic vector. (ZIP) [file pcbi.1004925.s001.zip › Simulate_Data/Bin_1000_Ind_2000/Phenotype_Simu_Ind_2000.txt]

7.9751
1.5917
5.4491
4.1987
4.0592
3.4838
0.020747
9.8591
6.5362
7.8863
4.7569
9.9996
9.9968
9.9845
8.6571
9.089
5.0096
7.3194
4.1631
9.0374
9.3982
1.2699
3.4107
3.1493
8.3068
9.0828
9.6634
0.29676
3.1218
6.7196
5.6
5.0957
1.0013
9.3055
5.9116
8.7195
7.615
0.80741
4.6445
9.9853
9.9421
5.5952
8.2502
7.7304
9.6479
9.9779
1.1833
9.8457
7.7296
3.0057
3.4088
8.9508
8.0602
7.9618
9.9878
7.9183
1.5612
2.5872
1.5968
2.2771
8.6985
8.442
5.5222
2.5306
5.7439
9.5105
5.8752
9.2693
4.4727
8.4433
9.8376
3.2339
6.8496
1.7655
2.0643
1.0037
1.2424
8.3317
6.0209
8.4314
9.7472
9.3183
9.993
9.417
9.9489
9.1722
3.8793
9.0433
8.8633
9.3727
9.222
4.7953
7.186
9.3714
7.8319
9.9737
2.6625
9.894
9.2521
4.3454
8.3357
6.6464
2.0192
7.5978
9.9885
6.4001
8.0059
1.7343
3.088
2.532
0.57895
4.1541
3.5367
5.339
2.0946
10
7.2196
5.7223
3.8247
5.4211
5.8659
9.9331
7.0206
8.1741
0.07553
7.9754
9.3952
8.5848
7.3785
9.6278
9.9826
4.7311
9.4963
4.3312
0.23395
1.4735
4.9372
4.6176
0.28305
2.5205
6.4224
9.3364
8.7726
9.0114
6.6105
9.9197
9.9985
9.944
6.631
9.8887
5.7044
8.1179
7.7083
9.7082
4.326
8.6338
8.111
8.579
4.6784
4.977
2.9133
1.5749
4.3509
5.2895
7.4569
9.999
0.44248
8.977
9.8892
9.7787
1.861
9.9753
6.3851
9.8102
9.7758
5.2938
8.3679
9.7745
0.32968
1.2038
5.5781
2.3221
0.53534
9.4207
4.917
9.5918
2.6935
8.7335
9.8097
9.2812
3.5292
5.3443
5.4002
4.0785
5.0539
1.3617
6.5131
6.55
0.45593
8.4188
0.93262
2.6265
8.7982
7.6505
0.094809
4.3724
5.5767
2.2809
1.1681
6.6219
5.4954
9.6227
7.4755
9.592
6.6176
0.22042
0.078275
2.5815
5.4368
9.0363
2.4781
4.2403
8.4846
4.3599
4.8441
2.4171
5.72
9.8662
9.845
5.7964
8.7285
3.8589
9.9692
8.3119
3.1938
1.714
7.7634
4.1771
1.1155
2.4633
0.77708
8.7697
9.4181
9.5457
4.0442
9.8666
8.1633
0.22619
5.1448
7.4349
8.3387
6.4554
9.563
2.2554
9.9922
9.661
5.0918
8.2375
4.5924
1.3969
7.3061
9.6258
9.3203
9.9662
5.0029
5.7467
2.3408
5.005
7.6415
7.6071
2.4933
1.8289
5.8594
9.6513
2.8653
7.0798
1.9712
9.7748
9.3357
7.7485
5.7445
6.9607
9.8426
9.889
7.0532
7.3881
9.8996
7.888
9.3862
8.6186
6.7261
3.3839
8.114
2.8541
3.0529
9.7659
1.9609
8.4899
6.3417
8.205
9.1618
4.5857
0.67442
9.668
5.4811
8.6181
9.8661
4.1737
9.9999
9.6634
9.4677
8.5802
7.5391
5.7073
9.6127
8.0469
9.4175
9.9981
9.4519
9.7343
6.9095
9.804
5.007
3.1695
7.0081
0.49003
9.6355
4.0328
8.7441
9.4803
8.777
8.5326
3.6424
6.8157
9.9502
3.6974
3.226
4.1505
9.3863
4.9738
8.1185
2.8504
1.3695
4.6642
3.5477
9.8984
9.9509
0.50054
8.0311
0.68774
6.1897
7.3067
9.6872
8.315
3.9022
9.8881
9.3394
7.7318
9.8698
5.465
5.0597
8.2607
1.3607
5.5622
2.9011
9.5604
9.0699
8.7225
9.9089
9.6071
7.591
0.2441
1.4819
7.2331
9.9722
9.6977
9.9479
9.9913
5.5234
4.8299
9.426
3.2722
9.9794
9.94
5.434
5.1567
8.8573
9.0254
9.5122
8.0313
1.5205
7.7002
0.67634
9.284
8.6046
8.0852
3.4906
9.0058
9.0782
5.1473
0.51422
9.6998
9.3561
7.1774
8.9592
9.4668
4.9637
9.9082
7.8697
4.3699
4.0702
9.8516
5.4389
2.3347
9.9645
8.5333
9.9961
2.9979
9.6403
7.0019
8.0042
0.70456
7.7496
8.3885
7.0499
0.9352
7.2375
0.83461
9.6999
8.0407
8.8451
8.5036
8.3011
9.9737
2.7438
6.7869
9.6952
7.0373
9.3116
2.7881
8.8496
9.9098
2.5273
6.2291
0.65693
3.4722
8.6562
9.7965
5.1542
0.42794
9.8895
6.7425
9.9013
4.927
8.8458
0.27404
7.2069
4.9793
5.0378
9.9732
9.2418
5.008
8.3824
6.0736
7.8677
9.9798
8.234
2.3433
9.679
9.0891
1.7014
2.5075
4.498
6.1734
7.3795
4.188
9.6371
9.4749
4.1687
8.2326
1.5884
8.686
5.1901
8.6824
4.474
8.7663
5.7984
5.7734
3.194
9.0783
9.5999
9.9334
7.2261
2.9876
8.1169
3.063
6.0091
9.7349
6.2412
9.9319
5.5306
8.8975
7.9839
1.5778
6.0342
9.9301
0.87148
5.6733
3.6906
3.5025
5.32
9.929
7.0988
9.5262
5.2286
6.5976
9.9705
2.0737
1.1021
8.953
9.9425
1.7023
8.5403
2.2743
8.8666
8.32
0.68627
9.5004
9.9977
6.3348
5.1545
0.76589
3.4642
7.9113
8.1028
3.8634
8.5618
0.94258
9.9564
1.4484
5.0088
8.535
7.1144
7.4061
5.6094
9.3484
4.2935
8.5204
9.9254
4.9638
9.5737
9.4488
1.9405
2.4471
6.0668
8.818
8.589
8.7629
0.14744
2.0065
9.3202
9.6933
9.2203
9.9621
9.9206
3.4328
7.1787
9.4493
7.316
8.2477
7.6875
9.1204
0.99427
6.9905
3.5336
5.0551
7.6207
9.2004
6.0331
7.1552
2.0121
3.3109
4.4393
6.4941
3.6854
4.0185
9.8553
7.9603
9.9536
8.2538
3.8373
1.6037
7.5668
6.4062
8.8487
9.2945
5.8705
7.7788
3.1735
9.9607
7.2119
4.2044
3.5221
9.9727
8.8334
8.9655
8.5827
9.4033
7.9061
7.1069
9.8191
5.7879
3.7197
4.2809
9.8883
8.9291
9.7348
5.6037
8.384
0.49549
9.9212
6.7272
7.2886
9.3338
5.0392
8.3233
4.9123
4.6947
8.4941
6.2976
1.6091
3.625
9.9902
8.9022
8.603
4.9012
0.31131
7.8089
0.57044
4.0397
2.9503
6.4861
9.347
8.3402
4.7444
4.4282
1.2259
2.6682
9.0568
1.4004
9.9168
6.2485
1.249
7.8253
9.6529
5.1897
9.4082
8.9688
8.0057
5.5817
5.7991
6.2317
6.1666
3.3715
7.035
0.62586
7.7531
0.77117
9.7994
9.7593
5.0668
9.9917
9.9748
9.9984
2.4522
0.045841
3.8004
5.1752
3.5838
9.2738
3.4748
6.4759
3.9635
5.1685
9.884
0.19949
2.0621
5.7251
9.6883
3.2877
9.9483
9.9888
5.5591
9.9972
1.906
9.3033
7.8954
8.281
6.958
3.394
2.2448
8.4024
9.5222
8.6835
6.7487
9.962
8.0108
3.4869
8.792
4.8264
9.2323
10
4.1113
9.9428
8.8842
1.4908
3.7669
9.9474
6.843
9.8302
9.4051
0.28716
9.3587
8.8066
9.7847
7.9065
8.3243
1.737
3.294
0.57098
6.4291
4.9079
4.3612
7.0315
2.8156
9.946
9.9559
8.0106
0.012702
9.8842
8.7849
1.1574
9.9998
4.7411
9.5543
6.6302
7.9698
6.8179
7.629
2.7192
7.9708
2.4077
6.44
7.4764
6.6355
9.6624
9.9998
9.9905
9.2141
3.0895
0.57035
2.9194
7.8779
8.3431
5.4214
8.4142
9.8546
3.8778
4.348
1.9574
7.3812
9.6063
4.5368
9.449
6.338
7.6096
9.9976
8.836
9.989
1.5017
9.8722
0.91673
1.925
8.3643
5.4916
4.8116
9.4894
4.5637
8.1585
6.6363
4.4359
9.6555
7.8095
1.1053
4.0623
2.652
7.7082
3.1214
6.9858
9.1099
9.975
9.3114
1.2544
9.953
9.992
8.1553
9.9777
4.9635
9.8799
0.0057432
6.8829
2.2959
4.7485
2.6596
8.0242
8.5882
5.2111
0.84242
0.74024
0.87629
1.1209
0.24621
9.9915
9.1448
9.2531
0.52305
1.8369
3.9903
9.86
9.9904
9.9996
5.1819
4.4318
2.899
9.1971
9.035
2.9238
6.3006
0.71556
8.571
9.4143
9.769
9.437
6.2951
5.1958
0.86894
9.6005
1.658
0.095409
4.1872
9.9596
8.7193
5.6941
9.7486
8.7236
8.1643
6.3673
9.9815
9.6156
0.16492
2.2062
6.8776
7.9075
4.4415
6.3605
5.8558
2.1401
9.9725
5.3589
9.6739
0.64884
6.1765
1.1853
4.7322
9.964
9.74
2.6922
7.4582
4.4682
9.8838
1.275
9.4479
2.7055
9.0482
3.5642
3.1966
3.3302
9.9933
5.6448
8.4034
0.73077
3.5651
9.8074
6.6148
0.048122
6.6711
9.6206
9.7982
4.5549
3.6228
9.6521
6.347
7.1493
2.8724
2.3573
9.893
9.9994
5.7511
9.6322
9.974
9.8613
9.6898
8.7878
2.6659
3.6455
6.3048
0.39357
4.0958
9.9951
4.7166
7.8215
8.1965
9.8806
5.8274
8.8579
3.1571
0.98569
8.2918
8.8231
4.4949
7.8196
4.7655
9.5556
5.431
8.9014
8.3875
9.9845
3.1021
8.0733
1.311
7.5468
9.7094
0.63885
4.9459
8.9758
9.7602
7.081
9.9997
6.2357
4.0771
6.7643
2.4998
2.4701
4.0914
9.281
8.174
9.9865
9.3728
7.8324
6.4971
4.3578
9.2531
1.4768
1.6695
9.1454
5.2864
7.9076
4.5239
9.0056
5.3647
9.0379
9.9997
1.311
6.7093
1.4681
9.0826
9.9047
1.3532
7.2892
7.6308
8.8017
4.5351
8.1075
3.0678
8.5814
8.8983
6.6094
2.4513
6.1512
8.0536
4.8496
9.6486
1.9152
3.844
9.952
8.5689
9.2562
9.5619
0.75995
6.0632
9.0846
2.1668
8.3801
3.7808
9.6857
9.6727
6.5311
5.811
9.9818
0.12846
5.858
6.934
8.2543
1.0975
2.2226
8.5609
3.3625
1.8604
0.67708
2.5714
7.1933
9.7834
9.3335
2.104
1.018
8.7053
6.8707
7.02
4.7276
4.8657
9.8982
6.4985
9.2306
2.8691
1.33
3.195
7.6943
8.621
9.9544
0.63175
2.5425
6.3515
4.8954
1.408
9.5594
5.8722
8.5697
7.7732
0.049038
8.5375
4.7775
4.0568
6.6184
8.2986
9.5195
7.7168
0.38952
9.4787
4.1593
9.6156
8.827
8.126
5.7108
1.0276
10
8.6158
3.5226
1.4441
3.6955
9.8831
3.3482
6.84
9.8985
2.9971
6.4704
8.2513
8.0364
8.654
4.0819
6.177
9.5073
9.9435
6.7269
4.6279
6.3666
4.6357
4.1868
2.1622
2.5864
7.0035
1.3559
9.934
2.3112
2.4942
9.033
8.7241
5.3386
1.4161
0.12956
5.5267
9.4522
6.462
1.5585
9.5385
8.6031
6.5227
7.4318
7.361
8.3553
8.4981
2.9679
9.5189
3.0389
6.0204
3.6183
4.1467
0.13616
9.9366
7.292
6.6616
7.3275
5.0472
4.987
9.9983
6.7732
9.2198
8.686
9.4889
4.1515
4.3134
9.0298
2.8598
9.6608
2.6337
9.9731
9.0652
2.0932
9.7349
9.9425
7.7469
5.8629
6.3936
8.922
3.9721
0.44799
9.9666
9.9998
9.4061
9.9986
6.9315
1.9968
6.6644
9.1936
8.7126
9.8047
9.2876
8.2458
4.184
5.0414
9.6689
5.6971
1.2587
9.7779
6.3181
2.6702
0.067487
8.5468
5.4862
5.5701
6.3905
7.2479
4.5415
6.8262
0.098124
2.6605
4.5896
9.2052
7.9101
8.9187
9.533
9.7309
1.8386
8.5855
9.2564
8.9252
8.1372
0.60073
3.0176
4.9639
8.467
3.349
1.2052
9.9954
3.191
9.9965
8.1848
3.7975
7.2677
8.9998
3.9696
1.7918
7.6007
3.3711
4.7095
9.9911
4.6681
9.9644
6.0113
0.16231
4.6803
2.4139
9.9996
6.4973
7.5551
4.0051
9.8303
1.6118
9.6184
6.2177
9.9218
7.3753
9.7949
5.2626
5.8798
8.0709
9.9036
2.0738
0.66188
5.891
8.0504
9.9205
4.4526
7.5532
9.4177
4.9191
1.4908
6.3946
0.45658
8.728
1.7439
3.0848
7.398
8.3352
5.5374
8.1493
9.7103
8.9239
5.7869
7.8226
3.8236
9.0968
5.1354
1.2321
4.5711
4.5455
0.36468
2.7312
9.7623
8.5748
9.7472
4.1286
9.8667
3.2212
9.9842
6.0588
3.5284
9.5958
5.3641
7.088
9.2248
9.6532
5.8074
1.5121
4.0491
9.4707
9.9509
7.7872
9.9526
8.0647
9.9982
9.3113
2.8745
7.2549
8.4446
9.7889
8.0913
10
2.0152
4.4469
6.8097
2.0214
3.5072
2.8061
8.702
4.897
9.4638
7.5632
3.5429
8.8137
0.77022
7.8298
9.9995
5.3976
7.6923
9.9348
3.9697
9.6558
2.7163
9.8224
4.2526
9.7218
9.5426
2.9273
9.9943
3.8809
9.401
9.5615
7.0483
9.9125
1.5796
2.1174
9.7534
0.29286
9.1032
9.5882
1.8155
6.9428
5.1908
9.3759
4.3328
9.622
2.6851
9.7715
9.9326
2.957
0.79011
7.5882
0.1495
9.6388
9.897
8.9475
3.7298
7.9896
9.954
9.8656
8.1473
9.4729
9.6707
7.7065
0.010919
3.8453
6.2763
6.2604
9.8086
1.0605
5.0892
2.7456
3.7692
9.0999
4.3741
3.6424
2.1762
3.3982
9.5921
5.5978
8.6512
9.9492
6.2092
8.1375
9.9886
5.4198
8.6428
4.7452
9.8393
4.4774
4.4749
9.8937
6.9916
3.1966
0.40546
2.6419
4.5726
9.9817
9.4281
8.7115
9.6886
6.1397
8.9366
6.8602
9.6055
6.3426
9.7591
0.13975
9.9998
4.1895
0.52623
2.3665
6.8408
9.848
4.3063
9.4306
2.6447
9.1224
3.7778
1.282
9.7343
8.8122
9.9784
9.9972
7.446
9.8911
6.807
9.8502
0.37454
2.0083
9.1815
5.7632
5.7966
8.1072
0.3751
5.7201
0.89019
8.8345
7.2939
1.1923
5.9571
6.255
8.6019
3.3636
1.2703
6.703
9.1054
8.2173
9.8783
3.8671
3.3888
3.6199
9.5585
8.9272
9.8184
8.9873
8.616
6.3691
7.733
9.9988
9.9775
5.0473
2.4177
6.0928
7.6495
0.46718
9.7816
9.8628
7.0398
3.2286
9.0589
8.908
6.6219
2.6477
9.4829
9.847
2.22
9.9551
0.0040975
6.3598
0.17541
3.601
8.9593
8.8681
4.0452
4.9078
1.4593
0.65298
9.2936
4.8845
7.3092
9.9715
8.6784
6.7663
8.5212
8.6521
3.5369
9.534
7.1019
6.3017
8.9736
7.6575
3.8993
1.1785
7.9884
8.7191
7.9781
7.4353
6.7605
4.8699
6.2645
9.3258
9.9998
4.0437
9.4713
2.0987
0.55791
6.5415
7.7349
3.5477
2.2544
8.741
5.2794
7.1864
8.872
8.0465
7.1386
9.3895
8.8021
4.8106
9.6544
8.614
7.9691
0.29964
9.6738
1.7811
9.6875
5.0565
6.2455
9.4799
2.2055
8.1643
9.9407
8.4132
0.74968
8.8982
3.9298
8.8443
5.4004
7.5207
3.419
9.89
5.5366
1.2349
0.48566
8.3312
9.9511
4.8166
9.2095
4.3843
1.941
7.2257
5.718
9.9944
4.425
8.0189
7.8176
8.234
7.7143
4.2558
2.3627
9.1334
0.62318
9.5184
5.9591
9.6456
9.9897
6.1598
0.84572
9.4457
8.3587
7.1683
7.7815
4.6681
9.2215
5.0452
9.8326
5.0044
9.491
9.5335
0.78833
5.9096
9.9851
6.059
4.9617
8.4126
9.7524
9.4521
7.4846
9.1879
9.1758
6.4321
9.7252
7.0101
9.9669
9.4998
2.0747
3.6487
1.9928
7.4397
0.88941
6.7136
9.9963
8.7798
9.7951
7.0289
4.3664
2.8354
9.9815
9.276
9.9696
8.6962
2.8811
4.3972
0.91305
0.69164
4.2515
2.6458
8.741
9.8828
5.2516
1.5668
9.476
6.7119
8.818
8.7863
6.1469
8.6022
8.3875
7.3448
2.9596
7.2021
9.2287
6.1269
9.1618
8.8116
9.9758
4.6502
5.1215
5.7119
0.41105
8.3885
7.7574
5.4312
6.1472
6.639
4.7408
3.4709
1.8111
2.0888
9.9647
6.9865
9.228
4.6923
0.12103
8.232
5.326
8.5168
9.7088
1.5853
7.9808
7.9244
7.3091
6.5493
9.9863
2.8247
7.699
8.3275
0.4731
8.4624
9.6786
5.8159
6.342
1.3294
7.9148
9.7976
3.1932
1.4807
2.9096
8.6694
9.1296
8.3668
6.7093
4.7397
8.4556
7.7254
8.6371
1.949
8.7175
8.7654
9.9398
9.6407
2.7612
9.9682
3.0845
3.3531
0.13386
4.5487
4.179
7.9632
5.834
2.8863
5.7862
2.4046
9.6551
2.3307
8.7596
9.2393
0.23387
2.2159
0.48135
9.5519
0.73989
8.6564
6.5662
9.525
5.3375
0.39784
3.3665
8.9866
7.593
9.7912
9.1703
1.6144
9.9899
9.1695
0.21766
8.7564
6.9082
0.54508
1.7879
1.2007
8.1618
3.5856
2.2123
7.3981
9.9401
8.2434
8.8369
3.5997
3.1922
0.58661
8.6342
7.1512
6.9116
9.7649
9.9853
9.296
3.7786
8.7347
9.2937
7.9608
9.6136
9.934
8.4227
0.29743
2.8553
0.41992
9.9479
6.8965
9.4849
6.5757
7.0065
6.1997
9.8558
9.8057
8.3851
4.4315
4.4231
3.7614
8.9409
9.3798
9.6145
9.5402
3.8815
9.513
8.3556
3.5568
5.6348
6.5326
7.0773
7.507
5.1598
4.4196
8.9351
9.9464
8.036
8.0259
9.1696
5.5249
6.5335
7.1744
9.9374
6.5039
8.4216
6.6056
7.6424
0.64723
9.5212
8.6981
3.0951
0.2291
9.316
7.7798
8.5608
8.3987
9.1418
9.8438
8.6543
1.8842
9.0059
6.4613
8.4515
8.5173
8.7507
0.92275
3.4457
2.6081
9.937
7.2382
8.7124
8.6691
1.2761
3.4623
4.3172
9.9084
3.5215
3.8068
8.7348
8.514
8.9361
9.6744
9.0965
0.30523
7.9375
9.9229
1.4351
7.6504
9.941
3.082
7.3466
1.9777
9.2311
4.744
2.8979
9.9953
8.9997
9.6273
8.7873
8.8333
7.4056
2.9232
6.9931
7.7005
9.6384
3.133
7.3724
9.5478
5.2932
7.5811
9.0311
3.1277
8.4748
0.0013983
7.2159
7.8026
0.11053
9.8577
9.6587
9.3828
9.4513
5.5378
2.3698
5.2552
8.4859
9.9429
1.4606
9.1699
0.86705
9.2812
6.6541
0.70634
9.6937
2.5585
1.7977
4.1375
4.7401
8.146
8.7438
9.9981
9.9994
9.2834
4.1874
9.9739
6.0178
3.3374
8.3506
0.23354
0.67963
2.7939
3.0971
9.044
6.4089
9.7069
5.7474
9.6762
9.2293
7.9386
2.4956
7.384
6.6445
5.6149
1.4592
3.9592
5.034
5.5572
2.2773
4.773
4.2752
9.6035
5.1186
9.7986
4.0869
9.3843
8.1743
0.28222
8.9208
0.24741
8.7924
9.8166
6.2745
8.3696
7.9594
3.4967
9.4333
4.366
9.9295
4.5186
7.4626
5.0043
3.6417
7.5553
1.6835
2.1378
1.4778
4.6916
9.57
7.22
9.7809
9.9953
4.9088
3.3817
7.2706
5.2652
9.7574
3.9718
9.7002
7.9284
9.0443
5.138
0.14567
2.9771
7.1526
0.3807
7.6045
4.2035
8.8831
9.8268
0.3876
5.1067
6.1465
1.2535
1.2433
1.1344
9.8777
9.9884
5.7668
4.729
7.6378
9.4712
9.5023
9.7702
9.5006
0.10016
9.921
0.28211
0.46191
8.9903
7.4846
7.3388
7.0959
1.0298
3.5353
1.8281
9.9987
1.1054
0.94145
8.62
5.1452
2.005
8.4191
9.2175
9.5358
4.1012
6.3011
