# Supplementary material for: PEPIS: A Pipeline for Estimating Epistatic Effects in Quantitative Trait Locus Mapping and Genome-Wide Association Studies
Source: PLoS Comput Biol. 2016 May 25;12(5):e1004925. doi: 10.1371/journal.pcbi.1004925 (PMC4880203; doi:10.1371/journal.pcbi.1004925)
Supplement: S1 File — Eleven sub directories are included, and each contains three '.txt' files corresponding to the additive genotypic Z Matrix, the dominance W matrix, and the phenotypic vector. (ZIP) [file pcbi.1004925.s001.zip › Simulate_Data/Bin_1000_Ind_1000/Phenotype_Simu_Ind_1000.txt]

8.9011
3.0574
0.47955
9.2028
7.0713
6.8446
9.8882
8.1803
8.2501
9.7573
9.5369
7.8699
2.834
3.6803
9.8415
0.45026
6.958
2.6073
9.9944
8.9988
7.0763
6.7428
0.93512
8.7779
0.66601
1.1199
7.3074
1.5136
9.5948
9.5921
9.0645
2.3324
8.6043
7.2746
9.991
8.5181
9.5122
6.5397
6.2817
9.6259
1.3074
2.0766
2.69
5.7621
9.6513
9.5268
0.94845
5.8684
7.3632
6.0893
8.5822
8.3406
4.4274
6.2726
0.24325
9.9969
2.5958
1.6607
5.5218
3.062
6.9556
5.0836
9.9712
9.9218
0.8265
9.1641
4.1025
6.1642
7.5823
9.9596
6.101
9.9965
4.5603
8.9179
8.6577
7.492
8.8965
8.6592
2.7617
1.9973
10
2.6557
0.51187
7.7171
9.8283
8.6799
2.9469
5.476
6.6217
9.9958
2.4322
9.7436
8.4831
5.5723
2.9543
6.231
6.8686
1.8832
7.9922
3.4787
5.6807
7.9302
3.853
4.4056
8.245
4.0475
9.6219
9.9963
9.1156
5.1427
7.9406
1.6848
9.8919
9.8219
9.5931
3.982
8.0377
0.35355
6.1941
4.717
2.5095
2.7713
6.1648
1.4748
8.0765
6.7409
8.881
8.9093
8.4309
0.5276
1.0787
4.812
7.4054
8.5627
5.9743
9.6029
9.0373
9.9879
7.4104
4.8882
1.6516
8.1901
9.4024
6.1718
1.4218
4.0646
2.3903
4.2721
6.3753
7.366
6.5827
9.809
7.2687
9.9608
8.4239
9.9779
3.6916
8.7336
4.3862
8.7004
8.8752
1.066
3.8962
3.447
8.6694
9.7028
5.1506
9.4116
8.7275
0.10548
8.1102
5.7085
9.9131
0.018081
6.6419
6.1829
6.6239
9.3553
4.8515
9.4338
6.7459
0.56146
2.7276
9.06
6.7705
2.376
5.1056
8.1578
2.9666
9.1677
3.7228
9.916
4.1017
9.3292
2.9203
4.3641
1.4263
7.8649
8.7884
7.5692
6.1999
8.4805
8.5068
8.7556
8.4076
9.9629
3.2233
8.9753
3.6261
1.8645
8.1571
6.4961
6.5981
8.6229
9.356
5.2279
8.6234
6.0813
9.6933
9.6576
3.9201
8.2126
7.9232
7.5088
9.792
4.0403
4.791
1.8617
9.9554
8.4897
6.8393
8.4375
7.5499
8.5043
7.5413
9.0553
7.3165
9.9995
3.3678
1.6542
1.7146
0.99723
5.9359
6.475
5.4352
9.3179
8.3399
9.3654
9.9444
9.9908
2.9708
2.1642
8.8833
1.4684
7.3475
7.3999
9.7631
6.9008
5.7944
8.6974
9.1854
7.2903
5.1943
2.3344
7.9598
4.0024
0.69772
9.2682
3.7219
6.4033
8.8214
5.348
9.1546
5.8104
8.7888
8.9387
6.4021
0.30748
4.9663
6.1824
4.119
3.0461
9.6104
6.2515
9.845
5.7652
9.3495
5.837
9.551
9.269
5.587
3.3285
9.4629
9.9683
4.9213
8.6961
6.3578
9.6599
9.3481
2.5971
9.7659
9.9987
7.2294
9.8353
7.9782
2.407
3.0881
5.9659
9.231
9.627
9.4607
4.7972
7.4391
1.4082
1.7457
2.1246
8.7528
7.0173
2.9361
7.0154
2.2979
0.86246
9.7263
7.7107
9.9389
8.8862
7.9283
9.5825
9.82
9.9985
0.0082055
9.7774
8.2046
9.9988
7.3717
6.84
9.5171
3.503
7.0499
9.879
7.8499
9.7057
9.169
7.9588
3.7794
8.6583
1.3076
8.3231
8.615
9.1124
9.8531
9.9961
9.349
7.9155
9.9367
7.9024
0.26674
1.8871
9.7684
6.8945
9.7045
3.2303
7.6274
8.3571
0.5023
8.2238
5.3902
0.77727
6.9543
2.9781
1.9214
3.1721
2.2812
2.9265
0.66948
8.4026
4.2843
7.4865
8.8753
7.0612
7.4573
6.4368
1.9345
6.9632
9.7346
9.8046
4.1194
3.2163
7.7548
8.4459
6.0921
3.1793
9.9666
1.2856
1.6529
2.2127
2.5851
8.2793
7.8406
0.81713
9.9417
9.1054
9.164
0.99431
9.7607
9.947
9.997
9.7555
9.438
7.2181
2.7537
5.8599
2.0883
0.48502
9.9543
4.5582
4.4773
4.9946
6.696
8.5116
0.39618
9.6944
7.6954
9.7385
5.1966
6.4469
0.85096
2.7463
8.6298
4.9659
9.8731
1.8453
9.9983
7.5009
8.9589
10
4.369
6.0609
6.67
9.3205
9.595
1.5678
2.7615
5.3534
0.88954
7.3099
5.0342
2.7245
3.2235
9.8892
8.728
6.7123
9.9049
1.6266
9.2118
9.1541
7.7237
2.8531
8.0643
4.539
2.0912
3.2778
9.8641
1.12
3.7175
0.84337
6.3951
0.20864
9.8699
3.0402
1.4614
4.6427
6.5665
1.5902
9.9997
4.9831
4.5027
0.97306
4.5153
0.72744
7.1311
9.306
8.3673
1.4073
1.2668
9.394
9.8892
7.4361
1.7062
9.628
5.0647
4.4554
9.2165
0.16236
0.76027
8.6701
8.1221
7.355
9.1122
8.9612
9.4161
4.3708
8.8562
7.6717
5.8336
0.96596
9.4097
5.0577
8.1622
9.1854
1.639
1.9954
7.5994
6.9051
9.8524
9.5055
9.1419
0.80545
1.1424
1.3861
9.5025
9.96
8.791
2.0599
9.0664
1.7248
1.8351
8.4493
4.9384
8.5575
9.2336
7.9321
9.1777
3.6056
9.1458
9.9893
9.7823
1.3504
5.4434
5.4797
8.8008
8.0711
9.4576
5.4594
3.1801
1.3572
9.3651
3.1748
5.7278
7.6222
3.5194
8.4596
6.8966
2.3626
9.419
1.5738
4.4567
3.6428
7.4055
1.4323
5.9452
1.6395
1.7546
9.4321
4.4215
8.1227
9.9844
6.2828
8.8723
9.2867
6.2848
8.5712
1.7155
9.9459
2.9023
4.0604
9.5
6.932
9.3486
5.827
4.1572
0.58455
8.7118
6.2471
6.5152
8.1802
0.93175
4.7598
9.3695
8.8845
1.956
2.0302
1.4456
0.12284
6.1676
8.5718
9.0677
7.4091
1.701
8.3733
1.974
2.094
1.5425
2.2125
2.6122
3.0341
4.7828
4.7683
3.3513
3.8419
9.8589
8.9329
7.6623
2.8567
3.2693
1.212
9.9085
8.9575
7.6829
4.7268
2.5812
8.2928
9.9982
2.6453
3.9396
5.8371
1.1597
8.7939
5.9082
9.9964
5.9056
8.2767
2.4011
5.6383
2.5041
9.2868
9.7958
5.2354
8.8046
4.4578
7.403
9.6555
8.0669
5.0269
4.5291
6.5254
6.1619
5.353
7.6883
9.1934
6.1827
6.2445
1.9489
0.38371
4.402
4.7834
8.5565
9.9771
9.9491
6.5882
3.6882
9.3201
9.2939
9.1816
9.2004
1.6561
8.7748
6.6515
3.2713
1.5414
9.6185
2.7146
2.5412
8.6549
9.8627
7.2526
8.9293
2.3893
9.9733
7.5103
8.7611
0.57401
9.5542
9.2305
1.8767
7.3437
4.8976
7.5677
5.8636
6.068
2.801
3.9049
0.32252
9.9282
8.5566
9.944
2.5403
9.9233
9.4843
7.8764
6.3747
3.9371
9.2505
3.5152
1.0065
9.3395
8.6957
9.016
8.4606
6.1173
5.7598
9.5858
4.7821
9.5787
9.4561
9.7319
7.1334
8.4066
9.9703
6.4221
0.94138
9.7817
8.3683
5.2928
9.9999
3.449
8.5465
8.136
5.7146
2.2149
0.39472
6.1429
2.8517
9.0865
5.495
9.6919
9.1412
7.8144
2.7424
9.9776
4.0481
9.9299
3.443
5.5369
1.3701
8.4443
2.7992
0.70707
9.0694
5.1906
8.6123
5.671
8.3351
0.34001
9.9015
9.5133
9.2136
9.5722
5.6637
8.2467
7.858
7.3969
4.1876
3.8069
6.514
3.5011
9.5319
9.9976
0.47094
7.4559
1.3635
9.5207
9.9985
1.0497
9.9547
0.28549
8.792
9.4285
7.4399
9.8383
9.8744
8.3229
2.1488
3.3549
2.8222
0.65643
1.6719
8.2393
9.9551
5.2845
6.0121
9.997
9.9635
8.7376
9.9983
9.3367
5.0457
8.6264
3.742
4.4769
8.7644
7.3735
6.0242
8.1145
9.2419
7.9354
7.6223
7.9358
7.2011
1.2937
9.0454
9.9998
5.2856
9.9898
5.1773
9.8416
6.5504
6.0472
3.3538
1.961
4.6642
9.0887
9.424
8.8653
0.15397
9.6983
9.9257
9.3597
0.6696
5.5972
8.9408
9.1109
3.4505
4.1016
8.7098
6.8167
8.3035
3.6293
2.7465
9.6441
9.3372
9.9471
1.6866
2.8235
1.5503
6.9565
2.9891
9.8666
1.5502
0.69319
7.678
9.3682
4.7062
2.7746
5.0763
3.2413
7.1829
9.892
8.3488
1.5881
5.761
0.85686
7.0853
6.2735
9.9999
9.5653
6.9099
9.8629
2.1438
5.7501
9.935
9.9161
9.0048
8.2561
5.1348
9.9496
1.9474
9.1178
8.4974
9.6585
5.856
9.2377
9.6669
4.8514
7.6271
9.9946
7.597
4.9604
8.2661
5.3667
9.2774
6.0531
6.9855
8.8723
9.9908
4.9239
9.6772
9.1717
9.9741
0.50123
5.3167
8.6286
4.2791
3.5404
8.9881
8.311
8.0026
8.6109
0.74629
5.2087
6.5105
3.6945
9.0149
9.7459
4.2792
9.1208
2.1471
9.6729
2.16
7.9799
5.4397
9.5428
7.1129
6.9546
9.8141
5.267
6.4878
9.9836
0.66392
9.991
2.9285
8.6638
7.9631
8.7258
5.3718
8.2733
9.5632
0.30245
1.3137
9.9922
8.5375
3.5529
5.9221
1.905
4.0928
3.9404
4.9773
2.3686
5.1983
1.8994
9.8349
1.4755
9.9397
5.8654
0.74389
5.1225
9.1522
9.4844
7.5518
8.8097
9.8607
0.85961
4.5911
0.72494
3.0225
9.0494
9.06
9.8163
7.9249
1.108
9.9265
9.5124
4.3421
7.539
9.9971
9.0192
9.6818
6.2923
6.7374
7.7123
4.1021
9.2329
7.1141
8.5001
4.648
2.1619
6.7946
5.3908
9.4512
9.4104
8.6747
2.0817
0.33853
7.7035
4.5514
9.9547
9.9955
4.3517
9.5145
9.8671
