# Supplementary material for: PEPIS: A Pipeline for Estimating Epistatic Effects in Quantitative Trait Locus Mapping and Genome-Wide Association Studies
Source: PLoS Comput Biol. 2016 May 25;12(5):e1004925. doi: 10.1371/journal.pcbi.1004925 (PMC4880203; doi:10.1371/journal.pcbi.1004925)
Supplement: S1 File — Eleven sub directories are included, and each contains three '.txt' files corresponding to the additive genotypic Z Matrix, the dominance W matrix, and the phenotypic vector. (ZIP) [file pcbi.1004925.s001.zip › Simulate_Data/Bin_40000_Ind_1000/Phenotype_Simu_Ind_1000.txt]

9.8884
7.828
2.4178
7.0973
7.782
2.9144
4.8752
9.0216
7.6339
2.2164
5.6256
5.8342
7.8701
0.30471
7.8782
9.9433
1.6709
9.1279
9.9893
8.1714
9.046
4.5784
6.6016
0.75372
5.6902
5.381
4.3653
9.5884
6.5008
9.5422
9.4617
4.2998
1.0709
0.86178
8.4224
6.1821
9.8901
6.0958
2.3964
7.5011
9.9512
8.615
5.8098
3.9569
9.716
9.9628
5.5818
1.0549
2.8138
7.8604
2.8786
4.4198
6.6327
5.1844
4.7923
6.6121
3.6212
0.43579
8.595
2.4687
9.5234
5.9863
4.919
9.2147
9.2167
2.6986
1.8359
2.6999
8.3357
9.6932
7.1822
2.5745
9.0098
9.8936
3.3658
9.7953
3.2664
9.6727
9.7568
7.3259
6.8152
9.8508
1.0204
7.1753
8.2778
9.1369
3.5347
0.3435
2.1659
9.3517
9.9887
5.7088
9.9995
4.9053
2.1379
5.6824
7.7315
8.391
7.5178
4.7485
2.4767
2.3744
2.1347
8.9789
6.6702
1.7699
8.9163
2.7897
9.5282
7.2244
7.5881
3.2071
9.433
7.3591
7.8143
6.1544
9.056
1.1463
8.0425
9.7659
6.4801
8.5475
4.5884
8.1583
4.2422
9.5084
9.4918
9.974
6.4266
6.5763
8.0885
9.696
0.4899
2.8994
9.9608
9.9666
6.5301
9.5618
9.9377
8.7074
5.5208
5.95
6.36
8.7528
6.6727
9.9731
5.2878
5.0772
9.8665
7.5573
9.2345
1.949
6.533
1.1715
8.634
8.936
9.9191
8.608
8.8384
9.7372
6.7057
6.5952
9.5398
9.6236
2.947
0.40316
0.89126
2.2264
2.6602
8.3221
0.46346
6.7572
8.7513
1.7933
3.6237
4.3864
2.6805
4.8685
9.5159
4.5348
9.3853
7.6323
7.6517
9.1182
9.3744
9.879
2.1533
9.4814
2.9316
0.45497
1.9877
2.0853
2.0019
9.9483
4.1613
9.9595
8.4277
9.8002
5.4517
3.6257
2.9001
7.5595
3.901
4.6212
0.24421
7.9731
9.9827
9.7231
0.12472
8.3926
5.3489
1.7821
7.5096
6.0846
7.2584
9.8404
2.3252
6.3096
0.92605
5.6342
9.0641
1.4886
8.6644
4.4895
8.0769
2.3627
6.3303
0.1992
3.5204
4.0245
7.1964
3.3146
5.1728
9.2256
6.0496
0.87464
5.7504
6.7821
9.6259
4.5908
9.6107
7.7617
0.85319
3.9717
7.9884
6.8424
3.07
3.6668
9.4098
8.247
2.2447
9.0222
5.897
6.6412
8.9614
5.8932
0.22595
1.1698
8.0069
6.4466
9.9336
1.4851
5.5612
7.5631
1.7453
9.8876
8.3862
9.8898
8.3628
0.22348
4.769
1.7482
8.3534
0.95218
8.7172
6.8161
4.6174
7.2501
8.9596
9.5745
4.7597
4.6974
5.1575
8.6574
9.7628
9.308
9.8104
9.7961
2.681
9.7245
9.9799
9.3556
9.8079
1.057
8.5
4.8738
8.4462
9.8221
5.5379
9.3362
2.6097
7.2867
8.3361
9.0072
4.6292
4.0246
9.9131
8.2267
1.4584
8.3382
2.9708
9.3926
9.7743
5.0034
2.1111
9.329
4.7984
3.8613
3.0913
1.0819
7.6235
5.9262
9.2395
6.9273
5.6829
0.96311
3.294
7.5412
6.0123
9.8792
0.88304
6.4166
7.4783
2.0903
7.5109
9.7501
3.0605
2.42
0.96263
8.616
0.29217
4.4149
9.9915
9.3244
3.735
8.779
2.1485
8.3564
9.7488
9.8764
5.2031
6.9174
8.7594
8.9393
6.6235
5.4148
4.2616
1.1942
6.43
2.5736
5.8619
9.9223
7.1958
9.9092
1.4391
9.9994
1.509
4.7229
9.4371
8.1123
6.6824
4.5137
2.0767
4.4699
2.5876
4.7776
1.7168
9.6542
9.99
3.3618
8.953
0.61244
8.238
8.6814
0.58403
0.052379
2.2192
9.7673
4.2014
7.4142
7.3135
7.7809
4.9959
6.047
6.0587
9.9968
0.90572
5.8338
9.4676
8.0361
4.6732
9.8813
1.4576
4.8041
9.8428
8.5868
8.797
6.7759
2.2005
9.9703
9.8305
6.3432
9.6658
4.8882
5.4592
9.4852
1.5536
9.9713
0.023152
4.4753
0.76039
6.4073
9.4601
9.9079
7.4306
9.5302
7.7317
9.2441
0.14498
6.8086
3.8316
4.6504
9.9865
3.2214
7.2948
3.4692
7.7767
10
2.0566
9.9747
1.9336
2.8839
8.4976
1.9997
1.2739
8.6012
0.43025
9.9973
7.4942
5.5405
8.9576
9.9659
5.6504
8.8589
8.1093
9.3833
8.0141
5.5711
9.7261
3.472
9.4957
9.9999
4.2764
8.9829
8.6443
6.0648
7.0518
9.9681
9.973
9.1328
5.6815
0.6292
7.9297
7.7521
5.2942
9.8235
8.3106
8.3061
4.4802
1.1704
4.4516
3.6043
5.1699
9.7181
2.4924
2.4544
7.1666
8.1205
2.5081
8.4048
9.701
9.4208
4.0372
4.7444
2.8381
6.4642
4.9092
4.2552
9.9426
5.8739
5.6133
8.0236
1.074
3.1683
9.0723
7.8546
3.0936
9.6993
6.1753
7.5503
7.3748
2.8669
1.2797
6.6612
0.47977
6.3133
7.6837
8.433
0.53723
8.9796
2.6285
8.0286
8.164
9.3675
0.88279
9.7408
5.6764
5.873
4.8919
7.6588
4.4757
5.4392
5.2122
8.36
8.6427
9.9992
9.9618
5.2296
2.9854
9.9203
4.3809
7.6128
9.9198
1.4098
3.9382
6.2162
7.8796
9.8757
3.3611
9.9866
6.3011
9.4342
7.3457
4.972
6.2719
9.0342
9.9135
9.8512
2.1002
1.8725
9.8603
8.5516
0.63226
7.1233
9.8629
5.695
4.4283
3.594
3.1043
5.6248
8.0418
4.092
8.2923
9.5325
1.6259
9.1091
8.5148
6.784
9.9445
1.5091
8.0819
3.5871
0.50759
7.9002
9.6944
7.674
9.6854
3.1641
8.2819
2.6996
4.3929
0.2906
8.9207
9.9717
9.2328
9.2787
7.5228
4.2871
3.7523
4.3474
9.9832
3.545
7.4732
3.1649
6.3018
2.2153
5.5633
9.4788
9.5708
9.886
7.505
9.5935
8.9693
0.6782
2.2725
3.5837
3.7789
2.643
3.6089
4.1932
9.9711
5.1803
4.5024
5.934
4.5712
9.2821
5.3549
1.9494
8.2458
5.2987
5.3972
1.0737
9.7831
6.5883
1.2162
9.8887
4.2819
8.2164
8.6222
3.0905
9.9803
8.648
7.5146
9.7889
7.6755
0.33606
6.8761
9.5486
9.1525
7.8269
0.14113
9.0367
6.4876
8.6044
9.258
9.5333
0.45781
9.4078
7.7782
1.1928
3.8504
2.081
7.7497
7.5113
1.0805
9.9983
3.8427
4.7551
4.5491
0.65987
7.3741
3.9141
5.988
9.966
9.9197
1.893
8.0152
5.3537
9.0436
7.3278
3.9836
6.9938
9.7447
9.0775
3.0769
2.4456
5.4965
9.7669
8.7989
8.3941
2.2017
1.2425
9.8113
6.1344
6.9327
6.617
7.243
4.1437
3.558
9.8757
9.8973
8.1237
5.4275
8.0771
8.6745
9.8632
1.3676
7.4908
6.2334
8.2456
7.6939
3.4737
1.6344
0.15672
0.92784
4.854
9.406
5.0292
8.267
9.9994
8.51
7.4988
3.5679
9.1765
9.8484
9.7585
8.0629
8.5652
9.911
6.2914
4.396
8.3743
4.4757
8.2887
0.74597
9.9996
3.191
8.1576
5.1932
9.0331
0.43958
1.048
9.9344
1.3744
4.9873
7.3558
3.7781
7.5312
9.4134
7.3099
9.9429
2.2903
6.0888
4.262
8.0726
0.57263
0.99872
4.8572
1.5392
2.6394
5.5055
0.62417
8.975
8.4546
2.7002
0.97473
5.9622
6.6491
3.1301
9.7908
8.0711
0.36142
9.8755
6.5296
0.91021
1.6615
10
9.7804
8.2282
0.42312
4.8522
6.6575
1.5491
7.814
4.8982
6.5004
7.8807
1.1729
0.89952
4.5533
7.3082
7.7239
3.7039
9.9062
9.6277
6.4291
9.996
7.8848
3.5997
9.5607
6.5097
3.8264
9.9755
2.222
7.2092
9.9903
8.5126
8.2235
6.7261
7.8801
9.9031
5.5716
3.5166
6.1727
4.1666
6.4293
8.3366
7.4452
5.6913
9.8031
4.5448
5.8782
7.2652
0.96961
3.5548
1.8504
1.5454
9.8518
0.52423
9.6821
7.1513
1.7768
6.9642
8.085
1.4124
9.9942
8.5511
6.6264
9.7719
4.0122
9.6201
4.9406
9.9575
3.7412
9.9773
7.1903
7.7508
9.9995
9.3599
4.732
0.90781
0.69176
9.5714
6.0302
5.6748
7.3232
9.8568
5.9528
8.1305
1.4837
5.036
2.2556
3.7524
5.6075
4.1197
3.3223
8.3901
9.5092
3.2171
9.8675
9.2128
7.4634
9.9889
7.7538
3.3532
9.7514
9.766
4.7251
4.9134
9.6859
6.9876
0.81438
9.3982
6.2115
4.2573
5.0024
5.45
9.485
0.60738
9.0924
9.8007
4.3403
8.5821
3.5625
8.288
1.1773
9.9864
8.1812
5.669
0.48
9.7508
8.1228
9.7157
7.1222
0.12426
9.9193
6.0131
9.1293
2.3513
9.5818
9.8994
9.3978
9.281
5.9437
8.9236
7.7595
7.9469
5.1567
8.9401
2.5
0.023781
7.7251
7.5681
7.6125
8.8708
9.9352
9.9616
9.8848
8.1279
9.9329
1.8267
5.1012
0.57664
7.4842
9.1602
2.8083
6.2063
1.5359
4.5849
9.4095
7.4695
9.3493
8.4344
9.8595
0.95188
2.7261
6.0834
9.1762
9.859
0.40599
2.1441
6.1797
9.3239
7.3372
9.2655
2.6357
8.7075
8.2589
0.10754
9.179
9.9992
1.9999
5.366
2.9565
9.0105
2.7577
9.9979
0.26699
0.62471
9.5314
9.7585
7.7674
9.2633
7.2845
7.9581
2.9514
7.1092
0.79891
0.88001
5.0253
8.3659
9.8564
8.7126
8.8026
8.8795
9.5097
8.6123
7.289
4.9783
9.9466
3.7756
7.1944
9.1795
3.8872
9.7073
7.4819
9.9005
5.2344
9.9484
9.9356
