# Supplementary material for: PEPIS: A Pipeline for Estimating Epistatic Effects in Quantitative Trait Locus Mapping and Genome-Wide Association Studies
Source: PLoS Comput Biol. 2016 May 25;12(5):e1004925. doi: 10.1371/journal.pcbi.1004925 (PMC4880203; doi:10.1371/journal.pcbi.1004925)
Supplement: S1 File — Eleven sub directories are included, and each contains three '.txt' files corresponding to the additive genotypic Z Matrix, the dominance W matrix, and the phenotypic vector. (ZIP) [file pcbi.1004925.s001.zip › Simulate_Data/Bin_20000_Ind_1000/Phenotype_Simu_Ind_1000.txt]

6.6872
9.971
9.9849
9.328
7.8486
9.9129
7.0202
2.5783
4.8999
4.49
7.6881
1.0579
1.0814
2.59
9.9659
9.5629
8.9834
9.9891
10
9.9981
2.3358
9.9787
7.4012
1.1611
4.7046
9.8647
9.6651
0.036894
8.445
9.5259
3.7561
1.0055
4.0168
1.6065
6.8879
6.1152
5.6376
9.8422
6.136
4.3124
0.75611
3.3751
3.6692
0.45943
8.9265
0.11994
8.1898
5.9802
3.8115
8.5465
4.8214
1.6213
7.4549
2.5609
9.8329
8.6586
9.7154
9.3131
9.544
8.3834
8.9832
8.8278
4.8306
7.4137
9.8023
0.85566
7.0755
6.2862
9.8872
8.3597
9.9964
7.9514
9.6883
6.7163
7.5551
2.7764
8.3963
9.9831
7.4386
6.8411
9.4793
1.4512
9.8252
0.060845
7.198
8.7514
7.7624
6.8278
4.8246
8.1047
9.9071
8.7821
9.965
1.5502
7.1925
1.7213
7.5555
8.8287
2.295
9.3958
5.8658
9.8727
4.6382
0.95752
3.3796
1.2975
9.9697
0.25712
1.7915
0.19492
3.3316
0.17949
8.4638
7.2572
3.762
2.9966
1.4225
5.4698
0.12241
8.115
6.8323
4.6531
9.205
9.6833
4.0065
7.2274
6.4559
5.1068
9.6825
9.9962
8.3275
2.8091
1.9203
7.9012
4.9346
4.0892
7.6065
2.7977
8.7516
0.87364
0.53471
4.3502
1.2126
9.8783
9.7111
5.8231
2.6268
6.258
6.082
9.106
5.9598
9.9714
9.9046
9.9709
5.1713
4.4028
9.8421
3.2396
2.0414
7.2952
9.8899
5.91
3.3247
1.2337
9.9448
8.1166
5.5882
8.6466
9.4719
5.0022
8.8571
3.1471
9.979
8.9929
2.5918
6.4078
8.3838
9.9396
7.3892
8.3275
8.7693
9.9273
2.3777
5.9503
4.7136
8.8661
9.8529
6.9667
9.5384
4.9059
7.6028
5.7344
9.869
8.7335
9.6389
1.7207
4.2468
9.3413
3.329
0.53479
6.3324
9.9509
4.0016
7.8018
5.3523
0.42146
7.0757
9.6331
3.9568
0.72014
3.7756
8.6133
4.9465
8.6034
0.20425
9.0353
5.7644
0.52606
5.954
9.0234
9.9238
9.9968
9.9966
9.8676
9.7783
9.5152
7.6546
6.1151
1.9836
8.5641
9.7726
4.1809
9.6865
1.1091
5.6051
4.0889
2.379
8.3667
4.7676
9.9794
7.0563
9.1688
0.20035
8.1393
7.8673
9.5457
8.5669
9.8176
9.8826
2.3685
2.9791
9.4658
0.95211
5.7478
4.5394
9.1409
1.6296
9.4739
9.4232
7.4216
3.8754
1.1122
8.3217
0.3876
0.97302
2.0219
6.5018
8.7044
9.7457
7.0538
0.76556
4.7324
8.457
9.4423
4.3874
7.0473
9.596
8.045
7.4639
4.9665
6.0254
9.4811
5.1337
6.6438
5.4616
8.7598
7.7824
8.541
6.9717
5.8582
6.8166
1.044
6.0171
9.9882
9.4126
9.1077
9.3301
9.2779
9.6985
9.3553
9.9944
1.7403
5.8279
6.9823
3.944
0.58034
9.9919
9.0908
2.3034
2.3023
8.9442
5.6337
1.1974
6.0148
2.2273
9.5053
9.94
0.074133
8.5267
8.7519
3.8793
9.6981
4.4551
0.4218
1.4604
9.5002
8.9899
9.4268
8.3053
9.6263
0.54986
5.9472
3.822
6.8557
9.8253
4.2675
8.0822
0.41184
2.4138
9.6616
3.0138
9.6447
5.0644
8.695
0.82164
9.1417
7.0653
9.9604
4.3962
5.5761
1.7774
9.9848
6.2832
1.3244
9.0259
7.1461
4.9285
9.2598
9.67
3.8807
7.4429
6.3155
2.452
8.0946
9.9518
1.6846
9.8768
7.6088
6.22
2.3708
3.7912
6.463
7.4257
5.2871
9.3716
9.8278
9.1403
5.9593
8.1286
8.4526
1.9889
7.0286
4.6858
7.8878
9.9608
6.2148
0.52015
9.9386
9.9307
5.3358
3.9713
9.4448
7.1985
7.7304
8.7991
1.4463
9.8004
9.9599
1.5115
9.7084
9.8989
0.17814
7.3292
8.5292
5.6875
8.5207
9.3142
7.8598
8.3746
4.2322
9.6852
6.2135
8.372
9.6598
4.1178
5.888
7.6473
6.4209
1.415
9.2047
0.5121
6.2493
0.58498
9.9928
7.3148
9.8994
5.663
9.8357
3.8995
9.8981
9.8632
5.859
8.3149
7.7807
9.863
3.301
0.060619
9.8246
3.6099
3.7522
8.451
4.6031
9.6272
9.8336
9.9632
5.7603
9.517
2.443
8.3161
8.9028
1.3447
7.4088
9.8472
4.0243
3.605
9.6845
7.0214
2.3706
3.546
8.591
7.7346
4.4252
8.2911
9.0207
4.2682
6.0327
5.3875
9.4162
2.1122
9.8819
4.3943
7.0662
9.4278
8.7407
2.3316
8.8858
2.0127
9.964
9.8412
7.2357
8.7586
9.9934
1.958
9.2522
9.6333
9.4164
2.9537
6.2358
0.22707
4.8901
2.1001
6.5007
7.8266
9.4711
6.1258
7.4231
9.932
9.8746
7.5511
9.8796
0.81319
9.5515
5.0214
3.5154
9.6134
5.2013
2.57
0.44178
9.9754
8.7653
9.7611
9.9543
8.7645
9.916
3.9237
9.839
9.9212
4.5408
1.1503
9.3399
1.3305
9.106
6.4692
8.5366
2.6312
7.4116
8.3907
0.2214
6.7344
9.841
1.7816
6.4049
8.6038
4.4666
9.9696
8.869
3.1917
7.6524
9.8207
7.6836
9.2528
9.864
9.693
2.041
2.9277
2.39
0.45384
0.1427
8.0573
8.1729
9.919
9.137
4.556
7.0217
3.945
9.1324
1.8238
9.2148
9.557
9.2099
5.0517
7.943
6.7179
1.3665
9.6402
8.8077
4.0768
9.9885
2.8468
4.5391
6.0191
3.6299
3.0162
8.9481
2.7982
7.3147
4.4862
6.6458
9.9311
3.3266
0.015847
9.8926
8.7634
7.2352
7.3119
1.6096
9.9999
5.3446
8.3168
5.7932
0.12036
7.5558
7.1715
3.78
0.71246
9.6926
0.75718
4.7668
9.4269
9.9906
7.9634
9.3984
9.0991
8.5345
8.6441
9.9538
7.4498
5.858
8.6899
6.3807
2.0721
6.3646
7.58
5.8159
5.8559
9.2469
7.3149
6.964
1.3885
3.8392
6.4653
8.4261
8.9764
9.9993
9.9433
1.4437
9.9734
2.5294
9.9892
8.0624
3.6846
1.102
4.5405
9.5742
1.202
5.2848
2.0588
2.4592
0.97465
8.9232
1.3543
8.2423
2.6958
8.5379
7.0566
4.3218
9.6479
9.5957
9.9529
0.0051223
8.4466
0.11554
1.6639
1.6697
5.4522
3.6755
5.1732
3.8213
5.7123
6.142
8.4439
9.4483
4.1151
9.7012
9.1805
9.6292
2.823
1.0261
8.1847
8.9211
1.7443
1.4995
8.0701
9.5682
9.5788
1.4003
9.1223
9.8862
6.5211
1.1081
3.6999
9.126
0.63561
6.1851
7.5033
9.9737
3.2229
1.8172
8.4952
1.6947
9.9966
3.8028
8.1484
9.5883
9.6458
6.9483
9.302
9.9112
9.8793
3.3021
7.574
9.4336
3.007
9.22
6.7944
7.9328
3.9794
1.3284
4.5138
9.9154
6.7361
4.1075
9.3148
9.3664
0.33451
9.8228
9.5016
4.8748
8.6789
4.488
9.9395
4.2856
2.6218
9.2095
6.8126
8.5545
9.9862
4.7213
1.1978
9.468
5.4295
7.9504
2.8402
1.2053
2.3904
9.6325
4.5533
5.6712
8.5325
9.5913
9.3335
5.5449
2.9383
8.4976
0.056632
4.2988
8.4315
8.0164
4.8902
9.9985
1.9237
9.1516
2.4354
6.3092
9.6548
5.3571
1.1947
7.6743
4.1713
2.0595
8.9076
6.9128
2.8309
1.5832
3.1138
2.1008
4.8696
9.9698
7.4188
3.7932
6.3412
8.6792
7.5805
8.1729
9.7698
5.6299
9.2325
2.4366
0.91174
5.0865
9.5905
5.5889
9.9907
8.139
5.0665
9.9361
9.873
9.7263
3.9252
4.3357
9.4085
8.92
6.9874
9.9871
6.8014
9.9997
6.9657
7.1093
9.3476
5.7254
6.5333
2.0718
9.2891
7.7573
8.5152
9.5011
3.394
9.7519
9.8882
4.4279
9.0871
5.0829
4.1535
2.6429
8.6394
7.4579
9.6419
4.0773
2.7319
6.267
6.7956
9.4363
2.0379
0.80582
8.3365
0.45675
2.1231
8.8709
7.2431
7.5279
9.5509
9.4794
7.0918
4.2099
1.8686
9.8418
9.9891
9.9593
8.4275
1.4182
1.1708
2.8269
0.49754
9.081
2.2451
8.4088
9.4601
7.7674
5.5872
9.6099
4.6081
4.8089
9.435
7.1124
3.9858
9.13
2.5318
9.9232
3.4202
1.3096
1.1551
9.3519
9.5927
9.1802
9.2876
9.9814
6.6885
9.4455
6.1609
9.961
0.020647
9.9957
7.8062
5.1776
7.6801
4.5369
2.4728
8.6492
8.7947
9.473
5.2066
3.8279
5.1579
4.9359
9.9352
9.2749
4.3745
8.1468
9.3322
9.7094
9.8817
8.0504
1.0745
3.3584
9.7903
6.0571
8.6171
9.4272
3.7961
7.649
3.5287
0.10858
9.3357
0.34289
5.7899
3.8637
3.1531
8.6256
9.9105
0.10842
9.2171
9.509
9.8953
9.992
1.8717
7.2786
9.6115
8.4181
9.9738
9.9653
9.9862
1.0559
6.3444
4.8291
2.0902
2.0983
9.539
7.3407
9.9617
9.9983
6.0029
5.5058
3.4885
6.4469
4.061
6.6025
6.288
3.966
2.085
6.1195
7.1469
4.877
8.7983
6.4116
6.3216
9.4761
9.5832
9.2514
9.4571
7.0851
7.6567
8.3645
1.5331
3.764
8.2329
4.6092
9.3375
4.0754
0.62017
4.4917
7.6686
9.9882
8.8312
9.0341
7.6954
7.4317
9.8101
5.7898
6.5903
3.2131
9.2819
7.5702
5.3236
8.9172
1.7073
0.10384
8.0652
8.6008
7.9016
9.9001
8.4095
7.3492
3.966
0.80292
9.1266
2.5521
4.2634
3.9632
7.5744
7.5143
9.4512
9.791
9.4483
9.9885
2.797
9.9406
0.70865
3.6907
0.13909
8.6987
