# Supplementary material for: PEPIS: A Pipeline for Estimating Epistatic Effects in Quantitative Trait Locus Mapping and Genome-Wide Association Studies
Source: PLoS Comput Biol. 2016 May 25;12(5):e1004925. doi: 10.1371/journal.pcbi.1004925 (PMC4880203; doi:10.1371/journal.pcbi.1004925)
Supplement: S1 File — Eleven sub directories are included, and each contains three '.txt' files corresponding to the additive genotypic Z Matrix, the dominance W matrix, and the phenotypic vector. (ZIP) [file pcbi.1004925.s001.zip › Simulate_Data/Bin_10000_Ind_1000/Phenotype_Simu_Ind_1000.txt]

5.9705
3.6738
7.2988
3.3737
9.6951
8.6308
9.5863
9.4804
6.7197
4.6727
8.8198
9.9979
9.3541
9.6438
8.953
8.0469
9.256
7.0346
9.7764
1.0665
9.9878
1.545
7.5731
5.9155
1.6735
9.0759
8.2146
9.4245
7.771
9.564
7.8704
9.9614
9.7968
7.155
9.4548
6.7653
9.6406
4.8517
9.993
4.2323
1.1415
9.2461
9.6505
9.9257
4.9139
9.5301
7.4829
6.6519
9.6062
9.9715
1.1952
8.9711
3.607
5.8638
4.0883
9.6559
9.9997
8.5244
8.9381
9.9435
8.8203
7.7881
5.6318
8.3974
5.401
5.9743
5.4731
6.7115
7.1089
9.9014
3.1861
5.0715
7.8447
6.9244
4.0034
7.8976
9.8179
0.95594
6.3848
1.3197
7.7374
7.4939
9.3436
3.5801
7.9719
6.601
9.7625
8.6141
5.2768
5.1873
3.8807
9.9722
4.5147
2.4626
5.3755
9.1877
8.9518
8.9164
0.097793
5.5472
9.8805
4.7947
8.0632
4.509
1.9511
5.7289
9.5927
9.9956
9.7659
1.3129
5.0594
3.6246
4.7873
9.997
7.5862
9.2343
9.693
2.5916
9.8844
1.6438
9.209
9.11
9.0313
2.0806
6.444
7.168
7.4015
9.7582
8.7458
9.5385
7.4094
9.976
1.0454
7.5169
4.2814
6.8558
8.7996
3.2133
8.1649
4.9023
9.8254
2.0801
1.6017
9.9794
2.3788
2.3732
2.4192
1.4023
6.5472
8.6777
9.6509
9.462
8.9989
6.7602
8.9705
9.9783
7.1349
4.6105
9.4599
3.6284
3.5979
6.6683
8.2654
8.2293
1.9143
1.9323
4.3211
9.1507
6.0206
9.6413
9.9481
5.866
0.81922
7.8159
9.2247
4.8209
6.9922
3.4118
9.9545
6.8718
7.5011
3.403
1.5014
0.94367
9.6008
9.3626
3.0258
9.8646
8.7954
8.5821
9.9989
0.52898
6.1817
6.9589
7.9352
1.3043
8.6087
0.82068
7.6733
8.9942
6.9355
8.2496
3.2953
8.4906
5.6292
1.6219
5.5885
4.0127
3.7
8.2965
7.3211
6.0448
3.3547
9.7542
9.7626
4.3137
8.2299
9.4061
9.9749
9.9204
5.6832
2.5271
9.4947
1.7783
2.469
5.3028
9.7154
7.9283
7.9607
9.9322
7.8539
0.15672
9.555
8.1707
6.8445
4.0928
3.944
6.857
3.4957
0.7627
2.6272
3.9491
3.0589
8.1424
9.619
9.5608
9.5214
8.9672
9.757
9.4146
3.1468
9.9995
1.4654
8.5315
3.316
3.7377
5.0862
3.0582
7.1466
9.9701
5.8091
7.9443
8.1501
9.0121
5.8974
9.7547
9.9221
9.2438
4.3371
9.495
2.2238
7.1214
8.1877
8.937
5.6641
9.1055
9.8437
0.87614
2.1541
9.7696
6.1507
6.0207
9.9794
9.2403
9.9955
3.5864
1.5058
5.6802
7.0741
7.8068
9.9933
6.9913
5.8891
9.9997
3.9859
8.6497
9.9842
8.6953
4.5284
7.4082
0.022983
9.8339
5.9334
4.5568
9.9699
6.6208
4.3662
1.3254
7.9225
2.3813
1.1456
7.907
4.3572
5.3837
9.0803
9.7533
5.197
9.982
9.9734
3.1802
9.3447
8.2312
9.919
8.1135
8.9253
9.2003
5.6869
3.8486
0.5771
6.7548
8.4857
4.2431
7.2666
3.7639
4.505
8.5303
9.8548
9.7629
3.2379
5.8663
9.8453
3.9214
9.9864
8.2634
2.5681
9.6296
8.5728
7.5678
3.8461
0.63036
3.5843
5.373
8.3877
9.9976
3.1969
9.2808
9.841
6.756
2.4704
9.5622
6.8054
1.8165
9.8101
8.4025
1.5222
9.8968
0.54975
0.62398
9.9984
8.8094
5.5777
7.1189
9.3178
0.76697
9.0875
8.9195
6.6
7.9236
5.0781
2.6482
5.8676
9.9207
3.4766
5.3716
4.8802
1.3091
7.2103
9.6574
9.888
9.0722
5.6597
4.5121
8.8502
9.8242
9.9298
1.2729
6.876
2.0012
3.869
9.8343
3.0345
1.8947
7.5394
4.7433
5.6473
9.4687
9.6826
8.7649
6.0908
8.4675
3.2998
8.2466
8.7264
8.0996
5.1755
5.4165
2.6612
9.4878
6.9892
5.2868
9.3822
3.6345
9.7044
9.5876
9.7097
5.4927
5.6627
9.7637
6.6591
7.8097
8.8764
9.9812
7.5663
8.4143
7.8131
9.9345
9.7719
2.6363
2.7703
3.7324
9.2495
3.0772
9.9964
8.9778
2.721
9.7533
9.8989
9.9819
7.8102
7.7339
2.7395
7.2214
7.5884
2.5671
7.0029
7.4502
3.0723
8.2987
0.41324
4.8009
7.4279
4.9105
8.1103
5.3839
2.1035
9.9085
8.448
8.5976
8.7275
9.2057
9.6943
7.2536
2.363
5.6295
9.6074
2.6594
4.9542
9.9861
9.5406
3.4197
10
0.99953
6.1969
5.9328
5.8816
1.749
6.1824
8.2134
9.9982
3.3859
5.2795
4.0613
4.4205
2.9162
0.359
6.4874
3.7343
9.7882
7.3816
9.9092
9.9916
7.9535
1.858
9.9335
8.0303
9.8334
6.1845
8.1566
1.1093
9.9303
8.4607
1.6341
8.9117
5.8244
1.3297
3.3057
3.8094
3.4855
8.9314
9.2636
7.5763
7.6395
8.363
9.9974
8.3948
8.0944
9.8984
7.8125
5.0284
9.9773
6.3733
8.1044
9.05
8.7538
3.2801
1.2786
4.1792
9.7842
7.6987
6.6675
6.2561
9.3764
8.5584
8.5892
2.5024
6.2815
7.1273
5.56
6.8497
5.1231
9.3935
5.672
8.991
6.8562
9.1087
9.9519
7.2601
9.8843
3.3607
9.8024
1.2953
6.6765
0.3444
9.55
2.778
2.5688
2.8141
8.8482
3.295
4.5134
9.3452
7.0838
9.899
0.9075
6.3348
7.8264
7.7556
9.6195
1.9678
4.5415
0.033333
9.9705
9.3337
9.2466
2.164
5.2159
2.3549
7.0346
9.5517
8.3827
8.8259
8.4397
9.1096
9.7586
8.3317
2.7988
7.8367
2.5411
9.8913
1.2119
5.0706
7.9075
6.7907
9.5361
7.4045
3.4952
8.9767
2.3136
8.5923
8.3923
3.5246
2.8235
2.5834
2.3285
3.1312
9.975
0.24986
9.9777
0.40346
9.9897
4.5062
7.344
9.7671
9.8679
2.9255
8.6132
9.9574
9.9927
1.6873
2.7733
9.2179
0.77627
1.1174
6.9493
9.7233
9.9999
0.068998
7.5281
9.7638
9.8983
9.7064
9.8195
9.2157
1.8351
7.1706
2.621
9.6502
9.9361
2.6309
9.8337
5.7226
5.6542
4.1359
9.7854
9.1869
6.469
8.9778
9.9618
2.7011
3.7483
8.4511
9.5515
9.7359
5.8539
1.8042
1.2577
5.3645
9.641
3.3076
9.4661
8.5646
0.41059
9.4392
9.9261
6.9852
9.662
2.0487
9.2965
9.932
9.6567
3.9628
3.284
7.3145
5.8442
6.8353
9.9995
8.1313
9.9626
6.9641
6.3494
9.3691
9.2027
6.4093
0.83156
1.3751
9.5007
8.5719
0.50771
7.6757
9.0469
1.7256
3.3378
9.5626
2.1609
9.8284
9.928
0.20035
5.5839
2.6056
7.5034
1.5901
0.61643
9.945
9.99
5.3706
8.4785
1.0653
3.2081
0.62169
6.7227
2.3359
9.9991
6.2163
9.9754
9.0765
7.9101
7.5038
8.9485
0.078993
9.4221
9.9341
0.1303
9.623
9.3396
9.9999
3.5002
9.9202
8.4601
1.6468
4.0888
9.3198
9.537
1.6303
6.7273
3.3735
9.9264
4.822
9.7507
3.9693
9.8171
2.9144
9.2931
0.49757
8.4629
7.7735
5.5741
3.277
9.4718
2.2648
6.9494
0.20177
2.8895
6.9051
9.6789
2.1976
9.1283
8.8455
0.54154
6.9462
9.9899
1.7572
9.1975
8.431
8.0361
7.0558
7.7832
6.2095
1.1947
4.4077
7.7185
8.3867
9.9409
9.9939
1.4649
8.6213
8.1157
6.7744
5.3085
6.7947
8.6943
9.9799
1.3948
9.4995
8.0042
9.905
1.5819
4.4458
0.80946
7.1168
9.3454
4.3002
3.4665
4.9722
6.5332
9.1612
7.18
5.6535
9.89
9.9851
8.3431
2.0591
8.2558
5.66
9.999
4.3546
8.9538
7.4511
2.9886
8.8335
0.79172
2.8567
0.71658
9.8374
9.685
1.8453
6.0094
1.8773
7.8248
9.9684
3.9193
9.9987
5.2224
3.2172
8.6537
9.9912
8.2946
0.99639
5.5362
2.5819
3.5535
0.81917
9.8812
9.4775
5.5297
9.654
9.2617
8.2872
5.8025
5.3487
1.3912
5.1131
7.5905
6.6196
8.4889
7.2196
9.5781
1.5206
6.6568
7.9951
2.8979
8.1935
0.815
7.8602
9.6949
7.068
6.3624
2.32
0.44407
9.2784
9.4915
4.4495
1.7998
5.5569
9.641
9.6927
8.649
9.9804
9.9601
1.761
8.5123
6.8547
1.043
9.8713
7.0402
9.3617
0.94675
4.0069
8.5352
2.0833
8.431
5.6849
9.3303
8.5502
5.6402
4.5402
5.0923
9.919
6.569
6.4044
6.5443
9.9631
3.3744
9.8299
0.31215
5.1143
9.3322
5.1283
8.2603
6.5305
0.15963
8.0817
8.1046
8.5216
5.1272
6.9963
8.9227
9.8451
0.86377
1.5389
8.5246
9.3211
9.9982
1.9559
5.4175
8.7344
5.5656
9.7709
4.4273
2.0813
8.7069
3.1288
9.7875
9.2457
6.1214
0.0036296
2.3263
4.17
9.7999
8.1017
4.8339
4.3187
6.3174
9.8859
9.9309
7.1296
8.3372
9.0433
0.37553
7.8525
0.73031
6.1604
6.7038
0.35536
1.0204
9.9287
7.44
5.4481
5.4105
2.3554
2.3285
5.2357
5.0358
9.4301
6.9223
6.6695
2.0471
9.8412
8.7216
9.6666
8.5792
9.9968
9.995
3.8291
8.3109
9.1026
7.0507
9.7231
2.9542
1.9377
0.043832
2.3795
7.4401
7.1882
5.6884
4.6876
0.055849
9.5818
8.4299
6.4746
3.7408
9.5269
9.6202
9.7317
6.6981
9.9894
9.6907
1.2307
3.6462
9.5922
5.9517
