# Supplementary material for: PEPIS: A Pipeline for Estimating Epistatic Effects in Quantitative Trait Locus Mapping and Genome-Wide Association Studies
Source: PLoS Comput Biol. 2016 May 25;12(5):e1004925. doi: 10.1371/journal.pcbi.1004925 (PMC4880203; doi:10.1371/journal.pcbi.1004925)
Supplement: S1 File — Eleven sub directories are included, and each contains three '.txt' files corresponding to the additive genotypic Z Matrix, the dominance W matrix, and the phenotypic vector. (ZIP) [file pcbi.1004925.s001.zip › Simulate_Data/Bin_2000_Ind_1000/Phenotype_Simu_Ind_1000.txt]

8.0673
9.8345
9.961
7.5955
9.1036
7.8702
0.40606
6.4529
8.4959
7.3026
5.5206
9.9513
9.6436
9.7203
5.5235
8.0268
9.8003
9.9455
8.6743
3.1912
8.5578
1.1294
5.963
8.6623
9.9459
9.5623
6.8974
9.2788
6.0924
9.9902
9.9982
9.7732
5.7357
6.5509
3.7787
9.4321
9.8311
9.9083
7.6879
8.0797
2.3173
9.8762
6.4992
3.1748
9.876
9.3126
9.8301
4.328
8.7113
8.6414
1.9172
5.9705
4.1907
9.0259
4.3058
9.8674
9.6313
5.7504
7.0477
8.8727
9.6635
8.1782
7.8506
4.9005
6.5709
9.0063
9.8356
9.054
0.29233
8.7232
6.3562
6.3478
1.8281
9.5793
4.8842
3.772
5.1271
5.5647
7.5688
7.7243
5.8246
5.8541
7.2397
8.5876
9.9703
9.0639
5.8789
9.6533
2.0946
0.94838
1.3195
2.5462
4.8755
4.5641
0.18347
7.5001
1.4925
2.2812
8.3679
9.7568
9.9918
7.8125
9.9999
7.6401
7.2407
4.9639
6.2524
6.9795
1.1135
9.8449
1.0135
6.328
9.6315
5.8082
8.2128
9.597
9.8408
9.9415
2.9522
3.951
9.8716
8.0284
7.1136
8.2068
9.6004
7.4163
3.1212
6.5409
6.2268
9.9858
8.2713
8.877
9.0494
5.1833
7.2572
7.6719
2.4335
7.7257
8.8727
6.2089
9.6711
9.123
5.3587
6.5447
5.7036
9.3849
9.1414
6.2558
8.8651
9.963
9.4311
8.9495
1.709
5.7492
8.0054
6.6058
0.78991
3.5155
9.6627
0.24572
9.7717
1.2232
8.6789
7.0734
3.3577
7.8201
1.9076
8.6954
8.0863
0.87814
0.88388
2.3726
0.30816
6.3157
9.6547
8.2477
7.2911
9.7722
1.5286
9.8959
1.6886
7.2573
2.2298
7.6988
0.071936
9.3359
9.7189
9.9148
9.9979
7.1279
4.1355
1.576
7.1577
7.9552
9.3144
1.2995
8.6202
7.2571
2.6546
9.9535
8.0014
6.3819
9.9584
8.5746
6.5177
9.6846
7.424
7.6436
8.7636
5.4533
3.6709
7.8912
9.7822
5.9636
1.7597
6.4207
4.5425
5.8955
9.6594
5.9239
5.7523
5.3642
2.1853
3.9734
1.3595
6.245
3.9323
4.5057
6.1892
1.8616
7.0161
8.9553
3.7334
9.4355
1.1612
5.7999
0.053315
3.3974
0.020429
2.9281
2.2195
4.0876
2.7128
2.1607
8.0799
9.8795
9.9547
3.4049
6.876
5.5689
7.3302
4.0416
1.0717
6.3297
2.6971
0.40997
9.9747
6.2597
9.9818
9.3117
0.11543
8.7634
8.9521
8.4862
7.6276
3.3594
9.3675
3.5058
5.5016
9.8536
9.7466
5.9087
4.7902
8.1692
9.9007
9.8982
8.0119
4.9896
9.7348
6.4032
9.8874
0.52094
7.4219
9.0247
2.7794
5.0435
2.906
4.844
5.9268
7.5894
0.76484
7.6319
4.1839
3.7032
3.7271
2.3979
9.9766
9.949
9.5973
9.1028
2.7267
5.3632
2.9222
0.018824
4.7682
8.9073
8.3169
7.5328
6.3626
4.3631
7.0895
9.3067
9.3116
7.8634
9.2247
8.4895
1.9235
7.1197
5.1883
1.4424
2.3016
3.0628
8.7039
6.2709
8.8698
3.9251
0.15328
7.4204
4.2491
9.9644
9.8922
5.7845
0.39033
8.6975
9.6747
9.99
0.89311
6.4983
7.9253
8.8128
9.0445
8.5267
9.094
5.5406
7.9168
1.8139
0.9044
9.9949
4.3262
8.0435
9.9823
2.877
2.986
5.1126
9.9445
5.7586
4.1611
2.3642
5.8411
5.5521
2.045
6.314
1.4325
8.2231
0.17245
7.8362
9.4595
3.6135
6.4708
7.798
0.963
7.0297
8.4627
3.4061
9.6742
9.9897
9.7102
7.1374
4.2418
9.2183
3.6364
9.9776
8.2731
8.0926
2.6782
1.4144
3.9031
9.7542
9.9026
8.9075
9.0826
3.5331
7.8634
9.5608
5.9266
9.9984
1.409
4.8305
7.1966
0.95057
9.086
7.6705
7.3895
9.6455
9.7549
9.4559
4.7877
6.5208
9.2521
1.7172
1.7153
4.1135
7.3394
9.9908
8.9831
4.7051
4.4199
9.725
9.9038
8.4372
3.9046
1.3883
9.679
7.9468
9.9668
0.95717
7.946
4.3303
9.6361
2.9552
6.4048
5.7938
9.6312
8.7393
3.2035
4.7914
2.0865
8.6977
7.814
2.6352
2.2986
6.8005
9.896
7.6262
0.51719
0.84507
9.5348
6.5109
5.6552
9.459
5.415
7.4211
8.9917
9.7969
4.9367
8.5274
9.9922
1.1905
7.9686
6.0529
4.6673
4.0267
9.2906
9.9997
2.8889
9.4149
3.0273
9.9993
9.5215
6.1814
9.1067
7.0528
9.5533
5.3119
1.148
8.0062
9.9007
2.9969
6.2814
9.2337
0.61512
9.9645
9.3189
7.6933
2.8478
7.0482
7.2665
9.9996
9.7412
9.9826
8.755
5.9223
9.9479
6.8396
3.5611
5.8306
8.946
7.6907
9.2782
9.9997
9.9826
7.4496
9.9839
1.8063
0.80727
4.6007
7.9034
7.4065
9.8798
7.5068
6.2767
7.5287
8.9969
0.2619
9.515
2.2199
6.828
3.9258
5.4783
8.6215
2.6328
4.2405
3.0636
3.0165
4.9114
9.8239
6.7429
5.9282
2.7783
9.9881
5.9722
9.7031
8.2293
5.5767
9.8145
9.4344
6.6713
9.5761
9.873
6.2431
5.0135
8.0591
9.8817
8.9248
5.5877
9.1458
9.974
7.5303
7.5022
4.6947
1.1166
2.8198
1.4555
6.6541
0.14659
9.9111
8.4663
0.02229
0.47711
3.2164
6.5536
1.9858
0.13583
9.0951
5.28
9.4112
6.3337
6.3324
0.77227
0.77883
1.4261
8.0348
3.6971
9.6912
9.7495
9.9837
6.9467
3.392
3.479
7.4676
9.3099
5.1924
6.6276
8.4376
9.9158
2.5108
9.0189
7.8797
6.2928
9.8351
5.7892
2.7744
8.3867
8.306
4.9265
9.5249
10
9.9955
1.9823
3.5676
0.37113
8.1582
1.7318
5.9722
9.8347
7.585
5.4771
3.2146
6.3856
9.9763
1.9359
6.739
9.7484
0.68105
8.8496
9.9946
4.3042
2.086
8.8027
9.899
8.1893
9.8768
2.9919
9.2652
5.1748
6.112
2.4217
9.5985
8.314
9.1685
9.5351
1.054
9.9701
7.0441
9.2694
9.1925
9.6502
2.4336
6.5813
8.254
9.9433
9.6664
9.8654
7.9257
7.9279
9.7415
0.5474
9.8385
5.9757
0.57118
9.2155
2.4081
2.2413
8.1448
3.8918
4.8746
5.9006
5.9585
5.701
8.1797
2.5916
2.9117
1.481
4.8613
9.3522
3.5952
9.1798
8.8583
9.6206
9.6371
4.4468
4.6705
7.3222
4.8903
9.6532
9.5593
7.675
4.0142
8.7673
3.5884
6.5709
5.68
7.4866
9.9992
9.2699
9.9953
3.6049
7.3811
0.80708
9.2796
8.1084
9.7494
9.9983
9.9387
5.9981
0.0053637
7.5102
3.2054
3.3768
4.8973
1.5015
9.2239
9.2298
7.5353
5.0651
9.6552
7.6302
9.9778
9.8586
5.3118
7.5672
5.1805
8.2955
9.494
9.2138
1.9592
9.6134
0.39496
6.0597
9.1231
9.4161
5.4545
9.2076
9.8572
3.7192
2.0217
3.4622
5.2252
4.3582
9.9352
0.80516
8.0219
2.531
9.6796
2.6018
7.0955
10
5.2972
0.73882
3.2935
5.8504
5.0046
3.5289
9.9497
8.7871
9.9823
6.3497
9.9561
0.091644
8.1843
9.5158
3.5785
9.9438
9.3165
9.6307
7.8382
9.4739
4.9415
3.4385
4.7124
7.9449
9.6452
4.4059
5.9103
9.7662
8.2241
9.999
3.1454
9.6339
8.7316
3.8116
6.7971
5.8661
8.085
9.5131
1.6429
9.6092
9.6901
5.2852
6.2533
7.8262
8.9159
9.1929
9.2855
5.7389
6.2439
9.9765
7.8334
9.7227
4.2058
8.2913
7.9814
9.9835
1.3453
7.0766
7.3068
1.4116
9.8881
9.8356
6.362
9.4179
2.311
8.2692
3.9805
6.4424
9.7013
3.0334
4.5937
6.8831
5.0608
9.5032
9.9981
2.4724
3.6356
8.926
5.5619
9.9915
9.9905
8.4743
9.7595
5.9018
8.3747
9.9973
7.6999
9.9456
9.0506
6.8916
8.4351
9.8446
3.0713
5.8188
9.9992
5.9077
8.5983
9.8802
9.9997
8.5523
1.6951
0.56697
8.2539
7.7762
9.9822
9.2152
8.6275
7.3252
3.97
9.9822
7.5032
0.4753
8.8836
7.2866
0.92592
9.8512
4.9573
3.5304
1.7804
4.6921
3.5117
8.5428
1.0374
4.1928
4.2836
9.8231
6.4265
9.2739
8.1205
9.4261
1.7801
9.9943
9.7185
0.79471
6.6859
4.8952
8.3598
3.5391
7.9004
8.1192
8.0891
6.4757
0.55614
7.2228
5.9757
1.689
6.6117
6.505
7.6157
9.5365
8.9161
9.7993
0.81891
3.3827
6.6089
9.9788
9.4611
6.5168
5.0013
0.92693
9.1832
7.1461
3.0891
6.218
2.6189
9.2489
5.4686
9.9583
0.26971
9.6417
8.3286
7.4881
8.5306
9.0921
1.4788
9.8157
0.22558
4.46
2.7886
9.9331
1.0689
7.9121
8.4192
8.5368
9.7747
0.87777
9.589
7.3849
8.8694
3.2749
7.5351
8.928
9.9766
6.4291
1.3374
0.89948
8.3533
9.4918
8.8464
5.162
9.9651
7.2917
9.9737
1.1535
3.195
9.3821
9.9093
9.4223
4.4773
2.3626
9.716
9.4344
4.127
3.5026
4.8316
9.6438
9.6124
7.811
7.8222
4.3431
8.9039
9.4922
6.3935
6.4492
6.6796
4.2441
8.7278
9.8857
9.8969
9.2219
3.9789
8.835
2.056
1.9278
2.954
2.2692
7.9499
1.1498
9.6131
9.0676
9.9323
6.9888
8.5662
9.8514
7.4858
4.2891
9.9929
0.57186
4.9033
9.991
5.4248
4.6675
1.8879
9.9126
2.1121
4.9835
9.8706
7.0672
8.229
7.9316
8.8976
0.46059
7.3739
