# Supplementary material for: PEPIS: A Pipeline for Estimating Epistatic Effects in Quantitative Trait Locus Mapping and Genome-Wide Association Studies
Source: PLoS Comput Biol. 2016 May 25;12(5):e1004925. doi: 10.1371/journal.pcbi.1004925 (PMC4880203; doi:10.1371/journal.pcbi.1004925)
Supplement: S1 File — Eleven sub directories are included, and each contains three '.txt' files corresponding to the additive genotypic Z Matrix, the dominance W matrix, and the phenotypic vector. (ZIP) [file pcbi.1004925.s001.zip › Simulate_Data/Bin_1000_Ind_40000/Phenotype_Simu_Ind_40000.txt]

1.8304
4.2499
7.4038
9.1287
9.6303
3.5262
9.9262
5.4568
0.59733
8.5173
9.5932
6.1422
9.5345
3.1926
4.6956
9.8004
7.966
9.2496
9.2686
0.44005
8.4621
8.8588
3.5668
4.4061
3.1738
9.6981
1.4914
2.951
9.3155
3.3113
0.73544
2.7691
6.3396
8.9212
6.3337
4.9916
6.9134
0.17249
0.84499
5.3223
9.3487
8.2206
7.9392
8.9425
7.1833
7.8658
9.9854
2.2953
9.3842
8.8347
1.8467
9.2924
5.0024
8.7381
5.8488
2.0819
8.2411
9.4935
7.9838
7.7525
2.8031
7.198
9.9847
7.5763
7.6483
2.9976
4.1086
9.9388
1.6109
2.8442
3.7261
9.2064
3.7385
6.0224
4.0394
6.7329
5.6761
3.2212
1.2126
9.9569
7.312
4.2613
6.0908
4.0375
7.3392
5.9513
7.6406
4.1254
9.4726
0.50073
8.7678
9.8004
9.9992
9.4947
8.5319
7.45
4.3626
1.5399
7.9958
9.9096
5.5061
4.3167
3.4278
0.83368
9.8725
3.0814
9.0096
9.1228
3.519
8.8256
9.3097
5.2257
3.7626
3.4346
3.7805
9.1196
9.5315
9.3918
2.5235
5.1871
0.48205
0.54924
6.8455
0.37777
9.8135
8.7506
9.5999
3.0292
6.5778
6.4822
3.5182
1.7325
7.945
7.89
9.1954
9.3696
7.371
5.3326
5.0883
9.8814
8.7178
4.8965
9.7572
8.935
9.92
8.1617
4.7824
7.1653
9.7682
0.12279
7.9723
9.7193
2.3456
5.0286
3.2083
7.1414
9.5485
0.35669
9.9849
5.1785
7.9676
4.4546
1.9955
0.027055
2.8149
4.1278
1.9334
9.1662
9.5539
7.4377
9.8795
1.46
1.4575
8.068
9.3839
9.7437
9.6155
4.4649
8.8057
1.9559
8.5454
4.1555
9.9769
6.0704
7.9274
8.9212
4.367
2.0922
9.7649
4.6434
9.6875
7.5291
2.4778
5.8256
1.1284
2.2097
8.3148
0.76862
1.6379
3.1171
7.6579
7.5876
6.0522
5.6567
4.604
9.9893
9.6566
9.3362
2.6896
0.26494
2.6911
6.3427
2.0644
9.488
9.0807
1.3894
1.1374
0.3156
6.6355
1.9658
9.2402
8.4788
9.554
7.0167
9.9961
5.7849
7.058
5.4891
3.8848
4.683
9.5486
4.8922
6.9779
9.9859
0.11974
3.9302
9.8914
6.287
7.3854
3.6867
7.4536
6.2613
8.6476
8.4675
7.8085
8.9834
2.7234
0.75901
9.9995
9.8001
9.2372
9.5844
9.6976
9.8384
8.7963
5.9294
9.9808
9.4963
8.7706
9.9341
6.2307
6.9974
6.5218
0.17605
9.9585
9.4232
9.9818
7.2563
9.7481
8.471
2.4783
7.7396
9.9634
9.9973
5.9849
9.9691
8.0547
5.1301
9.9911
6.5172
4.3577
5.7936
9.9967
1.8987
5.8472
9.0373
9.0457
8.7843
7.2691
1.222
7.8211
5.6258
9.4523
9.1447
0.67579
7.8243
4.8721
6.1124
2.9709
3.0947
6.8745
3.6724
2.6408
9.9459
8.7704
9.289
6.7995
9.9609
8.7098
6.8031
2.7622
8.6643
6.0966
2.0329
8.7832
7.7067
9.8685
4.0181
7.9173
7.8342
1.0508
8.7329
0.11643
7.87
9.3135
5.2467
9.6305
9.5243
1.6372
1.0046
3.2004
4.0178
6.9406
9.3412
9.9987
5.2634
5.6474
9.9898
6.6555
7.0381
2.5387
0.9231
6.9836
2.5605
9.4649
3.8455
2.8698
4.6381
9.8089
1.454
8.4154
2.4787
1.3702
9.3085
7.436
8.9673
1.8871
5.6086
7.9595
8.2821
3.9978
9.2561
9.9932
5.3163
9.796
1.2776
9.8198
9.2754
5.941
8.2208
8.7263
9.7507
9.1948
9.7306
6.9538
1.4483
6.1849
3.8286
8.1643
9.7544
8.9516
8.5364
9.4364
6.0744
1.7569
9.521
5.1477
8.9308
8.522
0.010508
3.9977
3.5809
9.6373
7.2065
5.5805
8.487
2.5584
7.8862
7.8163
6.3509
4.0732
8.8503
9.9924
9.8901
8.7114
7.9656
6.132
7.4769
5.5784
1.8495
9.9887
9.2793
7.7281
9.92
2.3979
5.1128
6.8386
4.142
9.8017
6.2366
9.2439
9.85
3.5938
9.5251
9.9816
2.5336
8.5168
8.2382
3.3637
9.9979
8.8484
8.3915
6.2078
9.6875
9.9772
9.9766
6.9925
9.3901
5.2426
9.8571
8.395
7.9406
9.1375
5.2177
9.6879
1.0628
2.2318
5.8399
1.0642
9.3509
5.9166
6.9907
6.29
8.7668
2.3292
8.2458
8.5005
9.9343
1.0331
9.9669
0.75994
2.6456
7.412
2.2021
3.908
9.8537
9.0471
5.8611
0.63585
9.9921
8.7971
6.4286
9.5676
9.9013
3.1434
7.9385
9.9776
4.1823
5.2897
9.9551
7.6825
8.3632
9.6174
9.864
5.8609
6.5829
6.8281
5.8796
9.7013
5.1014
6.4384
7.1417
5.1885
9.9964
8.7469
2.9314
3.7603
1.5192
8.476
9.9911
8.7249
7.5712
8.0119
8.9284
1.8132
1.5172
8.3135
9.8395
2.1358
8.5655
9.5687
7.6041
6.0504
4.2305
8.715
8.158
8.3443
2.3147
0.86279
1.9771
5.8955
7.3253
3.0701
6.6824
9.2885
6.0218
9.6614
6.5653
9.9062
1.5232
9.9197
8.2763
4.9268
3.5198
6.8789
1.479
9.9232
5.8865
6.4213
1.0515
7.4567
7.6451
3.9814
9.8992
0.18964
9.0834
9.7471
7.3224
8.0217
7.025
0.95553
8.4395
4.8253
9.9994
3.6437
8.5082
2.8238
4.7315
7.5498
4.8156
1.6117
9.3021
9.7539
3.9754
9.0008
6.5843
7.2439
4.9106
5.8433
7.2539
7.4593
9.991
9.9991
9.5301
3.6109
9.9622
0.57473
6.1852
5.8105
8.0297
9.9577
7.606
3.9749
8.5578
7.5299
9.3034
8.77
7.2241
6.2337
9.7046
9.1893
7.346
1.9684
1.6993
6.2447
6.587
9.6887
9.8826
8.4467
9.3999
3.0172
8.7907
8.9901
9.2823
9.4758
8.7057
1.8687
8.9984
5.5495
3.5443
9.3839
6.4075
9.0399
9.9903
9.7336
4.614
9.9612
9.9573
6.6028
9.4234
6.3187
7.5322
8.5979
7.4881
0.61357
3.7792
8.4566
2.7209
9.7447
6.2781
9.9707
8.2105
8.3421
9.7603
9.916
7.6237
9.6015
6.5776
9.9889
0.092054
1.4609
9.8616
9.7784
5.9429
4.8705
3.5799
3.6601
9.9767
8.2685
0.89684
8.9422
4.0493
2.1274
8.5089
6.6874
3.7153
9.9659
6.7911
6.4986
9.4058
6.9324
1.8905
9.5385
2.919
6.3699
7.1532
7.0797
8.3162
9.9327
0.13467
9.9965
3.0579
5.2975
9.9975
6.8823
2.6079
9.9789
9.9933
4.6025
8.6578
2.4111
6.2396
7.551
3.403
9.9631
6.667
6.704
1.1916
4.3855
9.6416
8.0925
4.5769
2.1693
5.5147
5.6311
9.9785
9.8286
3.1324
1.3761
6.5906
1.9073
9.5425
2.2387
3.5523
8.9591
9.402
8.8242
1.8486
8.6604
7.2584
0.78527
9.8979
9.8561
1.8234
6.1868
8.1421
5.6248
3.8542
9.379
9.9867
7.4716
9.3916
2.1245
4.6984
3.2696
9.1223
9.7221
7.0589
8.682
6.2536
3.469
4.5167
9.9997
9.6026
4.724
9.9503
8.9253
9.7661
1.7291
3.5492
6.7903
9.9172
8.0981
3.8892
6.4131
2.549
7.9882
7.3348
9.215
2.2549
9.4986
2.5438
3.3722
0.30203
9.2677
6.0629
5.8952
9.5637
0.54805
8.8137
3.8837
4.6804
6.8907
9.636
6.3169
4.7558
8.9456
7.4839
2.049
9.3046
6.024
9.2955
2.4992
8.6377
1.5424
9.3636
0.35393
4.3666
8.9517
9.568
9.0562
9.6242
9.8482
5.1403
6.7626
8.7095
1.7221
2.1393
9.6818
5.8007
9.6473
0.33823
9.992
1.6591
9.0203
9.9766
9.67
5.8527
9.4174
6.7478
4.9043
3.6576
2.6129
2.1885
7.4222
0.11192
1.1249
9.7311
8.1181
5.824
9.095
0.50405
7.4844
7.4248
1.1755
9.9972
0.49719
8.7018
5.9866
5.2986
3.9287
4.4508
4.1857
3.7938
4.5932
9.2022
3.4438
7.1869
8.2278
3.9889
9.9015
1.1998
7.0113
0.45613
7.4372
5.4695
2.7584
3.7248
7.797
1.0387
3.1168
9.6821
9.0748
9.3089
4.86
9.0424
3.2773
4.4715
4.7641
2.9991
4.1132
0.97315
6.1366
9.7154
5.2407
9.9314
8.6747
7.7561
2.6515
6.9587
9.9631
8.7676
9.7858
9.9915
6.2818
9.4405
8.0707
8.5628
0.96143
5.3084
6.6279
5.0732
0.62093
5.8877
9.7031
6.5714
9.5165
5.5894
7.6893
5.915
9.1835
9.4696
8.5473
9.9975
9.9964
6.4667
9.9952
9.7085
0.55938
6.1757
9.9783
9.5535
4.533
3.4756
2.7688
5.7134
3.761
7.0478
5.9704
9.4853
7.7408
8.4114
2.0237
6.1642
6.0338
3.6001
5.0229
8.1513
7.0725
9.5977
3.6501
5.3783
6.6269
9.1892
8.6394
1.6476
1.5505
8.6139
8.7709
8.6655
6.6399
9.964
8.3412
0.3749
0.27238
0.83409
9.3483
7.9919
6.074
9.5908
9.6025
6.4282
9.9957
7.7494
9.9534
4.5967
9.7081
7.1634
9.9962
4.9784
6.1064
9.7532
6.8913
9.9992
8.1931
4.6729
9.0192
2.5128
3.2379
2.5327
4.8154
8.3091
0.97693
3.1634
8.534
3.6274
2.6072
3.9875
4.007
9.2176
1.9444
6.5711
7.9986
9.6952
9.7807
9.0288
9.7125
2.1583
2.0925
4.021
3.9303
2.0962
9.7711
7.9193
9.9572
7.0433
8.9999
0.96606
0.7105
9.9399
0.098576
5.7372
6.7083
4.3242
9.7348
6.5676
3.122
9.6623
0.03535
9.7345
6.7195
9.1156
7.7355
0.4709
9.8012
6.3549
9.0162
1.0397
9.9588
9.4271
9.97
5.5339
7.8138
0.30447
6.9049
3.0753
5.4184
5.4137
7.4744
9.3399
9.8494
0.36255
7.9715
0.25614
0.72948
5.6337
8.7506
7.2709
9.9466
9.9767
9.5844
6.0472
1.2425
0.041965
7.5223
8.195
9.7661
5.3068
9.7133
6.5186
9.2754
9.6489
6.9087
7.7502
3.7476
9.9298
6.7002
8.4856
9.9397
5.1968
5.3083
9.2874
2.0731
7.6788
5.5151
6.4832
6.6906
2.7874
5.2585
9.6555
0.20583
8.5309
9.9962
4.0975
8.6768
1.5619
9.3776
0.11307
8.2053
4.2016
5.9811
9.9968
9.7726
9.9479
4.5755
5.8645
7.7218
1.8884
3.9403
9.7408
2.7652
9.9642
9.8198
8.9207
6.1703
8.2907
9.9648
6.4273
9.9992
9.6784
6.9384
9.9135
3.0817
6.9243
8.1014
7.6797
9.8015
9.1913
4.8882
0.68327
5.2839
9.2967
9.9864
9.361
4.339
5.3925
9.149
3.4623
9.8918
0.262
9.4125
8.341
6.7999
0.01535
1.1522
6.5962
8.0176
6.0949
8.927
8.8713
8.2486
5.992
5.3706
0.20352
9.9851
2.1872
3.3855
4.7316
9.8511
1.7698
2.4883
0.82348
9.542
9.6038
5.1976
9.9999
4.2321
6.8935
9.4259
2.4979
9.796
9.326
7.0046
8.0934
0.99263
3.3243
2.6042
0.7567
7.5135
9.9681
4.419
6.8279
3.8524
4.82
8.2112
9.155
9.9991
0.31145
9.8933
9.1409
2.6213
9.9592
3.6543
9.9495
5.0961
3.7807
8.2581
9.9306
8.4169
9.9947
9.5209
6.8745
7.9647
9.5566
5.6833
8.599
8.1817
7.5734
3.1281
7.4024
7.9008
3.5824
10
4.747
3.1298
3.9999
9.5865
9.8146
8.4395
9.9028
7.7531
7.8185
9.1567
1.7849
5.2227
6.9201
1.7759
9.1469
7.5465
2.0182
0.9243
1.6391
1.0791
5.3614
6.4157
4.9656
2.325
9.8057
7.848
9.9997
4.0687
3.5286
7.1326
6.4456
7.9533
9.6797
5.8469
9.5123
4.3448
2.1944
9.1526
0.95392
8.9085
8.0909
0.52747
9.9429
9.9923
7.1885
2.2347
2.5333
1.7879
6.5258
7.452
9.6032
9.6992
4.5758
9.7846
7.1401
7.835
2.0873
9.9352
0.11099
3.0933
2.6965
9.9915
8.2244
6.9058
7.5707
8.8957
1.9977
5.3455
4.3228
9.8413
2.5096
6.0167
8.9198
5.7633
9.6575
9.754
8.8935
4.7339
9.7225
9.7984
3.8255
9.9554
0.30773
2.1442
2.56
0.032481
7.0811
9.8052
4.3311
4.1571
6.8058
1.5213
8.7824
9.8315
9.9227
9.9835
9.7723
9.8703
6.9536
3.5497
5.548
2.8623
5.0016
7.3175
9.4557
8.1193
1.028
8.7436
0.82842
3.9251
9.9985
9.5477
3.8162
5.9771
2.7721
8.9759
9.7789
5.1771
4.4828
3.4014
9.9107
5.3372
6.9711
3.4679
8.8884
9.5555
7.6679
3.9484
3.5332
3.9995
8.2658
1.3969
4.7317
4.1981
6.7687
1.029
9.4155
4.291
9.9484
9.9128
7.8568
9.9954
3.99
5.5848
9.4212
9.9913
8.6123
1.4369
9.412
7.478
9.1852
9.998
2.7907
1.6825
7.5753
3.1689
7.9574
9.7965
8.4854
7.4345
3.3914
4.5454
5.4538
9.6398
9.6273
7.838
0.14598
6.2738
8.524
0.82027
9.009
7.8405
1.5335
7.7463
2.3968
6.5494
9.0884
5.1519
4.5049
0.59746
7.5164
3.3642
9.9894
0.74344
7.2417
0.054679
9.3621
2.4153
9.9134
5.5416
6.9599
9.8748
3.8465
8.0373
9.5912
1.7719
7.4562
9.6059
8.4571
7.8714
8.7476
9.986
0.85549
9.9219
4.516
7.9854
3.0247
8.2006
8.4124
4.1031
6.5438
9.34
9.5706
2.0078
6.2799
9.9729
6.5527
1.3226
8.2996
9.6088
8.5194
2.2703
5.3161
6.8204
7.7223
2.8205
9.3781
7.8004
9.9996
9.9991
9.9543
1.7797
6.1928
3.2643
9.8534
7.4675
1.6238
3.8659
9.8513
3.9489
9.7216
3.5631
9.0572
2.3889
1.1399
7.872
5.1573
9.9483
0.64351
9.8486
4.9819
9.9977
3.8425
0.55144
9.7894
8.136
6.8493
5.7969
9.9805
0.50793
5.5924
8.9146
3.2378
7.4348
5.3579
9.0021
0.10899
8.4397
1.9702
9.3794
7.4736
8.0267
1.8632
8.198
6.9514
5.6033
0.17951
9.7581
9.8546
9.2651
9.5097
2.0826
4.1811
9.9511
9.9998
9.9712
7.0673
8.3596
0.28356
5.5186
0.14361
7.5705
6.1597
9.4036
9.3506
2.3081
2.3403
7.4638
7.7197
4.7091
3.1583
8.2642
6.6607
8.2293
0.0968
6.8929
5.1434
1.9179
6.8449
6.3321
8.7479
8.6221
2.0719
3.4694
2.089
7.4665
0.82086
3.9097
6.4435
3.123
9.8419
7.832
8.162
7.3428
8.4683
4.4158
4.887
9.5075
9.419
8.358
6.4829
0.1856
1.9097
9.2793
6.3923
8.9902
9.9785
3.9069
1.7326
5.7491
3.8178
3.5849
7.3035
5.6386
4.2719
7.4287
8.4234
3.1137
6.6431
1.649
5.2764
8.6716
6.7335
2.8995
0.4657
7.3362
5.6724
7.6298
9.9603
7.6927
1.6004
3.4362
9.3096
0.86434
8.5109
2.616
7.2427
4.2857
8.5234
5.7132
6.0175
1.0433
5.6152
7.3758
6.5347
7.9999
9.9867
1.4689
0.91297
9.7842
8.8791
9.7097
8.0882
9.4515
5.3643
9.8711
1.9894
7.8574
9.0551
9.0393
8.9879
9.4564
6.9734
5.4554
9.4389
1.3726
6.1211
10
7.9074
9.3093
5.5338
7.6194
9.8927
9.8967
6.5245
0.76415
9.2309
7.3437
3.4976
9.5084
4.8729
9.5582
10
9.7978
4.9322
8.5506
3.8714
9.9378
6.3741
7.2515
1.6357
8.9086
8.1509
7.3359
8.5496
9.9986
9.4884
8.4796
9.8343
3.3149
6.1858
9.9889
8.5925
8.0697
4.6913
0.12855
9.9972
3.3639
9.13
9.5172
8.0947
2.3185
2.5654
5.2284
8.9319
0.06215
2.3756
9.9726
9.9993
5.3737
4.9405
8.2548
7.1704
7.7859
9.8928
8.6148
9.4414
4.1307
2.824
9.6745
0.772
2.042
4.5127
7.7694
6.426
9.9326
10
8.1034
9.5627
9.5814
0.96726
3.1813
5.2154
3.2525
3.2935
4.9438
4.182
9.1304
8.9622
4.3549
0.10122
4.6455
5.0913
6.4217
3.0756
5.4826
9.2226
4.804
9.9942
9.98
9.7148
7.9858
1.7091
2.9908
7.0068
1.3946
9.9393
9.7853
8.8328
4.8194
4.4568
8.0991
4.0139
4.6501
4.3953
9.872
9.9168
7.2581
7.0128
9.8244
8.238
2.2564
1.7373
2.2961
9.9841
6.9671
8.3597
5.8119
9.4673
8.8335
8.9818
1.8131
9.9492
4.852
9.9933
7.2319
7.2055
1.8421
8.4628
4.9972
9.9969
9.9934
9.9657
0.40994
5.4063
0.98345
2.3986
9.9408
5.0283
4.9843
6.8504
8.8909
5.2179
3.794
9.7388
9.8293
9.788
2.7024
3.4145
6.3371
0.72489
8.3279
1.4392
7.8624
8.5906
7.2816
1.0953
9.8095
4.9539
9.9716
9.8997
9.977
3.6903
3.2349
7.1029
7.4437
0.71941
0.64848
9.3169
6.7089
8.7623
8.0584
7.3838
9.9766
5.9302
9.5423
10
8.3215
3.8314
9.8014
0.88625
3.0767
9.9371
6.5151
9.4226
4.0056
9.9984
8.0945
6.1288
9.9479
5.44
7.957
2.7714
8.0802
7.6867
7.921
5.2129
2.9916
7.5795
9.5026
5.4743
6.8372
9.8505
9.638
9.7932
9.9659
4.2646
0.7565
2.4714
1.9251
8.8372
0.24671
9.5206
3.8049
9.9002
4.0798
9.9721
5.2514
9.4775
1.475
8.6679
4.1091
9.539
9.8394
0.35776
8.662
9.0351
6.2675
2.8346
9.3234
2.4827
5.825
9.8237
9.8676
6.9772
5.2209
5.1007
9.4111
9.9047
9.8919
5.5926
9.2595
6.4392
8.8703
9.2176
2.3513
8.6621
2.2173
8.7104
8.6457
0.34264
4.5988
1.9303
7.978
8.2132
9.465
8.9916
9.9578
6.8685
7.5474
6.7251
8.8204
2.5985
4.4025
7.7649
5.8856
1.7384
9.7202
6.8174
5.6657
3.3532
7.8565
6.7359
7.134
7.1539
4.8653
1.753
4.7403
1.0329
2.16
3.885
2.2733
9.836
1.7834
9.9434
9.6887
6.6389
2.9709
3.8592
9.605
6.133
4.4568
9.8306
9.789
9.5932
0.67288
8.7906
9.6658
3.9986
1.1133
8.0965
0.53199
7.47
3.4329
8.7257
0.29816
9.7095
3.331
9.3136
3.6407
1.1289
6.2553
8.0098
9.9896
8.7827
5.8763
0.85476
8.4273
1.4622
4.7883
8.1505
5.8912
9.9474
9.983
6.9038
9.9825
1.1378
3.0029
0.025758
9.8051
9.7604
0.32167
0.11605
4.899
9.5238
7.4129
9.9792
1.6924
9.6073
8.8278
9.5699
9.412
6.3787
9.2662
9.9007
2.1803
9.6131
4.6975
4.1381
9.6282
3.6273
3.2544
9.5047
4.6122
5.5749
0.31043
8.0412
7.3448
0.29274
5.6947
5.1672
1.8255
7.3141
9.8387
9.9907
9.1239
7.3968
10
5.1703
5.428
0.1727
0.1197
3.2153
9.3085
9.4743
5.1154
0.89607
3.0302
7.9383
9.9299
5.4919
3.7883
2.0877
9.8337
6.8711
5.1012
4.861
9.0027
5.7518
4.97
7.1566
0.52103
9.42
8.9662
9.3978
3.8909
4.6347
9.5942
2.1379
8.8926
9.9554
5.8263
5.5718
0.87802
1.9979
1.595
9.2766
9.7793
9.9999
1.5407
2.6777
6.8971
9.9515
7.1768
3.3325
0.80754
8.526
5.9159
3.3996
0.75336
6.6888
7.8086
9.1108
9.9892
7.1011
5.5382
9.2688
6.2194
8.2614
9.6638
1.5808
7.1257
9.5815
5.6226
2.1104
9.0935
1.5433
9.3006
8.9348
9.8167
9.7092
4.9249
1.5827
8.8596
1.3293
7.1851
6.3425
4.2927
8.8959
7.8037
7.1044
0.80326
9.9064
4.2293
8.8477
0.77572
4.8758
0.32326
1.7123
3.3097
9.9324
8.8165
5.4369
9.9994
1.0085
7.2088
9.5349
9.1154
8.0666
1.76
7.5692
9.8462
3.9022
5.8215
3.8934
6.1505
8.6893
9.9271
2.7725
9.8723
8.8056
9.0561
5.7663
9.6212
8.2983
9.6521
1.3286
0.40658
0.16822
9.5392
1.5183
5.0211
6.0169
9.9991
9.9959
3.3697
5.4908
2.9689
2.7735
8.2535
9.9604
2.475
9.7111
9.1818
5.6778
3.9794
9.4307
4.8732
5.6058
9.9713
6.3711
7.0177
0.91956
4.6672
1.9974
0.30959
2.102
4.5429
3.5746
8.4983
5.6004
9.2105
2.7018
9.5511
0.26521
8.0415
4.5413
2.4912
0.28615
9.6218
9.0345
9.3534
9.9934
4.6619
4.1816
9.8347
6.0519
6.8179
9.1076
2.3486
6.0979
3.6012
2.659
9.946
7.8579
4.6636
1.9261
8.8957
9.9799
0.81277
8.9862
9.786
9.1899
9.9869
9.9576
2.6727
8.9867
7.9819
5.4899
7.1229
9.655
3.3907
9.9771
8.4454
7.8639
6.4227
8.0866
4.6505
9.7933
5.0155
4.7037
9.2918
3.9591
2.0359
7.8822
2.0784
7.4081
7.5215
4.0609
7.9609
3.6047
4.2727
7.7649
6.4987
9.7034
0.57963
3.0241
0.33501
7.7314
0.84466
5.039
6.5952
9.8085
8.8346
3.5607
6.9443
8.5824
3.1888
9.9944
9.9238
1.8133
9.9538
6.0462
3.6369
0.41437
8.1823
9.9151
8.493
8.33
3.3911
7.6276
6.7291
7.9509
7.3655
9.2099
8.2571
7.8504
4.8923
7.8988
0.74534
2.3261
7.5717
9.7767
2.6115
6.3296
3.1735
8.9152
3.8641
1.3206
1.4546
9.9982
9.9962
9.8344
9.3022
1.8508
9.896
6.3502
9.6315
1.4093
4.4864
5.1043
3.9411
9.3291
7.2449
4.2731
6.722
8.8968
5.6044
8.7766
6.0686
0.10245
9.9639
9.6484
9.7911
9.7664
7.3032
8.5693
1.895
8.9883
9.4265
6.9507
9.855
2.415
9.2907
2.9818
8.8487
9.9855
1.1152
9.8909
1.3647
7.1517
5.2783
3.555
9.3606
7.7207
4.4069
1.4176
7.3355
5.1327
9.2962
1.2394
7.4791
8.7913
9.2995
6.1952
3.7928
2.9659
4.8023
5.8594
5.0109
3.9037
7.9755
8.5241
6.7776
4.5547
8.2963
9.8538
9.8058
9.6508
9.4419
7.4031
0.16052
5.8103
9.8217
0.28183
1.7509
2.9594
8.4539
6.817
3.4587
7.3614
8.7739
9.2036
9.5953
9.9219
9.752
7.345
2.7262
7.5586
9.8625
7.601
4.7601
7.7731
6.9935
3.4739
9.9999
9.9991
9.649
9.3628
9.5454
8.4207
2.2042
9.9034
4.1106
9.9992
6.5984
8.406
8.6113
0.84866
0.6736
4.2211
1.1636
8.377
5.19
7.7455
0.051908
1.1741
9.2437
0.79111
7.2376
2.7169
9.3146
8.0504
9.8663
9.6086
8.6748
8.2838
9.9984
7.8875
6.9577
8.6237
9.5554
2.2933
1.6642
9.9957
9.6288
9.0662
2.8023
1.1201
1.3325
9.4651
4.6578
8.6325
9.487
8.2465
7.729
9.6672
6.5578
2.7842
0.16122
9.8978
8.6049
5.5311
8.2611
2.5298
2.1895
2.0589
9.9796
8.1892
4.82
4.3499
1.5817
8.9419
9.7766
0.16319
8.7317
2.6534
7.7984
9.2833
2.4799
7.0627
1.0869
1.9318
8.6018
6.9025
7.0393
5.3474
2.3195
8.9141
0.20417
2.6356
2.5801
9.9324
8.9686
2.4902
4.8337
8.8432
6.5181
0.38996
5.0827
9.4268
6.0531
9.1993
6.2201
8.7977
9.8898
9.3931
6.6327
6.3628
0.072665
9.7507
6.2612
8.9934
5.3589
9.4164
8.1365
7.5214
8.2448
2.1438
8.7767
6.8832
9.1426
5.5638
7.0233
9.077
9.9981
9.6541
9.9998
9.9905
8.1776
3.824
9.9791
9.9748
8.6217
5.9903
1.4719
1.635
9.9815
9.9341
9.7236
0.23063
6.9027
7.7379
8.9888
4.7022
8.4674
6.1539
8.3767
3.7068
9.3174
6.8463
5.124
2.0661
8.3776
6.5881
0.53746
7.2039
0.041248
0.26099
8.0303
8.9873
3.5802
9.3505
3.7176
8.6709
2.2502
7.3679
3.2402
7.1533
7.1096
7.3813
9.5784
9.3994
8.1268
9.9424
8.5649
1.4004
1.1461
9.478
6.18
3.6203
9.2591
7.7462
8.6157
2.2361
8.2836
7.5392
9.9459
0.0033326
1.3087
8.5276
6.5948
5.2339
7.0165
3.7178
4.6086
1.2713
9.881
7.781
2.0359
7.0531
6.9104
6.2236
5.8445
6.4693
9.2604
6.4631
0.026639
3.8317
6.9372
8.3067
4.2377
4.9423
1.7661
9.3491
6.7379
8.1303
7.6208
8.8364
7.2826
2.2538
5.5712
3.1572
0.48829
3.4683
3.7609
2.7774
9.6306
8.1087
8.9619
7.4029
5.594
6.9847
4.9757
8.451
9.9335
8.447
8.2965
9.1273
7.9386
9.8437
8.4976
4.0045
1.7865
9.9238
0.49166
5.2955
7.7378
6.7287
7.3193
6.5869
9.0975
8.694
9.9995
9.989
6.5814
1.1956
9.8293
3.1982
9.9834
9.9304
5.765
0.47896
8.5589
9.4725
9.9765
7.6601
8.5643
3.4339
7.0818
8.3309
5.1907
7.9331
2.3996
1.2457
7.9722
5.3933
3.2836
1.0979
6.8137
9.0798
3.8008
2.907
0.81366
6.3277
3.5349
6.3715
9.2087
3.3088
8.2037
4.9861
1.7093
9.5904
1.1195
8.3173
9.394
0.20319
3.8358
9.9936
8.7084
4.5824
7.8246
3.8792
0.8881
2.939
5.758
9.9254
3.1749
0.92034
5.454
9.6748
9.9987
3.1003
9.0467
9.9975
9.991
1.3601
1.1474
6.7397
8.6881
1.8067
0.43036
2.8243
9.6836
2.7142
4.9704
5.8511
8.6672
6.2345
8.0252
3.0085
5.5393
5.7861
7.1847
9.6027
1.3536
3.1629
9.2915
9.8127
9.8429
9.963
9.5209
9.8226
2.2678
9.9889
6.1781
2.489
2.3502
7.6274
2.9072
4.5112
9.1158
9.9812
8.3716
3.2471
2.057
0.57681
5.2331
2.8662
0.415
8.6361
6.9674
9.6637
0.95553
5.0649
6.0005
4.7322
7.7192
6.5486
9.258
8.8495
9.0286
6.8794
6.7137
7.0886
5.6313
9.9019
8.5009
9.717
8.4685
2.3794
1.8067
4.7221
5.0243
9.0918
9.2442
6.5179
9.1778
9.5972
9.9811
8.3417
0.75896
1.6825
9.3344
4.7063
9.8681
9.6248
3.067
9.8208
3.7851
9.559
9.9378
2.6385
5.5799
8.518
6.7884
1.6815
8.8509
4.283
8.5966
9.6587
8.1901
1.0256
7.7797
9.9747
5.0966
9.6132
1.2043
7.7328
9.9683
7.0734
5.1543
7.121
7.4101
9.9365
3.7249
8.5458
7.9355
3.7335
2.8482
0.76553
7.3751
8.5888
4.9542
2.6136
2.5699
0.71986
3.5221
7.8708
5.9492
2.5377
5.4767
8.1106
9.983
9.999
1.0965
3.5616
4.1953
9.5577
9.9928
0.0019331
6.7578
6.7879
2.0175
5.4436
6.8978
9.5283
8.7819
0.3291
2.0789
8.4207
6.0679
1.167
9.779
5.268
9.7779
4.9782
8.8772
8.4876
7.7237
9.9342
7.9883
6.0252
7.3074
9.8176
6.627
6.3181
8.033
1.1748
0.56198
4.4571
9.2797
9.3431
1.4034
4.6155
3.1615
0.18615
8.5053
8.9532
9.4093
9.7142
8.7261
8.8063
9.5791
0.05385
9.824
6.4642
9.6052
9.6388
9.7988
4.1877
1.3952
0.069475
9.9469
9.1239
9.6081
2.201
8.9206
8.8969
5.5208
7.7947
5.5102
8.2667
8.876
5.4925
5.6105
5.2149
9.3495
1.7162
8.6642
9.8936
9.4955
3.2004
7.7427
8.0861
7.5121
5.0568
2.323
4.0465
8.6798
7.5419
4.7664
9.7154
5.7502
3.3596
1.3721
1.894
4.1483
9.6478
8.6197
9.9575
9.9688
6.2902
7.236
0.89848
9.7927
4.843
7.0054
8.1092
8.0528
4.5854
9.0249
9.3992
9.9987
6.9049
7.4245
8.7591
1.3079
1.6905
6.2008
4.7624
9.7543
7.2908
8.1033
3.1487
9.3073
3.9298
8.8207
8.3864
7.482
9.1561
9.922
9.8737
8.9156
9.1321
9.0516
8.6476
4.8677
7.2288
6.3234
0.97853
9.2393
1.2127
2.5047
9.5735
9.6931
3.5617
2.0215
1.3332
3.1371
4.7504
0.3981
9.3485
4.1223
4.4523
4.2716
7.655
6.9058
9.2307
9.9773
1.8707
9.4821
0.5935
9.9951
7.1569
2.5976
0.78041
4.0901
0.83478
9.4735
2.9609
5.9398
1.5325
9.501
5.2289
9.8947
3.02
7.6388
2.5069
3.2788
8.5876
9.9821
9.2316
9.9965
8.1931
7.9397
9.4684
5.589
9.4412
4.4805
7.6224
9.9187
8.3759
1.7621
2.6501
2.6441
9.4923
4.1004
1.1667
9.662
1.9556
9.64
7.965
7.0538
1.6007
1.6396
6.9063
9.792
1.4707
8.8483
2.0398
8.944
6.6361
7.2032
9.8274
0.58828
9.7471
5.6832
2.0604
8.6505
4.1727
6.0953
6.1946
9.5358
8.9953
1.9778
9.3287
7.3422
9.1936
5.2256
9.9998
7.3139
9.4089
0.44563
3.7188
9.0125
6.3262
6.9721
2.8822
3.719
1.0877
9.9219
4.2662
9.9993
9.8891
8.645
8.1693
7.8394
3.6613
4.6803
6.3625
6.723
7.4795
9.811
6.5968
8.5436
9.9999
1.2763
6.0076
7.8948
9.4006
4.7476
4.8822
2.8449
2.191
2.7262
3.6476
3.8422
8.975
7.451
9.5184
6.3071
5.3279
3.2673
9.8491
0.70067
4.8565
2.2857
8.1079
9.929
5.9633
9.9893
6.0911
9.9768
6.5411
1.2352
9.0507
3.055
9.158
8.0803
2.017
1.424
8.702
6.2541
3.9139
5.8209
4.672
5.0574
7.2923
3.5328
9.9998
0.95587
5.2754
4.2958
6.3145
5.24
9.6301
7.0921
5.1459
9.8578
6.9663
9.9885
8.9956
9.8278
7.9682
6.0759
8.3837
6.1707
4.5392
9.3399
9.65
9.5987
4.1716
9.5433
6.4209
6.1717
9.1614
9.9898
8.9941
6.9243
9.775
3.2608
8.9966
5.1421
2.4034
8.9127
9.9288
9.4005
9.877
5.3001
0.57812
9.7478
5.0912
9.1678
6.5838
2.3104
9.3925
4.7584
1.7076
9.9972
4.8321
9.9975
2.8906
4.5381
9.99
9.8589
8.6298
8.5574
5.2833
8.882
7.3024
3.8569
5.2489
2.7911
8.8173
2.9124
9.7897
5.292
9.0909
9.7018
9.7685
9.9756
9.8098
5.9231
3.5307
6.7527
6.4998
6.8351
2.7435
5.6252
5.453
6.2064
3.6167
8.3477
1.2296
9.7969
4.2675
7.042
1.7689
8.6386
7.8245
2.2279
1.239
7.1167
7.3837
9.2606
9.1857
2.7487
4.5469
4.3916
9.4343
3.6977
7.5797
3.358
8.6461
9.3718
9.9746
9.4696
5.2553
8.5002
0.96768
1.5263
8.8141
9.9157
5.9053
2.7898
1.0581
1.0968
9.887
6.207
6.0733
7.5141
9.5745
6.9842
5.8527
5.1473
9.8755
4.1246
8.9571
6.6321
8.1712
9.9063
8.5469
8.568
9.9727
9.9997
8.5396
8.9436
3.3669
2.9491
4.3231
8.4884
8.2172
9.7981
4.2539
3.5796
3.987
7.8364
9.9514
9.9539
2.4168
2.4575
3.6789
9.5063
7.1678
9.9928
1.4785
4.9309
9.9998
7.0106
6.6408
6.5806
9.997
5.0778
8.7661
5.5041
9.4485
0.82168
1.7332
9.2205
4.8581
6.9447
1.3042
5.8783
2.684
4.8693
5.7131
9.3599
6.3408
8.8452
9.9991
1.6601
6.9288
9.5649
1.1015
8.3513
9.837
9.665
5.2517
2.5437
7.5011
9.2783
4.2389
9.5809
9.2221
6.5907
7.0736
2.5285
9.9875
1.4483
9.9132
1.7195
9.3336
6.9554
9.968
6.1304
3.1903
8.5667
9.5902
9.689
4.1964
0.6434
6.476
9.9907
9.0265
6.9767
7.55
4.3741
2.5757
8.5807
7.1432
9.9745
8.3605
9.8333
9.7163
5.2618
9.2814
6.1824
9.8536
3.4713
7.8582
2.1507
1.5719
6.3868
8.763
6.0075
4.8779
9.993
8.677
3.8595
8.6712
3.1513
6.3553
9.7046
0.12394
8.032
9.953
4.3567
9.6475
2.1316
9.4836
2.5076
0.53745
3.8992
9.291
9.9134
4.5358
0.32411
8.806
9.9926
3.8712
5.5571
9.2867
5.6968
5.3693
9.4627
9.2934
1.0965
4.4267
9.7115
0.37599
9.2445
8.5028
8.3396
3.1934
9.3605
5.03
9.9995
2.8139
7.7333
1.94
7.8589
8.8201
2.0985
7.2973
8.0686
2.2535
9.9144
8.3063
9.2301
9.3941
6.5059
0.94549
4.934
0.45231
7.7356
4.6504
6.4416
7.2097
9.8424
1.7325
8.9425
2.6697
4.226
9.0319
2.5449
8.8722
3.3543
7.5381
9.9999
4.1418
9.9926
9.0326
9.3127
5.1087
5.8762
9.7546
1.6112
6.0851
9.4597
7.2988
2.3722
2.521
4.7981
5.1395
5.9955
5.6883
7.2594
9.9445
0.49264
7.5202
7.1413
5.7866
0.14556
9.9952
9.8719
9.1102
6.068
0.71302
9.7323
9.5245
7.2769
3.3182
9.9704
2.1593
8.4755
5.9564
0.39128
7.5786
4.3979
9.9586
9.2986
0.38561
2.4522
7.9117
7.9616
9.3767
3.6928
7.3446
7.6442
5.0618
9.8387
2.9116
7.9995
2.1094
9.108
3.9409
8.0775
0.74856
1.6735
2.9593
7.5767
7.4921
6.9894
2.3163
4.8713
0.61419
1.0956
0.54564
7.7401
7.4231
7.966
3.7765
9.256
9.3765
7.5575
9.6809
3.2489
6.2126
1.8853
8.8501
9.8507
2.3961
6.4224
9.9989
7.6969
7.3196
9.4034
9.8406
1.6963
8.4087
5.0071
3.3462
0.040014
0.10377
7.2601
5.2321
3.9551
9.6348
4.1641
9.3455
1.4344
8.9462
9.7447
6.0677
9.9973
7.774
5.8194
8.7915
3.0777
2.8219
9.5659
8.8719
1.2815
8.6312
7.19
2.6139
0.81525
5.849
1.134
7.9472
1.3
8.851
1.7013
1.2361
9.964
6.9062
0.44675
8.3159
3.7726
5.6769
4.5177
2.2339
2.0436
1.055
9.5227
6.5682
8.101
5.0014
3.3249
7.7229
9.8092
6.6126
9.6384
8.2067
8.9574
1.9132
4.5343
8.7811
9.2556
7.5598
9.0648
6.6475
0.68632
0.79205
8.6234
9.7713
6.9754
6.2127
9.4725
5.7585
6.7982
2.5836
7.6731
0.79524
8.773
9.9587
8.6259
1.8003
2.4043
4.4506
9.9339
9.5489
7.8553
7.741
7.6338
9.9554
8.5954
4.8607
0.56859
9.9904
6.6601
8.0067
9.0525
0.18395
9.6467
8.3358
9.9999
0.87207
4.8487
9.9973
9.4036
9.0537
9.1526
1.6784
9.8089
9.7845
0.9619
9.3835
1.5779
9.3611
9.4137
0.52204
5.9211
3.0286
8.0594
8.5767
7.0778
3.9055
3.5445
3.8133
6.2083
4.5233
1.236
3.0708
2.737
1.2813
8.4474
3.4946
9.9678
2.3091
5.8861
5.9987
8.0403
6.1694
9.885
0.14064
8.7308
9.9536
8.4069
7.8431
7.1776
5.6649
9.7877
8.2203
8.9177
9.975
3.5105
9.0987
3.0759
6.3924
5.0768
8.6785
9.9962
8.6843
2.1857
6.6224
0.35708
5.4225
4.9964
9.9346
4.7928
8.3973
9.1139
3.2408
5.6745
1.8319
2.0131
8.7921
8.989
5.9358
0.10138
5.1881
7.8429
7.4222
3.5084
9.9952
3.6793
6.6898
8.3889
9.9996
9.681
7.0668
3.0569
0.6225
7.8648
3.5843
6.2775
1.2412
9.8333
6.7271
7.5086
1.811
9.5701
6.7613
8.3279
7.8369
7.4842
8.1958
2.4601
9.4635
2.2718
8.2645
4.8621
8.8755
8.1961
5.3399
2.4294
3.9379
6.7143
3.5687
0.87515
7.3317
9.9208
6.5617
6.7223
5.7468
9.997
0.93792
9.4457
5.6478
8.1554
7.6018
7.46
4.684
9.8526
2.9891
3.1338
9.1404
2.4408
9.4034
0.50023
6.1553
2.3985
7.1558
2.7184
5.898
9.9498
4.4187
2.2418
9.9074
9.9298
2.74
0.59548
5.6751
9.3037
7.1712
7.0555
8.6043
2.4349
8.9643
7.7669
9.6638
9.4805
0.39479
6.4638
4.4882
0.66535
9.5438
8.7522
6.7529
3.4165
4.5344
7.4695
3.8864
3.8702
9.2514
3.958
0.18452
6.5946
3.4471
9.7488
8.4674
2.1498
9.4608
7.799
1.9079
7.915
4.3141
9.939
5.5051
0.48831
9.8997
2.5831
6.1329
5.2428
7.1746
0.44921
3.4054
8.8184
8.8065
7.1647
0.3626
8.9803
1.5273
3.4104
7.4376
8.2653
6.2933
7.5233
9.9002
1.1598
2.7702
9.3902
8.4074
2.2137
8.324
1.4646
9.3832
9.4678
4.2382
7.8472
9.9336
5.1066
7.792
9.2068
9.5773
9.8897
9.8342
9.481
9.9846
9.9828
4.3974
9.8308
2.1808
9.4398
0.98243
0.0031961
4.6244
3.6132
6.6638
4.116
1.0033
9.6484
9.8605
1.3643
9.3785
9.5314
9.9635
2.6326
9.8993
9.8562
8.962
6.5101
0.010326
0.74817
3.2894
6.7988
0.75308
8.8867
9.5266
6.7203
5.8518
8.0552
8.1794
2.2011
9.3429
9.4707
0.59781
9.2529
5.6872
6.1048
5.4288
4.7951
6.4904
0.13361
5.8244
7.2269
9.6281
3.8031
0.12557
4.2435
0.77095
1.118
1.4118
8.2629
8.7462
4.6181
9.926
0.17375
2.7301
9.5154
9.7318
9.5699
9.6385
9.9961
4.6914
3.5296
6.9753
8.9492
6.188
2.217
7.4194
9.9165
1.6951
3.4964
9.9044
0.42403
8.8991
2.6562
7.9418
9.7731
9.6546
5.5716
8.2807
4.4832
6.8583
7.2618
2.4782
6.9261
9.6932
8.6367
5.8191
2.109
5.8729
3.2562
4.7796
9.6583
7.5251
2.4821
2.0762
9.2687
8.4041
8.9039
9.991
6.0478
3.6056
2.4983
2.1334
1.9915
8.1276
9.9851
2.7463
0.89626
8.9035
1.791
4.0343
0.23411
1.318
5.6753
9.8372
9.9451
2.8783
7.0998
2.0876
5.0821
7.9328
3.2758
5.4034
9.5555
0.58487
9.9921
9.6179
4.5607
7.8557
6.9686
5.9141
0.036301
4.8826
5.3711
8.9679
9.9578
3.8253
7.9281
9.3085
9.9854
9.1853
0.076349
4.2045
1.8484
2.0673
5.6359
9.0549
7.8485
9.9097
8.6725
6.325
9.9983
3.5829
3.486
6.1137
3.0315
2.153
3.933
4.3536
6.0295
3.1647
5.084
7.109
9.9226
9.93
6.2416
6
9.9998
9.9829
9.6018
8.5965
0.23413
5.6884
5.8198
1.3429
9.9999
5.9033
6.2327
9.8913
9.9879
9.1051
7.2301
7.1349
9.7359
6.0213
7.8187
3.8665
0.77008
5.7356
8.2168
9.776
7.66
3.774
8.3665
7.0961
2.0965
3.3172
2.9512
7.6996
9.2859
8.6258
8.9857
7.5545
7.7074
4.8937
9.986
1.7722
8.685
9.8282
9.1633
9.9527
6.6852
4.2382
6.8279
9.839
9.2082
5.0866
0.99176
8.4229
9.9511
9.3589
9.8714
8.9576
1.6268
4.9283
7.755
3.467
7.5869
2.693
8.8965
9.5421
2.3423
8.8364
8.8681
6.1544
4.5283
2.2689
6.7512
4.5652
8.3632
0.85636
0.22942
9.9037
4.6572
6.4521
5.7724
3.6631
9.9041
8.9746
2.0397
9.1779
9.6962
0.14833
9.856
8.7146
9.8243
7.6938
9.255
3.0415
9.9765
0.33706
1.3466
7.7352
0.44158
7.9739
9.7994
9.8767
8.0897
9.8951
9.1698
8.8283
9.2701
9.4581
9.5684
8.5667
7.6429
7.2055
7.3871
0.016453
4.7829
5.6048
9.83
9.9834
3.9102
9.8915
5.5205
5.8727
9.8713
9.952
9.91
2.827
2.2711
9.7565
6.3178
9.9918
9.6895
5.8043
3.8736
6.4684
5.9571
9.8644
3.8864
3.8303
8.9061
6.8555
1.6439
6.8691
9.7369
6.6055
9.9859
3.8493
9.9851
7.2117
9.8692
9.3855
9.6309
6.1845
8.6386
9.5644
9.5569
0.1958
1.5777
9.7702
0.80563
0.14442
2.8149
1.1203
8.971
2.8915
9.5244
7.2068
9.2188
7.6009
0.13755
4.5324
1.9402
8.2934
8.1291
8.7871
0.97555
9.9312
8.4657
9.4744
7.6468
5.6159
9.72
9.9879
1.2217
8.6836
6.2783
8.28
7.9616
2.2436
9.1219
5.6066
4.8885
0.28335
8.0819
5.0168
3.7632
9.7509
9.1228
5.6248
6.643
1.9891
8.1856
8.248
7.4489
9.9625
7.0317
9.1792
9.2078
10
6.9196
5.8855
1.7622
0.84441
5.3237
8.3596
7.5368
1.1995
9.9647
0.14546
8.4122
9.9475
7.1941
9.3582
7.5867
3.599
5.4573
5.8989
9.352
3.2057
3.9521
9.9031
8.6635
9.3404
2.2355
7.2838
3.5483
5.5232
9.9482
8.0726
2.4813
6.5078
4.8067
5.2144
9.3644
8.8137
3.4127
9.9921
3.1314
6.337
6.6439
1.0648
9.9861
9.6462
4.0778
9.9039
8.6621
2.5672
9.433
2.7339
5.8195
6.0727
3.3038
7.5388
5.3353
1.0493
0.63109
3.8965
9.0722
9.7062
9.3827
9.5568
9.9657
3.6931
1.2856
3.3906
9.9934
9.9034
8.372
9.9993
7.9736
5.7977
4.9979
8.7448
8.7338
5.5047
6.5364
8.8593
5.1912
2.2547
5.4093
9.4508
9.9646
1.2758
9.8763
9.5208
9.1819
4.3088
8.8497
1.5149
9.9957
9.8759
9.7076
8.5198
8.7913
6.6334
9.6505
8.2715
9.8303
0.98623
8.5857
9.9852
1.3217
2.5233
8.5361
3.6939
9.2612
4.2968
5.9997
6.8165
0.27371
8.8492
7.8107
9.9405
4.6391
0.49788
7.5811
7.2988
9.4445
8.655
9.9977
8.8495
7.6046
8.3508
9.9892
1.9537
4.8091
5.3942
9.0288
9.5012
3.7684
3.8912
9.991
9.9894
1.7984
9.9914
9.5892
8.1708
4.2889
9.1227
0.5005
9.224
9.958
7.3385
8.6448
7.7959
9.7903
4.4931
0.16796
6.2132
3.5924
6.4633
7.4324
8.0003
8.9223
0.29431
1.6143
8.4524
9.7903
3.554
6.2657
9.9981
2.7435
9.0208
0.47501
2.4429
8.5931
8.1595
8.6007
6.4906
3.0483
3.1987
5.2031
8.9403
1.5773
7.846
9.6667
0.90459
1.064
1.7968
0.65815
4.3445
3.5653
9.916
5.551
8.3099
6.9661
8.9958
9.9722
2.9564
7.9886
9.2101
4.8134
9.1166
8.3651
9.8783
6.0708
4.3493
9.9599
4.9164
9.9999
9.9906
9.281
2.4288
9.5688
9.9942
5.888
1.7263
7.6111
8.4225
9.4662
0.9159
5.4677
9.8358
8.8454
7.795
9.9548
4.626
9.5065
5.777
9.9628
3.9411
7.7907
9.8043
8.7718
3.8182
7.9842
5.5519
9.9991
8.9994
0.91857
6.4702
9.2367
1.4958
4.3739
6.5268
9.8115
9.6917
7.8624
9.4129
8.2975
5.1265
0.87779
9.3493
5.5964
1.5896
8.2415
3.7911
9.9961
9.902
6.6395
1.5142
9.5542
7.2297
9.5432
0.41039
8.57
5.2185
9.8687
9.7284
2.2805
3.8525
9.4384
6.5443
9.414
9.5012
4.2313
9.7723
10
9.5283
2.3175
7.6656
4.389
9.8162
9.3134
9.259
9.9683
7.8068
1.6079
8.0535
9.9481
9.9836
8.57
9.7338
7.3807
2.2051
9.2983
8.9109
4.2717
6.4905
9.7036
5.2559
9.9821
2.6771
5.7404
9.5478
4.6493
1.24
9.676
8.551
9.9674
3.3426
8.0534
1.2389
9.651
9.1668
5.3702
2.5293
9.7553
0.49219
6.9585
3.3424
4.016
0.84561
0.24503
9.2672
8.2979
7.4316
9.62
3.937
9.4991
8.8962
0.16407
9.97
5.8716
0.62587
6.1101
5.3943
8.6734
7.4871
9.9
9.6147
2.4955
4.5891
2.4539
5.3459
0.93043
9.2851
9.9999
8.9081
4.7361
5.1032
9.6427
3.0615
4.1647
5.7072
8.0872
4.2254
0.043955
9.5176
0.11785
3.101
7.4307
3.1921
9.9831
7.1373
0.83194
9.9627
4.6149
6.9493
7.7475
9.8807
8.9268
8.1842
0.47285
7.6586
7.437
9.4469
2.9467
7.104
9.2889
0.84683
4.3129
6.4585
8.8587
1.7226
9.9675
1.8489
5.7714
5.1789
4.3951
8.2186
9.3107
3.9583
5.8981
9.906
0.87597
9.9274
0.81775
9.3022
7.4264
0.16507
9.8805
1.0243
4.6319
9.8919
0.62629
8.8088
4.0953
2.732
8.9851
5.7512
5.8004
7.598
6.9813
7.8789
6.8454
1.9898
9.5834
0.48666
3.6438
3.8158
9.8697
7.0627
5.2624
9.9187
6.9849
7.082
6.9428
8.7736
3.5206
7.9991
7.3928
7.5925
7.2273
8.2772
8.8725
9.8211
5.947
8.1533
3.7258
7.1266
9.7469
0.89974
8.8265
3.7953
1.9579
1.5755
7.8151
8.9864
7.7308
1.4077
3.7019
8.4049
9.9674
8.9379
5.9368
2.3659
2.3739
8.5721
0.55372
5.7567
8.7995
9.9728
6.1483
3.8107
9.85
3.3037
8.2825
5.4461
9.9449
9.4037
7.2963
9.5891
8.549
9.9158
9.8394
6.1097
9.7859
1.6981
0.2009
8.9389
1.5023
9.8327
9.3929
8.7932
6.1457
9.9733
6.9324
9.4527
6.8347
6.0479
1.9517
5.9571
8.2524
8.0934
9.9069
9.535
4.9734
7.9619
8.6776
1.1636
7.9509
6.931
3.4452
9.9052
0.41166
5.9093
9.8891
2.3499
4.9978
6.3565
0.38295
3.1777
9.995
1.749
7.5406
7.6913
7.7578
9.8881
5.423
9.9335
6.0942
9.2784
9.9982
6.2711
8.0677
2.0505
9.9933
9.92
0.20823
8.3193
9.9797
9.8713
9.41
6.2179
9.0103
1.178
8.0718
8.3745
5.6467
7.0533
5.8641
0.019648
9.1993
5.5038
8.8517
2.388
1.7174
0.80927
7.4012
2.2751
5.3959
9.7162
2.1122
3.1807
3.2895
3.7771
7.7857
9.7081
7.6699
3.7768
3.1389
7.9775
7.4717
2.1764
0.72436
6.8859
8.7782
1.1381
9.972
4.2512
8.8925
2.1715
9.9486
9.0804
9.2255
6.0125
4.1453
4.2581
9.6578
3.1883
5.6943
9.9559
9.9973
5.4952
0.12268
2.0404
8.2392
4.4498
9.5638
3.011
8.8602
8.9936
8.7629
8.4924
9.8327
0.76822
0.44959
0.2943
6.1415
9.4331
9.9699
6.4476
1.5397
9.9617
9.8407
6.6249
6.9193
8.6394
9.9046
7.1536
9.2252
2.9866
9.1572
7.4641
2.0958
7.402
8.1833
6.5463
4.7174
7.0455
7.714
9.8597
2.7346
5.6007
9.4949
7.1456
3.1975
9.4539
9.7699
0.70555
5.9159
1.6594
9.9922
4.8092
8.6854
7.2526
9.9982
3.7275
9.3073
8.6215
0.625
0.048663
2.0464
6.1513
9.9962
9.7848
7.7154
8.5381
6.1445
2.3256
9.3752
9.0505
3.3716
6.465
3.4781
9.9876
1.4339
4.7003
2.7935
7.9348
7.8954
4.0828
2.0455
8.7037
3.5684
0.6268
0.64664
9.9795
5.8219
7.7345
0.028735
0.17775
3.4564
9.9973
5.3312
1.4717
8.582
9.5943
2.3375
9.856
7.1798
9.1655
6.8178
6.6682
9.9616
2.4679
8.9992
7.5668
3.794
9.3708
6.6077
3.9525
9.9976
9.0626
4.6394
9.0032
8.4552
9.6492
9.7358
9.1012
5.8244
1.0602
2.5656
9.9981
3.6909
9.9441
1.6368
9.9733
0.41843
8.8559
4.017
3.1691
9.9074
4.4024
4.0527
7.1437
7.913
0.45838
0.96852
9.9997
8.1297
9.6478
5.4088
9.2846
8.2106
9.7493
9.9358
7.2487
9.348
9.4668
8.2511
8.8567
5.2603
1.1169
8.3938
9.637
6.391
1.2135
1.3837
1.6506
6.6491
9.6541
3.539
8.9716
8.3659
9.0919
3.3749
5.1125
8.285
6.3601
6.8749
3.8832
9.9392
9.3567
4.8007
7.0411
9.4369
2.3442
7.986
4.0343
1.4225
7.3153
8.8361
7.7227
7.3204
4.6459
6.8063
9.7048
9.8676
3.2046
8.4639
3.6758
8.2993
9.8769
7.0534
6.2148
9.9517
0.13731
8.6915
8.4175
4.497
4.2394
2.6486
8.1533
9.9366
9.5289
4.7511
3.9362
3.9728
6.7915
6.4473
9.6224
7.0314
7.532
2.9627
8.4705
7.6817
3.8243
3.418
9.298
0.11555
2.1942
0.59645
8.7042
4.1471
8.4843
2.6565
4.162
0.4139
9.8765
1.1341
1.3974
7.1716
2.5039
3.2028
8.0307
0.036997
8.8056
6.425
1.7566
9.9381
7.8514
4.1589
0.096469
5.1635
9.5704
5.5182
9.6897
9.9019
8.0117
8.1952
8.1523
9.8968
9.6692
9.6554
6.6421
2.0905
8.7884
1.332
0.94585
8.8478
7.3228
9.9162
6.5558
9.4432
5.6096
5.9949
9.9271
3.8047
0.76052
9.9911
9.8193
9.4672
8.5592
1.9924
6.4012
0.04837
8.3925
8.5324
2.6376
9.9268
2.451
7.9404
8.7758
9.8867
8.6972
7.6957
0.39771
9.297
5.7927
6.4812
3.5101
9.5127
9.9107
8.9984
9.9992
2.5529
9.168
2.7229
4.0538
4.0117
0.52087
5.6895
0.25127
5.1992
7.1295
7.427
5.9144
2.247
9.7341
9.7782
0.80647
9.9768
5.4487
10
7.5416
9.5356
9.437
8.6575
1.5482
1.9976
6.342
9.4251
4.0801
4.9553
9.9213
6.8631
3.2239
9.8216
8.3185
6.0321
9.9697
9.929
9.9798
4.7707
7.1837
0.9121
8.2789
3.9639
4.7175
1.4266
2.2173
2.3394
4.7226
9.7597
8.5246
9.3031
1.9657
9.3336
7.3728
9.7318
8.5559
6.2301
9.4363
3.5306
9.2439
6.2725
9.3269
2.4547
5.026
9.0669
5.6612
1.2293
0.7326
3.5501
9.3678
9.4549
8.5141
9.2276
8.9382
5.1435
9.5576
3.6968
7.5584
5.9179
7.3786
9.9866
6.9281
1.6471
6.2903
9.9331
9.9612
1.1833
9.4772
8.5686
9.9016
9.8267
2.6047
9.139
2.975
7.3331
6.575
9.9854
7.9223
9.9822
8.7645
5.9278
1.9573
6.6984
9.9709
9.8537
4.2198
4.576
3.0167
5.7904
9.9858
7.8716
0.20994
9.9218
3.8967
6.5169
5.1079
5.7766
4.5342
0.49156
7.4965
9.9127
4.3257
9.9045
8.1039
2.0511
0.2614
9.1742
0.68927
3.5252
2.6992
6.9048
9.0782
7.6468
3.5898
4.2704
1.3683
9.8987
5.7664
9.872
9.1881
9.9785
9.6063
4.8045
2.0275
9.3939
9.9529
0.094702
9.9256
9.8938
4.684
6.8712
7.9371
3.7803
6.2839
8.1677
6.798
6.8002
9.6392
5.48
9.3661
3.7634
9.5077
9.4576
6.6923
9.8644
5.7448
9.972
3.2398
2.504
8.8749
3.2045
9.9895
8.4086
3.4714
3.9566
0.96179
0.85704
0.14531
2.5156
7.9522
1.3532
1.0144
7.4931
9.6275
5.2851
7.2974
7.4131
9.7383
9.5692
1.0374
3.5161
6.4345
2.2227
6.3533
9.9628
4.5279
1.5428
0.62672
7.7657
9.988
8.9538
9.9275
5.9477
1.3928
3.4648
9.7277
8.1203
0.77647
9.1648
7.8789
5.7587
9.7647
9.996
9.9984
9.527
6.9886
4.3533
6.8166
6.5643
9.9333
0.32232
0.30651
2.9974
6.964
0.95544
3.4304
0.42521
6.6543
9.2057
9.3279
7.046
9.8906
8.9963
2.0334
1.0702
5.5725
5.0053
7.695
1.7125
9.9789
1.5929
5.5717
0.09012
3.1314
9.6655
8.8032
9.0429
7.2032
7.8268
4.7468
6.1364
9.9714
9.9505
7.3356
9.1964
6.1345
9.9612
8.9687
7.4498
9.9999
3.3603
4.9933
7.9871
9.3897
9.8137
5.0316
9.2137
1.7092
9.9676
3.4343
3.8703
9.0632
9.4357
0.95543
9.9868
7.332
9.8381
6.9473
9.9235
4.8315
2.6358
9.8228
6.4676
9.7293
2.3571
0.92548
5.1374
5.1855
0.92744
3.7384
9.9655
1.1892
7.8431
6.7025
0.91707
1.7028
1.2328
5.5088
8.4583
8.495
8.9359
9.9998
1.1472
6.7067
0.61504
8.5765
8.9384
1.7695
7.9364
9.9198
9.9504
6.5463
9.9976
9.6897
5.742
9.8211
8.1172
0.69602
5.9595
9.5957
4.9509
6.6739
9.9791
2.2496
0.12354
8.3632
9.7414
8.137
3.5054
9.986
8.3603
3.0194
8.7634
2.363
1.4561
5.7922
1.0641
9.3462
3.4496
9.9007
3.3895
7.4359
5.1385
7.0446
4.2218
2.35
4.3948
1.086
7.7307
7.5417
0.2819
9.766
6.0266
3.5121
6.3553
2.2772
7.9376
9.9992
1.3957
8.0249
9.9922
9.874
4.1637
8.496
2.0479
9.0875
6.3392
7.5007
1.941
4.6901
7.284
7.3474
7.7101
4.5604
6.8785
9.5507
7.1759
9.6231
1.3707
3.4813
9.371
0.90322
8.7853
9.8118
5.4641
0.47408
5.0943
7.5173
6.2981
9.2332
4.2883
9.978
9.9084
9.9691
8.3737
3.1137
9.7548
9.0754
0.55157
5.9703
8.2141
6.4492
8.3943
3.8726
2.3069
0.050592
0.14518
5.0414
6.0672
9.7511
8.2677
9.0464
9.1061
9.3632
4.4472
9.9994
9.9881
9.9142
6.3194
4.8068
8.2746
8.924
2.1101
9.9965
9.9996
9.3119
5.2646
9.0146
9.419
9.6333
7.4769
2.8497
4.1028
7.5382
8.5241
7.9498
8.8076
9.5473
8.1073
9.9975
3.0755
9.7578
6.0797
5.7608
6.3749
8.5933
7.1423
0.25253
8.5565
6.6091
4.096
9.9824
0.1072
2.4415
7.4273
9.7236
2.6261
1.3283
3.2684
3.2044
5.826
7.4024
0.88202
9.4752
7.0323
5.4498
8.2817
6.3628
8.9179
0.8819
2.9705
9.8702
7.7051
3.6492
7.654
9.9817
3.6712
0.20601
6.3491
0.49436
7.5642
8.1279
5.5844
9.7048
9.173
7.6909
3.9671
2.2235
0.8141
4.443
5.825
7.8174
9.9971
4.1748
10
8.0531
6.8833
9.9912
9.9716
6.3885
4.9905
7.0357
7.8595
9.9836
9.9869
9.9966
6.3577
9.6465
7.2126
7.9138
6.5922
6.7657
1.7674
5.75
6.246
3.4473
5.526
5.2513
9.9289
8.5433
0.95524
0.0072476
9.9541
9.925
0.92559
6.4894
6.5132
8.2397
3.0281
9.6171
7.8506
8.1388
2.3911
6.2634
4.9028
8.9476
9.9643
6.787
7.4026
2.8506
9.9883
7.6666
9.9993
5.7082
0.20581
6.3303
9.2675
2.6193
9.6798
4.1269
4.3089
1.392
7.8502
3.7364
9.8089
9.9515
8.9168
7.9666
7.9483
7.5806
6.4953
6.4683
9.0906
2.4452
3.1374
0.33875
9.8388
3.9578
2.9615
9.679
2.092
8.7591
9.9868
0.4277
7.5184
8.4797
9.1873
7.9858
9.8858
9.9329
8.3326
9.8943
8.8952
0.32454
2.6809
6.4371
0.61746
2.2706
8.8749
8.0358
7.0636
9.1622
4.5597
5.1526
8.8169
0.53775
6.4315
5.7529
8.9943
6.4526
5.6724
8.295
0.46769
5.3293
6.4637
9.4148
4.8553
9.9868
5.6379
0.20167
6.4285
8.2243
1.4156
3.4791
9.7823
5.8259
3.3202
8.0749
8.3657
9.8751
8.4833
6.966
1.7844
2.0383
1.2846
9.9093
8.8681
7.5063
8.1065
3.2199
9.8706
7.7119
7.1821
1.7417
9.9477
1.366
2.8127
8.1639
1.4175
2.9823
0.86477
9.7372
9.556
9.3837
6.6927
8.8584
3.8953
8.9074
9.8129
8.3907
6.0379
6.6309
0.29462
0.92918
1.6267
8.7783
9.3445
3.0091
0.81369
7.7522
7.9908
9.9394
1.4537
3.6198
9.8995
9.998
8.5743
6.2199
9.711
5.5402
4.0107
1.8974
9.9997
4.8493
8.2045
4.7531
8.0934
7.3426
6.4467
1.8738
9.7374
6.1436
0.76254
7.8222
1.5999
2.4262
7.3487
9.4272
9.2234
9.8856
3.4169
5.844
2.203
3.5227
5.4599
3.6468
7.8836
7.4069
4.999
3.5426
6.379
1.134
6.4926
8.2797
2.8582
9.9801
6.2424
9.8491
9.0615
9.9998
9.8513
4.1119
4.5604
9.3738
8.8217
2.1393
4.3899
0.11902
3.4774
3.7343
9.9728
0.70878
9.6012
9.5293
4.6179
5.2699
6.2358
9.6273
8.601
2.5121
9.6571
9.802
1.9723
1.6173
8.8482
0.88235
5.6279
4.2262
6.7269
9.9699
7.1085
8.9053
9.4506
2.1492
4.7752
9.9437
9.1011
9.7991
1.4198
4.902
3.0394
6.6181
3.1985
2.2686
9.5262
6.6833
9.9782
9.8935
4.9831
6.6933
9.8968
3.1145
8.8615
4.75
9.0527
5.5455
9.1586
1.0118
8.6186
6.5135
7.3367
9.63
9.996
6.9997
8.2325
5.7678
6.2886
4.8493
8.6207
8.6228
7.263
6.5305
6.6314
6.8887
9.977
9.9997
4.01
9.3973
9.9393
3.1141
9.9996
9.4469
7.3832
8.6536
1.9586
2.2899
9.5695
7.5284
9.7729
2.1911
1.2084
2.7998
3.2095
7.8943
9.6692
0.63695
3.162
7.4135
7.5283
9.9989
9.9998
4.0273
4.6081
4.7261
8.3962
3.8192
6.9584
5.4478
0.61696
5.8758
8.2267
8.5778
3.1826
9.4474
4.1893
7.0627
2.2092
6.8021
9.9875
3.9534
6.6199
8.6015
6.1289
4.937
9.6828
7.3737
9.9833
9.9914
1.7093
8.4217
9.6933
9.5695
6.7751
3.6817
1.7634
3.2796
9.3302
5.1272
2.5426
6.5095
4.1467
7.1591
9.8856
6.4159
9.6289
0.33015
0.72846
8.5548
9.716
4.9595
9.4789
3.8483
5.2974
9.9688
6.8783
2.6289
9.9883
9.5699
8.3621
1.5041
9.4914
9.3591
5.888
2.4414
3.6764
5.543
5.1216
3.783
4.1121
3.479
0.42263
1.4335
1.3498
9.9539
8.0907
8.6561
9.3398
8.7133
7.8829
6.9954
4.1507
8.5297
5.6496
3.2681
0.18632
9.9849
8.2361
9.3995
6.546
6.3272
9.8599
8.6676
0.83011
8.7582
10
2.4073
8.5264
6.178
5.131
9.9999
7.0578
9.4547
5.4698
9.4073
2.9266
4.5138
8.2315
3.5313
7.0613
8.1236
0.32127
4.1023
8.9066
6.8746
7.3667
9.9662
8.3128
9.8639
9.8497
7.2774
0.7244
4.0328
9.8864
5.2667
4.8394
9.7439
7.3864
1.2041
9.9999
2.4543
5.0823
2.8437
9.978
9.919
9.9484
5.9465
3.8661
9.8277
3.4179
6.4296
5.4993
5.6808
2.9687
3.96
9.9742
5.4587
0.039348
9.9947
1.8138
4.544
0.70891
7.8531
5.3493
8.3184
8.9178
9.8426
2.5895
0.25942
9.9984
9.957
5.413
9.2489
0.33924
9.7954
9.152
8.8179
8.0403
8.6388
7.5558
7.847
9.8893
0.6767
4.6577
9.1135
6.2624
9.1964
2.0925
9.9999
7.6047
9.1315
7.1468
7.8512
0.99183
9.9202
8.6151
3.2783
8.6935
9.4585
1.3314
7.3079
8.228
9.147
7.8568
1.9037
5.0717
7.5353
5.5731
8.851
9.9727
9.9993
9.2918
7.6508
1.4553
9.9668
8.6366
9.6876
9.9911
2.6904
9.921
9.6671
4.3392
7.1468
8.7359
3.7826
8.9505
2.0034
1.1802
7.4848
8.7487
8.8793
1.4144
5.056
9.587
8.1742
3.1219
9.9413
2.504
4.9784
0.0055374
9.9712
6.9931
9.9941
7.5566
8.5482
4.3083
9.7546
1.7604
8.8727
6.0264
4.5695
2.7723
9.264
5.9891
9.2174
9.8283
8.0957
7.1765
8.4403
3.7523
1.4454
9.9224
1.8475
2.625
9.7183
8.8008
9.9287
8.4069
7.5384
9.7817
5.3088
8.8417
8.6457
2.556
9.9882
6.8949
3.7009
6.963
9.7859
9.5722
4.795
9.9501
8.4568
7.2156
2.1644
8.3136
1.8905
9.7012
7.6299
9.2912
9.0492
2.3328
8.5653
7.5857
0.69075
4.1152
7.5243
3.9577
6.6456
6.9775
8.5459
5.4516
6.3282
6.1543
9.3339
9.98
8.9577
9.3038
9.437
1.8323
9.7439
8.8625
9.9992
9.8238
9.806
9.9776
5.1848
5.1492
9.8363
7.1093
9.5924
9.7006
8.1407
9.8458
1.7537
9.7632
3.1257
6.3445
9.9987
8.6268
2.9264
9.9951
7.6087
6.4479
8.7945
7.2337
9.2892
9.044
8.5
1.3783
7.9786
4.3315
4.3932
6.6006
0.80414
1.0214
9.9928
9.8284
9.6883
9.8859
5.5364
9.0436
9.9966
0.13634
6.5219
4.4568
8.2106
6.4173
9.8257
5.5724
9.0219
6.766
4.1571
8.7885
4.9246
9.7878
9.1419
7.9875
8.7957
9.7641
0.79465
0.73757
9.8807
1.126
5.544
1.7723
8.8561
9.9317
4.2816
7.8319
5.7964
6.5523
9.8411
9.8017
9.9358
5.3081
9.7488
0.89278
1.1543
9.7932
9.7791
8.467
8.4899
5.2433
1.0458
4.8516
9.9803
9.5814
6.7981
9.9915
3.413
3.1611
2.1696
8.0319
4.2445
7.7021
8.3401
7.3129
9.7826
7.6218
9.9975
9.3151
9.0876
9.9265
9.8028
3.3434
8.6807
1.0906
1.4427
9.9479
8.2233
8.937
9.9825
9.5633
8.779
5.2255
9.4458
7.5455
3.6564
0.95508
8.8425
9.9295
2.301
9.0945
6.6146
4.0985
9.4072
7.6182
8.7488
9.131
5.0476
2.0476
1.3167
9.4411
7.2724
9.4448
9.9121
9.5392
1.8241
9.983
0.26421
1.4085
9.8864
8.4578
4.7935
8.5505
8.3876
2.6557
9.0253
8.7819
2.7917
1.5179
2.8769
9.8309
4.0968
9.9438
4.5113
9.4635
3.5088
9.6379
9.9907
3.6129
9.9749
2.8449
9.1738
3.2113
8.6528
7.3013
9.4984
5.9028
9.9805
6.4849
8.8873
0.86079
7.1656
8.3966
4.5038
7.0355
9.7688
5.9978
6.8704
9.5054
0.80067
7.2351
8.2602
8.3254
7.4347
9.8672
5.6207
5.4582
1.7829
9.9673
9.9248
6.5139
3.7148
7.1464
9.82
6.0654
9.0182
6.3265
8.5051
5.3286
2.1073
7.2616
5.6897
8.9894
9.6869
7.2137
2.3151
0.74053
9.8114
8.3477
8.5175
8.6637
1.083
6.3712
5.2488
3.9629
0.72823
9.8217
5.0909
3.1784
1.2974
6.3886
5.9668
9.9986
2.273
9.6867
4.8391
7.1727
4.7455
0.12403
9.1163
2.0329
1.9282
9.9342
7.2335
2.3717
9.8473
5.8496
4.3429
5.5527
4.6417
9.4413
9.1685
6.6074
9.5197
7.2548
0.97144
9.8189
3.9925
3.743
0.022059
8.89
6.0616
9.6006
2.3206
0.99926
7.7733
5.2307
9.2197
9.8898
1.3336
6.6025
9.2408
2.0876
1.4254
9.5478
9.4812
7.9427
9.3278
7.4037
8.8259
7.4259
1.1775
9.1856
9.0684
9.3534
9.6062
9.8535
0.86912
0.44534
1.3348
9.176
9.6086
2.8048
9.6582
0.59901
6.5375
5.5046
6.2028
1.4771
6.9878
6.4889
9.0314
6.1728
8.8213
7.3879
0.80078
6.6912
9.9804
8.702
9.7191
9.5806
9.2215
9.6018
8.8062
1.2191
3.1813
9.4263
5.362
8.9894
9.4704
6.0764
0.063753
9.7625
9.9962
6.5236
9.6278
6.1618
6.753
3.0327
4.2532
3.5887
5.863
0.64201
2.8698
2.4435
1.25
4.196
1.2378
9.0269
2.59
7.9568
9.7095
3.7249
5.9252
8.9701
9.488
3.9565
8.3379
8.0885
9.7961
9.1261
6.2974
9.7329
6.0025
9.5598
1.8019
4.9391
8.5446
9.4071
8.714
4.4659
7.0072
8.433
6.4645
8.297
4.3194
6.4061
5.7072
9.8835
9.847
1.7428
0.40688
8.6682
2.0118
5.9047
8.7716
7.2167
7.4809
9.2855
9.7112
9.8993
6.974
9.7837
2.1864
3.9677
8.8618
9.999
0.56721
1.4072
0.40616
8.8252
8.1134
0.11278
1.6522
9.8526
4.275
9.9837
9.0022
9.3603
6.9427
9.9937
3.2687
9.9994
9.2996
6.8617
8.3769
9.474
8.5239
2.9942
6.5496
4.5954
0.46585
4.7628
9.9602
3.687
7.8359
9.9083
3.1658
2.1809
8.8308
0.30614
8.83
9.8281
2.797
2.6085
8.952
6.421
9.9998
5.7967
9.694
6.4439
0.63032
4.3139
6.7171
6.1235
3.1716
9.6429
9.5826
5.9178
3.2188
1.8832
6.5814
9.9734
9.256
9.9988
0.22087
7.3802
6.7856
9.9694
8.4172
9.8978
5.4063
9.9986
8.1493
2.5778
1.6672
9.9993
4.0033
9.6195
3.7035
9.5829
8.2436
4.6853
0.31778
8.3671
9.9951
8.4717
9.5752
8.5948
8.3866
7.9486
0.67257
7.7352
1.1788
7.2079
8.3802
9.9956
2.1302
7.6126
2.8272
0.85913
9.3851
9.0946
8.9479
3.8537
7.0887
5.9812
9.7446
9.0961
5.2016
8.2643
4.5747
8.4599
5.2062
1.2857
7.4117
8.4966
5.5035
8.0585
6.3411
2.8406
5.3293
9.9323
2.2097
9.9988
3.0079
5.796
5.8027
0.94024
3.831
7.1357
1.3447
9.6082
6.635
8.5098
3.1266
9.8168
9.6507
1.6483
2.5995
3.3881
9.9938
9.1386
4.112
5.7703
8.1671
8.0067
3.7255
4.4487
9.5918
9.955
1.1747
3.9482
0.69796
6.5868
4.5756
5.7501
4.5536
0.37106
1.5554
7.8688
5.9796
3.5473
5.6009
8.44
2.4484
3.3663
4.4781
8.7849
9.5815
4.4899
2.5042
9.6343
6.7373
9.314
9.8345
8.0673
9.5244
9.6559
9.5297
8.7317
7.5542
6.8417
4.7175
6.9049
6.3082
7.7613
3.9469
1.7021
9.9838
1.0853
9.9999
9.952
7.5533
9.7337
8.1084
6.2681
0.91143
4.699
0.068667
9.2553
9.9738
9.9884
9.6107
1.2994
5.3351
4.0179
2.3688
8.7097
0.67104
0.59754
1.199
3.3492
8.8182
9.7668
2.9255
9.9809
0.41675
0.039437
8.8504
6.0603
9.1573
5.1889
6.0417
8.1543
3.3272
8.7045
9.8938
9.9905
9.9997
2.0011
9.9987
9.473
8.0955
6.9434
8.8694
0.8993
8.6834
9.9993
4.9098
1.2354
9.1266
4.3851
6.6815
9.985
0.028881
7.3213
9.8795
9.8973
0.68553
6.7532
2.063
8.3676
9.8463
9.3427
1.7555
0.83911
4.4408
9.7054
8.8205
9.9513
4.4417
0.084189
8.9979
4.5132
6.1056
4.8069
7.4707
7.1628
9.1063
4.4089
8.5623
7.6322
6.8456
4.178
9.1623
9.6146
4.1323
7.2078
0.002192
5.4108
4.5676
6.3322
6.4638
5.2005
3.7142
9.788
9.5555
9.9252
3.62
6.1729
9.931
0.66392
6.6318
6.2238
9.993
8.9665
9.911
8.1416
9.2719
5.2253
9.0509
2.8454
9.9742
9.0289
5.878
9.2702
2.1767
1.5197
3.001
6.5622
3.0814
9.492
7.7732
0.21169
9.0191
3.1949
1.8503
6.9774
5.6333
5.1543
7.863
3.3897
8.9447
4.109
9.9785
8.9881
0.051512
5.374
1.2408
4.1002
4.4878
4.6205
1.7764
9.9688
9.3946
8.7705
7.3657
9.435
7.2234
3.1552
6.8815
1.4736
2.1736
7.4749
0.0097889
6.257
0.89521
8.3096
8.9067
9.6895
5.8261
0.62162
7.1496
6.7867
8.2337
9.8671
9.0359
9.9875
7.3701
9.993
9.9681
5.0377
9.2239
8.1823
9.1841
7.4195
9.1991
0.65539
8.2109
1.5642
3.8708
9.2323
2.3081
4.341
0.63994
8.6084
7.1797
7.5043
8.0298
8.7871
4.8891
9.7998
0.14413
9.6011
8.0345
9.9968
4.3179
7.7594
0.99315
4.7067
0.93697
3.2312
8.3751
9.2314
7.1137
0.96758
9.646
5.1113
2.8226
5.227
2.1164
0.77571
7.1828
9.4986
3.7409
0.46041
0.46602
0.21852
8.3391
3.052
9.5029
4.7009
8.0916
0.59648
7.9964
9.9959
0.73128
1.5972
8.4265
4.7437
3.0228
4.3314
4.9742
9.0482
1.0934
7.1035
1.2419
6.5478
8.97
9.076
3.9509
7.5597
9.9948
5.3567
9.6622
1.489
9.9999
9.1837
9.9763
9.9959
5.3953
4.2775
9.2729
6.9073
9.7477
4.3306
2.4195
0.18249
8.099
8.7734
9.9991
9.5379
4.4385
5.4618
4.7958
2.81
4.8927
3.0855
7.3696
0.15333
2.2711
7.8496
0.61022
7.6423
9.7647
8.8529
9.9969
5.3266
6.3779
9.3601
6.2363
3.8316
2.8584
6.7339
2.8964
9.9672
7.6895
6.7138
3.031
9.1665
8.6836
7.3587
9.2843
3.7415
9.922
4.488
9.8297
9.6542
7.1858
4.912
6.5537
9.8195
4.8252
2.8449
8.7841
9.7702
7.4512
0.83932
0.11851
3.5803
3.2411
4.0121
1.7287
3.6714
5.8289
9.4019
7.619
6.7395
2.2404
4.5187
1.0053
9.4538
4.8558
6.7533
8.8662
2.7973
1.6431
9.0139
2.4035
7.2589
7.3385
6.0544
1.9539
7.5504
1.5397
9.9749
9.8719
3.4006
1.3862
8.8154
8.4841
7.5509
4.0475
0.039472
7.9055
8.38
7.8667
7.7476
8.4737
7.0257
1.3956
7.3604
4.158
9.97
1.1245
2.9742
9.4547
1.4777
5.0741
8.3584
2.8003
8.9693
6.7993
9.521
1.6159
8.4279
0.98739
9.4962
5.2073
8.9741
2.7419
9.9084
5.5196
9.8835
4.0195
3.4508
6.1622
8.0561
2.9527
1.1112
8.5946
9.358
8.4746
8.3642
6.7882
9.403
0.91189
0.53868
0.56015
1.9884
7.6041
9.0874
1.7469
9.8716
9.9937
9.1551
1.6863
8.6486
9.6325
9.3432
9.9428
9.9753
3.259
8.8329
9.9317
2.7811
6.1554
9.4205
8.2494
9.7087
9.8916
4.9564
7.9269
1.2902
9.1985
9.6625
9.8164
9.9397
4.4824
1.8269
3.8234
9.3288
7.1891
8.8964
4.2112
1.051
9.9474
2.4169
8.7571
7.454
9.983
5.7377
9.7089
1.514
4.6577
4.0539
4.5185
3.3317
7.4742
8.4393
9.988
2.4231
9.9427
9.9553
9.9999
6.9471
7.1121
9.8338
8.8675
1.9199
9.1187
9.6016
8.7422
3.8345
9.7579
4.6426
9.7594
9.9996
6.153
9.9897
9.8191
6.1999
9.941
0.89476
9.0537
5.5791
2.0137
4.41
8.9451
5.3446
1.8273
1.8836
8.7738
1.6943
8.7363
6.4374
5.3633
2.4233
6.6659
5.0379
2.1252
7.1253
0.89891
9.6351
7.279
3.0825
8.4857
0.22599
6.8693
5.1672
2.9406
7.4409
3.2861
0.36995
3.9901
9.7551
4.041
8.976
9.1915
4.7457
9.1101
6.4359
9.5292
8.7858
6.9984
3.8221
9.9842
6.3763
6.0112
4.7169
5.3771
7.2918
1.7061
3.0675
6.3535
4.5217
7.6881
1.4157
6.8061
1.3576
6.6502
7.7646
5.3412
8.3577
5.9865
8.5101
8.2702
9.8819
9.9886
6.2581
9.9921
7.2809
7.8418
9.3435
0.63779
0.85046
6.1346
4.5555
2.6697
0.4459
3.8257
8.4003
1.509
9.1768
3.7611
8.6258
4.7309
3.8184
3.4689
7.4435
6.9649
4.4699
3.2949
5.8017
9.4285
7.335
8.1775
6.3487
8.9043
6.3834
9.4682
3.2398
9.5882
5.4909
7.4582
2.824
9.383
9.034
9.7097
5.8584
8.2049
6.6194
4.4985
3.4494
9.5793
1.6245
1.4825
8.3934
9.3468
9.9687
9.8681
7.891
8.3758
3.6727
6.6328
4.8868
9.6017
5.2022
4.3446
8.014
3.4042
9.5579
0.98777
1.7137
2.2236
8.6617
1.804
1.1581
1.9595
6.9086
3.0495
8.8205
9.9084
4.9666
9.8306
9.8057
1.52
6.8779
0.16965
6.7492
6.8745
0.21073
1.8233
9.9933
8.1798
1.1236
9.4279
7.9679
4.8178
2.1766
8.7834
3.9939
9.0134
9.963
3.278
9.3631
7.3675
4.8455
9.7011
8.0301
1.7492
9.3492
3.7725
6.4315
4.8673
0.063945
0.91655
0.90524
1.631
5.4411
0.017118
9.2094
6.2157
3.4873
8.6378
9.157
3.0641
1.9703
9.9993
2.6917
3.279
7.3852
1.0997
4.7553
7.0101
5.5415
7.7942
5.6398
5.8159
0.59153
9.7579
1.3203
8.1466
1.5503
5.2861
9.9591
9.4778
5.0509
0.10035
3.2203
2.7919
9.353
1.4658
5.6523
9.9718
9.6329
7.371
8.446
1.6652
8.8777
4.3955
5.8786
0.68689
3.5957
9.1446
9.0644
8.815
5.0797
7.0423
3.7936
7.9031
3.3902
7.6788
3.9831
0.62946
1.2574
9.6691
5.6054
6.9083
9.8283
9.9932
9.5485
7.342
9.6966
8.3913
7.6091
7.0419
6.1106
9.9999
9.4163
8.9719
4.6289
4.3055
7.8553
2.1456
9.271
0.18632
0.34324
5.1748
9.7587
6.0563
9.1431
3.4144
8.75
9.9122
9.5298
8.2151
7.6921
5.5275
9.2542
5.4059
1.2202
5.5198
9.1477
9.7259
4.4372
8.6183
9.9794
7.9878
0.11237
4.6508
6.0612
5.2741
9.9887
9.7111
4.7659
5.4805
2.9708
8.052
6.8338
2.7444
0.71454
5.7294
0.33923
8.8098
8.2039
7.0736
7.9085
8.8355
0.42387
3.3386
2.1282
8.7052
6.1068
1.8052
8.8646
8.4064
9.3998
9.8904
8.59
5.769
5.6281
3.3623
5.4592
5.4054
5.644
9.2379
5.6972
2.2986
1.3448
9.0299
7.3126
9.2583
7.5062
8.3856
9.4316
1.9533
8.0533
8.6748
8.0588
6.6232
6.7688
2.3582
6.3254
4.2939
9.4928
2.0821
3.8384
3.8346
9.5703
2.0982
9.8153
4.6444
8.3181
9.5812
5.7827
8.9072
8.6442
8.1354
6.3867
9.9955
8.4631
0.040066
1.2838
3.2582
9.9055
8.9874
5.212
3.9106
9.4586
4.9097
9.1291
8.4691
7.3554
4.1191
6.6681
9.9998
9.9975
8.7254
9.9202
9.9892
9.7893
0.62831
9.4566
9.9926
3.383
1.8874
2.48
5.4824
8.9179
9.8535
9.7538
4.6732
8.8955
9.6044
8.2005
4.5576
8.8963
8.7267
3.8131
4.2825
9.582
5.6393
5.4004
3.3222
4.5858
8.887
5.9013
7.9644
9.4337
9.9999
3.2763
9.554
8.8417
9.7355
9.9992
8.4718
9.9817
6.1851
9.2132
9.9975
2.4509
2.0166
9.4032
9.0563
3.3805
3.4531
7.8107
0.47688
6.9648
3.56
1.5957
9.903
7.8338
1.7447
8.6585
3.5075
10
8.1442
7.382
9.8922
2.2632
7.4651
7.6333
4.7501
4.7503
9.3169
3.5024
5.9834
9.9381
7.4954
1.9196
7.5188
9.858
6.0035
5.399
2.0785
9.8758
1.289
9.438
9.7628
7.5021
5.9183
7.0551
5.6059
9.9882
4.0136
7.2528
6.5113
2.5225
7.3498
3.3446
8.3784
9.2449
2.3662
0.64662
2.8971
0.80576
2.6725
7.7392
8.7004
3.5095
9.987
2.4976
8.1779
0.77063
5.6088
7.1101
0.16728
0.1822
1.2225
4.8577
2.9984
5.0636
4.4374
9.4763
9.9826
5.4714
9.7891
3.4228
1.0217
8.502
0.786
8.5462
8.4458
8.5163
7.6109
3.1028
9.4695
1.2641
2.7336
7.8207
4.0398
4.4451
4.3292
5.1774
3.2236
4.744
3.2079
5.6437
8.0938
8.3686
3.3831
2.9874
9.6833
9.3261
4.5523
1.4121
1.2941
8.6068
6.5901
9.444
9.16
3.7631
9.7864
5.4119
7.7891
4.0937
4.2483
6.3226
9.7314
8.7185
1.2707
9.9995
9.3881
4.7029
3.928
9.9449
7.873
1.322
9.9179
8.6604
6.6573
7.1605
9.5273
9.0295
8.3713
9.8079
8.4166
4.4921
2.6789
5.493
5.7156
7.7693
8.2775
8.7509
5.7925
9.9001
7.9045
7.9135
9.999
9.9963
7.7188
9.3175
3.9002
6.9845
1.024
2.187
9.6959
9.7562
9.9982
5.2063
5.4738
4.7045
10
2.4796
9.9978
1.8948
3.318
8.5818
4.2091
4.8731
5.8907
7.7782
1.7514
2.0075
1.1575
2.7619
2.9026
8.3178
0.44594
6.7879
7.0192
4.9065
6.0978
2.5155
0.39663
9.0224
7.2809
4.0679
6.0527
2.6058
3.7514
9.2877
9.6771
6.8173
4.3719
9.2854
9.1379
1.0266
9.9987
0.62289
9.3976
9.9912
6.0684
4.6901
8.127
2.1009
2.8238
6.5509
4.8865
6.8089
0.71685
0.3966
1.3848
9.152
9.5248
3.0767
9.9165
9.8709
7.9368
8.77
9.6652
9.2676
7.884
5.8773
0.66901
0.77718
4.5861
9.1487
4.6123
5.2774
7.6846
2.9663
7.9812
0.6717
9.5142
5.4316
3.7572
7.7097
8.3081
4.5731
6.7599
7.9769
9.7951
2.6393
6.892
7.4038
9.6675
9.8993
0.023136
3.3031
3.9714
8.4889
9.9766
9.557
8.1994
4.9687
6.0187
7.9493
5.2727
5.8565
0.038559
8.7272
9.9301
9.9994
3.5933
9.8046
8.9203
1.4123
0.72955
9.7982
9.9737
9.9824
1.9716
9.1592
9.9926
5.4478
7.17
4.7547
1.9884
9.5929
9.2117
8.0572
7.8586
3.9838
1.0099
6.3359
7.6296
8.517
6.2815
6.0891
0.81178
2.484
9.4262
2.3016
9.8983
8.0104
9.8416
0.84165
6.687
1.7516
9.8787
9.9728
9.5703
4.9803
4.1328
0.80398
9.8491
9.9973
5.416
8.4961
0.45345
3.5395
9.0531
9.9296
7.7795
9.681
9.9354
3.85
0.52332
9.0622
0.74566
7.6481
0.89198
9.8738
7.3221
9.0682
2.1685
3.9966
3.8868
9.4709
9.8624
6.7664
8.0829
6.3224
6.7896
2.4602
4.4631
8.0437
9.5521
9.9434
7.9864
9.8178
4.3964
6.3017
6.8083
7.1542
7.3102
9.9999
9.7926
2.0277
3.4822
6.7617
1.9115
3.1402
6.761
9.2494
8.8715
1.5739
5.6402
6.326
3.7906
8.1226
9.8843
7.3285
9.8979
9.6974
3.9793
9.9521
3.7765
7.3629
1.2559
3.5384
6.6662
9.822
9.9888
5.866
9.8804
0.86231
4.6957
9.7463
9.7527
7.9424
3.6605
7.7192
9.9841
8.0568
9.9628
7.783
2.8121
8.7248
6.8265
1.8373
9.9027
9.4533
7.5265
9.2015
9.9245
8.6525
6.9997
2.3305
3.6818
9.9918
9.885
9.018
2.8895
3.889
7.1412
8.6415
8.6201
9.9398
9.4035
4.3064
0.66079
9.7712
9.96
1.1719
4.3044
0.88861
3.2085
6.7913
7.3536
3.2791
2.7902
9.1654
7.5491
0.6035
2.0761
1.242
9.8081
9.7096
7.0601
9.7741
7.0985
7.6827
7.1028
9.7363
3.3326
4.8417
8.6749
6.1546
7.496
8.6563
7.1967
9.1049
9.7396
9.8897
0.049458
6.6504
7.4652
3.5865
4.2782
2.6289
2.4284
6.1545
3.6514
9.7981
4.4265
1.9084
9.6192
2.3505
4.1157
6.2964
9.9822
9.4933
8.1516
8.0231
8.4344
9.5529
9.9167
9.8722
2.7119
2.5029
0.52642
5.0691
9.1925
0.55568
5.2031
9.3795
6.9302
1.4787
1.5892
8.9725
1.5156
8.74
2.6235
9.4964
3.2144
8.5368
5.8459
6.8326
7.523
8.6059
3.0098
4.6886
3.2106
0.73167
9.5092
9.6157
9.196
6.963
7.8065
5.4692
9.6674
9.8762
8.6184
9.4032
0.04422
9.7923
1.0741
7.8365
8.0157
9.6049
8.2131
7.4785
7.4584
9.9912
2.0455
7.8013
6.2445
1.1201
4.4176
9.9182
1.5967
8.2835
6.6417
9.9859
9.9988
9.6502
7.0522
9.7191
9.822
7.1243
7.3947
2.5535
8.5384
3.1091
9.9611
9.9993
9.8929
7.1842
5.1181
9.6689
1.3025
1.4703
8.2862
2.1517
9.9973
1.2488
7.8493
8.5046
6.8979
9.7389
5.7051
0.9997
2.8909
5.633
9.2304
3.2504
6.4302
3.0604
4.3972
9.81
8.0052
3.2879
6.8931
8.9635
4.1579
9.29
7.5032
1.9063
2.0441
7.0224
0.38339
3.4305
5.3103
2.54
9.2902
9.6453
1.6535
5.1634
0.13687
8.2974
3.3106
2.0326
9.7752
2.9239
1.6603
6.9922
9.1168
9.7926
5.4352
7.8546
3.829
9.8223
0.68396
8.0756
3.7362
9.7516
9.3914
5.6613
7.7187
1.376
7.9956
5.6253
0.87305
6.0116
7.1639
1.7307
2.4784
9.6817
9.445
5.7806
9.6047
9.5742
9.113
7.5161
0.41669
6.1972
9.4345
7.1418
8.2298
6.6585
8.1802
8.8222
3.7943
7.4268
6.3981
8.1331
9.994
3.1544
8.9487
6.0352
9.2004
8.6822
2.7811
6.8818
9.7528
6.7174
6.0977
8.668
8.184
9.9997
5.4756
9.7453
9.4931
2.8758
5.3372
1.5656
9.9535
1.1171
5.4047
9.5676
1.2405
4.3325
8.9899
8.136
9.998
9.1108
9.0302
8.6738
8.0552
3.4294
2.8196
0.73237
8.2707
6.9713
8.1617
9.8611
9.7974
9.9305
5.8957
1.5346
8.9823
9.9451
2.7511
7.9721
9.9728
8.4163
9.8204
0.36954
1.3077
9.1786
9.6062
4.2328
2.568
1.6253
9.9931
0.60897
9.8307
9.9778
5.2476
4.0971
9.9779
9.8331
6.1514
8.4781
1.0203
6.1321
6.4155
1.9252
5.8311
7.8532
7.7561
4.5868
3.6789
6.264
7.4591
7.9387
8.3249
9.0164
7.0563
4.2133
5.4021
4.6275
7.2033
3.0864
1.3538
9.4455
7.0069
7.6951
5.7973
9.9973
8.9394
4.1399
0.066266
8.5891
6.8458
9.8495
1.3827
9.9704
1.4001
7.7574
4.6382
1.7224
0.1073
1.3569
9.221
0.77998
2.8788
5.0264
2.342
0.60388
4.5849
1.7112
9.9326
9.4523
1.4156
9.7935
7.3547
5.686
7.0104
3.701
7.88
9.7275
1.7539
9.551
9.1067
2.4432
8.5707
0.8989
4.6584
5.2812
0.47536
5.817
2.2995
2.4945
9.8917
9.2259
7.2133
9.9696
9.0707
2.5524
2.87
3.1318
0.64801
9.9459
1.4714
9.9825
0.01601
8.147
9.9847
8.8347
9.9565
7.0355
8.1245
9.2425
6.9605
0.45811
1.0219
9.8459
5.3558
5.5158
1.9474
9.2876
2.499
5.1694
3.9338
6.8663
8.4742
7.3757
9.9418
4.0328
8.2131
9.0883
3.2003
5.8439
9.6156
8.1988
7.1251
7.5391
6.9841
9.6875
6.2233
8.0092
9.964
4.8516
1.9626
8.2129
8.393
5.7685
2.8758
2.7254
9.5722
9.3962
8.1465
4.6777
8.2258
6.517
8.1253
8.3769
9.2296
0.70374
6.5363
9.9789
5.9326
6.944
6.1119
6.3802
9.9303
4.6481
7.6826
1.2252
9.9692
1.9056
5.5732
9.923
9.9539
9.0024
6.9233
5.2908
9.9281
8.0568
4.3739
8.0442
7.7142
7.074
6.6317
7.2136
6.7256
7.7366
8.6222
6.6509
5.5095
2.6348
9.9242
3.067
4.1854
3.6722
9.4339
7.7332
9.9741
5.5117
0.85503
8.318
6.6791
9.2131
9.8798
9.6851
4.9863
4.513
3.4865
0.28211
9.8696
9.0994
4.2159
8.8332
1.6212
9.9677
4.4622
4.5593
7.09
9.7826
9.9935
3.3519
9.9999
8.7376
4.3704
9.9343
0.47546
1.4672
2.564
7.3322
7.6765
9.9991
5.7402
4.8721
2.3881
2.4073
5.3329
8.9885
3.4476
2.1382
9.2158
9.9317
9.9997
7.844
8.452
7.6892
9.8755
0.32167
5.3356
2.2631
6.282
8.443
0.0278
7.1582
5.6852
6.4557
1.9637
3.8319
7.0542
4.1002
6.8411
3.2839
8.4041
8.4561
9.9999
4.1419
0.86334
4.1797
9.953
7.6285
7.5822
9.2715
8.0757
8.9765
3.3842
6.144
4.3187
9.9435
9.375
9.9933
1.3552
8.0527
8.5623
8.078
3.3474
7.1122
9.9975
0.087745
6.8317
8.0745
6.9066
9.9058
3.5058
4.8636
0.81659
7.7577
9.7236
9.2256
6.873
6.7587
4.2094
7.782
9.5052
7.2126
9.9997
8.7512
6.244
7.6688
3.7185
4.9261
9.6751
9.359
9.9517
9.8668
9.9132
9.744
9.9944
6.7583
9.9538
9.9997
2.5995
9.9164
5.6631
9.9115
0.54589
9.2595
2.715
2.9069
2.2137
9.4703
1.6443
9.4582
3.3368
5.5723
1.8189
0.080458
9.918
5.6746
3.8541
6.7992
4.9393
4.6342
2.8754
6.9093
7.0443
4.468
9.5543
9.0793
2.6503
4.6653
8.824
5.2686
2.1231
2.5051
8.9214
9.9832
9.7197
5.3011
8.1272
9.77
9.6052
9.7478
6.8366
8.8614
2.8531
2.4875
9.9997
1.0367
9.9993
3.3529
9.8389
5.0527
4.7686
4.6857
9.0017
8.6367
9.0347
1.6363
8.9135
1.2625
9.8543
8.866
6.3315
8.5833
9.9668
9.3603
9.8326
5.1306
4.7163
7.156
7.2088
7.9193
4.5789
3.6918
9.0243
9.3539
9.4671
9.1141
0.76046
4.3474
8.5138
7.6242
8.9438
9.9682
5.9245
9.8071
1.0557
9.5292
5.0553
9.3843
0.97213
7.8567
7.6119
9.5078
5.6005
7.4411
9.9693
1.8909
5.375
2.2451
7.9848
7.5622
5.0363
4.4636
7.806
9.5221
5.8553
8.8279
9.8974
1.7773
1.7868
8.3432
1.9127
8.8829
1.5937
6.9757
6.008
9.8789
7.2501
8.7021
3.2202
7.4113
7.2682
7.6364
2.1733
9.8308
1.9252
2.5759
6.0857
7.0542
9.6923
9.9646
9.3007
7.7463
7.7663
6.9263
5.589
1.2751
8.0481
7.8373
3.0932
8.2922
4.9998
5.0409
5.7953
8.3362
6.3919
3.0571
3.8708
9.4638
1.4125
0.88408
5.2541
1.3638
7.1927
9.6161
3.4382
8.0741
1.337
0.63325
9.9612
6.5603
9.9738
9.5593
6.7045
9.6436
3.3889
9.9564
4.4853
9.9215
4.6484
9.2634
5.1748
3.3508
0.039181
10
6.0789
8.5352
9.1287
9.184
4.18
2.2993
3.8433
7.5913
9.9706
5.9679
1.3929
4.2249
5.0276
7.7434
8.2438
9.8597
2.6875
9.5255
1.1748
0.55385
8.6035
4.5996
8.5191
6.3898
7.8428
5.0733
4.0409
9.8635
8.1686
6.0839
9.9811
4.3724
9.8579
5.63
9.9284
7.9605
5.2355
4.4891
5.0903
8.4006
2.2289
9.4068
4.2696
4.4831
5.8139
4.7787
3.593
3.629
5.5859
1.1934
9.5133
3.5009
2.9815
3.9725
1.2407
9.252
3.4092
8.2854
1.3103
9.4602
0.29546
2.225
7.71
3.0888
8.7206
3.8335
6.0389
8.1655
3.5296
7.5059
2.6207
6.6006
4.0039
4.1422
8.1001
9.2014
5.5519
9.945
9.2489
5.0604
9.427
3.2502
9.3966
9.2742
4.8623
7.4842
6.8011
6.935
1.5874
4.473
2.3394
7.1651
8.2044
6.2879
9.6522
3.6635
3.0549
1.8802
9.7149
0.99904
9.7631
0.89887
9.9962
7.0657
6.4034
6.3305
4.4221
4.8511
9.9979
9.9998
1.097
6.1283
7.5528
4.586
4.0026
5.2471
9.3157
2.7944
0.0001729
6.9551
4.2567
6.0762
9.8479
0.091724
9.7355
5.3375
7.3554
9.6086
9.9619
2.2899
9.9825
9.6224
8.1472
4.9544
9.2548
9.7676
6.5799
6.7956
0.56127
9.7571
6.689
7.0807
9.3553
9.7589
1.6167
7.406
9.9998
8.9704
9.015
8.7613
8.1242
6.3732
2.2609
5.2806
3.257
3.1831
8.8973
2.7926
6.7553
9.6629
9.7417
9.8964
9.284
1.1847
9.916
9.0194
8.7346
7.4828
9.9987
1.942
9.857
0.39401
6.3902
0.19948
8.8235
8.5341
7.562
8.9182
3.5184
2.3836
2.4213
7.4804
1.2377
9.9442
2.3012
7.003
9.7846
4.704
0.55991
3.8049
5.6201
9.8977
9.7356
9.0687
1.8983
6.613
5.8035
8.1161
9.9541
7.7397
8.1549
8.7719
3.8594
7.4626
2.2127
8.3012
7.4238
1.0673
0.45186
2.9388
3.24
6.305
7.1215
0.2845
8.8642
2.2517
9.9979
9.9793
6.0504
3.7961
6.8502
9.9572
2.9537
1.0233
3.1354
3.986
0.64175
9.9115
5.1608
8.3537
9.9832
0.23805
6.0448
9.8516
9.8059
9.56
6.6341
3.5921
8.5138
2.884
3.2875
2.1438
9.9999
9.5897
8.5688
7.9904
8.0262
6.2644
7.3708
4.9547
3.7009
9.7275
9.909
5.6048
5.6408
7.3384
3.3504
9.98
2.9159
8.1295
9.8315
6.1028
4.9177
4.3065
5.4468
9.4167
4.5138
9.9052
3.9012
7.8579
1.3888
7.2609
9.9795
3.045
9.7444
7.694
6.7263
7.0878
9.7299
1.5287
9.1713
2.6213
2.7536
4.9587
3.3062
0.26499
8.6779
6.9717
6.0831
5.3244
7.1405
1.4822
7.6847
7.9089
7.2173
6.1605
6.6644
2.5643
6.7846
5.869
10
3.3338
4.8718
4.2809
4.0853
8.6637
3.9445
8.077
8.8925
6.2555
0.52085
7.2309
2.993
8.3331
4.6807
3.5085
1.388
1.0452
4.1495
8.3104
4.0801
9.7684
9.8827
6.7402
8.0672
8.4349
3.8261
7.0218
8.5306
0.13055
7.3396
9.5427
4.4879
1.2896
8.9015
9.3251
1.0419
9.9761
8.2143
6.8511
0.43005
9.3185
9.9406
2.4923
9.9468
4.3304
3.85
3.7933
2.8772
9.5973
7.4246
8.6756
2.2674
9.7156
6.1322
0.7134
0.61767
9.8904
2.6287
9.7458
3.4569
7.0972
9.5209
9.8531
9.1225
9.9024
3.4815
5.8552
2.1926
6.6909
5.7496
9.4102
1.5279
3.1257
9.5491
0.038578
9.8721
7.8031
2.3213
9.0939
9.0366
1.0887
7.3832
2.8927
3.0763
8.8613
4.7639
9.7747
7.8423
3.0743
8.4545
5.8702
0.23446
5.2962
5.567
9.0968
0.67235
9.9106
9.9381
7.6679
6.2264
9.9153
9.9958
1.7236
8.9263
2.4743
2.5079
8.4269
3.3819
7.4449
5.2273
7.1307
6.9171
9.9481
1.1028
9.8261
7.6543
2.7297
9.7814
8.7691
9.535
9.3751
6.2295
0.70275
8.3728
1.0329
7.8562
2.5216
9.0064
5.5678
3.3392
9.9571
1.3807
1.7051
9.8062
9.3002
1.4768
8.0754
8.9659
6.8399
9.8916
1.4324
4.5363
8.0717
9.9879
9.269
8.8782
3.6731
6.2153
7.9498
6.4877
5.2093
9.671
9.6653
9.9361
7.0469
8.9084
3.6078
0.72028
3.6894
5.8055
4.1596
1.8145
6.9176
9.5307
9.9876
5.7977
2.0453
9.3617
1.8696
8.2941
8.1026
3.5787
4.7407
9.8954
7.3645
9.5477
7.9354
5.0823
0.86857
2.1843
9.0605
9.2589
8.6572
7.9109
9.1804
9.263
4.0807
9.9206
9.4394
9.9735
9.5678
7.1913
9.0538
9.2637
8.3955
2.6
4.3302
5.7978
9.1647
7.9042
0.63802
0.68505
1.8606
9.8259
3.4613
9.8566
9.4307
9.1524
1.2379
6.0579
9.4547
7.4577
9.8741
0.17832
5.6982
1.7856
9.0867
9.8058
9.9835
4.5113
0.30496
0.32007
1.8982
3.6098
0.69329
9.9732
9.1265
6.6135
7.5484
9.0631
0.44834
0.21457
9.1887
5.0051
2.3599
3.628
8.0111
9.513
8.2065
5.7531
7.8995
0.72144
7.3751
0.073981
5.4176
4.4364
9.6715
2.7965
9.5791
9.565
9.0015
9.9657
9.3094
8.5278
7.907
4.3716
0.60317
2.1938
6.5976
2.7379
4.8921
2.823
9.6331
9.7293
5.4395
1.8343
6.2315
9.9224
7.0773
2.0785
6.5809
9.9268
7.5246
9.7167
3.9812
1.0216
8.1433
4.8768
3.4892
5.7754
8.6122
0.7025
7.3048
0.524
0.66313
7.1556
8.9369
6.8796
9.1447
9.9488
9.967
8.2261
9.9489
6.9338
7.656
4.4909
9.6843
7.1459
5.8025
8.6001
0.82522
7.0699
9.5887
9.7462
9.4675
9.294
3.2609
9.6654
9.7273
3.218
8.6857
9.9111
5.5189
0.72181
6.6654
8.9322
9.9415
3.3657
3.7225
4.091
2.8035
5.8675
1.4908
2.2282
9.8221
5.1854
9.8176
4.9588
9.586
9.9237
0.68552
9.0661
9.9977
4.9471
6.1021
9.8888
6.6106
0.70793
4.2264
6.6734
5.665
4.6524
7.703
1.2134
5.1614
9.9995
5.2712
6.8415
7.385
9.7694
7.1763
9.9647
9.9623
8.9236
3.0649
0.17975
9.9217
7.0371
3.6087
3.4513
9.3655
6.1229
9.3609
3.8172
9.501
6.6808
1.6933
9.7285
7.6826
9.8276
2.5157
9.9159
8.6608
1.5168
2.5781
6.3434
7.5057
9.5406
3.919
7.2938
3.5123
9.6465
9.7666
7.8572
9.9817
5.8443
9.8202
0.57332
4.5875
5.4377
1.5662
2.2234
2.1834
9.9283
9.2812
9.6695
8.9416
9.01
9.9699
8.4367
2.7148
9.7408
8.8249
4.3338
9.0111
9.5168
3.9337
3.4856
4.0205
8.9851
9.6947
1.9145
8.9457
2.4152
8.9679
0.59574
9.8732
3.6413
7.5673
9.5104
9.8823
9.7956
8.0716
4.73
0.7385
6.006
1.9547
2.8124
9.6077
0.051136
0.76745
9.357
4.5583
8.2771
1.8717
9.7885
9.8788
4.5874
6.099
8.6315
1.9423
9.9956
4.5391
7.5211
0.20509
9.7055
5.7326
7.3002
1.8417
9.6177
9.7768
9.6782
8.2498
4.7858
10
7.8921
8.8995
9.9982
7.7004
6.0093
0.20875
9.9968
7.8325
4.7369
9.1462
3.0147
4.3909
4.8984
8.82
9.3268
8.3961
1.5566
8.6706
5.0837
9.4811
5.6345
4.1721
9.8068
9.998
9.9845
9.0553
7.744
7.4913
7.3253
5.8891
2.4783
9.7577
0.014219
7.7997
9.515
0.62384
5.542
8.6243
5.7518
7.876
4.5162
9.153
9.9321
9.9941
0.40285
9.9062
5.8841
8.4683
9.5946
7.3112
0.1608
10
9.5267
8.9713
8.5008
7.378
5.3073
9.0102
9.9717
9.4218
9.7949
9.9999
9.8899
7.4646
9.9483
9.8525
7.8336
7.4629
7.3683
8.9617
0.10039
0.19829
9.1875
6.0719
8.4553
5.9693
9.9999
6.1649
1.5227
7.5886
5.2573
4.4507
9.2676
5.2586
1.5493
4.9112
9.4038
1.533
4.9147
9.3691
4.6404
2.9396
9.9324
7.7919
3.1901
3.1004
4.7636
9.8364
9.048
7.3522
0.98848
0.85587
6.365
7.6266
0.48032
8.7116
9.1703
9.9582
8.4245
6.0793
3.8597
6.9829
9.8595
8.5224
9.9804
8.7288
9.4587
5.9446
5.2299
4.5763
9.5845
7.3075
3.1056
5.8865
3.655
5.8541
9.0377
6.0816
8.2422
3.096
0.64765
7.6718
0.85674
6.2618
6.177
7.281
1.2448
9.6391
4.1605
6.9967
1.5872
5.5615
3.5108
6.9012
6.8954
6.7527
9.9735
9.383
2.3752
7.4588
9.0691
1.3383
1.8805
7.4888
8.9458
5.4614
1.5109
8.3812
7.1914
2.799
9.3423
4.8245
1.473
9.8813
8.9465
5.3515
6.7268
3.0288
9.7874
9.8764
9.9875
9.4578
9.512
0.018405
7.2405
3.7041
0.02715
5.6812
1.2946
7.1858
7.3657
9.8613
6.2778
7.5623
7.9942
9.9399
2.2373
0.35522
2.5623
9.8943
9.9973
3.8214
9.9767
9.0357
9.9433
3.6653
8.407
8.2091
7.961
9.837
8.0921
7.5207
9.7882
6.239
0.34708
6.1362
7.6893
9.0802
8.5041
4.37
3.9712
8.6092
0.06171
2.2333
9.1155
8.0216
3.58
6.2648
6.411
9.3519
9.9976
9.0571
9.6881
1.8737
2.967
9.1899
5.9099
6.169
6.9407
9.7481
8.9559
0.77721
6.7687
9.6985
9.9654
9.8487
9.9614
2.5516
2.9711
6.2888
5.9709
4.5372
1.4792
3.5727
9.1076
9.0669
1.6921
5.9176
9.9917
9.8655
9.9998
5.8555
1.697
9.9569
5.6212
3.0045
6.565
1.788
5.1536
9.8065
3.169
0.60434
5.7787
0.19467
4.9828
5.0563
1.0344
9.9366
8.0074
9.0272
9.05
0.90907
9.3024
9.9982
4.597
1.1393
7.914
9.9738
9.9971
1.3936
5.1673
6.9462
9.8659
6.6757
9.9375
0.40541
0.98025
2.9245
2.0419
2.7066
5.6391
6.5741
9.112
9.6892
2.1479
9.9733
8.7638
7.4866
9.9536
6.1329
8.3924
6.1962
8.546
2.7369
9.9233
5.5015
9.6642
9.7759
9.8346
7.7391
9.271
0.47301
1.243
7.8669
5.3139
4.7646
3.6319
3.7739
2.3441
1.9466
7.7376
7.3563
9.2385
2.4993
2.2001
1.6655
9.9494
0.17258
3.1466
8.4599
6.166
9.978
4.3122
9.8438
1.0293
9.6989
4.2084
7.8196
8.5235
9.807
6.9315
2.8817
5.215
6.3093
8.1331
7.8745
7.1413
3.8099
7.4358
9.3702
7.6147
9.1759
9.9663
9.4894
3.982
10
4.8232
9.5506
9.1498
9.0681
1.1658
8.6643
6.2442
9.2171
4.7259
9.7806
2.1178
9.1539
7.8494
7.4601
8.0478
9.1783
8.7326
9.7753
2.0705
7.0252
9.9303
3.2004
9.5879
6.6881
3.4742
1.5073
7.7707
6.8762
8.8955
0.30716
9.0232
7.8549
7.7593
9.9996
2.9291
5.631
8.415
1.9697
9.2007
9.4315
0.17562
9.5512
9.9684
6.6482
9.1244
4.581
0.8464
9.8241
8.2211
0.053769
9.9835
8.4815
6.9463
2.7705
5.7362
8.185
8.5431
9.7356
6.849
7.5879
0.19899
9.9981
0.58776
3.0026
6.3833
3.7321
8.6288
7.2883
9.0522
1.6415
3.0998
9.9654
9.9684
8.5061
0.60066
1.9256
4.4554
8.7706
8.4791
2.9051
6.0893
9.4212
1.7547
6.0519
9.3882
6.364
5.7304
0.78249
1.3916
1.3703
2.7203
8.2269
8.5882
2.1801
8.985
9.9924
2.371
1.4537
3.4991
1.3869
8.9624
9.9897
5.8096
6.4088
9.5779
9.9736
9.6696
4.3845
9.621
9.9996
9.1452
3.1668
9.0225
2.653
4.3242
3.0253
1.3296
3.7895
3.1025
4.271
9.9745
5.4655
3.4377
9.4423
5.924
4.3702
6.1522
8.4951
2.6446
9.8023
9.0083
2.4861
1.3683
1.862
9.9998
8.2155
4.0776
3.835
9.2349
5.1497
9.0589
9.3497
9.9995
4.7942
6.7758
3.1913
9.433
5.6493
3.6104
6.3982
0.50464
9.6447
9.8158
9.9639
5.8511
5.3387
9.8177
10
2.6171
9.9072
9.9976
9.4653
9.6008
7.7325
8.6711
8.1778
9.6544
9.8888
9.5743
9.798
9.9796
5.7071
8.1816
3.2061
7.9148
2.843
8.8876
9.1017
7.7434
1.0562
0.84567
6.7573
4.2793
9.7115
8.5864
9.9854
9.0512
4.8078
9.9922
7.5747
7.482
9.6099
6.2359
9.9996
2.4675
8.025
7.779
4.3249
9.8582
7.2811
5.2161
4.0853
2.0027
7.7608
9.9929
0.96802
9.2653
4.5772
0.88751
6.9128
9.9959
8.1107
9.6005
6.116
9.7205
2.1977
7.6725
9.9813
9.8073
4.37
5.4237
6.8173
5.2178
5.6182
4.634
1.0796
6.3728
7.7034
9.5379
7.2223
2.9936
6.1155
6.7874
5.1333
6.5341
1.2134
9.4989
3.281
2.4408
5.4124
7.6906
4.6533
6.7011
7.3089
0.83074
1.7646
2.8852
8.201
9.9975
9.7619
4.5943
2.8983
9.9063
3.9947
8.6915
4.2218
2.0942
1.2746
6.3117
4.8179
3.7037
9.9239
2.8326
7.1027
8.0828
6.4483
4.0555
4.9742
3.3602
3.5156
5.5834
9.4034
7.2881
2.1697
8.3749
9.3289
6.5293
8.4675
9.7735
2.6083
8.2601
7.8252
2.4943
9.4435
5.7392
9.7415
9.8279
7.6303
8.9013
10
4.3576
8.9802
5.8143
8.9106
9.0986
0.33147
7.994
6.3747
7.9413
4.392
9.4657
1.3375
8.0908
6.6387
6.7504
9.8249
9.2825
0.80909
8.4327
9.4595
1.3186
9.9644
9.431
3.4878
5.5694
9.7585
9.2564
5.133
9.5246
8.0583
1.6035
9.1617
0.20357
9.9461
3.5206
8.5271
8.404
8.3077
2.6453
9.9927
8.8361
4.1808
2.9526
7.235
9.9023
9.5817
8.7625
9.7279
9.26
8.6156
4.9577
6.776
0.86507
3.8113
9.1853
1.3002
7.7005
9.977
9.9607
5.4656
2.4964
1.4126
9.5666
8.7713
6.5451
7.846
9.8986
9.8863
1.931
1.4331
4.1887
7.2833
5.2376
8.2603
9.8039
0.17572
9.9838
9.7018
1.448
9.8415
7.1714
9.9215
3.0461
9.0432
8.7218
8.7652
0.58343
9.5552
4.9866
0.70657
1.2312
8.2236
5.8723
9.9814
9.9966
4.9665
1.3802
9.3156
5.9035
0.034847
9.6673
4.4799
6.1262
2.307
2.468
8.1476
7.7659
2.7645
8.9416
3.3317
3.7342
5.6982
9.6197
9.6279
5.9383
6.761
6.6538
1.847
9.1284
7.3935
9.1286
4.06
4.2284
8.4546
9.7687
6.8805
2.8208
9.2229
7.5287
6.4094
1.3486
8.0016
8.7379
9.3493
9.6196
7.0882
4.7596
9.1743
1.5146
3.1875
9.9331
7.2973
3.7928
6.1183
5.9116
3.3407
8.4134
4.2035
8.8937
4.6253
9.3993
9.5984
5.8905
8.2678
3.4199
3.8728
8.149
7.4977
7.7935
3.4343
3.012
7.2634
3.8527
8.0995
1.0887
8.3758
2.1203
6.5177
4.1906
3.7857
9.7324
7.9993
7.6415
3.154
9.7002
8.1459
9.412
2.6056
1.6122
7.4441
9.6404
7.4666
9.2171
2.2469
2.2715
9.9376
8.5389
9.85
7.3537
5.9546
9.6317
4.3932
2.6141
6.6809
8.1709
0.34377
9.8685
1.6982
6.474
2.5062
9.7043
8.0849
5.0836
4.3655
7.1317
6.8654
9.7507
4.6345
9.9968
7.4224
6.9981
9.0855
2.8482
9.8408
8.7663
1.8765
8.6343
9.5618
7.8874
7.7949
3.9577
9.8229
9.2334
3.8375
2.376
7.5439
9.6478
3.5421
1.4344
3.4789
9.9988
0.68628
9.9927
5.9078
5.9745
9.172
3.7766
3.7276
8.2783
9.8374
3.6581
5.0137
8.0309
1.1499
9.0396
5.596
9.9209
8.3354
7.1781
8.7659
1.2378
1.0133
2.3655
7.8883
7.0838
2.5104
2.7106
2.6423
5.577
4.5971
6.2934
9.8408
5.5045
1.1889
8.7416
9.9736
6.9449
2.0504
9.4187
5.1935
5.5433
2.7444
2.0413
6.5576
9.893
5.6744
9.9661
9.9729
9.9979
7.0449
0.46435
9.7379
0.039016
9.2775
4.0151
9.8294
6.5749
5.2306
8.8716
9.7685
8.6309
8.3202
6.6987
1.3787
8.8059
2.6055
9.6645
7.4866
8.8227
9.1863
7.5646
7.8417
5.92
5.2103
2.9472
9.4215
8.5476
6.7605
8.3296
0.053084
9.585
7.8885
9.9806
9.9756
8.9025
9.4358
7.2667
9.9486
8.8508
9.0852
3.0432
6.2994
9.9993
5.4279
4.9177
9.8227
9.7156
8.12
6.5821
3.122
9.9386
0.26652
2.8466
9.9987
9.4765
3.225
9.7094
9.9468
1.6811
2.3619
7.5387
9.7303
6.6813
7.117
9.9999
2.9276
4.1919
5.5761
0.7009
1.8402
6.9823
4.6307
3.3904
0.51409
0.25707
4.9212
7.0337
9.4215
4.9848
9.5135
9.8134
4.7814
8.8838
9.9285
9.8499
8.0827
1.8278
2.1569
5.2157
1.1429
7.0111
1.0292
9.0843
9.1966
6.1722
6.4573
8.0659
4.4272
8.6388
1.7139
1.6908
3.6996
5.4889
1.6275
2.73
3.8534
9.8546
9.1635
6.859
8.1034
0.23225
3.3457
5.5225
8.9101
7.5801
9.9643
9.9708
8.7237
7.2901
2.6611
0.48429
0.55945
9.8375
3.5692
0.76026
2.3714
5.3399
9.156
9.6292
8.6272
8.9828
4.3025
7.5417
9.0162
9.9276
8.1206
6.1069
0.87306
9.9748
5.4551
1.846
8.6703
3.0637
3.945
5.2655
5.6365
6.9324
9.0709
9.7752
7.2371
9.9483
8.9596
6.8316
5.4122
8.3827
8.36
9.8687
9.0518
5.0186
9.7039
7.2271
9.4478
5.9739
9.7678
8.8061
6.9886
9.1331
1.3981
2.1578
8.8573
9.0423
9.7782
4.8723
7.063
8.6517
1.3629
9.3594
9.5514
6.8554
5.3345
9.9537
3.2233
1.5196
7.733
2.6002
9.1702
9.975
3.4545
4.3465
3.7432
6.8818
3.124
4.905
2.3449
6.6334
8.5737
1.2059
5.232
3.2796
9.8114
7.6438
9.8346
5.2995
9.9976
9.6094
9.7623
2.632
4.6433
9.1932
9.7046
9.9982
2.4329
9.7959
9.3615
8.93
7.0244
3.4613
8.9566
1.8396
4.1447
6.6161
1.5432
4.8752
6.8503
3.9144
2.8676
8.3953
9.998
9.6514
8.0966
3.1421
4.0703
7.6374
0.60969
9.9888
3.2385
6.721
8.9762
5.8934
3.9301
4.053
4.7411
9.9865
7.9407
2.7213
0.74311
4.8647
5.027
6.6654
7.6377
9.7733
3.5019
7.4986
7.3273
2.8037
2.8867
9.9995
9.7852
8.4788
7.7227
1.5989
8.2959
3.6714
7.5461
9.814
9.6773
6.6237
2.4091
6.1228
8.7571
5.1525
2.4804
6.3232
3.0317
9.7603
4.2257
8.8667
5.0543
8.5598
6.4107
9.1416
7.1765
8.9841
6.6974
6.4661
7.5359
1.5003
0.23916
8.0273
9.2731
2.621
3.2023
9.867
7.5686
9.5435
6.7
0.72066
7.6352
8.3501
7.9813
4.442
3.6683
6.6964
5.9112
9.9217
0.47239
9.1806
8.5919
8.8549
0.69167
3.649
9.8227
3.7203
9.6396
5.8454
5.601
2.5403
7.1149
2.2627
5.2261
0.047581
3.901
6.6407
8.4001
6.264
9.9096
9.1342
9.9211
8.3106
1.5525
9.2137
1.4406
6.3176
9.996
9.8586
7.1363
8.3243
6.992
4.9674
0.038344
9.6845
6.7569
9.9695
7.963
3.9915
1.0629
1.2647
8.6328
9.3953
3.0549
6.196
8.553
9.9684
9.0155
5.243
6.13
2.7563
4.7483
2.3089
2.7184
5.1248
9.0971
4.7065
7.4141
4.1429
7.3057
9.99
0.95553
3.8255
3.3381
4.2462
9.6286
5.0325
3.4106
2.5799
4.7029
5.317
4.8716
4.2296
4.4776
5.6468
9.769
8.9392
9.2085
3.662
1.971
4.5959
9.6629
6.7377
3.1493
7.713
9.2642
9.0394
9.105
9.2515
6.4841
3.4238
9.936
9.9993
9.3625
8.5683
9.1693
6.7475
7.3547
5.2333
9.9415
6.6737
7.6062
0.10578
4.6142
7.5914
4.0476
8.286
9.9986
9.8437
9.8065
9.2641
8.8592
8.7594
7.2944
6.2211
9.0258
5.0881
1.576
10
8.958
7.2777
1.3716
9.9014
6.6969
7.5915
0.5516
1.9145
6.5138
2.7453
5.7128
3.2023
5.2384
9.7742
8.837
8.9954
0.48871
7.9568
7.6494
9.9808
9.918
9.2897
3.6601
8.9521
2.5795
5.3975
1.3812
3.2981
3.6933
3.7552
8.2128
1.501
1.3701
3.0811
9.2381
9.1472
6.5915
9.7243
2.8965
9.9681
0.31944
1.9975
8.5656
9.7948
9.971
9.9771
7.5842
1.7861
9.504
9.3696
9.376
8.9288
9.3789
0.060649
9.5677
0.78979
9.9565
2.4048
9.0972
2.4061
0.99444
5.6842
6.5862
1.5694
4.193
9.0458
5.3786
5.6928
1.4519
9.9818
8.4045
9.5031
8.5792
9.7433
9.8467
4.5581
9.0281
4.8649
4.3267
3.7017
9.6592
7.4056
6.157
6.0486
9.6294
9.0586
8.0739
4.7474
2.5078
1.3109
2.4633
9.4029
0.505
9.7578
2.4336
5.3089
0.057095
9.7926
0.075988
9.5022
4.1908
0.60263
3.539
8.4398
3.4752
1.7366
1.3314
7.7743
9.765
1.9735
9.1106
2.9209
2.6415
2.5752
9.5111
6.6469
9.7858
4.5723
4.0536
3.4481
9.9561
9.731
7.798
0.5532
7.2673
9.9955
8.7162
9.7257
2.5849
5.6012
1.24
9.9479
9.9933
9.1573
7.5845
9.3632
9.0347
4.5837
4.1864
2.7314
8.6991
2.5126
4.3634
6.4007
8.0231
1.5681
9.1746
2.0214
9.4072
9.6493
9.9921
4.167
9.9996
9.9916
9.1396
8.7036
9.2328
8.4953
9.9747
2.3704
2.4535
9.8669
3.4609
9.7538
9.8037
0.55356
5.511
0.58258
3.6257
6.2895
9.998
2.7493
9.298
7.445
8.1302
2.4773
9.2799
9.85
9.7083
4.5675
4.9256
2.4116
1.3824
1.7367
9.6533
8.587
9.0649
8.4432
6.6379
3.0745
1.4995
4.8767
3.9207
3.1668
6.2952
9.428
5.4795
2.9187
9.0251
9.6558
9.997
9.5636
7.6072
0.13484
1.7579
0.64175
1.0733
2.6043
8.6542
9.6845
8.9908
8.101
9.9675
9.2499
4.3729
6.9966
4.7077
2.1028
9.9744
9.2999
0.99169
6.4309
9.4802
9.9043
9.7327
2.3124
9.0847
3.2043
9.9927
9.8649
0.53752
9.4357
8.3637
7.6899
9.8565
7.4433
8.8088
9.9735
9.1243
5.0551
4.6867
3.1788
7.8823
9.5503
8.3526
6.2235
5.3436
9.9143
2.3873
4.8782
3.1158
9.7017
6.6753
9.9799
0.20845
2.0203
9.9086
2.9793
6.3494
4.9233
9.2817
2.9844
9.0398
3.3581
8.3638
7.6164
1.6876
8.5092
9.9402
7.1951
6.6033
2.565
8.8223
5.6608
7.8088
3.4166
7.4094
2.8467
5.1519
9.9965
6.0181
8.7851
1.8965
7.1328
9.2669
4.1777
2.891
9.9611
9.5955
5.0575
9.8057
9.1639
2.1976
3.3409
4.105
9.9983
9.9548
7.2758
9.8179
3.3359
9.9254
9.8793
1.9045
8.5542
7.0848
9.8843
9.5023
2.4189
1.1499
2.3251
8.895
9.224
5.6219
7.5495
4.6839
5.8083
9.9664
8.2357
9.5943
7.6958
4.3227
9.561
2.3939
9.8104
4.1527
9.9952
8.3697
3.1531
7.4373
9.4803
8.5129
9.2532
0.75107
3.5542
0.60701
1.6112
5.7319
0.40749
4.3571
9.8724
8.0911
0.88851
8.9031
2.1509
8.4332
8.9039
9.4947
8.5013
9.9657
9.818
9.1718
5.8758
5.6002
4.8091
3.1868
9.2732
9.972
6.1522
9.8169
1.9434
9.1834
4.2735
5.5185
9.997
9.0728
9.9976
8.2166
3.529
3.5688
5.3624
1.3803
2.6338
9.3768
6.5451
6.3254
0.26576
5.8465
8.8787
9.4309
8.8129
9.8659
5.9546
6.9249
9.9074
7.82
9.0388
8.4661
8.0048
9.1923
9.4152
3.337
9.9813
3.4543
7.86
7.6189
8.5387
9.1497
5.3281
6.7029
9.9983
6.2062
8.9558
3.5288
1.2503
0.33814
9.9997
6.5683
8.5546
9.423
6.9175
9.6704
5.1386
6.9875
3.5877
4.9709
5.4288
7.3738
9.9715
2.8
2.4634
7.3913
9.975
3.5051
9.5648
6.5115
9.0063
7.1244
8.6041
9.8971
6.7277
9.3855
2.9527
4.5402
4.1199
6.8061
9.9987
0.9551
1.6303
4.8054
9.2866
8.5512
5.9772
1.9992
9.7722
1.437
9.0827
1.223
4.1825
9.9885
9.7407
9.9152
9.9985
8.5447
4.2828
6.5069
1.1699
7.5943
3.2014
7.3805
9.7487
6.6393
2.9446
1.4107
6.0314
3.4504
9.9036
0.87062
7.1118
9.2248
5.5215
7.7965
4.721
4.4412
1.0682
5.1732
9.998
2.1455
8.422
6.9635
7.8963
8.1542
4.3344
3.0477
6.3312
6.2048
9.1364
7.2954
2.8956
6.4601
4.2426
9.9217
9.9833
9.5157
9.6359
3.6004
7.8864
7.2894
9.6136
8.925
7.9316
6.8284
5.5316
9.8132
2.8893
6.3352
6.1842
9.6437
8.584
5.3597
5.9435
5.0065
6.4708
7.7239
7.7803
9.9117
8.7498
3.7295
9.9823
7.9568
9.8704
3.5232
6.2406
9.9361
8.2396
9.7589
5.3296
7.6345
7.6006
9.2302
8.1578
7.1232
1.6984
7.1073
8.1083
9.7323
0.081796
9.4493
8.8695
9.398
4.063
6.6176
9.6466
6.38
0.97048
9.3197
9.954
0.21504
0.78464
1.2806
6.0019
6.2999
2.6628
7.7713
9.9733
5.3071
7.0333
9.9847
9.995
3.3908
9.8184
3.4536
6.79
9.7844
9.8914
8.5819
9.8284
9.0371
3.6757
9.994
4.0426
1.0309
5.443
4.9091
4.8116
3.8737
0.83036
0.46003
3.6346
9.1133
9.105
9.5911
8.6811
9.9501
7.9946
9.6051
8.4527
9.8559
9.3023
9.4542
5.7244
9.068
4.9654
9.1911
2.8352
3.9362
1.9227
5.9758
8.0915
9.7615
1.0164
9.1924
7.6117
6.739
6.8642
3.2264
8.6564
8.1943
9.9954
1.2528
8.2043
9.368
4.2637
0.17654
1.8507
0.86471
9.2324
9.9456
0.59887
2.128
2.8028
9.7697
5.4354
7.6675
9.6444
8.0441
0.82922
9.284
9.134
8.2299
0.59797
5.553
5.5928
7.9723
3.408
8.3893
3.3505
1.0955
8.6606
9.8772
9.9998
8.6908
9.9445
7.6256
8.8479
6.887
2.6733
5.5606
9.4215
3.6368
9.3709
1.1981
4.0699
1.9529
5.6634
9.6071
3.9903
1.3645
0.5868
5.6714
8.933
9.7229
9.5683
0.44551
8.4284
9.9492
7.2008
2.6469
8.3977
8.8528
9.9935
9.4954
6.0462
9.3352
5.4941
9.9832
7.4835
5.2612
9.3007
9.9961
5.639
9.9945
1.2721
5.8838
2.7127
6.8787
1.2613
0.41259
7.7273
6.1088
3.5863
0.99706
0.21317
9.4148
8.6636
4.2388
5.9749
4.9031
9.8743
5.9924
8.5046
8.9409
1.4726
5.2281
8.9482
6.6049
8.1525
3.2422
7.4574
5.9029
4.7314
5.5349
0.70648
1.8409
0.24308
5.3642
8.8974
9.0878
3.9516
9.6637
7.0846
6.7205
2.6909
2.3674
6.7131
4.5297
7.8466
9.9819
9.9503
9.1399
9.5316
3.0262
7.0684
9.398
9.2376
0.89096
8.9782
0.69539
3.0032
7.0766
1.776
7.3645
4.0279
8.1713
6.8102
8.8658
6.1953
3.0929
9.8446
9.1051
9.0692
8.3161
1.287
6.0554
1.8123
2.2397
2.0365
9.8432
2.8743
4.3691
6.684
9.5769
4.878
9.4175
7.5098
9.7452
9.9447
5.1789
7.5192
9.7664
1.4275
1.0838
9.9995
8.4277
9.41
5.1246
7.0352
5.828
9.6517
5.7025
9.9316
5.7717
8.0992
4.6929
4.0122
9.8428
7.2908
8.1125
8.1624
9.7524
7.1369
9.0923
9.9024
9.8751
9.8901
8.9695
9.9938
8.7839
7.3047
9.3554
9.4106
5.1184
1.9284
7.7434
3.3911
5.1493
0.19486
0.56045
3.1216
9.434
8.4793
1.4617
3.2737
7.3885
8.121
0.23938
4.7407
4.258
9.501
8.2011
7.0379
6.0203
7.4924
1.7857
7.2549
2.2102
5.8525
4.7593
4.359
5.0376
9.9814
7.61
9.8267
5.3707
6.2426
9.2537
5.981
7.4721
2.8001
5.0478
6.1092
7.8496
2.3689
4.4386
9.9001
9.3441
1.0153
9.9996
8.3714
9.9977
9.9619
2.1523
9.0502
9.9926
1.5821
5.9647
3.3902
8.194
0.68999
1.1691
9.9239
8.5582
8.2394
8.6346
9.9719
3.9762
5.1357
8.5832
1.1055
4.9926
6.4031
6.4585
8.9047
3.0892
9.5985
8.0705
7.7453
6.1599
4.547
1.9883
7.7474
9.2379
6.4659
9.871
4.6452
8.1067
2.7265
0.74358
0.32981
4.2154
5.4962
9.8604
2.6001
8.7328
9.4455
2.4658
8.7919
5.1556
8.5163
8.9828
6.9188
7.8606
2.6514
5.2361
6.3368
8.0501
9.9763
9.0745
9.226
8.6391
0.13714
7.5465
2.3335
6.9897
0.39815
2.3352
9.922
6.5692
6.8607
1.9192
3.7551
9.9513
9.3825
7.0352
5.1758
9.6118
2.6053
3.0937
6.6214
9.983
9.9749
9.7922
4.5585
9.6498
4.0027
6.9923
0.83625
5.7369
9.8437
8.2106
9.1064
8.7802
7.7879
9.6167
6.3302
9.8706
4.7289
9.0532
3.5243
2.5969
2.541
7.4806
9.2024
2.7024
9.1476
8.533
9.5823
9.9593
1.7044
9.1574
8.2043
4.791
9.4537
1.1535
4.8358
0.41208
6.7464
8.7174
3.3293
9.804
5.3856
8.6493
8.3855
2.11
3.2636
2.0746
9.5368
1.1368
0.59089
9.4927
0.10251
0.84508
8.961
6.6153
8.9096
1.6824
9.7873
9.5866
8.6485
8.2253
10
0.42156
9.4206
8.697
9.8831
9.0462
1.1574
6.1198
9.8979
2.3056
1.422
7.1593
6.3912
9.656
0.56163
1.3036
9.9982
0.57221
3.4961
9.9176
9.5075
1.548
4.5439
9.1384
9.9331
9.9972
3.0503
8.479
1.5542
3.0913
5.0446
9.2413
2.7978
8.513
2.8278
8.2797
9.2735
3.768
1.389
9.6648
7.4692
1.2243
6.7853
9.3933
0.86764
7.622
6.1374
2.3495
9.9996
9.7626
9.6921
9.714
9.5103
6.6818
6.9992
2.6803
2.0625
9.7162
6.8485
9.9246
1.9557
8.4648
2.401
9.9991
3.807
9.7307
9.4321
9.8716
9.6939
2.9766
9.9581
3.1372
6.9931
1.5502
1.4165
3.0298
7.6591
9.4634
7.299
5.1582
4.0681
7.5513
1.5438
7.8727
2.47
2.8442
2.4206
0.018462
2.3347
9.8337
7.4064
9.622
0.52278
9.6956
4.749
9.2596
5.2732
0.16274
9.9442
9.9881
8.4619
5.8771
9.5635
3.22
9.4272
1.8728
4.1681
7.87
6.7212
9.9325
7.4527
4.595
7.5767
0.018269
8.3939
8.8085
6.2344
4.6509
6.8678
9.8983
1.609
7.1889
1.6467
9.8892
9.9108
2.0456
3.4882
9.1958
3.1323
7.9401
1.8676
5.3146
2.2418
2.7487
1.1032
4.3961
8.359
9.5393
3.5501
9.9545
2.6419
2.9521
6.4171
5.4435
8.2965
1.1156
7.7648
0.21894
3.5133
6.2008
9.4752
5.3411
3.2412
8.1114
6.2986
9.2725
7.13
9.676
0.41834
9.4062
4.9678
6.863
9.0047
9.5463
9.9168
0.098482
9.3147
7.9288
4.9118
4.752
8.7513
2.3339
5.1152
9.9913
5.3486
9.7967
8.0377
8.421
4.6802
2.1697
8.3723
9.5086
6.8022
5.9559
3.1881
3.4273
3.7341
9.2757
9.8002
2.833
9.8432
4.8393
1.7397
4.2012
4.483
9.0525
1.6109
4.9452
9.7625
7.3216
5.5043
3.8452
8.112
8.5938
0.46749
2.2328
10
1.9996
7.05
7.9536
1.8884
0.37401
9.9686
8.3692
8.5437
8.9022
5.0004
9.2197
8.5168
9.9561
0.26526
5.9231
9.9467
9.9229
9.1759
2.9526
9.9911
9.0187
4.6746
9.4527
4.7086
9.4599
9.8593
0.016045
1.8093
3.2921
5.1004
0.93583
9.4545
1.2722
2.6958
9.3061
2.8409
2.2259
9.2854
2.7763
9.9525
3.2132
4.3304
9.9944
6.7909
4.1082
0.64158
9.2674
3.7616
9.8882
6.6177
9.0625
0.92291
0.18524
5.8811
9.9997
9.9484
9.0757
9.957
4.2222
5.809
3.6594
9.3881
1.0597
7.0233
1.3701
8.2845
4.7716
1.4429
9.9191
2.1588
9.9999
9.7054
8.8189
9.9426
7.8233
4.3749
8.1543
6.6262
3.6343
9.6471
4.2576
9.8052
1.6639
2.3695
9.0535
0.91227
0.30582
4.8388
8.7719
9.6342
2.9715
9.9172
7.2177
8.5203
4.6832
7.4879
9.956
9.2049
1.7695
9.42
9.7813
7.0078
9.7007
3.0627
6.0211
7.5771
6.8929
9.7434
7.7359
9.7291
6.3589
5.2031
5.8741
4.8421
3.0809
6.2502
9.8326
8.0799
9.4666
0.72256
9.8137
3.1466
0.34029
9.8155
9.3775
9.7118
9.9577
7.3864
1.2492
0.37371
1.9828
8.3001
0.87268
3.6014
7.613
7.0148
8.5628
9.998
0.50781
0.90823
9.9866
4.9818
7.4219
9.8851
9.6254
4.5183
8.2628
9.8773
9.8391
1.2289
8.3466
9.9335
8.9818
6.5382
9.6202
2.2887
4.2691
9.118
6.0057
5.9586
9.9061
9.2727
6.9245
3.6437
5.5324
9.8196
9.7305
1.4933
3.4356
9.2074
6.3535
9.7771
1.4688
9.4619
8.8119
8.744
4.8852
6.1668
0.1284
0.12866
8.0253
0.67222
1.5225
2.0335
8.4796
9.313
9.7941
7.2527
9.9926
8.525
5.3458
9.8531
9.0433
7.497
1.0285
9.9917
0.095969
9.9995
5.7466
9.6697
9.534
9.7718
9.7463
9.9257
9.727
9.8341
0.21381
3.3759
3.0861
9.9782
5.6818
9.919
9.2378
5.7045
9.9765
7.2589
2.1545
5.8393
9.797
4.6473
8.9253
8.1311
8.7017
5.3468
6.762
7.6731
5.2618
7.1545
9.9654
3.6594
8.8996
7.9747
7.3261
4.3133
8.7631
8.4421
4.4523
8.7626
9.8438
9.9017
9.8712
0.30114
9.1275
9.5636
3.3949
2.3621
9.9766
9.5157
3.3299
9.2344
1.3
1.3119
5.4617
9.9619
2.6847
9.5918
3.976
0.098557
8.5707
1.6249
8.357
9.601
8.7905
4.5657
8.9659
8.6114
9.9196
9.8775
4.8619
4.9955
9.3
9.8726
8.7342
4.5984
0.54444
2.6048
9.9877
6.2691
9.4657
6.4181
9.0383
2.4949
8.3939
1.0847
7.1321
9.6913
0.029638
8.3284
1.0086
9.9394
9.6584
9.6088
9.3252
8.8919
9.5084
9.875
7.2873
3.5799
0.073622
5.6245
7.6042
6.3739
8.1466
1.4616
6.3251
9.9891
3.6784
8.6213
2.4647
4.7523
1.0106
3.7994
6.3371
8.9175
9.8976
1.0387
5.3234
4.1083
9.877
1.9548
9.1947
9.9883
0.9691
8.3032
7.8118
0.80596
9.6965
9.1533
9.5391
7.7211
9.8864
7.6673
8.411
6.5996
3.275
9.9999
3.949
3.4574
9.9454
4.9359
9.8188
4.9148
6.4989
7.101
7.504
7.1923
1.0369
8.0937
8.2309
5.6755
7.5514
6.0429
0.13054
8.4099
9.1448
9.4663
6.6358
4.1376
3.5197
9.8343
8.541
0.39982
5.6666
9.8233
5.6873
9.7435
9.7117
6.1126
6.9699
9.925
9.8956
6.1242
8.7809
2.5646
0.0016235
7.9818
9.5086
9.7022
1.5759
6.6153
8.9138
5.9729
2.8499
8.7683
6.8032
9.7989
4.3659
8.0965
6.1405
9.4215
7.6324
0.29051
4.9784
9.2552
8.7481
6.5359
0.78183
9.5093
9.4973
9.1728
9.4131
1.2759
9.6198
7.5447
5.4211
8.3646
5.4102
1.2671
0.78219
8.5806
9.95
9.9358
5.9544
9.4176
7.3913
9.9764
9.1092
9.924
9.4248
7.7979
1.9772
7.4582
7.0899
3.0281
3.3538
8.2567
9.3091
1.7638
8.8537
0.93822
9.0815
3.8438
0.50187
8.2516
7.2786
0.18941
9.7158
5.5188
4.0611
9.4889
6.9748
9.3685
6.7622
0.75099
7.532
1.0327
5.3311
2.6903
2.1139
6.7421
8.6636
3.6293
3.0045
8.8305
7.9327
9.3934
5.695
0.073788
1.6863
1.4504
9.3048
9.4777
6.9146
5.1387
9.1852
1.7906
5.4147
9.669
9.9854
6.0535
7.4278
0.5
0.084683
8.9682
2.7148
8.608
9.1638
3.4894
4.7819
4.3776
5.9831
1.3963
5.3623
9.6141
2.2268
2.2322
9.474
9.5946
9.7561
8.663
9.6057
9.3843
3.7818
6.8494
7.5089
4.9404
5.1956
8.1609
9.9064
2.2692
8.4017
9.8115
7.4933
9.2775
6.8492
7.6084
4.8931
0.76952
9.3842
9.0233
9.4593
9.7107
9.99
4.0222
0.28105
1.5192
5.6652
0.29696
9.2374
5.6927
7.0768
9.8868
6.4728
4.8245
1.1128
9.9256
9.4316
3.2676
8.9394
3.2951
8.8783
0.22207
9.6524
9.5907
9.6659
9.2641
9.5054
5.7699
9.8352
9.7369
7.9355
4.6296
7.7458
8.9887
5.8912
2.9012
7.5583
9.9297
7.7341
9.9855
3.5736
4.8262
0.61801
1.1552
2.3834
8.5293
4.9559
1.0931
9.9536
4.6897
9.821
4.7816
9.4421
1.0445
5.8103
9.2952
5.5411
6.2902
2.5103
9.9909
5.8899
3.9027
9.6907
9.9995
6.1093
6.7471
9.8527
9.6412
7.6443
9.1441
9.5181
4.8853
9.8528
9.8326
7.1429
3.0719
8.169
5.7782
9.4552
6.7726
6.5597
1.0243
4.7097
0.29447
6.1103
8.5627
3.1752
2.528
8.877
9.9959
8.5096
8.4399
9.6846
9.2738
5.0261
9.4648
5.7766
9.9287
9.7253
5.9028
5.9586
2.2687
0.83718
7.3502
1.3748
9.6696
2.3667
5.3834
4.1216
4.8869
8.017
5.073
3.0933
7.054
5.0141
9.7586
8.2571
9.9911
5.5554
9.5824
2.053
2.4082
9.2842
8.2182
9.4499
9.5484
2.8339
2.6384
3.719
6.3017
9.818
9.2757
5.6928
9.0566
5.105
1.8601
4.3973
4.5615
9.6263
7.0585
7.4791
7.2444
2.7871
8.7161
7.5682
2.571
0.95104
2.1911
9.987
7.6319
8.0832
7.0732
4.9766
9.9907
8.7139
1.7269
9.0185
9.8667
9.9975
9.6576
9.3331
2.3407
0.84046
7.4651
9.2816
1.8255
5.2095
9.1847
7.77
3.3548
7.8629
5.4263
9.8156
1.9416
1.2462
9.9691
8.0534
6.0211
9.9996
9.7121
8.61
9.6426
4.232
1.9052
4.7381
5.3448
2.7578
9.9619
6.5894
9.9788
9.8861
9.9318
8.6417
9.8022
9.0174
5.8729
2.1974
7.1369
5.2538
7.8526
9.1209
6.5329
9.9949
9.3871
3.1639
4.774
3.2323
9.7704
9.4375
3.3614
4.4226
9.8149
5.2725
9.948
9.545
9.7524
7.3783
4.7956
9.6739
0.12517
9.2915
5.308
8.0124
6.9502
1.515
0.7516
6.8576
9.9689
9.4716
8.1094
9.7709
9.9992
1.9519
4.9221
9.3929
7.9092
7.6791
9.2776
4.4849
4.4056
9.8243
9.9677
7.2276
2.3116
0.21471
2.1415
5.3538
2.0479
9.8897
9.993
3.1841
1.2566
9.9911
3.1169
5.2331
8.1554
7.5867
2.0879
8.3279
1.4305
8.4329
7.0515
5.6575
7.4858
4.4876
2.2662
8.5671
0.28923
8.2572
2.0894
9.9922
1.5658
9.7307
8.6061
2.1978
9.7302
9.2176
4.7535
1.8633
4.647
5.7727
2.6456
9.2721
2.158
9.9762
8.1076
9.8865
0.98438
0.9771
5.5303
5.6037
8.6267
8.05
7.9479
5.546
7.5259
6.6467
9.7046
4.8386
7.578
9.9657
9.9408
8.5052
0.82265
2.1284
9.9969
5.126
5.7262
8.8377
6.8124
7.3779
0.84831
9.3521
2.9871
7.9196
3.5909
7.225
1.2502
9.8698
8.4197
9.4908
1.7382
1.6434
6.1993
8.6969
6.7134
8.7099
5.1783
9.4582
3.563
4.9833
2.1453
9.0534
9.3134
7.2725
8.4867
9.9101
8.9337
4.0216
1.4617
7.7985
7.6952
8.1715
2.5298
9.9997
5.2049
6.3829
8.8083
8.7352
4.275
2.3093
0.59885
9.7932
5.2611
9.9296
7.6429
9.2174
7.233
2.177
1.7459
9.8194
9.2912
3.9962
3.8256
9.7629
0.13245
4.4835
7.8405
9.9683
7.7924
7.507
6.6319
4.4295
7.5414
2.0339
9.9903
1.2033
9.9245
8.7287
5.5799
4.4569
9.9949
6.3662
2.4243
9.9479
2.2426
9.9095
9.9464
9.7957
4.5534
9.999
4.4295
3.969
7.1857
5.5728
9.7837
1.1282
9.231
0.75515
3.6481
9.9847
9.9092
8.3072
9.9955
9.9884
1.4453
0.42484
0.76003
8.7088
9.6333
4.8875
6.7032
1.5253
2.4074
9.0232
7.7591
9.2657
9.8363
7.6178
9.9567
6.5909
9.8104
5.1732
3.7501
1.2888
9.3229
5.2856
3.8502
9.6323
4.6205
4.2276
9.2855
9.9527
9.0199
2.5329
8.5384
5.1259
4.442
8.7471
6.1912
9.8259
6.4786
9.1944
0.1567
9.9167
0.46613
9.407
2.7126
8.8332
2.8695
3.6639
2.8197
7.4517
5.2195
2.6208
8.1748
7.614
3.6721
9.6909
2.7457
6.0558
4.5979
8.3609
7.0943
8.1942
9.9829
5.7626
1.986
9.6003
5.3719
3.8491
9.4823
4.7849
2.7636
3.6424
9.9418
8.4157
6.4382
9.2358
4.1275
7.0009
8.5851
9.6548
9.5714
6.8398
9.1485
8.5892
9.6705
7.8243
0.91865
9.4776
3.3559
9.9526
0.57017
9.8369
3.1357
9.9996
5.3309
10
2.4965
8.7766
9.1344
7.9622
3.3905
4.2973
6.6753
8.4478
4.8603
0.46244
6.3993
8.8508
4.8159
1.7121
6.8153
3.1073
8.8039
9.976
9.7139
1.1145
7.8275
4.2402
7.001
5.7493
9.9177
8.6418
6.1409
9.9642
9.5687
9.6542
0.2468
7.2059
0.56253
6.6237
5.639
8.3354
6.6211
3.5412
4.4539
9.8283
3.3354
7.3333
9.8865
9.746
9.9592
2.4236
5.7607
10
2.8183
6.2166
3.9721
4.8968
1.6333
1.3733
2.5982
0.80995
9.8205
4.9385
8.5804
7.6072
9.9018
6.1166
6.3054
9.2475
6.3453
8.8473
3.9687
1.2462
4.3567
9.9783
9.7376
0.41248
6.4797
1.9042
3.5086
9.5572
5.3024
9.7979
2.8117
7.9757
1.0156
8.8088
9.4037
9.9993
5.0312
3.5272
9.2946
9.7808
9.2205
7.101
7.8742
4.4284
7.2225
0.68745
5.7913
9.7727
9.5855
8.5445
3.7455
9.9998
7.012
8.4336
9.6745
3.5667
9.6819
2.0223
8.7642
9.9907
5.6811
0.17314
8.1227
8.5833
0.036657
7.9772
2.5232
1.7719
1.8477
9.4232
9.485
0.83696
0.66383
2.7971
6.8245
6.8885
9.4651
5.6162
5.2282
9.0273
2.6455
2.7138
4.0342
9.998
1.3948
9.7526
5.709
4.0895
9.4435
3.2021
9.9985
6.3691
3.2327
9.9159
1.7006
6.9605
0.84389
5.3244
3.4777
9.432
5.7359
2.6391
9.1222
0.56663
7.2705
5.5034
9.2498
4.1456
1.6083
5.5641
8.9385
8.0258
9.8866
1.3625
6.6306
5.5498
7.0575
9.9732
7.1123
8.8997
9.5931
4.6167
8.851
7.2377
6.8587
8.8762
7.0378
8.4883
9.685
8.5376
6.7005
3.9707
9.4622
2.1738
9.3158
9.3327
1.3244
3.0899
4.6285
7.5028
9.9004
5.4356
9.6381
4.0691
9.9815
9.8631
9.9153
9.2008
9.625
6.5799
8.5073
5.2465
0.59137
6.4207
6.8076
9.6001
6.5371
3.6091
6.7758
9.7559
8.3876
9.8665
9.1734
5.5359
8.4828
1.1052
9.5766
0.96054
9.5826
9.9788
7.9555
3.0736
7.6361
5.0487
2.3865
2.7545
9.9361
9.3086
9.2746
7.0209
2.4471
8.3663
9.366
9.0073
9.927
8.4095
6.6909
2.4268
6.2851
9.5262
9.8309
9.8983
9.8377
8.6797
9
9.2234
3.8936
6.9781
9.9739
5.7594
4.5385
9.4735
2.9424
2.7726
3.0994
8.1203
2.3945
9.7034
7.8216
9.2123
8.2803
9.6103
8.1367
9.0115
9.9805
9.1709
5.7207
1.3717
8.7905
2.6672
8.0006
4.9683
6.2722
7.1713
6.052
4.5205
3.7373
4.2591
9.6032
9.9243
9.3758
9.967
2.5239
9.9299
6.0941
4.9407
7.8125
0.32766
6.3615
5.448
9.9041
4.1672
5.5396
9.9041
1.1314
1.636
8.6444
8.6079
9.6335
2.3958
9.0155
1.7627
9.7982
7.7184
8.6058
6.3319
7.2707
8.6843
5.4024
8.9213
3.4126
9.9129
9.2615
0.35975
5.5989
9.2002
7.2748
7.628
4.2432
8.441
8.8046
8.234
6.3214
9.5983
7.891
5.3408
2.746
9.6979
9.9931
8.8291
7.2583
9.9914
1.4808
3.3824
1.3486
1.2206
7.7361
1.4454
5.1749
7.5211
5.0174
8.2769
6.4922
9.0344
8.0569
8.5612
9.9744
5.1448
9.9644
9.233
9.9131
3.3906
8.3857
9.7837
9.9507
5.9508
0.88038
9.4974
9.9264
7.5105
9.6837
4.4395
9.9815
4.7348
2.3727
2.9649
1.9832
9.8783
2.6421
5.4539
9.2289
4.5935
6.6324
0.86229
2.5261
8.6742
5.0451
9.6985
9.0627
9.9889
7.671
5.98
5.7031
3.0502
6.3713
4.377
9.3781
5.8038
9.9997
6.9048
6.7605
3.3845
7.7323
6.8382
8.7647
7.1098
8.3617
9.9952
9.4032
1.1577
9.0129
0.36805
3.5821
9.0557
9.7942
3.7078
2.0666
9.5451
8.7409
9.3304
4.6564
7.3871
7.8362
9.5046
9.7469
8.9621
0.96209
4.2911
5.0684
3.2562
9.3165
9.0923
6.3901
1.9059
8.9111
9.9919
4.8529
9.4715
1.3721
8.536
9.9
1.144
5.9461
9.7068
6.7591
9.9325
8.8469
3.0442
7.5176
3.0016
4.0387
9.983
3.8929
0.96476
4.9183
9.0183
0.77842
7.4993
7.959
1.765
9.9667
8.941
6.4431
8.5796
5.7098
2.567
7.6412
9.8316
5.6883
9.3167
3.5601
9.734
6.8038
8.4872
3.7588
8.9547
8.2651
9.9562
2.6428
8.6626
7.7198
7.9294
1.2763
4.0422
8.1544
6.0374
7.5732
9.3294
3.2884
8.188
7.6352
8.5047
6.3277
9.4055
1.7874
4.8661
9.9868
9.7665
9.7958
4.1463
7.4707
7.3188
3.3677
5.4721
8.5286
4.2387
9.343
2.2432
7.872
9.955
1.1792
7.61
9.7715
3.9006
4.2721
8.7473
2.554
5.0024
3.6083
9.3855
6.2775
5.6288
8.4703
9.0119
9.9162
4.6623
5.5526
9.875
9.0003
9.9622
5.3018
8.0787
6.8128
0.34584
3.0943
4.3424
3.0165
7.5205
6.7139
5.1834
3.1714
5.5729
0.87879
0.017025
3.2137
8.7249
6.2755
9.9962
9.9997
1.1818
7.009
9.9958
7.8111
5.2476
5.2881
6.3042
5.8369
9.2471
4.2377
9.6896
9.4002
7.777
9.8156
1.8496
9.7487
9.9099
3.5785
9.9749
0.95116
7.7912
6.2614
8.4925
9.4955
9.6444
9.5131
0.77894
3.3387
2.5968
4.9906
8.8843
6.2093
8.1056
9.9791
6.4291
3.9316
5.9978
9.6463
7.2136
9.9343
8.5714
2.6413
6.1346
1.7407
1.1762
6.6188
1.0248
8.2868
0.01786
4.5541
0.63723
5.2311
2.8769
4.2239
2.2256
3.9965
5.4065
7.2773
5.6977
6.2395
5.4218
6.0395
9.552
2.3323
8.9216
9.37
9.9414
9.9228
8.609
8.8205
3.211
6.0614
1.6322
9.4437
6.8854
6.3125
7.9413
8.0345
1.4688
9.9983
8.4935
5.3899
9.2519
0.23515
0.79521
3.9975
9.9992
9.0769
0.034039
6.5194
5.4232
7.5265
0.69672
9.972
8.4948
5.8739
6.9913
7.9444
9.0428
8.8133
9.5011
4.5171
9.4375
4.5026
9.9536
1.885
9.7527
9.0076
9.3831
1.3534
5.6731
6.8668
2.9406
5.6213
7.1519
6.043
9.6955
3.5948
7.6286
7.6833
9.9795
2.9388
2.1068
9.5645
4.7601
3.1493
9.8661
9.969
7.3247
7.1708
9.8681
6.5119
5.6923
7.6832
3.3608
0.30545
5.4976
0.89836
9.4769
9.5338
7.5966
6.9442
8.7988
9.9833
8.7511
8.474
6.1684
8.6525
9.9232
7.8999
2.2201
3.4083
8.155
2.0458
9.1744
7.1793
5.5272
0.83129
9.9841
0.69354
9.9552
2.5369
9.9999
1.5767
9.6218
8.8096
9.9795
6.902
9.4505
9.2687
9.0671
4.038
8.8259
9.9435
1.4129
7.8266
7.8919
9.6258
4.9983
0.099312
8.6959
3.6741
9.782
9.7273
9.9943
9.6214
0.77381
9.8535
5.158
1.404
9.9338
9.7419
9.6248
4.0478
9.3286
2.7822
7.5068
9.6891
2.8807
9.9973
9.6712
7.5393
9.5426
5.5241
6.1939
9.0131
2.443
7.49
7.7177
7.2589
9.9903
3.4211
3.1689
2.9738
5.3999
6.9244
8.0702
9.882
1.3498
9.571
6.629
1.4975
2.1077
3.2853
3.7883
3.7641
6.8521
0.58485
9.0689
9.7792
2.7887
9.9933
4.9895
0.3672
7.4448
4.9522
3.85
1.1127
1.3407
7.2243
8.0047
9.2545
7.187
7.6668
4.2794
9.4126
6.4157
9.749
8.7891
7.421
0.38578
8.9888
9.9697
3.6992
1.7422
0.59091
2.0098
9.9873
7.2532
8.02
9.1479
7.4105
9.9669
5.6368
7.7583
1.6426
8.3611
5.4768
8.9808
9.0322
0.92164
9.8597
9.9422
9.7436
2.886
4.7218
6.1717
5.9118
1.5665
4.2072
5.5778
9.9995
6.2184
4.1058
0.67069
0.20244
0.24205
1.5625
8.4127
0.75339
9.9002
5.8173
4.4936
7.0829
6.3548
0.92543
9.8567
9.999
2.1787
8.936
8.7908
9.9425
4.3146
6.5141
9.8126
3.0577
7.8276
5.891
6.0302
2.9236
8.8944
8.9339
9.8544
2.5157
4.0538
6.1248
9.9712
9.038
2.0155
9.9101
2.8681
4.4237
8.3368
1.0097
9.6842
9.8461
9.9658
5.2772
6.33
9.3858
9.2019
9.3157
7.6117
9.427
9.6936
7.2768
6.8122
6.3729
9.009
9.2539
9.5457
9.9395
6.6343
9.9928
7.8163
5.2426
2.0552
7.3113
1.2347
7.865
9.9925
9.9656
1.5872
6.1614
8.6428
9.5544
9.7646
9.3369
9.6952
9.2757
7.7757
8.0918
1.9148
5.0146
9.9898
7.1965
4.8233
7.6342
5.1479
8.4892
7.9717
5.9956
4.0084
2.1484
9.0045
6.5362
9.7075
0.61115
4.5405
1.2597
3.118
1.8199
3.167
9.9548
4.1058
2.3919
8.5732
6.0733
8.1344
2.2009
9.5009
9.3865
2.5714
3.7457
9.5829
9.8361
5.9668
7.9333
4.7557
9.1169
7.3502
8.8785
6.5793
5.6406
9.8252
8.5627
7.0162
9.6646
9.3087
9.998
8.2087
2.1719
8.5562
9.1059
6.5929
3.9084
9.8147
8.8468
4.3669
8.8788
7.8035
9.8868
1.2708
2.3685
9.2653
8.4486
9.9911
9.15
0.8683
8.0251
9.7877
5.9856
9.9275
8.6257
7.8689
9.672
1.2008
2.6309
2.9931
7.0173
4.6056
5.6337
8.2616
2.203
4.2419
4.3945
6.2403
9.9028
7.9844
8.2701
8.0614
0.23546
3.5254
0.25212
1.4002
8.873
7.7065
7.7483
0.069804
8.4509
8.3357
7.9135
9.2817
2.0772
6.5786
0.91945
9.2633
9.2789
4.2917
7.8772
8.613
1.9939
9.3894
0.13748
9.5836
8.0523
9.9965
3.3081
6.3684
6.6468
5.6666
5.7521
4.0081
6.477
6.0565
8.1259
6.7145
0.61475
2.3843
6.8042
9.295
0.32046
9.4877
4.0586
6.4521
2.9211
2.0299
7.3881
9.6853
9.7044
0.83604
6.7494
9.9146
4.2433
9.5248
1.3774
4.9556
3.7629
4.183
7.1171
5.8114
1.6622
9.8938
6.0466
9.9443
5.5035
5.1866
8.2273
3.8758
6.1405
5.1424
6.884
7.6067
4.6849
9.999
7.6474
8.236
0.31361
9.9074
8.2677
6.2092
1.395
4.3349
3.7529
3.01
2.1072
8.4832
2.7784
2.255
6.8422
0.94152
9.2848
6.7778
8.8408
4.4298
1.8341
9.0338
9.2081
4.8374
9.747
6.353
9.8108
9.4227
8.1194
5.7724
8.5063
9.9956
6.2353
9.8137
1.5897
8.3323
4.5763
6.9756
9.1896
9.1735
4.7114
9.0641
5.9567
7.4033
2.7053
8.8804
5.0125
9.5845
4.9268
5.2768
5.892
9.997
3.1205
1.563
8.8813
0.63962
7.9253
3.178
7.3562
9.2636
5.7708
9.0796
4.1517
2.2123
3.0078
4.3209
1.8233
0.95772
9.0487
9.9997
4.1442
9.9147
0.77381
9.3655
9.3568
8.3202
8.5283
9.1438
3.3612
2.8043
6.3321
1.448
9.3307
6.4024
1.9988
4.2945
7.8404
9.9827
8.7915
7.1869
9.143
7.9739
0.21458
5.9024
7.2059
0.5091
6.9351
9.9415
3.4539
9.1904
7.7215
1.6945
8.6027
8.7286
3.5284
7.943
9.9921
3.3633
9.169
9.9626
0.69477
5.6767
9.2073
9.9549
2.568
5.2308
7.968
4.6403
9.7824
7.6646
9.9961
3.5645
9.7393
6.0631
5.3352
7.817
5.3965
8.6264
4.8357
2.1154
9.8308
1.6953
9.4594
8.0138
9.9111
9.6389
0.01192
8.6058
3.1616
9.8257
4.5935
1.5284
1.3879
5.3582
1.8582
7.3153
8.067
7.9426
3.7052
8.4433
0.19259
9.8531
7.6945
5.9957
8.9153
6.6636
6.4706
9.8294
9.9936
8.0148
8.2674
8.8269
0.02473
0.61131
9.3851
9.9225
8.5076
8.3545
7.834
8.2748
1.2454
2.8519
5.2755
1.8601
9.7735
5.984
9.6388
5.5045
9.7749
4.2989
5.47
9.8225
6.1882
1.0725
9.9527
2.8792
9.9964
2.4824
9.772
8.4591
4.6265
0.38016
9.9667
7.7938
3.9387
2.5878
6.3784
2.7949
1.1226
5.5919
6.4874
5.0732
6.1381
2.54
2.4015
9.9022
3.3378
9.8839
9.896
6.7957
5.9929
9.9952
9.0366
3.6659
3.1238
8.857
1.4419
9.8408
5.5507
8.5562
6.5629
5.5239
7.5133
8.1379
2.4537
9.5731
4.1396
3.5856
9.3238
6.8936
0.91777
2.6015
9.9996
9.4649
6.994
9.1778
2.249
0.64415
2.3491
9.263
4.1508
2.4442
4.1418
1.6533
1.6452
7.2957
3.1952
1.7931
9.3543
9.8403
2.0649
9.2319
6.5206
9.114
9.2486
9.2128
9.3615
9.2459
9.1258
5.7515
9.9998
0.4941
9.3921
9.8751
3.6798
0.43943
9.9674
6.4918
1.6394
5.0343
9.3054
5.6402
8.0109
7.1291
9.4696
8.8721
9.1868
9.9808
7.8931
9.9844
9.9999
4.1168
7.8796
1.4639
1.5997
9.2747
2.6623
2.8704
2.7907
7.8228
7.5832
6.3303
9.9361
4.3579
6.9684
4.8643
6.599
0.23462
9.601
9.9648
3.4314
6.6804
0.96759
9.4797
6.8852
9.8638
9.5181
2.2429
4.9595
1.1168
1.2321
9.7401
4.7492
2.9342
8.4912
8.9667
6.2799
9.8107
9.8665
2.3546
4.9614
7.2084
9.8612
0.040126
9.9675
4.7781
5.2019
7.7491
5.1573
7.28
5.0324
2.5963
6.4946
3.7938
9.4749
9.9784
6.7995
2.6876
8.8781
4.7182
5.0647
2.7922
9.9779
3.5258
9.2118
9.807
1.5386
0.68915
9.9203
9.9239
9.8661
1.5283
9.8518
3.032
8.5404
3.3698
1.3203
6.629
1.0266
2.7144
2.3325
2.7899
9.5797
9.2314
9.9608
8.763
1.4217
1.6238
9.3464
0.024957
9.6562
5.0782
9.8032
0.19544
3.7327
9.4207
3.2147
8.8985
1.3726
9.6314
6.2758
4.6595
9.6769
6.5722
1.2766
1.682
9.9961
8.2228
4.2681
0.88872
5.7923
2.711
5.7567
5.7994
2.9067
5.3221
4.5129
1.5643
7.6989
2.7583
2.1038
3.1406
0.17958
9.7403
8.1669
0.53065
1.2788
9.6226
8.8733
1.4572
2.432
9.5561
9.3978
3.0788
9.1222
9.6706
9.9666
3.4684
8.1744
0.60105
7.421
6.9137
6.8814
0.092595
1.0976
7.7877
9.9865
9.3446
9.9929
3.6275
5.1668
9.7427
1.0857
7.6567
8.7014
7.0124
8.5591
3.1519
2.8567
9.7569
0.36183
3.5348
9.3994
6.4842
7.3088
9.2817
8.5085
9.2424
8.6695
6.0887
1.831
4.742
1.9979
8.9372
8.7952
0.62893
9.8032
8.5297
9.9929
3.3189
3.4607
8.2703
5.8504
7.4768
5.6874
3.9699
8.7601
9.0601
4.2285
0.30898
8.7848
6.252
5.1196
1.6268
3.5071
1.6214
7.3459
0.093216
3.2496
5.1644
0.55098
9.9796
8.8096
8.3458
7.3916
6.1233
8.694
4.305
0.87419
2.0194
8.5966
5.1997
9.2661
4.4655
3.2379
4.4735
7.5121
6.9035
0.90974
6.9073
5.3234
1.9537
9.0967
2.8174
7.6777
3.3123
9.5814
9.854
7.8514
6.3267
8.4587
5.3867
9.9426
3.7646
9.9754
6.3966
7.2003
9.2776
2.9626
9.839
5.9514
0.95362
8.039
4.5563
8.1971
8.9445
9.9363
0.88684
8.6834
6.6259
9.983
1.3645
9.5342
3.3554
3.8689
1.9487
5.8345
9.5365
0.38903
9.5386
5.7851
9.9866
9.9634
9.9933
2.9935
9.0547
4.0354
7.7676
2.7055
6.5171
7.0573
6.0136
9.6607
7.9686
6.5295
3.8877
6.2281
0.71014
3.2323
3.6236
0.50143
4.1849
6.751
2.6004
9.9886
4.7836
6.3396
9.0647
8.6168
4.1474
7.1956
9.9952
2.8605
2.1885
9.8761
3.1957
1.1583
9.4417
9.8081
7.4972
7.5837
8.9267
9.7686
9.7895
3.7828
3.4668
1.8592
2.4858
9.8839
3.1268
8.6897
9.6426
4.4349
9.8367
8.2772
6.831
8.333
7.0314
9.4003
9.985
9.5794
6.3191
4.3618
9.4905
0.64838
2.7468
5.7068
9.6364
9.1615
8.3596
2.1913
9.937
7.2867
8.4754
9.9724
9.6034
4.1849
2.2625
9.6599
7.8098
6.1112
9.7993
0.23707
9.6273
3.1806
2.2839
6.0351
9.6914
9.6008
9.9994
8.7097
1.4694
2.5183
9.8461
1.2883
1.6055
6.6083
3.9758
3.0972
3.7613
8.7865
8.52
5.7043
9.9953
3.1408
8.4681
6.7016
6.3662
4.8694
8.8107
3.8932
1.9997
2.584
0.28823
1.9872
3.3311
8.4396
6.3623
3.9872
9.7612
1.0893
7.4277
9.8657
7.6549
9.7977
6.7906
9.0368
7.5573
3.7693
9.4366
6.902
7.1994
9.9504
5.5904
2.4187
5.0941
0.45554
8.9402
9.1193
1.3766
0.18292
8.9307
7.0796
3.6867
7.3296
6.1116
4.3056
8.4963
0.68771
5.1693
9.9951
1.3015
5.5121
9.792
6.832
1.4397
9.9961
5.1973
5.8364
8.3055
7.2702
5.8215
9.9887
3.9968
2.9008
1.8692
8.3392
9.9833
7.6633
4.6539
9.8639
4.7638
6.8809
1.395
9.7367
8.0215
9.0468
3.8182
7.6052
5.2539
9.9704
1.6112
1.8718
7.1453
5.5013
1.5833
3.4901
7.8872
7.0886
4.366
7.4173
9.6818
5.2162
8.5745
9.2459
5.1894
9.9988
8.1243
0.065129
9.9992
8.7395
8.7289
0.3666
9.606
4.5736
2.3364
4.2556
4.9979
4.5781
7.2694
9.4543
5.0566
8.011
7.7581
3.4233
9.3966
5.9397
2.7106
4.6169
9.5295
9.9092
9.7636
9.9332
9.5273
6.0642
4.6751
5.1329
6.9651
9.7045
1.608
7.7376
3.8744
1.9007
1.6526
8.877
9.8181
9.996
9.9536
7.0707
7.8596
7.145
9.9677
0.60106
2.7694
8.5569
2.9341
1.3838
6.4497
4.6035
6.8045
5.2161
5.5171
9.8411
5.7493
2.9664
2.1009
6.6059
5.658
9.651
4.565
9.6998
9.9629
0.062354
8.3959
9.9106
0.10473
1.9866
9.065
9.5335
9.6271
4.9307
4.8846
2.3917
4.3359
5.9986
9.9602
7.468
4.9347
9.976
9.6172
9.9739
6.0624
2.0713
7.0017
5.2171
0.82084
9.3113
6.9723
2.6095
4.9713
9.5252
2.595
7.939
0.59675
5.8266
5.2495
1.3494
1.4835
7.236
4.6733
8.3875
2.7245
5.5837
9.6257
7.3244
3.8559
3.3808
9.8029
2.1287
0.26651
8.8836
7.4794
3.1435
0.41509
9.8833
9.9561
9.9976
1.6235
7.7404
6.3661
7.4785
9.2792
5.894
4.6297
7.5875
6.062
7.3838
4.4206
6.9296
9.8161
3.6255
9.0294
4.6856
8.9736
0.95534
9.9786
6.8026
3.4624
7.0457
5.9204
9.2813
7.9607
6.2037
9.9785
0.64922
3.2728
6.429
8.921
6.3976
7.5125
6.7616
9.6412
9.8362
0.4617
4.3583
1.2185
9.9983
5.1121
2.3879
8.9713
4.2587
8.0367
3.6834
9.9511
2.321
7.0325
9.3029
9.9704
3.6995
8.8184
0.2566
9.91
9.8871
4.9155
9.7998
7.9572
8.6481
8.7966
8.8205
6.9217
4.0121
3.1162
6.897
9.9992
6.5307
9.9315
6.6028
4.8456
9.6415
8.0282
1.7928
1.2959
5.972
3.8963
9.2439
9.9973
4.1049
5.9934
3.3857
9.4583
7.4199
4.6798
8.6191
1.6826
3.0351
2.3143
3.9942
9.6487
1.8419
3.8954
9.2224
9.9999
2.2779
8.6272
1.9766
3.7224
9.9551
2.1703
1.4258
1.503
9.4954
2.1652
1.6053
6.8145
1.2803
8.0212
2.2967
9.8927
5.2156
4.5119
6.5417
8.8076
0.56145
8.7026
9.129
1.7803
6.1107
8.77
6.4882
5.2955
7.9837
6.4975
8.9296
0.027493
7.4201
7.5064
9.1941
9.8494
3.848
9.3401
1.9916
0.59791
5.9376
2.6918
9.5767
6.9692
5.9278
9.9309
9.4147
8.5738
9.8648
8.4572
5.9817
4.2368
0.14704
3.2555
6.5628
9.4866
1.6613
8.7408
2.5978
6.7346
0.85016
8.4251
3.6669
3.2815
7.4084
0.88502
6.7002
0.63384
9.821
9.9681
0.61816
9.7825
8.347
9.3938
6.7169
9.9892
9.1825
8.4895
9.986
7.6584
8.7915
9.979
4.8025
9.34
8.4165
0.34145
1.432
9.4033
0.45172
1.8068
1.0764
5.5239
1.904
0.65868
8.0016
9.9956
9.9357
3.9718
3.5421
9.9467
9.9077
9.9999
8.6511
7.6672
9.7251
9.1018
3.7118
9.081
3.6777
3.087
6.6606
6.6133
6.6427
6.6283
8.6946
3.5387
7.0093
9.7946
6.3865
7.6897
0.37522
7.7557
4.8226
6.8444
9.9784
1.3425
9.9519
9.4234
5.8928
0.75056
2.7104
9.9146
8.3757
5.5496
4.799
0.13974
9.5737
7.175
8.629
9.9968
9.924
3.1578
5.0363
4.9351
9.2615
3.041
4.6745
2.2978
8.5302
3.3653
3.6782
2.5078
9.9944
8.998
5.7427
1.2455
2.1227
9.0836
0.91688
8.0631
9.9865
9.7458
7.0683
2.844
6.5881
0.70139
7.6326
9.9242
7.7082
7.0733
8.9698
9.9523
1.9673
9.9876
6.9857
2.974
8.0435
9.3691
7.6152
2.6443
9.5003
1.2005
9.7957
7.4592
0.98667
3.3167
8.6256
3.4357
8.5122
1.8176
1.7381
9.8061
4.8026
9.9959
9.9923
5.8968
9.9834
1.7473
4.8215
9.9999
8.6231
6.0008
3.258
9.9732
7.3251
9.9524
6.4152
1.324
3.6007
9.2868
6.2616
8.0931
7.5221
9.0419
7.4883
9.2994
9.981
7.7853
5.799
1.5985
9.0348
2.3426
3.975
8.9087
7.9248
9.7826
5.1744
9.4051
2.7599
7.3812
5.3167
3.9334
8.9545
9.3301
8.048
6.5403
9.9891
9.6304
3.0902
5.5719
6.2726
9.9034
9.9842
7.5897
5.0897
9.8367
8.9183
9.9966
9.9687
9.5866
6.8311
7.9795
3.4919
6.4712
7.5958
8.3512
7.4168
7.552
7.4446
3.9706
2.6038
9.1247
8.523
9.4391
3.0223
5.7897
3.5261
9.9913
9.9952
9.9996
8.453
9.4378
0.55251
4.7936
1.3874
8.109
6.0333
8.7525
5.2262
0.036916
9.9999
9.9582
7.9269
5.5549
5.7704
7.7254
9.9946
8.383
9.4315
9.9541
2.1222
8.5667
9.2347
9.3853
1.342
4.9434
7.5056
7.82
9.8169
0.56005
0.18635
3.0307
5.3968
2.2976
2.5354
0.97027
5.3386
9.9976
9.1352
9.1278
9.5041
9.5884
8.5017
1.6115
7.3563
4.2207
9.0121
3.5124
2.127
3.9489
3.3866
7.4851
8.4446
7.7184
9.9819
9.3142
0.95369
8.1632
2.8609
7.0094
3.8314
6.2825
7.1404
0.85043
2.784
6.3789
5.3532
9.0163
9.6338
9.6672
9.3371
9.7379
9.6281
9.7522
3.2185
9.7541
0.48304
0.72172
7.4786
6.9527
5.3426
4.7368
5.7672
3.5818
8.4948
2.3915
5.1077
9.7324
9.9075
9.9993
4.9795
0.93136
0.76411
5.1835
2.8504
9.8791
7.8733
3.5056
0.15198
8.4924
9.074
4.7095
7.9073
10
0.75639
4.2543
5.4367
5.33
5.7021
8.8793
9.1225
5.8835
8.7728
9.9972
4.4232
9.973
6.6015
6.4827
3.6773
9.427
9.6837
6.5807
6.1452
8.4551
9.0158
9.5778
0.49477
7.1052
9.8235
6.5622
9.9946
9.0665
8.9211
5.4899
9.3672
1.4966
2.2516
1.4728
8.1235
3.7863
9.1985
5.045
9.2998
9.6512
9.2365
4.8531
9.5375
6.2356
7.1848
2.2313
9.931
6.6155
4.0269
9.4887
0.93219
2.4226
8.4156
7.5937
9.8056
3.1873
2.0551
9.037
4.3056
8.8478
2.987
8.1308
8.3904
7.2943
4.643
5.1002
1.0057
8.6823
8.8589
5.8124
7.216
6.9161
0.40046
4.7742
5.3046
9.9446
4.1606
4.3246
5.3118
3.2022
9.7231
9.7836
7.6651
9.6894
7.5481
6.8896
8.4181
9.4712
9.5282
6.2599
8.8227
4.5615
0.017893
0.13371
9.9475
1.8005
3.8922
9.7951
6.0519
9.3205
4.1817
2.4515
4.3178
3.8303
1.6034
4.6209
5.751
8.9573
4.0579
9.991
6.6834
5.7433
5.4405
1.9012
5.8498
9.681
9.967
7.9154
8.9355
3.7518
9.963
4.1538
6.9331
7.2067
4.5032
6.7715
0.15169
6.4401
2.0999
9.9931
6.1756
5.814
7.8103
1.3379
3.9814
0.19196
8.7969
8.9083
4.7218
8.5072
7.8471
9.869
0.36318
6.3298
9.9865
9.2331
7.2759
6.2793
9.9247
4.78
4.9534
6.0188
0.11091
3.4012
2.8876
3.0347
4.2529
9.0822
4.6926
3.2104
3.0058
8.2963
5.3602
9.0416
5.9444
9.9409
9.9957
2.0426
6.3833
9.0791
6.2439
2.0368
9.1682
9.7448
9.7489
8.0641
9.6376
5.1871
8.8419
1.5064
5.0236
9.3181
4.1778
8.3757
9.9993
7.8082
0.36014
8.9618
2.8883
1.805
0.60576
8.0003
9.9786
1.8579
4.0128
6.9359
3.7558
3.2405
6.9741
0.78443
9.2235
7.2907
5.9624
7.9325
9.7754
0.48843
9.4735
4.0277
7.7053
9.4503
2.4015
9.5687
8.7812
6.8774
0.58456
9.8136
7.2062
3.6462
0.51663
9.9701
1.6595
3.5481
5.6404
9.748
2.4984
7.3287
9.1543
9.7272
4.7787
7.6015
2.4945
4.9167
8.2184
9.9354
8.3305
10
1.4729
0.6014
0.36337
3.5576
3.3022
5.2674
7.2439
9.9348
2.7753
9.8288
8.6714
9.91
7.8179
9.9834
5.5662
7.2864
2.9665
9.1346
6.1675
7.1355
6.8538
9.3122
7.6627
5.7022
9.3132
3.0396
3.7445
9.1104
5.1324
6.7419
6.0454
7.4447
9.9502
9.9864
8.5295
9.4443
0.77065
8.7502
3.192
5.6985
9.7336
4.3439
7.3836
5.605
9.968
5.3027
3.3941
4.2076
8.9732
6.4599
9.1239
1.323
9.6915
4.337
0.10265
9.2803
4.9182
0.035153
2.5183
9.8398
8.6548
3.3293
8.1191
9.1768
9.9755
5.1116
9.4982
2.9738
7.9703
9.8652
9.9329
8.1698
8.2063
9.5684
9.9675
9.4678
9.8374
5.1956
9.8833
8.8062
9.7342
8.6229
8.4729
6.1209
8.3755
1.5869
2.3684
5.9905
3.2933
9.0586
3.3197
0.52159
4.9704
4.4676
3.1267
3.5962
6.9788
8.6464
3.8125
2.1955
7.5395
1.5699
3.7367
1.1215
8.2242
1.2371
7.3254
7.0139
2.3183
4.6657
2.7943
9.9556
9.6578
8.4466
8.7772
8.4323
1.4725
2.0996
4.8145
3.4967
9.7856
3.367
3.5559
7.7703
8.7229
0.28545
9.9749
9.5975
2.2862
2.6777
6.3199
1.1754
9.8749
3.4955
8.749
9.6446
9.3842
9.6228
8.7129
8.2256
8.7054
4.8153
6.3334
5.1012
1.5731
1.8396
7.7818
7.0915
5.9417
0.99011
1.1967
2.0524
9.6333
1.1386
3.0711
6.5
9.9984
8.6624
6.5131
0.99272
8.3618
2.8714
0.95747
9.3529
3.2643
8.7454
9.374
9.2908
9.903
9.881
7.9587
6.4704
9.6871
9.9404
9.9054
5.7647
9.6808
5.9158
0.28877
6.0807
7.8348
2.9368
9.2602
6.072
6.9309
8.2988
9.5466
2.4122
9.9999
5.7568
7.5381
7.8748
5.9545
4.0765
8.3323
9.0093
4.7648
2.1445
4.5309
5.5915
8.9379
1.5663
5.9274
9.0012
8.8836
0.44267
1.1424
7.9896
4.1634
1.746
2.6488
8.3401
4.0515
2.8601
5.756
9.2388
9.9357
9.9472
6.601
4.8034
1.73
0.79076
9.8201
7.5443
8.0621
9.974
5.4149
1.5788
9.505
3.4373
0.76694
9.4731
8.9694
7.9624
6.1163
9.1563
9.4012
2.7711
7.3443
2.634
0.14285
9.9518
2.3782
9.9924
7.0589
9.9584
9.4122
8.6931
4.7371
5.2496
5.0235
5.9735
2.5833
2.769
5.4343
6.8723
8.2887
9.7867
3.0398
9.7176
8.6288
8.3713
6.1589
9.9792
7.2524
9.4376
2.4966
9.8365
9.5912
5.6877
9.6677
9.7459
3.4914
8.3199
9.9954
5.8657
8.6788
9.3929
7.8222
6.6744
9.7294
5.3055
6.3707
6.5868
7.3249
8.0942
9.5328
0.42181
5.9311
4.7358
8.0055
4.7652
4.4495
5.1839
8.7701
8.3898
2.0559
9.0385
7.7836
9.9982
9.5431
9.5845
6.1587
9.9301
4.0406
9.9621
9.9781
4.4812
9.9832
9.8802
3.1526
9.3007
6.2098
4.3663
0.071825
7.341
9.799
3.4123
5.7872
8.2962
0.90685
2.9487
2.6168
6.5488
1.6105
8.3439
9.9596
9.8188
6.06
9.9975
3.0875
2.058
7.9148
1.0261
9.9761
7.4084
7.0538
6.4148
9.9033
1.8864
7.9336
4.4729
9.3259
0.0022272
9.995
6.7081
1.3922
9.2694
7.5953
9.8394
4.0718
9.92
4.0836
9.9951
1.3149
1.523
8.5687
9.8009
3.5655
7.693
9.9997
3.7665
4.261
4.3238
0.72047
9.4303
1.6634
9.672
9.37
8.505
9.3484
1.7273
3.8786
4.0297
7.5067
5.6
1.3926
8.9237
5.5359
8.1679
4.9039
7.5232
9.3473
6.0461
4.1442
3.288
6.6877
8.2488
7.186
4.2593
5.4452
9.613
9.9754
1.5592
6.2668
9.9099
9.7478
9.3413
0.78994
9.9107
4.6831
2.8893
8.5695
9.5292
8.9863
9.7712
2.8044
0.79317
9.0863
9.406
4.0742
8.0111
2.8136
8.5988
6.2417
9.9907
6.1535
3.4563
9.5482
8.2058
0.22396
9.2765
3.7676
7.963
5.8937
2.4302
8.8993
9.6301
1.6574
3.6192
8.582
8.9607
4.4447
4.1223
4.9448
6.7735
4.0736
7.9543
9.8674
9.8543
4.4625
3.5148
9.8576
7.6153
5.5664
5.5123
9.8891
3.0105
4.2849
8.5241
7.2674
9.792
7.0169
8.3852
6.3723
9.6337
5.172
6.2623
1.3889
8.1317
4.5722
6.7468
5.1137
8.6204
0.59354
9.8073
7.9894
9.6728
8.8156
3.188
0.76686
6.0288
5.2038
0.049078
2.4433
9.3021
4.1986
8.8716
2.8334
6.1154
9.8532
5.1867
9.9981
6.7934
6.6911
9.6803
9.0637
9.9339
7.4578
9.3569
9.3802
9.2759
8.2239
9.6695
4.2062
6.7037
5.1216
7.1864
9.8873
7.5501
5.6846
9.9913
0.10086
3.7119
2.4961
7.2611
9.4653
5.0097
4.3474
3.7242
9.9796
9.8718
9.9825
9.2484
6.6792
0.0088995
4.7398
2.3444
9.997
9.8457
9.7288
9.7127
4.4981
9.8993
4.5293
9.2399
7.8465
8.7581
3.4044
5.7199
9.8486
1.0992
4.7516
1.2893
7.3302
5.9711
3.9507
0.13128
6.6602
2.2758
3.4541
0.56296
9.9593
5.008
9.7616
0.0049127
4.0215
0.56489
9.4505
7.507
5.47
0.72886
7.1789
9.8793
7.8351
0.051986
0.60687
4.4767
9.8952
2.8954
5.7229
6.668
8.869
3.783
9.6683
5.8872
7.8823
2.3964
6.1501
7.8104
7.135
9.7177
9.3644
9.9096
7.2281
7.0506
5.4145
8.7252
4.3284
5.4861
6.9972
8.3467
6.9282
7.1707
9.0009
7.2224
9.9279
2.1676
9.8732
9.8817
8.3131
9.8629
9.0077
9.9897
5.6223
9.4866
5.3449
9.5571
9.4496
0.39606
3.5028
9.9887
8.6382
3.5111
1.991
9.1385
8.5353
5.0967
3.1019
7.5119
7.6046
4.8407
0.88104
8.4031
8.8483
2.6199
7.4455
9.9944
4.8103
1.5144
3.7044
6.1336
3.8321
3.6173
9.4993
9.6369
8.079
2.3484
7.1764
2.7762
7.1543
9.1659
4.8472
9.6498
8.5522
8.7463
9.9949
0.56941
4.9503
2.1302
5.1352
0.63162
3.8653
7.9558
8.2207
9.9521
7.8786
4.3712
0.011937
9.1732
2.1959
9.7723
1.473
7.7238
0.51861
9.0484
4.5593
9.9882
9.6974
1.2724
7.9461
5.5733
3.2344
6.6882
4.4309
7.9961
6.891
9.8794
4.0096
8.8077
9.9707
4.6591
4.707
8.7224
9.9597
1.8403
9.8221
8.942
9.9407
6.0493
1.8634
2.3724
7.2416
8.7833
5.4074
9.7677
5.252
2.2961
9.9214
9.9902
2.4512
9.9982
1.6283
8.5548
7.4211
0.14852
9.8246
1.9914
4.9922
4.6834
2.0666
9.927
4.8203
9.3428
0.98997
1.8834
2.8376
9.9655
3
8.0513
9.667
7.9771
5.552
9.9353
9.7806
9.471
6.6217
9.9645
7.0702
0.31254
4.5563
9.9366
3.6558
3.9563
8.1044
5.0388
6.7772
7.4002
2.2442
9.3658
8.8295
9.8068
9.6035
6.2618
2.1448
8.3437
9.875
9.3684
9.8672
9.9912
3.5379
9.9909
2.353
9.9091
4.5965
9.8442
1.3727
9.6252
4.7302
8.3494
6.7003
9.8738
9.7476
0.59898
9.3761
6.762
2.4885
9.1351
0.75454
9.9842
8.0304
8.0481
1.0331
5.8835
9.4353
9.7385
5.1783
9.4632
9.8629
9.7814
8.8408
5.7048
3.579
9.3237
3.8943
0.015971
4.8057
9.8442
9.9338
6.6292
8.1413
4.898
8.3213
7.9357
0.19553
0.28286
7.8279
3.0113
6.2344
9.6473
9.6919
6.79
4.3151
6.7078
0.61773
0.30073
6.0114
9.5557
4.3029
6.5065
4.2676
9.9955
4.5773
9.5815
1.2777
9.8644
3.8358
3.8786
8.7992
7.7944
3.295
9.9213
2.4316
5.1876
9.6827
4.9329
6.8278
8.3267
5.5349
9.212
9.8919
9.9959
9.773
9.8888
1.02
9.632
3.0879
9.9165
6.4376
7.8468
2.525
5.6525
8.7525
9.9102
2.6389
9.8981
8.3279
5.9894
2.3868
9.9551
9.0839
9.0703
9.6955
8.9176
1.033
3.8393
0.5539
1.3104
9.5201
0.92697
8.4117
9.248
9.125
1.0853
9.9262
0.68801
6.9108
9.8665
8.2028
5.2939
6.3305
9.7207
1.2721
2.4749
9.8519
8.6451
3.6318
9.5054
9.1504
7.4184
1.4433
1.3739
7.1417
1.7343
9.7368
9.12
9.9747
7.4871
9.856
9.8029
7.7513
6.4555
5.704
9.9931
7.0462
6.9424
9.7194
8.3499
9.9979
2.1677
0.11279
8.4691
3.0023
5.7383
9.9248
4.3623
9.3512
5.5381
1.7813
2.698
4.3622
4.312
9.9563
7.162
9.9965
3.6006
9.9452
4.1904
9.0205
8.7762
2.2342
8.4683
2.8307
5.4447
4.0466
3.7287
9.9999
9.9165
9.3387
8.5064
9.9992
1.4825
2.5578
9.4081
5.4577
1.1214
5.8292
0.65709
9.7322
4.5958
8.0419
4.3965
4.6715
7.7496
3.4009
8.6713
8.1372
9.4765
0.74005
1.8927
8.0831
7.7658
5.3379
9.3286
7.9438
3.3224
9.9998
4.8762
8.2712
9.1427
8.4178
8.5562
7.9918
4.8886
0.80043
9.8043
8.7347
9.9688
2.0612
2.4784
5.4193
9.9994
2.973
6.1289
9.3791
6.2227
8.694
9.9945
1.7318
9.7281
0.56929
5.0029
8.8567
1.4703
9.8312
6.7412
9.066
8.7783
0.49128
0.10343
4.6676
9.9633
9.956
8.4645
7.6384
8.6367
9.9121
1.0323
5.8581
2.5583
8.2049
9.8841
8.8305
6.499
4.8112
5.2798
2.9764
2.8236
3.2408
5.7384
9.9773
3.5793
7.0203
2.4265
6.1224
9.7446
0.069311
1.5308
9.9449
4.4183
9.9929
6.7112
9.9221
9.827
6.135
9.3123
6.166
3.055
9.8438
5.2912
9.8956
6.9336
0.37569
5.4592
8.5986
5.6683
2.9977
7.1915
9.775
6.5057
5.6275
8.626
6.9151
7.7188
1.0437
9.9579
7.2897
9.3306
2.3441
9.1729
3.5774
6.9085
2.7495
9.3767
3.8901
5.9046
3.2631
3.8027
0.41919
0.65984
1.5501
5.9602
1.6217
6.897
5.4385
3.813
3.7459
9.6954
0.1992
9.9991
1.5461
9.9957
7.7494
9.9541
2.3792
7.331
7.8763
0.16022
8.4555
9.8787
7.7364
7.5133
9.8341
9.1549
1.6623
9.9373
1.5318
9.9377
6.7551
3.4674
9.9981
3.0568
3.5461
8.9403
7.6008
7.3362
8.6455
4.1049
6.8867
6.6319
3.5375
8.525
4.8776
8.9506
6.1617
9.9752
6.0727
9.3167
8.3348
9.8646
9.707
3.9266
7.6442
9.9999
9.3863
1.3809
7.5842
9.9181
6.0824
0.24185
9.9267
6.7387
9.9733
2.4148
1.4868
3.2504
6.02
1.1921
1.8697
2.757
9.9969
8.2948
5.0818
9.7108
9.7968
9.7331
4.1647
8.074
6.9966
9.227
3.4294
9.6409
6.817
9.6886
0.13187
1.8791
6.7153
0.92559
7.5386
4.3619
7.5285
9.491
6.95
4.8417
5.4477
7.4134
6.1417
1.4848
5.1573
1.4039
9.6696
8.4397
7.0156
9.9998
9.8383
2.6574
1.2252
8.3897
3.4474
9.9217
7.6788
9.7076
7.088
9.4903
2.4925
8.5452
1.0857
8.5359
7.2218
4.9683
6.4243
6.0642
1.4784
5.0037
1.4868
0.95654
9.8441
0.11176
8.2857
7.1531
8.2595
9.8683
9.6945
2.1206
6.4616
5.1109
9.9998
9.9969
6.1493
9.7527
9.9508
6.5143
2.2139
9.3244
9.2257
9.6565
9.1478
3.0758
9.0663
7.7416
5.6346
9.9157
3.5407
9.9445
7.9747
7.1219
5.9104
8.6694
3.7698
5.1865
8.2061
9.3715
6.2718
5.5594
3.4969
4.1334
7.8988
9.6635
6.6826
5.1852
9.187
7.3186
6.8121
6.9237
3.073
9.4291
2.5763
9.4838
7.1252
8.6636
6.2263
1.5731
5.6034
1.5091
9.904
9.975
2.6042
5.378
7.9145
3.5153
9.5332
5.706
9.8754
2.2591
8.4542
7.5157
9.2096
9.6785
9.9702
3.7646
9.1549
4.0088
2.7462
6.5302
9.1498
9.8229
1.2161
7.8586
4.7957
9.4792
5.4766
0.47665
9.9843
9.8975
9.958
9.4475
9.4624
5.8411
3.4688
2.1426
4.6244
9.3204
0.84817
1.939
3.4762
0.49978
6.4591
7.5554
3.7371
6.7576
7.5751
9.2634
9.0532
8.4158
6.4364
7.5863
3.2357
1.0707
2.0199
5.0757
6.5129
4.7355
1.5354
9.2445
5.22
9.988
9.9572
9.8182
2.7445
4.3448
7.3074
9.9825
9.338
7.3745
8.5735
5.6456
7.7782
9.827
7.0843
6.6874
6.6811
9.4515
6.6592
6.0448
9.6964
5.687
9.8234
9.2007
9.2417
7.3708
6.948
2.2228
9.9853
9.8419
7.4629
9.9306
9.1409
6.1692
0.26424
5.1804
2.7233
5.1603
8.8163
5.0802
2.7564
7.7522
9.3309
7.4684
0.95234
9.9703
0.92505
6.8678
9.3317
3.2883
6.3242
9.9373
0.65413
5.8303
4.07
9.3835
9.9931
9.8448
1.7117
7.5984
8.6143
2.6168
6.2084
3.4024
8.4788
1.6147
9.1794
1.772
1.626
9.8947
7.2932
7.7548
6.8058
9.1795
6.5047
9.7502
5.423
0.85278
9.9465
7.1435
9.9484
5.209
8.7165
0.17291
8.7458
9.8892
3.8193
5.5632
5.0347
0.93148
2.2867
4.2628
2.0783
9.891
1.9428
9.2631
1.0524
1.2025
4.3726
3.452
5.7787
7.4772
6.9743
4.0515
9.9547
6.2033
5.68
9.1558
5.3386
5.4766
7.6726
9.964
8.6007
8.4102
8.7152
6.7352
7.0898
4.7281
1.9737
5.5856
6.6447
9.9581
1.9535
2.4184
1.6733
9.5737
7.5483
6.0237
5.1414
9.2269
3.6621
0.52976
1.9753
9.5961
2.105
8.9913
8.5738
5.0849
9.361
9.063
1.2762
9.5081
0.83453
6.0717
9.6663
9.993
8.65
6.8832
9.2087
4.653
9.2115
4.5345
5.214
4.2163
3.8115
9.3931
3.534
8.4759
9.8307
9.3149
9.7981
6.1115
4.0475
0.43215
9.8429
9.8704
9.6711
6.5916
9.9495
0.26928
0.94152
7.0807
9.8673
2.4211
3.5131
9.9801
4.1382
8.4134
8.4254
6.8875
8.1852
9.9596
8.5787
1.3021
6.7169
4.1824
7.8382
5.776
8.1801
3.446
9.9968
4.2348
9.8899
9.9875
7.6785
9.9293
2.0991
2.7342
9.4112
0.58945
0.51322
1.0576
8.0274
9.1479
7.63
6.6861
5.1395
7.0548
4.3113
7.8592
2.4067
9.5642
9.9065
1.3295
6.7454
9.0329
9.9545
2.5308
2.1451
6.069
0.2402
4.8999
5.0589
9.8721
4.1948
4.8584
7.9614
6.6157
7.2235
5.3619
0.40357
9.8938
1.712
3.2293
5.5106
8.8602
6.6719
3.5708
2.7665
4.8354
4.0581
8.1327
9.8345
2.1898
7.4548
9.9885
0.31686
8.8646
7.8614
2.0442
9.9512
2.8583
9.3015
9.4881
1.6329
9.3235
6.5777
1.7553
2.1881
5.8598
0.20306
1.0365
10
4.6138
5.8627
4.5375
2.0853
6.5373
9.9987
7.8646
9.5969
4.2848
2.0435
7.5568
0.89565
0.51903
4.2921
8.2927
8.7613
8.359
9.8086
3.7712
3.1285
6.6373
9.2106
2.5749
8.8772
7.6219
3.8103
4.4285
9.617
5.8005
4.699
7.2575
8.0009
2.9831
8.931
9.9554
9.8115
9.7429
2.9372
3.3386
1.4462
5.8404
9.3077
9.6321
9.9481
6.9596
1.4418
4.3042
0.40102
0.83672
5.4513
0.19491
1.8003
7.5312
9.0653
8.3574
3.2511
7.1833
9.9692
9.6636
6.7158
8.7309
6.2875
6.7371
9.879
8.8013
7.1688
0.54378
5.1453
5.608
4.2956
5.993
3.236
1.9154
5.5363
9.8969
9.4377
5.9182
3.8772
0.48949
9.8045
8.4438
9.9549
9.3616
8.8744
1.5123
9.1851
1.5751
4.5512
1.092
4.8404
9.5698
9.3993
9.1191
8.4894
9.8817
2.0343
5.6989
8.9885
5.7284
8.9971
2.2539
9.9824
9.979
8.4148
5.0289
4.3761
8.6176
9.9425
5.1625
6.1483
7.5369
8.8133
4.4165
5.0898
4.13
9.3903
4.26
9.4438
9.3051
1.3984
2.2903
4.1321
9.6935
3.4776
0.61737
9.1805
3.3973
9.8007
10
6.2183
3.7554
1.0794
6.2764
4.8648
4.7522
8.0394
8.4784
0.54691
8.821
5.9864
8.292
4.3544
5.3175
8.4148
7.0535
7.7399
9.1292
5.2294
8.7784
9.9917
4.6914
0.66265
6.1946
5.0303
6.8433
9.7205
2.808
3.9138
0.19717
8.5119
8.7495
4.8151
9.9368
6.0052
4.0094
7.9712
2.8301
9.6343
8.7491
5.7215
6.4966
0.49003
6.5082
9.7288
4.7209
9.8962
5.6608
6.0724
8.6879
4.3779
9.9466
5.1264
0.12558
0.93677
2.0523
8.588
2.9032
9.9835
1.3107
3.6612
1.766
9.9936
4.2362
9.8139
9.387
1.2847
7.2336
8.0733
7.2136
9.9207
0.46333
1.8458
2.2883
8.5578
8.2777
1.5375
7.6205
4.6964
3.7948
9.8088
3.2913
1.085
8.6254
9.3496
5.1256
4.7285
6.2681
9.9751
9.9322
1.9052
5.0435
6.3373
8.9274
1.0175
0.62446
1.2603
2.7901
9.4597
1.2533
5.4608
4.3654
4.3168
4.0378
9.9402
8.9136
4.3874
1.8937
3.8614
8.6583
7.4843
9.416
5.2911
3.6345
8.4169
6.1329
9.8415
7.14
7.5035
2.6098
9.5708
9.8912
9.713
9.5363
1.9491
5.9037
9.2244
9.405
0.72436
9.7817
2.2406
5.3165
9.6076
2.5805
9.5521
8.4046
2.1603
7.7492
8.0466
9.9895
6.2973
8.5519
3.4378
8.1516
2.6564
9.9771
9.9879
2.9916
2.1343
7.0375
6.5253
0.73913
6.0467
9.9621
4.9682
7.7296
9.8678
7.093
5.7836
7.84
1.8697
0.7568
6.9076
8.2606
9.7619
8.0714
7.3665
9.1243
1.0808
0.34767
2.7734
6.8745
1.7132
8.5791
9.8469
2.9182
1.447
6.2766
3.3747
8.9686
4.4721
9.095
3.92
9.891
2.1799
8.8307
1.2778
9.9988
7.5008
0.90879
9.2723
0.52991
9.9482
9.8949
5.2804
4.4413
9.9157
1.3322
9.5899
6.0525
3.7491
1.242
1.5562
1.5018
5.6898
0.56383
3.4182
9.7437
9.9969
6.2034
9.9944
8.1584
8.7636
9.8207
1.8774
3.7887
9.7472
4.9754
9.125
9.7031
4.373
3.9631
5.5463
9.6811
0.15445
7.2018
9.2963
5.6636
4.0972
9.8851
9.9767
9.5815
6.1516
7.2774
9.8445
2.7095
9.0215
5.427
9.3489
8.3931
9.6383
9.492
6.4713
7.2693
1.0473
1.1218
6.2869
2.0027
8.7419
1.3019
8.8779
3.6461
8.3341
8.1207
5.6203
9.9593
0.058884
9.0997
7.5128
3.3699
2.969
6.927
8.9403
1.158
9.9934
6.33
8.3954
5.1965
0.12833
9.7966
0.1887
2.9835
7.6954
4.5971
4.1131
5.0222
9.6813
5.3619
0.52845
2.2205
4.5677
5.4834
3.1929
9.9507
9.9829
9.8188
8.6389
0.31972
4.2353
0.64669
10
9.1578
6.0567
6.0543
9.7265
3.2463
3.272
9.8348
2.7387
4.2398
5.5115
2.5335
2.5432
7.6097
0.0054725
2.5905
7.7027
8.9478
6.7645
1.4027
5.3765
8.331
9.8053
7.7624
7.2303
5.888
8.4488
9.3994
2.4828
7.4278
4.0988
9.341
9.8087
7.7043
4.3542
5.6446
6.5997
2.4972
8.2495
6.0831
9.5443
8.104
8.5125
9.9178
9.0155
9.0976
3.9251
2.3442
0.048548
7.9453
7.5869
5.522
9.9765
8.2915
8.8978
6.6941
9.9998
6.7502
9.9985
9.9575
2.1334
4.8466
9.3697
0.08681
9.9527
6.6206
6.702
6.0497
0.2189
3.2208
7.937
7.6701
5.7609
9.8243
7.8298
9.9423
8.0454
7.4964
4.812
9.9996
9.8266
7.0413
7.0855
8.1404
9.381
9.8541
9.3122
8.8426
9.9346
3.5143
6.4203
8.0354
9.2177
9.0396
8.575
7.9761
9.9489
8.433
3.4416
2.6287
5.7621
6.6015
9.7067
7.4309
1.1173
5.2734
9.936
6.0574
5.4765
9.727
9.4989
5.2281
9.3895
0.76063
7.9994
2.4601
9.952
3.217
5.9794
7.7119
6.0375
4.101
9.329
3.1865
8.2231
9.957
6.0107
0.41909
7.1169
0.35756
3.9608
2.5984
9.6454
6.2022
3.0616
9.5513
8.351
3.605
0.26558
5.0849
5.4839
9.5438
7.3897
2.8513
8.4664
2.6138
3.2418
5.8815
0.018627
7.973
2.5145
7.2165
7.4296
9.3656
5.7941
1.7028
8.9054
6.8091
9.9575
2.3763
0.29386
9.5184
1.6312
7.0411
0.57192
7.0384
9.7393
1.3322
5.3255
6.1858
0.1144
8.4072
5.0199
4.2878
4.539
3.3542
6.2117
1.5979
7.4169
7.5966
7.2489
7.4713
7.8639
7.6515
9.9836
9.3117
8.5485
5.3876
3.9816
9.9802
9.18
2.4615
3.6309
7.3098
2.4799
9.7423
9.0408
8.0837
5.5839
7.3713
4.3658
9.7909
7.2123
1.8983
2.1291
9.3738
9.9826
8.6123
6.1017
3.6713
9.7186
4.3316
8.6895
9.6994
7.941
1.0509
7.1334
7.1986
2.3033
9.2178
9.9313
2.3712
5.3191
4.3398
7.6505
5.9703
9.918
6.0199
4.9945
8.9951
4.9695
7.5174
3.4877
8.8329
1.6048
5.3879
0.52543
9.9585
6.3784
2.812
9.7827
7.9174
0.82332
9.8432
0.93883
9.8972
7.3953
6.1079
5.8273
9.9211
9.4885
9.4983
3.8888
9.0076
5.592
8.3116
5.0225
7.2543
9.7366
7.4856
9.9141
9.8045
6.5757
6.1922
6.3585
3.9513
0.20564
9.9369
9.1888
7.1065
0.40152
9.2875
4.6532
0.98584
2.4817
9.9191
5.7458
2.9556
9.2136
6.5298
9.9134
3.1094
9.7634
9.3849
1.1257
3.5116
0.43428
9.9974
8.8161
2.4029
8.8601
8.7493
9.9907
9.5266
1.1473
9.9946
7.8716
6.7796
3.1919
9.6961
8.1372
4.9771
8.9276
8.335
3.7063
8.0724
9.8784
9.1233
8.3918
3.1586
1.5052
7.8514
4.7423
9.8373
6.8612
5.067
5.7993
8.5571
3.9923
9.9828
9.4642
1.5638
7.673
6.0742
4.0566
6.6233
3.1111
8.8919
0.36928
2.7019
8.4125
8.5478
9.1602
8.6969
0.6722
9.9995
4.5255
9.5424
2.8248
6.7538
7.2011
9.9369
7.6401
7.2885
5.7148
2.9725
6.3223
3.8021
6.4864
9.9321
5.265
9.9996
9.4027
9.8247
8.0826
1.5802
9.9335
4.3336
4.5923
6.3596
9.8569
7.887
4.5977
0.4176
9.7624
9.945
7.8826
5.1437
3.7029
2.5403
8.5357
3.2978
5.5846
8.9825
7.8183
8.1914
5.4994
1.4126
9.9495
9.6766
9.9267
5.1528
5.1706
4.5481
8.8692
9.2875
1.7583
9.4484
4.136
7.2729
4.3434
2.1205
8.2926
6.7132
7.4226
6.428
9.5488
8.6083
9.9998
6.1973
4.705
2.8242
8.8579
4.5177
6.4252
5.8452
9.85
5.3954
2.8672
9.9233
0.11006
7.1267
9.7576
4.0259
6.9398
7.604
2.0502
4.0004
5.0617
8.2168
9.5875
6.2907
0.28486
2.8745
8.7429
8.8465
2.3195
7.5336
1.3934
7.0221
5.6331
8.903
9.1542
5.3369
9.9934
3.0937
3.4439
9.4986
5.4056
2.583
6.8503
6.7818
2.4395
4.8003
0.7456
4.0104
8.5817
6.0844
4.0938
7.1757
4.1425
9.4274
2.3562
6.3464
8.2483
9.2895
6.5451
6.9921
6.3567
6.8552
6.1965
4.177
5.4009
7.8595
8.8077
9.766
5.0279
1.3336
9.4212
7.4806
7.8057
8.3879
3.7062
7.8725
9.3019
7.3817
0.66904
4.0188
4.9363
8.1428
1.7564
5.116
8.4573
2.4264
3.5845
9.7996
5.5518
3.5627
9.6281
9.7664
0.83146
7.0083
8.9799
7.7923
9.7174
1.8583
9.5108
5.5686
9.9986
9.8102
9.7614
9.9962
1.419
6.2253
7.2943
7.9583
4.2713
4.0833
9.3263
9.6221
9.7026
1.7719
9.0363
9.4619
6.4996
1.7409
9.4642
9.979
9.3885
1.5708
1.0579
3.8661
0.030527
8.1303
8.5164
7.6312
3.6672
2.9969
9.523
2.6509
9.7911
7.7817
3.3101
9.6776
9.9281
4.3703
7.0336
6.2374
7.3536
9.9941
9.8683
9.9801
3.4895
1.9323
8.6829
9.6533
3.2166
8.7091
9.6887
9.9805
9.3881
1.9271
7.9067
5.0229
9.7777
9.6897
4.6794
9.6028
7.701
8.8387
8.2477
9.891
3.1948
1.0752
9.9123
1.7212
9.3767
6.7026
4.0053
8.5481
6.1654
4.7572
1.7184
2.1349
2.246
8.8615
8.3551
9.9817
8.1204
9.3484
5.7908
9.1905
9.9843
5.4996
0.057043
1.4077
1.7732
0.1357
3.1035
9.9292
3.1804
7.051
6.8284
9.9997
9.9275
5.8514
6.26
1.7973
9.9267
8.2412
4.8817
7.6651
3.56
2.4986
1.1347
9.9592
8.3483
5.5524
9.3768
1.0646
9.952
9.8741
6.7869
1.3596
9.0883
0.9724
1.9341
2.4266
6.4801
1.6371
9.6248
9.8045
8.7958
9.4718
2.7146
7.7082
2.387
8.7077
9.9998
0.35395
4.8422
6.4518
8.6287
9.7044
4.256
8.1355
4.7791
2.4085
9.5587
3.4559
1.5521
9.551
0.33431
9.1657
6.4758
9.3326
9.6939
8.6266
7.9176
8.0302
4.8754
3.4962
5.2292
5.2977
1.5766
5.7698
1.9425
9.7745
0.040773
2.6691
4.4366
6.9059
0.89814
2.0779
7.1767
4.6558
8.8062
1.4032
8.1949
9.5097
6.7106
9.5651
3.4333
9.0666
5.3735
7.3655
8.0156
4.2479
9.9617
6.1407
3.4658
3.3178
5.4572
9.2039
9.9719
7.3587
3.3193
5.116
4.296
0.12972
5.8219
9.9075
2.8651
7.347
5.1292
3.556
9.1122
5.5263
9.9491
9.5673
0.15226
9.7441
7.6211
1.2642
9.0476
8.2143
9.9503
8.9139
0.95805
0.11853
2.5314
8.5724
9.9288
5.548
9.8528
9.9874
3.5922
8.5776
8.1411
9.3654
6.3188
1.9593
0.31276
3.072
4.4622
8.9866
7.3047
7.014
9.9118
8.2754
8.4445
7.9575
9.9842
8.1168
9.3853
4.6017
9.7087
0.35179
9.7517
9.7663
6.8768
8.928
9.3885
1.0567
2.7941
6.94
9.7469
9.9882
9.9318
9.4608
5.7602
2.6921
4.7133
2.1315
7.4231
5.2651
9.9905
9.5368
8.4197
0.18514
5.9563
9.2356
6.8948
9.2278
9.365
8.7828
2.1989
9.1175
7.6346
7.2721
9.3996
3.7381
8.1095
2.3778
7.7667
7.6486
2.2935
8.1391
9.082
9.9689
9.5861
6.2385
5.8243
5.0951
7.8081
1.9155
9.6205
9.9944
9.0168
8.9918
3.6097
8.9416
0.85077
8.4989
2.6646
5.4446
8.5328
9.156
0.57075
9.9608
2.543
0.35503
8.1811
7.0752
4.932
9.8257
9.9902
1.2762
0.28391
9.9279
4.0927
5.0029
8.3509
9.2888
8.1882
9.5538
9.9983
1.9676
3.3616
8.2807
4.1583
6.0206
8.021
2.8332
9.8059
9.996
9.987
0.11686
9.8413
9.5051
9.1935
7.6879
7.3316
5.2609
5.4797
5.8757
9.6462
9.5511
8.3468
9.9989
2.8465
7.8435
9.0925
1.0163
9.8723
4.8768
7.7058
9.9278
5.5995
9.9842
3.6401
6.3222
4.5384
9.9813
5.0242
6.8456
6.595
9.071
9.7031
6.9288
3.5475
6.7732
7.3314
1.7812
3.3426
8.7012
9.76
1.1605
6.8471
9.3181
6.5371
6.9966
9.0653
8.6442
3.7828
9.8398
9.6778
9.9848
2.7548
1.0243
7.8413
6.315
1.0309
8.5852
8.9605
8.1815
8.085
9.0204
4.845
4.8478
3.4694
9.9198
9.7046
6.9644
3.9744
9.089
9.606
9.9985
8.0849
9.3013
2.3947
8.8328
9.6671
9.3346
0.50183
3.514
5.7557
9.5003
3.0063
7.2547
5.502
5.8806
4.741
8.0923
9.9631
6.0863
4.966
9.2682
7.6234
4.2867
7.9549
9.8338
5.0493
4.2105
1.0793
8.7717
1.6691
9.6875
7.8251
8.7866
7.1251
0.96316
9.7172
7.3802
4.3343
9.0001
1.3457
3.8452
2.4475
9.8981
0.004184
8.9468
5.645
6.2792
0.63913
8.8158
9.5364
7.138
2.8514
9.7285
9.7994
8.6712
1.4225
4.8309
9.0693
8.4601
5.2619
7.0635
9.1479
7.2926
9.5534
8.0963
0.30092
3.8169
1.3783
3.8797
9.2977
6.3726
7.5816
9.5345
7.4836
9.9943
3.1821
9.9287
1.6286
2.0665
8.2991
6.9214
9.9841
9.1496
3.5535
8.5228
2.5117
0.44742
9.7846
2.5123
9.456
1.3287
3.687
2.7757
9.7674
5.7212
7.8674
8.7804
5.0246
9.9213
9.1541
5.4023
2.6101
7.3292
3.2387
6.4625
8.6375
9.9872
0.19293
9.6704
8.7407
9.4941
6.8013
9.4639
8.5433
7.5699
7.2472
1.8169
7.1105
4.574
6.4528
9.9216
9.9647
8.0274
5.0808
9.51
7.1621
3.6492
9.2689
9.9639
9.4797
9.1661
9.816
8.0185
7.4172
2.7586
6.9409
5.1825
8.6897
7.8613
8.2117
3.8369
8.3137
7.1059
7.9495
9.3604
8.448
8.7066
0.26625
9.8705
9.8073
4.6623
6.3306
9.9136
8.0156
4.5544
9.955
9.8915
7.5639
6.5059
9.9674
1.9724
7.7555
2.7851
1.4685
1.7628
9.9301
1.3523
8.3386
6.3261
0.69529
9.9905
8.4957
8.1128
9.0283
9.9798
9.7731
5.3205
5.2462
7.7836
9.7269
2.6271
8.4054
5.8107
6.1611
9.6334
9.9308
9.0037
8.2965
8.0348
8.4231
2.8741
9.9943
6.553
6.2548
8.9082
0.49222
5.2117
4.5706
3.2986
9.9212
7.4826
9.8497
2.7482
5.9634
9.4058
0.72666
9.9925
9.8862
8.4556
7.8994
9.3402
2.4683
4.1335
1.0493
1.3336
9.1923
1.7393
7.2156
3.2368
5.1693
4.9502
2.5012
3.033
5.57
1.5349
7.9735
3.1503
9.9509
9.7093
2.7309
8.6839
9.9655
1.3071
7.9523
2.375
10
9.996
9.756
6.4729
6.7924
6.321
9.9101
0.66295
1.7517
3.1193
9.8692
1.5468
2.6439
5.1194
6.6088
8.8751
5.7242
9.7866
5.2383
9.1279
0.1533
6.6609
9.9429
9.2376
9.4436
7.9221
9.9994
9.7612
0.56201
4.4016
0.70906
8.3669
8.5968
7.5166
0.34821
3.9624
3.2929
4.6404
7.0875
8.9375
9.5743
9.4043
2.7085
8.705
9.8804
6.9455
10
8.4323
9.5348
1.9727
9.9544
5.6692
8.5476
3.238
1.8916
3.823
2.0977
2.3568
6.8804
6.6898
9.1556
7.9707
4.9725
6.224
0.6552
4.3236
4.5665
1.071
6.7708
4.5189
6.7546
2.6504
9.4076
9.9999
8.3272
1.868
4.9318
9.6573
9.9821
2.2053
4.764
1.8033
7.2819
5.8215
8.5827
8.5547
8.178
4.729
5.8197
4.1691
1.6048
1.1481
8.6985
8.7856
9.8875
3.4456
5.3004
2.6354
9.8201
4.7555
6.3069
8.0462
2.2036
9.7533
8.8714
5.8765
9.5718
9.5633
7.4702
1.2519
9.9278
9.0519
2.7013
0.22132
1.7581
8.9331
9.9062
2.6818
6.376
4.4369
1.9125
2.224
6.984
0.12525
6.8149
6.3955
9.657
7.6034
8.3965
9.6772
3.759
4.1985
9.5922
2.6279
9.9888
4.0139
1.6304
6.582
4.2988
6.081
0.23697
7.02
9.9107
0.038755
9.7162
9.3146
8.2382
0.10129
0.4829
3.8409
9.753
6.2744
9.363
5.4451
8.9688
3.5847
4.2736
9.29
1.583
5.8328
4.2005
8.6718
7.0027
2.3509
3.4734
6.1155
9.4427
6.9592
9.8121
3.8272
3.3834
7.4031
1.1298
6.0875
9.5778
9.9439
9.9732
7.4026
0.069776
5.1914
2.7032
7.1001
8.5952
0.10289
8.3681
4.3262
0.70054
3.8911
7.2556
6.6851
9.5791
5.8822
4.4576
8.7315
1.1106
9.7143
4.891
0.24538
5.6254
9.024
8.0689
2.4062
9.7305
9.3693
7.762
9.7248
9.5998
9.3984
3.4661
8.4886
0.95881
9.878
4.4164
7.3058
8.0543
2.6197
9.621
5.5761
5.3992
6.8583
0.67179
6.4715
3.8437
4.0828
6.3654
9.0924
5.9696
3.3986
5.468
9.9936
9.7063
4.7733
9.8866
9.9946
7.6932
0.33558
8.4032
9.6227
9.9753
0.34363
8.496
6.6272
8.2441
1.3219
3.483
4.8368
9.3409
5.0832
6.817
9.8093
8.3868
1.0206
7.9199
6.5427
9.999
2.144
8.818
9.6374
5.5987
8.196
0.17814
4.4885
9.2756
8.7033
9.999
7.0196
9.9992
2.8618
9.5735
3.385
9.1935
0.10179
3.8259
6.217
9.5696
9.6785
2.1435
4.6574
9.9919
8.8445
9.4709
7.8798
9.4702
8.3563
9.9184
8.7043
9.7988
9.9265
2.9188
9.8737
8.725
8.8154
8.5627
7.7584
9.8023
8.7265
8.1828
9.6849
9.9571
2.4776
0.60897
7.0402
8.3321
9.9996
4.7811
6.7701
9.6533
5.99
6.8493
6.0005
9.8397
9.8667
3.2933
7.3088
8.925
9.6229
2.3719
7.1276
7.3434
6.3455
8.17
7.463
0.76326
7.873
1.1101
7.6297
7.5786
9.8288
0.69899
7.3341
1.6527
9.9799
9.7207
8.7204
5.0662
1.0467
6.9293
3.4774
9.9582
8.6329
5.6916
3.4682
6.0131
9.881
6.8179
3.4688
3.9139
8.6598
9.6944
9.439
7.4865
9.8902
4.3692
8.1983
5.894
7.5544
6.7379
0.79228
6.708
3.9534
9.9876
9.2258
1.0422
6.2558
8.9804
7.803
2.5479
9.3803
0.90534
0.082855
9.8507
1.2425
5.2483
9.4212
1.207
6.873
5.4538
9.322
9.6842
7.4591
0.74095
3.8847
2.0787
8.4193
7.7549
5.7823
4.1923
6.9427
7.8896
5.9067
5.6412
1.5268
7.5736
4.7443
1.8971
9.9892
9.6377
9.5435
0.72071
6.7769
8.6018
8.6289
9.6333
8.0887
7.6186
5.6001
1.1704
0.97223
9.2137
9.3927
3.2325
0.60901
8.4039
7.9301
9.9689
9.6133
8.3828
9.9967
6.4886
9.9675
6.8226
6.6312
0.78916
1.2354
9.2838
8.5048
7.9627
9.9772
2.9508
0.18312
9.1393
8.4931
2.6222
1.1724
6.6679
0.21922
9.4773
8.4388
3.575
5.0895
4.1115
3.9498
6.629
3.1425
9.9999
5.1272
9.8076
9.9709
2.0275
6.1846
3.3475
4.7874
0.098322
8.017
7.1428
8.132
9.819
8.4359
9.9158
4.4542
8.6673
8.2291
5.8035
2.5423
7.4604
9.9301
9.3088
9.4316
9.3714
4.9886
1.0803
9.9081
0.78287
3.8978
4.5911
0.86248
9.6448
6.3509
0.31459
3.8271
7.5265
9.9112
0.36284
9.7196
9.9208
8.5601
9.985
9.9688
9.2713
0.9621
8.3997
6.4183
7.5827
4.3156
6.5344
7.2145
3.3783
9.4955
2.7099
8.8062
9.6852
9.8824
1.3091
8.443
6.6724
4.2697
1.126
5.3334
9.9884
6.4657
8.5255
5.2079
7.3794
6.4921
8.7682
9.9991
9.9853
4.6603
3.0342
9.7246
7.5796
9.818
9.9973
0.54682
5.606
7.0354
9.6127
7.8062
8.7645
9.867
5.5308
8.9487
9.289
3.6904
7.2178
3.8933
0.35377
9.7938
8.6325
9.8438
9.955
6.3049
7.3928
4.7679
8.8716
9.9762
8.7614
9.5756
9.861
9.8077
1.0972
9.3446
6.665
9.9737
6.7433
0.7706
1.7723
3.3025
9.474
3.6132
9.9258
5.8158
7.3429
5.7267
9.0399
9.9304
8.6746
6.8889
9.4588
0.1237
9.8927
2.2534
9.2884
0.074087
2.5411
0.464
4.8929
9.7095
9.4109
6.8568
5.7471
6.0547
9.7716
6.3704
9.9892
8.9512
9.8197
2.3924
4.6797
9.6714
4.4107
9.6436
9.8489
2.1563
8.9223
2.4237
1.6155
9.9778
0.18613
3.152
2.6087
9.8487
4.6229
9.9078
9.9994
0.61935
4.1121
0.32376
3.4674
9.7138
7.8173
2.4299
3.1053
8.6576
4.6346
5.0059
4.9347
4.6004
3.7087
3.5056
3.4911
7.0275
8.7922
9.8074
3.0897
5.7453
7.5786
3.7532
8.2064
4.1739
5.6668
6.0616
3.3625
6.9667
7.0884
3.8946
6.3522
2.121
8.7083
7.4867
7.873
3.7402
6.8311
2.4436
1.8692
9.4655
5.8419
7.0471
4.8248
5.5799
5.8597
9.0993
6.8063
8.5448
8.1742
9.0484
9.714
1.9449
9.9916
3.2305
0.75601
9.8292
1.3192
1.6936
3.4283
9.6958
4.0439
0.042413
9.4764
0.801
8.1832
1.6
3.777
5.8568
9.5613
9.0019
9.2861
9.9779
9.2711
9.9779
4.2022
8.7167
9.7981
1.0744
7.1733
3.5477
9.498
5.1073
0.48734
9.8245
9.2162
5.8181
9.9943
9.4486
4.2695
0.41015
9.9106
8.3401
6.3404
0.49356
1.6244
9.6611
6.6353
8.8661
9.5746
4.5438
4.6341
7.9151
9.0495
0.67921
3.5967
7.1498
3.6789
6.177
9.9998
9.9679
9.0285
6.7562
9.4973
0.53267
7.6583
9.7743
5.9592
9.1039
0.18934
4.0567
9.1308
3.8334
3.5911
3.583
0.63131
7.3855
5.2953
8.4808
4.8711
9.7179
5.8827
3.2795
8.2619
5.837
3.5791
3.3072
0.28565
4.4726
9.2428
5.6589
5.5194
0.19535
4.9839
1.2825
6.5361
4.7979
9.9279
7.6305
4.6085
0.76151
0.57637
9.2239
5.3005
4.0747
9.825
9.1694
9.9631
6.0853
1.5361
5.9334
1.6864
6.7191
8.9615
9.9995
9.3213
5.6885
2.9488
6.0676
8.4166
1.2555
0.61016
0.38727
9.7298
2.812
5.1919
9.9544
3.9531
9.5335
8.6511
8.8412
9.9915
8.1977
3.049
9.9127
8.2502
2.4735
5.3132
8.2456
1.5635
9.7451
1.9377
7.2853
3.0457
1.7931
5.7007
9.9799
7.4934
8.8045
9.9336
3.7504
1.5672
6.209
7.7597
6.381
6.1571
9.4117
9.9478
5.4458
5.5167
9.288
1.2774
9.5762
9.4623
3.4175
7.3231
4.7936
7.5276
8.863
0.75157
9.9783
9.9865
1.9558
5.4225
5.3885
9.254
9.7027
4.1635
9.8834
0.56264
6.6885
8.0308
8.5584
8.4214
6.9345
7.7684
9.476
9.6761
9.063
3.4447
1.2452
8.5227
8.9173
7.2895
9.7263
9.9361
1.228
5.5529
2.7293
1.8435
8.1068
9.1023
7.4985
9.1612
9.9954
4.2093
8.9208
7.911
9.9956
4.8784
9.9743
0.70635
0.96458
1.8271
4.9593
8.8379
7.0984
9.9152
3.4069
1.8578
7.2662
7.8124
7.5971
8.4413
3.9759
7.114
1.2153
3.4745
8.8126
5.8187
7.976
6.0101
3.0898
4.2442
9.2764
6.6567
8.3899
3.8095
8.5509
6.7276
6.6251
6.0022
9.2824
1.5545
9.8393
9.394
5.6032
5.4837
6.2994
9.3394
9.4057
6.6567
8.8329
9.9387
6.0826
9.2562
0.35404
9.7281
1.867
2.1182
4.9042
9.8301
7.1932
8.0061
9.9907
7.4777
6.7145
6.3088
3.3566
8.7857
9.9319
4.1466
0.34676
8.2454
0.50028
9.8474
4.4371
0.78201
3.3426
1.7301
8.102
2.9027
9.657
6.274
9.1286
2.9312
3.0683
3.8031
0.18996
6.4307
7.6253
6.1609
8.6641
4.2842
9.8514
9.5862
9.1769
9.3006
6.3786
8.0012
1.0057
4.545
5.1508
2.2235
8.9898
1.7455
9.8985
9.8041
9.9907
7.5014
8.4311
9.9994
7.5255
6.6445
0.32368
0.89892
9.0493
7.2161
7.5995
0.11365
8.1656
9.9341
8.5462
8.7886
6.982
0.39948
1.0754
9.2959
0.6567
8.3851
9.9029
9.0328
9.5582
9.9876
6.2179
9.4799
9.5317
0.12518
6.8753
0.26968
9.1614
4.4353
0.67774
8.2447
8.0981
9.978
5.1354
8.6351
0.33149
4.5593
4.8436
9.5996
7.5665
5.8438
3.9533
8.0251
0.10992
9.7625
7.7422
6.7989
4.7391
0.76242
9.3744
0.56249
6.9459
6.8314
7.1536
7.2916
4.5486
6.6006
6.4383
8.7214
4.6898
2.9293
2.6686
0.093156
9.9847
1.9308
4.7356
3.6141
5.1954
3.5105
9.595
5.681
9.427
5.5258
6.1116
8.9717
9.9987
8.78
9.752
6.8278
0.74294
7.7661
3.5791
9.415
2.2386
7.6559
5.9124
7.0936
9.8143
9.765
7.3101
9.1702
8.2891
8.0664
8.391
5.4331
8.1097
5.6286
2.7797
4.8512
3.6558
10
9.2535
9.0947
2.8536
9.8061
9.0834
5.8683
4.9085
5.2874
2.6681
9.2274
9.3642
6.8329
9.6456
7.7682
9.9363
5.763
5.4184
1.6386
1.8675
3.9336
4.7799
6.3405
3.6751
9.7448
4.5579
3.2508
9.8285
6.3721
7.9182
9.9487
2.6024
9.9273
2.6517
9.9516
3.6816
7.0165
9.7239
4.7573
0.8495
8.2307
7.8448
2.8112
2.6826
9.8135
8.529
7.2805
8.8309
8.5729
9.034
9.4268
8.6362
1.4084
5.5878
8.714
3.5576
2.1956
9.7358
9.1096
4.9369
1.2571
9.2084
8.9946
6.3615
3.2282
9.8372
9.9567
3.79
8.1137
8.409
0.7917
7.9637
8.0047
5.6573
9.8772
8.7779
9.6934
9.7945
7.2011
1.433
9.3167
7.7921
7.2639
9.9738
9.1616
6.0645
9.9229
8.2663
7.6515
1.094
9.6308
1.0408
6.247
9.6793
5.1032
2.9465
9.7346
1.0079
5.2903
7.5162
3.2248
9.9996
4.3474
9.8078
5.4839
5.7508
3.4145
4.0253
9.7549
0.29338
9.035
2.7268
5.47
9.684
9.6811
9.9995
8.5735
4.5085
0.6055
7.7174
8.7715
9.7039
9.9854
9.9521
8.1998
9.9165
9.2107
6.4784
1.5796
5.6473
2.5239
5.2557
8.5764
5.9485
9.4023
1.6853
9.9711
3.2103
9.9925
7.1196
7.1498
9.7357
0.66255
4.1429
8.6647
9.9767
9.9938
8.2775
9.3343
4.6215
5.9097
7.444
9.9454
3.1446
8.2582
9.0042
0.74115
8.0006
8.1681
2.821
6.9217
3.8653
1.1487
8.0111
9.6398
4.476
3.5731
0.81958
1.6245
9.2566
9.082
6.2626
1.882
5.881
6.9928
6.9952
4.859
2.6212
9.9704
7.4262
9.1736
7.1791
9.804
8.0208
7.939
9.9987
3.1254
6.8939
0.77263
5.7588
4.8936
8.518
5.6319
8.818
4.7985
1.7004
9.8245
9.9518
9.6707
9.9457
9.9962
4.6224
9.718
8.2172
7.0523
9.8224
9.5331
9.5378
1.2115
8.3727
1.4517
2.689
4.3737
7.7446
3.7516
9.5899
1.0958
9.8883
9.1265
3.0897
8.6726
7.4594
2.2881
6.229
9.9433
2.9211
3.2052
7.932
4.231
9.4054
3.5909
2.1119
9.3583
0.029176
9.8558
1.4294
0.15444
9.4765
6.6735
7.0713
0.45328
9.4441
6.4739
9.0322
1.4505
9.9832
3.7216
7.5994
2.0172
0.11343
9.9587
7.2878
2.6872
6.6244
5.6021
7.8162
1.6319
5.072
3.0359
3.648
4.0667
6.7656
9.9945
0.082257
9.2419
9.8913
1.1431
8.6105
6.0217
0.097069
8.1471
3.3489
2.8855
0.49821
8.161
8.8652
4.5148
5.9342
0.17804
7.2267
8.4853
9.6365
6.1297
7.5903
4.164
8.5634
1.2202
8.838
4.9271
6.8599
8.6057
7.1491
4.0371
7.3878
8.3764
9.0345
2.8957
1.3883
9.5347
4.3571
7.9637
1.0798
7.5
9.872
6.0213
5.855
9.3142
9.5635
7.4413
9.4432
10
9.9933
6.8844
1.8794
6.0893
8.4052
7.5318
6.9879
6.5222
8.1705
5.7036
0.28652
6.5975
2.8008
8.9768
4.5362
0.34426
1.9446
7.1217
9.9646
9.2948
8.1352
8.8862
9.9775
9.9604
4.3171
3.332
6.6165
3.3923
9.0364
5.5517
5.5279
2.4021
2.5195
5.7241
3.4607
9.6722
9.7014
9.6317
9.3068
9.5326
9.8206
2.0075
9.8674
5.7877
3.4706
6.9916
7.2654
3.8127
8.6764
0.85518
6.3283
9.6748
5.4087
9.1942
0.69503
0.79058
6.1977
9.6568
6.3217
9.9317
2.2636
6.8924
0.98165
8.103
9.9972
1.3117
9.4402
10
8.3492
6.2445
9.9359
5.3903
9.7909
3.8698
4.355
6.0826
9.4896
7.2462
5.8769
7.6577
0.52048
6.4914
9.0495
9.8628
6.8874
5.3873
9.1288
8.2616
9.9333
5.39
9.6959
7.2758
9.7993
6.8371
5.3143
0.92912
1.8854
9.5906
8.1717
9.926
8.6955
0.33067
7.7874
9.6435
3.013
3.4646
7.5129
1.7791
8.7499
1.9304
2.9506
6.0661
9.4802
9.8969
5.7516
0.53841
9.848
9.593
8.9359
9.9976
9.4061
9.9682
0.18415
1.6048
3.4119
3.1417
8.9904
9.3587
1.9025
7.456
9.4134
5.4726
4.2621
0.72281
8.3752
9.1313
0.72382
1.4568
8.2788
6.7073
6.3559
9.8076
4.9226
7.8729
5.9767
7.6688
8.5339
7.9905
9.7568
0.51449
9.6228
9.9822
7.8447
2.0213
9.3986
9.994
7.9359
9.5249
3.7942
0.12863
9.9447
5.6995
8.0043
6.9447
3.464
8.864
9.3071
4.998
8.4633
8.4019
1.3711
4.1611
1.8956
9.5152
8.7063
2.8996
0.88005
9.8362
1.2804
4.3333
9.7524
0.78429
9.5634
4.4469
6.7692
1.594
8.9486
3.3357
1.7332
0.26278
3.5871
7.0271
8.9401
3.9469
3.2854
8.2164
5.0686
9.9998
6.9362
9.6949
9.4793
4.1294
9.6792
6.437
5.9296
5.8995
9.8166
6.6673
9.5822
7.5207
9.3928
2.3286
7.8333
9.9994
8.5741
8.9796
7.7984
9.9579
2.8068
7.4535
9.5766
9.492
9.3341
1.5171
9.6868
7.7655
3.7365
9.9715
8.2003
9.0557
9.7213
0.34279
1.2514
9.5912
8.593
8.315
4.294
9.8715
7.6999
9.9958
6.6473
9.4676
5.0791
3.2865
7.8357
0.55078
5.2422
8.8803
0.5228
9.1453
4.7815
4.3238
1.3158
3.1047
5.6933
5.9897
0.20468
9.9128
9.9726
5.0328
7.0793
0.93996
1.1257
1.468
9.8037
9.0833
6.5454
7.8387
0.94756
1.253
6.0948
8.8817
5.4316
6.28
4.6958
1.6576
8.4979
9.4984
8.1308
0.21954
6.0964
9.9869
5.0443
6.5261
1.8197
0.66458
9.9999
7.8649
6.0976
9.5089
5.3522
7.8155
9.965
7.8393
1.0919
2.4136
9.3214
0.70215
9.2216
0.74545
2.9337
9.9163
0.29058
9.2297
9.993
1.282
9.6848
9.9831
3.4271
0.92856
7.1516
9.985
5.0202
4.9236
4.4574
9.9004
1.45
4.5345
5.6861
6.5601
1.6788
8.4098
4.6517
9.8148
9.5234
9.5193
7.8436
7.4874
9.4467
7.1665
9.9936
8.5064
8.4057
9.7711
1.1196
3.3485
9.9582
8.7688
4.9675
6.2096
7.8548
6.5947
0.48569
2.0831
7.138
7.0499
5.7466
9.9902
2.1271
6.9105
7.7763
8.0154
5.7939
9.7311
0.064336
8.4024
8.8777
9.8681
8.431
8.8641
9.715
7.5935
7.8136
8.1482
8.7065
5.0672
3.2836
5.1556
1.2753
1.9526
9.7779
9.6207
1.0377
7.8117
5.9996
8.1815
9.4681
3.0438
4.5922
3.6041
9.7432
9.9106
4.4669
6.3561
7.0509
7.606
9.2148
5.9597
3.6157
8.7397
9.1499
1.1782
9.5747
7.4476
3.0444
2.4964
5.2907
9.9325
6.8155
9.9973
6.3206
0.20623
5.0034
4.1451
6.2346
8.8697
8.9823
0.7034
2.196
9.1117
1.3774
9.5628
8.8249
0.53551
6.101
9.4667
4.7815
1.2782
3.3713
2.2743
9.1618
8.8628
9.3665
9.7623
4.3179
7.9292
4.3158
6.9395
0.72207
8.2989
9.8977
9.1089
9.2418
9.9084
4.7505
9.441
5.5086
7.4565
7.046
5.6051
9.7212
3.9743
2.3734
7.1265
9.524
0.43407
6.2766
3.6037
9.5105
9.2599
9.9618
9.2619
9.5347
1.8415
9.032
0.84004
9.9555
2.9792
5.4386
7.2302
9.7959
0.52801
7.0974
3.7768
9.3707
8.5159
1.9964
4.2324
9.8898
9.9376
7.341
0.41532
3.2518
6.6504
9.605
4.9804
9.5314
3.2583
9.3428
1.7458
6.8519
7.5471
6.7994
1.9609
1.1945
9.6541
9.1187
6.8491
1.0491
7.6321
6.9825
9.9999
5.7976
8.9127
5.3191
9.9998
3.6015
1.4754
9.3221
9.744
5.7952
3.1024
3.6419
0.02853
6.4703
1.3153
9.9152
6.3645
5.5917
8.817
8.5551
4.0422
7.7827
8.6502
9.1726
0.40732
6.6696
2.08
9.2335
9.2874
3.7872
9.9831
3.7946
9.8341
6.7653
5.3331
1.1023
5.2821
8.0341
5.2769
8.532
7.5564
3.4378
3.6576
4.8122
8.1298
7.9691
6.5679
4.067
4.1137
9.9994
8.4924
6.8475
8.346
9.7197
3.7287
2.1633
4.3501
8.3388
3.137
8.5872
5.9677
9.7116
9.3263
9.9983
9.7056
9.901
6.8767
6.803
5.3916
9.9097
0.94119
9.9994
5.6507
5.6451
8.231
4.5352
8.4192
9.6961
9.918
5.8664
5.7618
1.6819
6.6799
8.1471
6.8103
9.8559
5.9092
2.0431
3.6253
8.4362
0.010092
0.11484
10
9.1778
9.7279
4.5581
2.4703
7.583
6.2388
2.3275
4.799
9.4256
9.2606
6.4763
7.8737
9.9565
4.1064
6.1415
7.5807
1.8115
9.9972
5.7595
7.1201
9.5279
9.9842
7.796
1.7421
9.1203
9.6483
9.9282
6.4966
9.6784
8.5031
5.221
9.7416
8.8181
9.8727
1.7128
8.8876
3.1792
9.4205
7.5995
2.9453
1.7142
7.6407
7.8859
4.1232
9.5479
8.351
8.8099
9.9388
3.2284
6.142
6.3144
2.8727
9.153
3.9761
9.8933
6.1768
3.0863
5.6058
7.5382
9.4757
8.8728
7.5146
6.669
7.4088
4.0156
6.2265
7.8988
9.366
4.6201
2.0939
9.7913
9.8584
9.921
5.431
5.0999
9.9229
9.9999
9.9795
1.5808
5.5311
8.2108
9.2948
8.3491
9.9055
0.52832
9.7322
0.12998
0.68744
3.0906
9.637
5.4701
6.6509
0.79117
4.9203
1.4693
6.3147
9.935
9.2145
6.7465
3.5905
6.261
8.1481
6.2019
3.8979
7.1856
9.7348
9.828
8.7357
8.6433
9.975
6.5895
9.6024
7.1128
9.9888
6.935
9.0223
1.2437
6.2732
9.0964
5.1436
8.9836
6.8559
0.29059
2.9186
6.39
9.8918
9.955
7.7382
8.1932
9.8546
7.1372
3.3145
8.9266
9.5422
8.6951
7.3948
9.9069
4.5814
4.6206
7.2854
5.6189
6.1089
8.9556
6.7267
9.9538
9.2898
6.9794
0.92212
9.9839
6.9824
7.0681
7.901
4.8115
4.7677
3.4795
2.2838
7.4495
9.1013
7.6883
1.7054
9.8471
2.9522
9.5175
7.7693
3.7428
5.0181
8.8942
9.6201
4.1969
6.6944
1.0428
5.0066
9.3441
5.6791
8.4957
4.4736
6.2086
8.1374
9.9317
9.9979
9.3574
7.606
5.7061
1.1087
9.4906
0.20976
6.8659
0.94701
0.767
5.7233
7.411
9.5799
9.9964
9.328
6.5353
3.6512
9.6845
8.6175
2.8573
6.9597
8.3473
0.70759
7.7657
1.9959
0.56959
6.3282
8.043
9.7791
7.295
10
0.90691
8.52
9.2383
9.9931
1.5041
4.47
9.5939
9.9317
9.1851
7.7997
0.61936
9.5204
6.5284
9.9445
9.5464
9.9646
9.4505
9.7701
9.9924
6.1197
0.27046
3.1323
9.8942
3.2018
8.2038
9.7551
3.3788
0.82752
7.7762
9.3577
9.3072
4.7596
4.915
8.7787
3.8984
9.5586
8.6243
8.2139
7.6667
6.0026
7.1795
1.5837
9.9524
9.5355
0.79535
0.68971
6.0561
7.3475
8.3784
4.1945
8.138
9.6228
9.5578
8.3468
5.8778
6.4466
4.1928
9.8301
3.9317
4.8936
1.9355
0.28875
2.6163
3.2345
9.6499
7.3518
2.5978
8.8402
3.2506
8.2198
7.9558
0.75236
6.2363
9.7339
6.1544
3.6094
8.5408
1.1075
2.3076
0.21957
6.2986
9.7301
7.9595
8.051
8.705
9.8136
1.0241
3.2178
6.5924
3.06
8.6113
5.7504
7.7361
7.4884
8.2511
2.7574
4.9258
0.37879
9.9619
8.74
4.6139
4.5085
1.1226
9.2554
7.4132
4.659
5.9644
6.5397
9.886
4.0959
4.8114
8.5128
9.4584
9.8392
0.56652
8.9267
9.024
1.6788
3.603
7.6728
5.3672
7.1456
1.6516
5.1698
8.121
8.7034
6.4899
7.64
6.8887
0.30931
3.9847
4.7023
9.9245
4.1923
9.2496
8.6335
6.8151
5.068
0.5126
7.9716
0.85887
3.564
6.9531
9.528
1.8897
8.3546
7.6367
9.8305
9.9988
0.54218
6.13
5.5912
5.619
7.9029
7.9021
9.9979
9.3052
4.3412
3.7899
9.9913
0.42846
6.4625
8.8121
6.4362
8.848
2.3114
4.7086
1.963
8.595
9.7433
7.7836
9.5822
4.8341
7.5464
9.972
9.9702
0.72584
9.1001
3.9785
9.9575
8.3101
6.0104
4.7061
6.6094
9.1276
9.6972
2.4135
8.3229
8.1347
9.8743
9.4131
0.10484
9.5509
1.3625
9.9782
0.17251
3.4947
7.5257
8.5041
2.9734
8.3312
7.4776
9.9678
3.3844
5.4513
5.7634
2.5566
6.6985
6.2217
7.3927
7.2947
5.1575
5.3484
8.628
9.9866
6.0453
9.8161
3.8574
9.9965
8.5436
3.3255
3.3299
1.848
2.553
5.4583
0.050567
9.5929
6.5901
2.9995
9.4868
5.074
1.5169
9.8812
9.4371
9.9997
9.9468
7.6459
3.9455
7.1024
6.6669
2.4931
9.865
3.6769
8.7987
7.7086
9.8163
5.0631
1.3361
9.1298
0.07764
5.0834
6.3727
2.7014
6.4837
9.4908
1.3761
6.057
7.9018
9.8943
0.16127
9.3482
8.3824
9.2794
9.0411
8.7567
7.0172
9.2216
9.3882
3.3505
8.1586
9.3967
6.9179
9.9611
7.8443
0.50463
9.0156
8.8463
9.8306
2.9611
9.8894
1.0611
1.1719
6.0955
8.8958
1.3395
1.7607
9.7094
5.6718
4.1354
6.9016
9.2942
5.4814
7.6592
1.6321
9.996
9.249
1.0098
9.9979
6.1762
0.45608
1.5126
4.9509
8.6932
9.8652
9.8295
9.8036
8.2001
6.8005
0.57542
2.1824
9.7024
0.33158
3.2195
8.5651
2.5175
9.5737
9.4343
5.6096
1.2077
9.0355
6.3642
9.9565
7.5596
8.8061
2.9966
8.7939
9.9982
1.1979
7.2281
1.0196
8.7449
5.2095
8.4077
5.4393
1.5724
3.336
9.9908
8.4183
4.2012
3.9958
7.1409
7.7899
9.0726
3.809
9.9817
2.7809
8.7961
9.2361
2.6399
9.9026
3.7756
7.6882
1.5358
2.0807
8.623
9.997
1.5025
9.1697
6.3487
9.8365
5.277
7.0367
4.4343
9.9883
9.4267
6.9376
3.6692
8.0091
9.9972
8.0574
5.8244
8.5085
9.9762
1.8742
9.8831
7.7653
3.7544
5.9856
0.63593
0.78894
9.1709
8.7324
8.896
8.221
6.2627
4.9398
9.536
9.8002
9.4559
9.9317
9.6749
6.4258
5.6634
3.0588
7.1732
0.84161
9.0698
4.0629
8.283
6.9104
5.273
7.5807
9.5292
9.0311
6.1103
8.8167
6.5962
8.0304
4.2319
9.8069
9.7496
8.0926
4.8352
2.614
9.3589
0.43088
3.1484
3.683
6.346
2.1757
6.1075
3.0991
9.4405
6.4328
9.3821
8.9772
9.8482
9.9318
5.7516
8.0669
4.578
9.9194
3.7023
9.7836
2.1772
9.2351
9.7296
9.0014
1.8332
5.0858
8.5862
2.0025
4.8627
8.5767
6.5956
7.643
3.547
4.9658
9.823
9.4171
6.084
5.2583
9.8877
9.1978
9.7809
9.4256
8.2719
0.70866
9.9999
1.4809
9.1965
5.1239
0.95522
3.678
8.0361
3.0076
9.4329
9.7083
4.2361
7.118
1.2114
7.6209
9.7661
1.1908
9.1943
9.8623
9.8085
7.5996
9.2299
1.2653
4.1694
9.1338
8.1515
3.4199
10
9.9907
9.3082
3.8232
7.8592
8.1367
5.1039
2.9776
9.9285
4.5402
9.9581
3.6426
3.9339
3.8308
2.5944
0.95723
9.7187
4.813
2.1458
1.3127
9.9955
1.1291
9.9963
1.84
3.9718
8.1812
4.3089
4.4899
9.6367
8.4525
2.9574
7.8981
9.6785
2.3434
9.4071
8.7247
6.0016
6.796
8.0524
9.8492
7.4371
1.8144
0.21259
6.4727
9.8194
9.8171
0.80886
9.3654
9.6749
9.2648
6.0902
3.1061
5.4196
5.0498
9.9749
0.99188
9.6557
6.5319
2.359
8.9827
9.3409
9.9885
9.9918
0.10711
9.2455
2.9592
4.8476
7.9704
3.5924
7.0259
3.6391
9.044
6.4534
6.7234
4.5033
6.0508
0.18632
9.6269
4.6264
4.2929
7.6827
9.2138
9.9723
9.4924
1.8266
7.3569
9.9587
8.3949
9.6768
5.8487
5.2449
3.1637
9.9665
9.7573
6.408
2.848
7.931
6.8272
5.7488
7.2125
8.1747
8.5987
4.8115
7.0679
9.937
2.2712
9.3763
8.0674
5.3459
6.6093
8.1778
6.357
0.36157
7.5731
9.5238
7.6656
5.8592
8.9634
8.6982
8.5236
1.1964
2.498
7.6269
9.5258
0.98376
4.9404
9.1441
9.0586
3.5697
7.7242
9.5691
1.7908
9.8604
9.782
8.0988
9.4293
8.8153
9.4093
8.203
2.5961
9.0821
3.0312
8.1371
9.7687
3.1662
6.7847
9.7784
3.6035
9.9525
5.122
1.2508
9.7344
9.47
7.8788
2.4732
9.1245
8.3959
9.4556
8.4608
9.6315
0.61524
9.3861
9.6485
5.3302
2.3759
0.4579
1.5274
4.6176
9.9894
9.7643
0.80349
5.5593
2.8441
9.3357
0.19727
9.5226
9.9369
9.6604
1.4354
9.2579
6.7768
4.3356
6.2317
6.1671
6.7564
8.0044
7.7816
5.1328
6.0762
9.9857
9.4694
9.9997
0.3727
0.79057
6.9252
9.4478
3.3422
4.5094
9.9942
4.4851
0.54022
4.8762
5.4432
7.9552
2.644
0.95802
1.9666
8.8443
6.1678
9.0741
8.4593
8.2988
2.1384
5.2344
9.8931
1.1411
4.2759
9.9862
7.3901
8.255
5.703
1.88
8.1827
6.2225
9.2828
0.44513
9.9994
4.5038
2.2571
9.9841
7.0886
9.9939
9.712
9.9999
8.5854
6.4948
3.5347
3.4548
9.9503
7.9219
8.716
8.9383
8.6044
9.9967
4.1558
1.4963
8.1522
3.6147
9.8407
2.1807
9.8817
0.38873
7.2291
6.9996
9.7966
4.9829
9.8323
2.6011
3.1618
2.1369
6.8257
9.8522
2.1349
9.9979
9.2916
9.9798
0.51935
6.987
3.3966
4.1428
9.6166
1.5045
0.64235
2.9797
8.7084
8.2235
7.1408
9.1448
8.5206
9.2476
9.0478
1.0423
9.9526
3.4707
9.0464
9.7922
3.1317
4.7845
4.5069
0.6266
9.7147
1.1773
4.3753
0.64707
9.8697
3.0712
9.9329
9.8775
9.9999
9.7389
8.9876
6.04
0.21725
7.6829
9.68
1.498
1.3448
9.3162
8.1652
0.34264
5.4981
0.64633
2.9299
0.1057
9.6958
9.9912
5.842
8.7113
9.0306
9.8781
4.7441
9.1452
3.3913
5.7568
2.7232
9.7127
6.4015
9.5617
5.3812
9.9966
5.255
1.0366
7.2151
9.6536
9.0016
3.373
9.9865
9.6214
4.1901
7.5486
8.1506
3.4391
8.1061
9.6896
6.5872
7.6301
8.7757
4.5877
9.9483
9.7861
8.1606
1.103
8.3084
1.8941
6.4415
8.9723
2.5781
9.653
9.5154
8.3234
9.9218
9.8708
9.7877
0.84228
9.9807
6.9805
4.3289
6.3243
9.2822
1.7941
7.6123
9.9561
7.8156
6.7597
5.3332
6.554
9.3199
9.8918
7.371
4.6088
7.203
9.9142
9.3849
9.2941
9.538
9.5121
7.5032
5.0187
0.6541
1.4878
2.4483
9.8533
7.037
4.6372
8.7228
8.8476
0.36632
9.9994
3.0761
3.2351
2.3367
9.9063
2.8822
7.7703
7.2474
9.8734
9.8845
9.9269
1.2644
9.5267
0.30849
9.8838
9.7437
2.795
5.962
0.92548
1.476
7.4554
9.0153
3.2374
7.4612
8.8197
9.9343
9.8298
8.4815
9.6986
6.5576
4.5949
3.4729
8.9169
8.8068
0.38603
8.5723
9.8133
9.9342
9.3284
3.7001
10
4.7854
7.492
9.9972
3.5533
4.9884
0.99628
9.5232
7.4904
3.3828
9.9861
2.8255
9.2825
9.8475
6.0797
9.6848
7.2465
4.3481
9.7678
3.3329
9.8866
1.4473
9.894
7.9807
4.6631
7.1322
9.9579
9.9322
8.4921
1.3561
9.959
4.6291
5.1404
6.0443
5.8913
9.8274
4.9583
7.3741
2.2085
9.9345
9.1327
9.7709
9.9959
2.1699
9.821
9.8986
4.391
7.7321
6.6557
9.9527
0.39683
9.7015
0.33186
7.1179
2.4784
4.8598
6.0926
9.6475
9.6385
2.9762
0.44052
0.63893
4.8018
5.572
9.5265
9.9771
9.4092
8.1187
9.4872
6.987
7.228
4.3149
6.5092
9.813
3.6175
7.0953
7.9055
4.5904
2.0706
5.5998
3.2049
7.9582
4.0316
2.7179
6.8346
3.2507
7.4969
1.5513
6.5201
9.9864
9.0655
7.1227
2.3274
5.5405
0.96646
8.5304
7.085
2.5535
5.9259
9.1983
5.9666
9.6343
9.9401
7.4421
6.2323
3.0803
8.0026
6.4833
1.2693
5.3685
3.9776
5.7242
7.1129
9.4636
5.8295
9.9918
5.2149
5.2191
9.4784
1.2059
3.6753
4.4841
9.9986
6.5616
8.4858
9.9765
8.6116
8.81
6.6326
8.4079
0.91732
9.8315
5.8314
9.9899
8.5032
5.1843
4.509
9.8528
7.915
2.3917
0.19468
9.984
7.2243
9.8213
9.9935
2.1641
2.7372
2.2417
3.8627
2.7396
3.1655
3.8976
6.7184
8.944
3.8654
4.7134
5.2306
8.3333
0.95211
9.2635
7.3962
9.1396
6.6831
10
9.9475
7.1735
7.1579
9.4079
3.8589
9.9116
1.3963
7.6924
4.2278
8.5657
5.6311
6.3665
0.73397
7.4259
9.0978
7.5701
1.8903
9.9671
9.2506
4.525
4.1228
2.5484
9.7813
1.2577
9.9083
7.7602
9.6015
9.5191
9.4337
9.9942
9.4897
7.2239
2.9398
3.2916
3.4611
9.9998
9.8763
9.7178
7.2789
0.28907
0.90671
0.032884
6.7603
2.6067
9.3609
0.0062742
4.9801
9.7069
3.3917
3.1882
9.9808
9.2583
6.6806
4.6492
9.6371
6.8325
9.9023
9.9133
9.9753
9.8411
2.3842
5.5929
9.9938
9.9989
3.5656
3.3404
8.3278
2.4211
5.4484
7.7896
2.9913
9.5368
3.897
9.9111
9.8511
9.7167
4.621
4.0519
0.3669
7.4492
2.2069
9.9347
4.9309
0.986
9.9553
8.2707
1.9375
3.9545
7.8836
9.9982
9.8476
9.2856
1.2309
3.396
4.4873
7.7469
9.8318
4.2317
1.5782
4.0615
5.6335
2.4719
3.168
1.8617
0.092173
0.97121
3.9213
3.9881
0.19509
8.2507
5.4465
5.9043
4.5893
2.8485
9.9426
0.20225
2.5403
1.8711
2.7791
9.4528
0.97037
4.897
3.7033
9.5196
0.88125
9.902
7.5912
0.39319
9.6888
6.4965
7.316
9.1113
1.4068
0.60077
5.1595
9.9999
9.9141
1.021
3.1072
2.812
9.9663
2.3215
1.3964
1.465
6.2205
3.2474
7.5957
6.7182
1.347
9.9993
9.9005
0.58784
2.6969
8.5502
0.87224
8.4747
5.3749
5.9001
6.7791
7.2672
9.9848
2.0897
9.455
5.0592
6.7201
7.3733
9.7809
9.2943
9.2863
9.7635
9.5985
5.7556
3.382
8.2976
9.8776
5.9961
8.2064
9.9982
8.8034
1.7865
6.4844
9.5606
0.8355
8.2918
9.9072
0.67344
3.2577
9.6861
8.4597
0.13374
0.40046
2.4642
0.023944
2.558
9.9997
6.8414
6.4766
8.4201
6.853
2.0289
7.3788
6.11
9.9808
2.9845
9.7994
9.1598
7.84
9.4259
9.6469
8.4343
7.3112
8.0476
4.7297
9.7533
3.7903
8.0229
4.4428
4.3304
1.4835
3.4548
9.9743
1.2662
0.96677
9.9641
8.9595
3.5185
1.2975
9.6599
3.7517
1.528
2.9235
9.1686
8.0112
9.2042
8.4075
9.8939
0.29663
9.2245
1.2597
2.7714
9.3587
9.9763
6.513
8.4257
9.7286
3.0249
8.3401
9.9398
2.9875
2.2836
2.4533
7.6309
9.9328
2.4172
2.7284
9.8243
1.7372
7.3671
6.1843
2.4309
5.758
4.0619
3.977
2.8854
6.0025
9.3146
8.8677
3.2799
1.4234
6.0939
9.7817
1.0791
1.4901
6.2013
2.6964
8.2527
2.6892
9.1508
9.9961
0.20189
8.9165
1.0277
6.28
9.7726
9.9438
9.5386
9.3313
4.9645
9.9512
2.8789
0.76831
9.9499
7.4837
9.9725
5.7267
9.5142
0.97329
4.5982
8.8628
9.9889
3.4399
9.9497
1.4183
4.9673
0.29158
9.8732
3.6847
2.9032
6.1726
9.9206
9.6809
9.2466
5.6784
6.3671
9.1096
4.0061
7.2423
0.67579
5.0796
2.8272
9.4912
9.7951
9.9165
3.9754
9.9927
2.184
2.1611
6.6895
8.345
5.3536
9.9473
8.8871
8.9087
9.7204
4.0482
3.0451
1.9008
7.1444
0.12212
3.5365
0.43481
3.7482
8.2976
9.7425
7.6345
6.417
3.8945
9.9982
6.9476
9.1812
7.2571
1.0728
3.8807
8.1657
0.26915
9.8701
7.7136
9.911
0.33981
9.306
9.3265
4.377
7.1529
7.3827
9.9997
9.2331
9.7929
9.4734
9.1298
4.7326
8.6118
0.26765
5.3278
7.7503
8.875
6.8054
9.3237
9.09
5.3441
4.6874
8.8808
6.0091
9.9668
1.1691
2.9654
8.2645
3.2627
7.7621
9.9844
5.8986
9.4359
6.2781
9.1741
1.8333
7.0528
4.8415
1.3111
6.5606
3.7847
0.53967
2.9124
8.7575
7.4463
9.6512
4.1902
9.9922
7.4629
0.65354
2.9286
8.9988
8.768
9.431
0.31086
6.3443
9.5953
6.0369
7.4036
8.8406
8.2757
6.846
7.7551
6.0656
3.269
1.6379
6.3885
8.5088
8.1653
9.9687
0.67852
9.3099
8.7561
9.882
9.246
3.6539
9.8279
2.5592
9.6482
0.1551
0.46678
5.5087
8.352
7.0122
1.2358
9.3448
6.5868
3.2175
6.6288
9.9706
9.8731
6.1547
2.6389
2.7331
7.5695
9.8036
2.9249
0.42271
5.665
0.54644
3.9185
8.2306
9.9953
2.7758
9.9859
8.8239
4.8413
1.9934
9.0923
9.9899
9.3372
5.8953
9.8377
9.1545
5.7285
9.6468
9.1568
8.533
3.9127
4.9878
7.3721
4.1427
5.278
8.9233
9.9831
9.1388
3.4081
9.8317
2.9111
9.8101
3.1892
7.251
2.2962
9.9776
9.8406
6.4877
9.1721
3.0308
9.982
7.0365
2.9111
9.8618
3.3101
3.987
2.9965
9.114
8.5728
9.5274
6.5164
7.3503
9.2162
2.5859
2.1502
9.826
8.5238
9.9989
4.9497
9.2114
9.9774
9.3626
8.498
6.9943
9.6464
7.9997
4.2319
9.5052
2.5955
5.6283
0.06996
6.5288
9.9988
1.9942
3.2446
6.062
9.6231
9.9447
4.3841
4.278
6.0095
9.6029
6.8935
6.7467
5.0927
8.3203
0.90598
9.6361
6.6942
5.1477
3.6261
8.7489
9.9618
1.5789
8.9085
5.7413
1.2259
9.6324
8.9307
8.1309
0.99463
8.041
5.7819
9.9875
7.6556
6.8565
7.7005
0.17206
4.7306
3.8823
9.6642
9.6457
0.47045
5.4243
6.9926
9.9993
1.6558
9.96
4.1282
5.6309
8.5634
2.5128
1.7083
9.9677
9.4778
9.7067
1.2803
8.0381
0.85308
6.5594
9.7078
3.0128
0.78409
9.3604
4.6497
9.149
1.6456
2.6579
0.30428
9.9997
9.8852
5.3815
8.3879
5.2966
2.1878
9.4834
2.3145
4.2414
4.3693
9.2327
1.8513
9.9945
6.7207
5.2517
1.3501
0.15422
7.1096
6.5108
9.9655
1.019
0.60192
4.2385
7.3216
2.1745
2.806
0.96746
7.9277
1.0233
5.7242
8.8586
9.9896
5.4973
9.9501
9.8832
4.0159
8.1008
7.9195
9.783
6.4033
9.9019
3.1573
7.0444
0.79174
9.092
9.4315
2.6908
9.158
4.5654
4.8026
9.7553
3.0776
9.993
9.931
2.4892
8.8842
4.4214
9.9978
3.0213
5.6355
9.5656
5.0114
5.5502
6.8659
0.1508
8.2484
9.7312
5.9261
6.4622
2.2918
8.8308
9.975
9.5992
9.9841
7.2261
4.4261
9.0462
9.9349
7.0727
8.3639
7.5794
8.9887
8.8019
2.1725
9.0686
8.187
8.7613
7.3767
0.57635
9.7125
6.7469
3.4547
0.43016
1.6054
1.3092
8.7796
7.5879
7.4199
3.292
7.8217
9.9981
4.4141
9.7382
2.8355
7.109
8.3614
1.3696
9.7804
9.6168
0.86316
9.7296
9.7655
8.092
7.0042
7.9819
1.3087
5.0286
9.8651
0.73145
4.0122
8.9018
4.8367
8.0351
9.4447
9.7077
4.7231
9.9356
8.014
7.3942
3.384
3.8964
7.6587
7.0463
1.4645
6.0213
8.664
3.6499
3.1689
8.6801
9.6202
1.5993
0.086615
1.4868
4.0185
5.4959
9.8844
0.43398
10
5.4378
9.3318
5.9307
9.8288
9.1932
4.1859
9.9286
9.2867
9.5334
4.9995
1.1579
4.8462
0.046034
9.8457
5.353
2.3143
5.8539
2.3033
0.9675
0.024884
8.0373
1.8759
0.355
7.9434
6.474
9.9191
5.106
0.32911
4.4673
5.3803
9.4461
1.7819
5.2574
2.719
9.6067
9.7743
9.9014
9.066
7.6361
5.7832
7.9915
5.1478
6.4433
4.9289
9.9734
9.9925
5.4009
3.2847
8.1078
9.8879
9.7477
1.2805
3.323
1.439
6.9786
0.54507
6.3367
6.6983
9.9975
9.9931
3.8074
8.1377
9.5134
3.767
6.5006
5.359
9.7329
9.8655
8.4465
9.8565
4.3472
7.3469
1.3801
9.7314
9.3128
9.704
6.8462
9.2435
4.5816
4.0527
3.7886
2.1349
6.2735
9.8824
5.8445
9.7747
9.6634
7.8372
7.8265
5.3128
9.8187
4.9584
5.7971
8.2403
9.448
5.8418
2.7705
9.9972
9.3776
7.4676
5.2798
7.5176
1.8424
9.3443
4.9937
6.7869
8.4003
5.7364
1.5941
8.9898
3.605
9.9582
4.0743
9.9477
7.8709
9.6046
8.4924
2.9956
3.7102
2.643
9.5946
9.6305
7.8288
5.9326
1.1842
9.6646
2.7382
6.8444
8.6249
1.1931
4.5831
2.6899
5.4346
8.0273
9.9964
3.9752
2.4953
8.2967
4.7108
9.5233
8.7755
0.28872
9.862
6.9326
2.6389
8.9044
8.3748
9.782
9.9592
2.6849
5.3466
0.93652
6.5778
1.4401
9.348
0.60408
3.3896
6.3615
2.3274
4.2788
7.0425
8.3065
9.3851
3.0082
9.7726
0.25006
0.86625
1.6529
9.128
9.1089
9.333
9.0221
0.59819
9.1436
2.0896
9.4338
6.9345
2.6194
9.9788
7.7948
9.9988
0.89916
9.6386
9.4059
9.072
5.5202
9.16
1.3188
8.4384
2.4519
4.8401
6.037
3.4348
0.63213
9.9312
6.3383
8.1988
9.1832
7.9038
7.2158
7.9041
7.4801
2.6593
9.8758
9.3886
9.2373
8.7866
1.6888
9.5814
8.4424
9.1288
0.5411
0.83303
9.8906
6.5948
5.2167
4.0048
2.1396
9.3789
9.562
3.1443
9.8499
5.2299
1.2013
0.38953
0.26385
0.87188
3.8129
7.2766
9.7306
8.0714
6.7977
7.9418
9.9998
1.6057
3.7102
9.5731
9.0868
0.86085
9.3141
4.3471
7.1119
3.1012
9.5983
9.9996
9.6107
7.9316
9.8656
9.0454
8.634
2.5975
5.792
7.5024
8.6982
9.3471
4.285
9.9994
9.9943
9.8339
9.823
8.6806
8.7654
1.2955
8.2583
2.2991
9.9129
9.531
0.077257
9.1994
0.063119
9.7577
5.797
0.33849
3.8292
8.2173
2.1475
6.4362
9.4567
9.6207
6.4608
9.7917
3.182
2.1969
1.7531
8.1954
5.3788
8.4682
0.50975
7.8189
9.5271
6.1964
9.631
5.1558
1.1892
6.5581
1.077
5.9715
9.9206
5.6946
0.68651
8.6406
6.8895
9.3652
5.1937
9.3773
7.9069
8.4325
9.6808
7.7486
9.6928
7.5847
7.5409
9.9226
1.074
2.0832
3.7209
9.9094
6.6778
7.0587
0.59623
9.8252
6.1038
3.5882
6.7299
8.2372
6.7427
8.4417
2.6361
6.5162
5.4545
9.9175
7.7806
1.5802
7.7559
4.8897
9.5579
9.0347
9.6173
4.926
4.329
9.9604
6.2677
5.0069
3.5985
8.5858
9.5778
5.5613
9.9712
8.674
4.8262
0.56764
9.292
9.9705
7.4498
9.977
8.3995
7.9756
7.5553
2.2649
6.1912
8.4846
1.5802
5.9662
9.5355
8.8173
9.6573
0.31233
3.2977
7.0545
7.2597
9.5729
9.77
1.3618
9.0563
9.8227
9.7805
7.3912
9.8298
4.5019
9.2746
9.9062
3.7377
3.4634
7.9422
7.3014
7.1789
5.4569
8.1211
2.4096
6.1826
7.0247
0.2608
4.3149
8.841
9.9342
6.4642
9.2652
7.8945
1.9039
9.268
5.731
9.9804
0.85111
9.7989
9.651
9.7188
4.4047
9.8525
7.5412
9.8224
5.5432
9.1246
7.5068
9.2616
0.8419
0.89903
4.608
6.8911
0.73539
1.7607
9.9402
8.3865
7.7121
2.5949
7.8715
1.2961
4.1719
4.3249
1.7113
2.7089
5.8247
5.2433
4.6084
0.14332
9.4777
8.0247
6.227
8.5101
9.863
3.89
5.8002
7.5007
9.8421
3.8694
9.4607
9.932
5.131
3.2487
5.6056
4.3238
8.7621
2.0637
2.3197
9.7042
9.9418
9.7526
8.0967
7.6271
7.1803
0.24277
3.6235
1.4658
9.5203
3.5294
9.3537
8.5554
5.5105
9.8794
9.5864
7.137
4.0175
7.1794
5.0225
1.5209
0.21155
0.96025
9.472
0.10159
3.1201
2.2049
3.4254
5.0843
9.9865
5.8793
7.6893
0.55449
9.1448
2.883
8.6497
7.469
9.4083
6.3455
9.2321
1.8722
8.3568
4.5339
9.9446
8.9075
6.1132
4.8203
3.773
3.2873
7.2283
8.544
1.0366
3.8427
9.5922
9.9977
2.1654
8.7194
5.6468
3.3244
8.3214
4.9741
8.7108
0.55275
9.9067
9.2086
5.34
9.8804
5.6003
0.91129
4.0747
9.982
6.1496
2.2637
7.9613
1.1966
3.7921
0.37692
0.19325
9.1223
7.8847
7.4035
5.7601
2.2501
6.8852
9.2114
9.6202
6.8445
0.3101
3.6089
9.9422
4.2511
8.9149
6.1297
4.2771
4.1611
9.9485
4.6516
1.5242
1.6324
4.8612
6.5745
7.463
6.4291
9.8581
9.9823
4.2049
9.2254
3.2476
7.1395
6.9051
7.496
2.4087
9.8771
3.8801
9.9545
2.7639
0.18093
2.4997
0.59275
2.8461
4.8698
7.3478
2.5578
9.9766
7.2949
9.354
1.6368
0.99212
1.9575
9.9996
9.3203
0.14935
9.8304
8.69
9.5949
6.7284
9.7836
5.1401
7.7023
8.7676
9.4143
7.1257
9.6808
9.5344
9.8402
2.9496
1.1581
7.4874
8.9075
0.22965
6.5436
3.7496
9.7565
4.6091
0.89276
0.72834
2.5306
9.9645
7.0664
9.6553
6.5646
9.3894
3.2121
2.1598
5.4544
8.2836
9.2047
0.73568
9.9481
9.0917
9.9886
7.2795
1.4509
5.8077
0.30973
5.116
8.6354
9.9739
2.5655
4.9956
0.41013
9.6246
4.7896
7.3183
6.8008
9.4085
6.5436
8.3708
9.6051
6.2443
9.2303
7.6666
8.4124
5.9681
9.991
6.6803
3.5562
1.8544
8.8195
6.1806
0.031921
7.8249
2.1362
8.6024
2.5127
9.1227
7.9505
0.22514
5.5426
9.4596
5.8328
6.4468
5.2432
9.9223
8.9947
8.0928
9.7701
9.192
7.0383
5.6307
9.7936
9.2736
4.6859
8.6585
7.8756
9.8074
9.2934
4.5149
6.5398
3.9571
9.9999
1.6752
5.8037
8.9432
3.5885
8.6138
0.55952
9.9086
9.5484
9.8814
0.35365
9.8661
9.7757
5.5336
6.782
9.0525
2.2721
6.0138
9.1641
6.7145
8.6614
7.3136
1.8579
9.8439
9.9669
1.27
0.33038
8.715
9.9954
9.7419
3.8088
5.0214
7.3868
6.6248
8.2583
8.7438
3.2091
7.2559
9.9821
9.6931
3.4323
1.735
8.7147
9.0866
8.586
9.9746
0.22884
5.7548
9.9614
9.6167
9.5239
9.6302
1.1829
9.7173
3.0797
2.0236
4.2373
4.5543
9.8347
8.1879
9.8839
8.5337
4.5728
6.2929
7.94
9.8747
2.1577
9.4231
0.71376
5.1491
9.2076
9.7818
9.9997
3.9993
9.174
3.2326
7.6087
1.7801
9.9996
9.5355
6.9922
7.9031
9.9813
9.2643
4.7937
1.6717
3.0472
7.1425
0.42316
9.2138
0.29776
8.5716
3.5789
9.9948
9.82
8.2371
1.2478
9.4416
9.9657
1.1567
1.871
8.9059
2.4996
9.9823
8.6435
6.2669
8.9023
9.9663
3.4946
0.76676
0.5454
5.817
7.5018
4.314
9.7924
5.9636
9.6421
9.9956
1.7865
9.9286
9.7087
1.4105
0.08264
4.2597
5.5041
6.8849
9.1141
7.7966
8.467
5.3089
9.1775
2.5612
9.8759
3.4562
9.5832
8.2064
5.7092
5.9934
9.9922
4.5172
0.093035
5.3724
9.3781
6.4441
8.0824
0.24108
9.0785
4.0178
4.1265
8.3263
7.7954
2.1087
9.8535
7.9208
3.7292
9.6977
1.6202
7.2398
6.4158
8.2578
9.768
9.4969
4.5068
3.8568
0.21423
4.3194
5.7321
9.822
9.5572
9.9979
9.9011
5.3588
9.3658
9.8941
4.4894
9.4919
6.9569
1.3902
6.3477
7.7895
7.8093
9.9933
2.7133
2.7985
2.4335
4.6088
4.8476
9.6875
4.0179
9.9481
9.9969
6.1189
1.1166
9.3767
5.7576
0.83214
7.4828
7.273
3.1447
0.88627
4.0822
9.9197
9.6947
7.2636
9.2816
10
8.2645
6.8475
3.9314
1.7461
4.6678
1.7798
6.7557
8.9227
9.9435
9.9465
7.0314
4.2429
4.454
9.07
0.93949
3.053
7.5067
7.0604
7.7566
1.2647
0.50744
8.0366
8.9444
7.3546
9.9523
9.9916
9.8593
7.3738
6.8535
3.4105
5.1233
8.5292
3.4707
8.0416
6.5349
9.006
9.0104
1.077
6.6215
5.247
6.77
9.9814
9.1891
1.1817
7.2587
4.2668
6.0984
9.8758
8.6566
1.5165
0.74841
9.6819
6.9278
9.9692
1.7044
7.9617
3.9547
5.7846
9.9711
9.0971
9.5494
6.2389
7.1198
9.6113
9.7269
9.6377
9.8451
1.329
8.4827
8.9509
9.878
9.4888
6.0044
2.7577
8.0107
6.9178
7.7423
4.204
9.7725
8.1235
8.3655
2.431
4.1758
9.9504
7.5842
9.9901
4.9022
0.45178
2.5574
6.1157
4.6893
4.7395
1.258
9.9897
7.2155
3.0418
3.5736
8.6721
8.4954
10
8.2821
5.9426
9.9193
9.9691
8.5557
9.0352
9.4353
4.0402
7.2614
9.2541
9.689
0.54326
9.5331
0.47504
7.4213
4.8081
4.4306
7.9124
3.7234
9.5939
9.7841
9.9846
9.0792
9.0038
6.1283
9.6765
0.15018
7.3824
9.7247
8.0898
8.3686
5.2202
3.7197
9.772
3.4147
8.8993
6.6283
3.5477
9.6806
4.2323
7.5984
8.4999
0.69309
9.9463
2.5887
5.3852
4.1986
8.7053
0.2649
1.1777
1.5122
9.8303
1.3008
0.34645
8.1618
8.552
0.7197
2.8388
9.1353
5.3605
4.1136
9.2024
8.6914
4.3842
4.0605
8.9281
2.8572
7.1427
8.878
9.8549
0.1417
5.6271
4.6901
9.4863
1.9127
2.2261
9.8731
8.7427
5.3813
9.4618
3.596
5.5781
9.5169
0.07775
4.1845
9.8852
9.8671
1.508
1.4073
1.6942
9.9899
7.1028
9.9262
5.3878
0.35496
9.6786
9.7052
8.5555
7.9623
9.3357
9.422
9.9934
5.5985
2.0458
1.753
9.9954
1.5121
8.1111
9.6378
0.87888
3.0972
8.0839
8.7713
9.0881
5.5936
9.8361
2.2573
9.1572
7.5894
5.3424
4.0702
9.8055
9.0129
3.8482
6.5051
0.56537
3.1172
7.6141
0.60308
9.801
7.404
9.9984
7.0791
0.80747
9.3451
3.947
3.5726
1.6658
6.2098
5.5102
7.6386
2.0766
3.335
9.9044
9.3578
6.4026
9.3937
9.7624
5.5855
2.8516
8.2332
9.5898
6.2579
7.1801
9.0824
2.2351
7.0647
3.5421
3.0136
6.2116
5.918
9.2214
7.8999
9.9485
4.6287
8.8036
6.8639
8.7777
4.0432
7.6556
7.9897
9.9745
9.7591
6.4051
9.3474
7.5958
3.3115
8.143
1.8833
8.2161
0.615
9.0795
5.0053
9.3628
9.9608
9.2871
6.7876
8.6688
9.1981
5.1937
9.8654
0.44392
8.735
2.1876
7.4192
8.3454
0.70793
2.3865
7.386
8.855
9.9966
0.87569
9.9873
9.3342
8.0768
8.1991
3.0128
5.869
1.9798
3.9053
3.4022
5.9189
7.2698
9.8822
4.888
6.0826
8.9657
9.721
3.0968
9.7156
6.6238
1.3521
9.984
3.0897
4.8063
9.1686
0.46709
8.7576
9.7301
2.9755
0.61005
2.9348
7.1811
9.0108
7.8894
5.1666
2.5164
8.7535
9.8164
3.8746
8.4194
7.6667
1.2304
7.9263
7.7541
9.914
2.0062
6.2971
7.3708
8.819
8.2161
8.7757
9.6276
7.1591
2.3241
9.8862
9.9787
7.2123
8.783
9.7909
3.913
9.2433
9.9871
8.8552
9.4497
8.9301
9.9052
3.7799
6.0262
6.1532
2.7308
1.8074
9.6906
8.9777
1.5492
6.9361
9.9999
3.0639
7.931
5.9561
3.6144
5.989
9.9897
9.5501
8.5452
3.377
5.7388
7.5944
8.0995
6.3189
9.6517
7.4627
4.4267
3.4693
7.1157
9.99
6.6241
2.8252
4.5677
9.9941
9.3109
6.2846
2.3917
5.0911
5.4502
2.024
3.168
7.3231
9.0538
6.7289
9.9669
1.538
9.8114
2.9844
4.4715
9.3726
0.92505
1.1668
4.7814
3.8787
0.61362
9.5261
1.872
9.6193
8.8258
5.8249
8.2373
9.1389
8.9971
2.8458
1.5526
9.5408
7.4505
2.1738
3.9488
9.6733
2.3158
3.037
7.8534
9.4306
8.119
2.3932
4.2533
3.9539
9.859
0.023805
5.5339
1.8197
0.63109
3.7723
3.3655
4.0255
9.9935
5.9299
8.172
5.657
1.1842
7.9029
8.4286
9.9766
9.379
9.0208
9.8857
7.8597
6.0654
7.6477
3.1588
9.3127
5.4536
7.5661
1.7594
6.8023
2.3963
9.8575
7.1825
9.5509
9.9615
7.6755
9.5034
9.8503
6.0197
1.5822
5.1801
9.1765
6.2078
9.4774
0.15551
0.47088
7.9064
5.4798
9.6628
7.0359
9.9924
5.8923
7.541
8.9601
7.9838
7.1952
9.9609
8.4829
3.3
9.6237
5.401
9.4213
3.1323
0.58455
5.2508
9.9825
3.4544
2.692
8.694
0.19662
9.2673
2.822
9.2542
8.8415
3.5997
7.9394
4.0054
6.5849
8.2785
8.1008
4.6359
8.2589
7.0815
7.6221
7.2348
8.1592
0.87068
4.5498
9.6142
5.7712
4.6042
6.7697
6.1212
5.3702
3.946
3.5608
1.3979
3.082
0.46649
0.81538
9.6209
9.7779
6.5752
3.3833
1.1601
6.2659
9.1451
0.26728
7.5065
0.32778
2.7762
0.20215
6.3061
1.0053
8.9661
8.1166
9.5232
4.8291
9.9258
3.4102
2.5614
5.7678
6.6523
7.1982
9.9652
9.9792
6.6726
7.1272
9.6745
2.8876
3.9705
8.0401
6.7732
9.6485
0.86953
5.6817
1.6573
9.9678
9.3146
7.3467
9.2398
6.6248
0.12903
7.7864
5.9435
1.5077
7.6022
5.3
4.4418
5.6066
7.7304
9.2287
8.3861
9.5438
6.1854
5.6347
7.4509
9.8186
0.78357
5.2484
5.8629
5.3403
6.0253
8.1793
9.3655
5.7537
7.1752
0.59481
7.938
3.4308
4.595
9.9998
9.9393
4.0853
2.3123
2.307
2.0802
1.3853
9.0559
9.7635
7.7441
6.2267
9.504
8.7647
3.2861
5.413
9.6579
9.895
8.713
9.9982
6.7013
8.5653
9.5742
7.9798
0.87808
0.89114
9.9934
9.5304
8.2676
4.0711
0.098002
1.6178
1.7221
8.1702
2.7546
7.5304
7.8412
3.5799
3.8723
2.5336
3.2544
7.2151
6.6179
0.22082
8.4262
2.343
0.88631
0.081357
0.18923
4.1151
9.0404
9.3546
0.24499
6.6432
9.4256
5.0472
9.3601
6.1089
9.8013
9.5119
8.3195
8.2705
6.8834
5.8221
7.0475
9.9954
1.0523
1.9792
9.2909
9.5899
3.1224
9.996
9.0531
0.00056086
0.59818
9.8368
9.9973
4.2881
8.8327
5.1889
7.1861
8.8826
5.0397
6.1944
8.6834
7.8314
1.6856
9.4052
6.3897
2.7053
7.7559
9.9363
9.9693
4.3315
3.4713
7.5285
4.4176
9.5856
9.1949
9.9939
7.6824
9.9986
6.2231
0.8304
2.3424
6.0474
1.9658
6.5441
6.272
4.341
4.5932
4.6798
3.3997
3.9119
7.388
5.8186
9.6124
9.995
4.8801
4.1735
8.269
1.5105
8.9418
0.77343
8.0309
9.0501
9.8737
3.1504
8.4374
0.69826
9.9995
0.77539
8.0762
4.4903
0.16705
9.4566
5.7751
0.53204
1.865
0.96555
9.7316
5.0367
9.0954
5.2486
1.8047
6.9779
9.0541
2.9149
4.3412
9.7797
9.6285
9.8651
2.4597
8.6015
6.8533
8.262
7.1889
0.23587
9.963
5.9053
5.6786
8.0881
8.0325
0.32478
7.8495
1.4086
4.8088
1.7065
9.9008
8.0688
9.7034
7.0567
8.2418
6.5652
9.6199
8.8474
7.9289
3.9318
9.692
5.1777
4.8163
3.7534
5.2118
2.7103
9.4281
1.2411
5.5811
9.6715
9.8418
6.8015
7.0373
8.1997
5.4785
9.1794
9.9573
9.8302
5.0578
5.9697
2.8643
6.2319
4.9261
7.8616
9.0411
9.8841
3.6637
7.0849
6.3595
9.996
8.5562
6.6982
9.768
6.8516
9.9997
9.025
4.96
8.6528
2.6805
7.1172
1.5939
7.3814
1.7757
4.0788
9.866
9.2551
2.5865
2.5604
5.3464
9.8863
1.455
9.9979
9.7521
3.6274
9.9721
9.5074
5.9091
2.9214
9.0692
0.34697
0.15075
5.2589
9.9143
7.4459
9.9241
3.041
3.0647
2.6452
5.4615
2.361
9.9444
7.4264
7.2725
5.6464
7.5905
6.6217
0.80057
4.7804
5.2523
6.9624
7.9964
9.8206
4.9479
8.1838
9.4452
9.8261
4.7656
1.1833
3.9659
1.9244
9.9969
8.6117
9.1686
3.4042
7.4029
4.2138
9.6088
1.4063
4.0543
2.4023
9.9985
8.2811
6.4623
1.851
6.5505
8.5952
9.9204
1.1411
9.1312
9.0363
7.8477
0.83437
9.2316
7.3374
0.88781
8.7443
0.78323
8.2516
0.90139
7.5875
7.8041
0.72764
8.2002
7.9646
1.8655
9.0201
3.5876
9.2225
6.1632
8.3629
5.5045
8.633
7.2405
8.6227
9.6047
9.201
9.1358
8.7246
0.36657
9.838
7.3315
4.6843
2.4836
1.9832
5.8218
0.98245
5.3383
6.1283
3.0177
4.5225
8.7345
8.593
9.1334
7.8777
7.9121
8.2441
4.0787
8.3411
8.5554
9.7247
0.10722
8.6184
9.9867
6.5713
3.7982
2.1371
7.6764
4.8277
9.7782
9.0283
0.25746
8.3706
5.8795
4.018
3.514
6.8585
5.1676
4.3075
5.9326
9.9298
2.4818
2.1045
3.9835
9.9105
7.8931
0.69839
3.738
9.1374
7.0893
9.1375
0.66544
5.8969
5.1832
4.5981
9.2487
9.8184
5.9515
5.157
4.5062
9.0079
3.8413
6.3919
8.5671
6.5494
2.9186
8.2859
6.695
5.2072
8.943
1.6142
2.9416
2.6629
9.8417
1.7471
7.3094
7.0402
9.6779
7.4195
3.4544
0.39868
7.4302
8.4138
6.8496
8.2447
8.5527
7.6023
8.2046
7.9345
9.6415
7.2987
8.6259
9.0874
1.5142
0.43931
7.0861
5.8403
6.9258
6.7023
6.1619
9.8022
9.18
9.8448
7.6657
7.7919
5.2827
9.6591
9.1353
2.7995
2.1278
8.5722
9.1284
7.4149
6.5043
8.1899
8.7017
6.3673
6.7246
9.972
8.227
8.8836
9.1847
6.4037
6.459
3.4224
8.857
9.6522
7.8234
9.8686
5.0879
6.7334
3.0013
8.6803
4.0442
3.9744
6.2009
4.988
3.424
9.9998
9.6123
5.5858
6.6421
0.30586
4.7575
0.73097
9.586
4.8065
7.6876
7.2734
9.9847
6.7628
1.2915
4.3211
2.6349
8.0237
2.1121
5.3217
7.2519
9.9856
3.4845
8.8554
5.8354
6.486
6.7901
8.8023
4.6106
5.4086
6.7604
6.8501
9.9921
9.3869
2.504
9.9954
2.8407
7.9782
7.5286
0.5082
0.42406
9.354
3.3732
4.1241
3.9785
2.596
0.018358
9.2998
9.9973
7.2303
7.7915
1.3587
4.7172
8.7553
7.3683
2.3851
6.6521
3.363
6.1694
4.4791
1.8934
8.4359
8.9158
2.9263
8.4758
6.384
1.6578
9.129
2.6551
3.0893
9.1627
9.0176
2.6827
3.031
9.7132
9.8481
3.9048
9.8365
3.9366
6.3419
9.8793
7.4289
9.3156
2.046
9.9471
7.0999
9.2166
3.3193
2.7185
8.979
9.9196
0.79388
9.185
9.5678
3.4267
8.7782
2.1381
3.2219
2.1213
9.2102
0.39184
8.7061
5.8598
6.2562
9.4432
9.9042
9.9903
7.5293
9.9328
5.9109
2.1006
0.54079
4.7722
6.8162
4.0629
7.5345
6.519
9.4899
9.0144
3.0246
8.8888
2.5614
10
4.6813
6.7233
6.2582
4.9994
4.2762
8.4222
6.8945
6.45
3.6859
5.4311
2.5472
9.9748
9.54
6.5748
2.3169
4.8457
2.8698
6.4119
7.1533
3.6826
9.3191
9.96
5.8417
8.5834
4.7644
1.0646
0.23516
9.5515
3.5656
8.8303
2.2254
9.5543
4.3581
0.83495
9.3421
8.8225
6.9198
9.8713
4.5717
8.2201
9.9409
9.7626
0.40305
4.0861
9.0871
1.6511
4.602
9.2487
9.9695
3.8306
4.0156
9.4371
9.4823
1.3833
7.9256
5.6313
9.4864
9.7293
8.7768
9.4117
5.7921
9.2205
7.4524
9.5796
2.1165
9.7566
7.7728
1.2949
6.9949
9.9899
0.5725
9.685
9.4688
4.974
9.2851
9.7564
7.9673
8.3182
2.5774
7.7669
2.0621
9.7868
4.2268
2.7244
6.144
7.5884
9.7654
6.3131
2.0838
7.105
9.3439
6.4268
9.9361
5.6827
0.36073
8.3286
8.3203
9.9488
1.1268
6.063
9.61
2.2413
6.3154
3.5975
9.4531
9.7365
1.2956
6.6334
4.0572
9.9005
9.751
2.3716
9.904
0.81181
8.6441
7.5937
6.7373
2.4784
6.5725
4.0203
9.8671
8.5822
2.5116
7.2638
7.2444
9.5875
4.4689
0.24444
9.9877
6.1613
0.13332
9.985
9.8568
9.9568
4.4504
7.1625
9.8602
5.2207
2.5151
6.5395
4.0235
9.9906
4.9602
9.9717
8.6208
9.9016
1.9748
4.7473
9.1463
9.8548
8.102
2.5657
5.8189
9.7548
9.7426
8.5489
6.6484
1.0281
8.5206
7.7425
2.324
9.9663
9.0936
5.0469
1.8844
5.0522
3.1037
6.3129
2.5098
4.4355
6.0625
9.8955
9.8273
9.4859
2.9452
8.8001
2.8772
9.88
1.9918
7.238
8.4744
9.4012
9.2908
0.46799
2.3209
0.66352
9.9994
2.5586
0.50073
7.5863
4.8145
9.8131
3.0173
4.4242
8.1888
2.4657
7.6957
5.0047
2.2664
8.7872
3.476
8.9895
5.7112
4.5791
3.466
5.4917
6.5531
9.4142
0.47097
9.6533
9.2885
2.6535
5.998
9.9132
8.7384
0.51875
1.0704
7.5279
8.2518
5.8574
6.6967
6.5775
9.9089
2.5867
9.1885
7.8042
4.7168
1.0901
9.8403
9.3758
9.7041
4.5782
3.1166
1.3391
7.9548
5.0157
8.617
1.7613
3.3737
8.0652
5.2982
6.4234
10
2.3988
9.998
7.5125
0.2715
9.6067
0.81537
9.3855
4.7679
8.7452
1.2674
7.2174
8.21
6.8778
9.1899
8.9324
2.8712
7.0131
1.0588
4.1332
9.9998
9.9864
0.31223
7.648
9.9482
8.5356
9.3339
1.3297
9.5137
5.6439
0.83
9.4761
2.2822
8.9448
9.9649
8.0442
7.4737
9.6448
9.8354
5.399
1.3562
0.77647
6.6427
0.4896
9.8632
6.8371
6.257
9.2664
7.2744
9.8146
0.22516
9.6776
0.043625
3.5142
0.90549
4.2478
9.5525
9.3897
6.3476
5.8767
3.7453
2.562
7.2635
2.5873
2.1758
6.5007
6.0613
4.5284
7.1271
0.11677
4.4303
0.5987
8.2936
1.1268
2.3984
2.0316
5.9525
7.6882
9.2917
0.61748
8.8878
9.1494
4.5285
9.9256
7.9963
1.7639
5.7082
6.8557
9.9739
2.5752
6.7377
3.6302
2.6832
8.1288
8.2907
9.0001
9.9779
8.1887
3.4471
4.1293
6.4265
0.74139
2.4004
1.1024
9.9218
2.2244
5.3783
9.8636
8.6095
8.3255
9.9777
7.8002
4.3461
2.3451
9.9916
8.5368
7.5544
7.9054
9.8838
3.0523
2.8692
5.0957
6.3264
9.7973
0.55316
9.9999
5.9821
9.5652
9.968
0.58008
5.9058
1.6092
9.4967
0.32507
8.6626
6.874
7.9949
3.4131
9.6529
6.8623
7.6366
5.322
4.6114
3.4308
8.0359
8.8736
9.0748
4.9151
9.2278
0.93665
7.2926
1.5227
2.7078
8.7348
9.7375
9.0663
1.4796
9.9576
6.8139
9.8918
4.7446
9.3728
9.7016
9.869
3.1237
8.2085
9.2062
9.257
7.1457
9.5476
9.91
3.1515
9.8472
9.99
7.1851
9.2558
8.1273
9.1968
0.92177
8.8675
9.7546
9.706
9.5532
1.041
8.9876
4.9395
6.7591
3.2582
2.282
6.1668
9.316
9.9204
4.3829
4.7612
8.96
7.9264
1.4261
7.0671
9.0091
6.5501
9.0413
9.9091
8.1405
1.0972
6.4518
5.9899
7.6997
9.3464
7.1991
7.1119
9.8599
3.9136
9.728
7.8893
8.0657
7.4929
9.769
5.0588
0.85917
4.2679
5.8495
9.9852
1.9553
9.1116
9.9942
8.1864
3.1981
6.4193
0.82519
8.2865
8.9427
9.9915
9.2762
9.2723
9.1374
9.198
1.7627
1.9039
5.0723
7.9107
8.2438
2.2111
6.7234
5.3838
9.9784
1.8459
7.0715
2.5163
6.6676
9.9904
9.9922
5.6582
8.9026
4.4284
2.9963
3.913
8.5832
9.3424
9.6891
1.2536
2.7198
0.29969
1.6814
9.8413
2.1029
8.4376
8.4857
2.3418
9.5636
8.9128
9.1295
8.8608
3.9334
9.9879
3.9024
6.7209
9.894
7.8519
8.7179
7.8929
8.7605
0.7089
2.3573
0.47695
9.6413
8.6235
7.5354
1.0416
6.003
8.6969
9.944
5.319
6.3914
9.2198
8.5042
4.7501
4.3032
9.9223
8.7653
0.95287
7.9667
3.02
1.0715
7.5827
5.1833
7.5549
2.2192
1.5485
9.3461
7.3168
9.4034
9.5947
4.5175
0.24442
9.987
6.4448
2.6185
2.5165
9.3241
8.3238
3.1667
9.4011
8.0991
2.9388
7.6102
6.6919
9.4966
1.9695
1.3361
2.6987
4.5267
9.0133
7.7597
3.7406
6.1379
9.3492
9.4819
7.2693
7.377
4.6198
9.1731
3.9126
9.7718
9.5972
7.7499
8.8968
9.9863
2.4944
8.6898
8.6056
3.9404
7.4168
9.2164
9.7764
9.6784
7.591
9.9617
10
8.9781
7.4093
9.4091
0.2042
1.3213
8.8603
9.514
8.1026
7.6118
9.1984
9.8547
1.6307
1.2722
9.1015
6.71
2.8043
1.5322
9.0328
9.0489
1.6245
2.6723
3.8379
9.2767
2.1102
1.7308
7.3352
9.5262
8.0254
3.6043
7.2915
7.3655
3.9653
9.4335
8.9078
6.488
7.7735
2.5425
6.0833
6.5708
9.9997
9.3836
4.4417
2.691
2.6714
8.0895
9.6724
9.4907
9.7554
9.7583
9.6359
8.3899
9.496
8.8449
9.9504
0.1905
2.3558
7.4081
9.9658
3.8858
8.2398
6.7265
9.3609
9.4103
7.3301
1.9516
4.407
6.304
0.15492
4.9318
5.9571
4.0221
1.0426
1.0032
3.2493
9.94
1.6613
6.5552
3.9106
7.9371
3.712
2.2511
7.671
0.77944
2.013
6.7987
9.9682
7.6867
7.0034
5.5524
9.7887
8.8084
4.9631
3.181
9.424
9.8776
9.9853
9.7419
3.3759
8.5979
2.6202
7.1627
4.3303
8.9895
9.8824
7.3526
1.1444
6.6003
8.3615
5.7498
9.0907
8.0636
9.2545
0.96764
6.7944
9.499
5.9
6.8685
10
3.8733
9.7699
8.5866
9.9372
5.6395
7.7435
9.8916
2.44
4.3021
7.5163
7.1819
8.5484
7.5528
9.74
0.91359
9.9999
8.3895
6.0569
8.2147
9.9999
8.366
6.973
1.0039
9.6573
5.7379
9.1029
2.4781
6.5947
8.6108
9.4055
3.0814
6.6036
9.9564
9.788
9.9561
7.8292
9.8484
9.1236
9.1028
5.743
9.6565
5.9893
1.9942
9.9267
6.9348
6.0203
1.5904
3.9854
4.8451
9.99
9.9849
0.23999
0.22627
7.233
4.3858
4.1753
1.0945
1.1719
9.7732
9.4573
5.3011
0.76679
5.1428
2.9629
8.772
9.1004
9.9239
9.1195
7.1159
2.1893
9.226
1.3533
0.19724
2.2484
5.3073
4.6081
8.7069
9.8206
6.8313
1.9431
7.3756
2.5467
9.0852
9.7115
7.5062
6.5179
7.2816
2.7216
9.9783
0.20833
6.2851
3.4824
4.6746
9.5348
6.7028
8.9941
9.308
1.992
8.1758
3.4003
7.4283
7.2495
4.9198
5.7728
5.3827
2.7952
6.1473
9.695
1.0366
9.9991
7.3721
7.1369
3.5206
9.0504
9.3057
3.2634
8.3809
7.006
6.8157
9.3981
9.9267
4.5767
8.5043
1.463
2.3697
9.696
2.1707
9.9635
5.3711
8.9236
6.4143
8.4424
8.8516
3.1789
2.2927
5.8
0.36669
3.4432
0.77251
5.5964
9.0188
8.9877
8.9377
7.7433
2.9512
9.3673
6.3497
4.0459
5.3015
9.7987
3.0101
9.7455
9.5958
9.2595
5.8019
5.0196
7.8574
4.7149
8.7964
8.3766
8.0294
3.1203
6.7933
3.6202
6.5364
9.8809
7.7707
1.1151
5.572
9.9591
9.9923
5.7966
1.5419
8.5105
5.6758
8.8297
5.3778
2.298
7.4728
6.5862
0.76118
5.7629
9.7983
2.9523
8.5113
9.1109
9.2308
9.9819
9.5936
5.5186
8.9058
9.5036
9.1954
4.4022
6.179
9.2765
9.1183
7.7441
4.0452
8.8321
3.1876
9.7052
6.9787
1.1783
6.4295
1.4222
1.846
9.8225
9.9975
8.8552
9.3381
7.6016
9.4484
1.2413
3.2438
3.6921
9.9948
6.2788
4.2017
7.3803
2.4656
4.7507
8.8676
4.015
1.3658
5.9481
1.2992
3.0793
0.47479
2.8015
9.7674
9.6991
2.3096
8.328
6.3803
8.7573
9.1209
9.7017
9.5549
6.0595
2.1
2.0752
7.7078
0.76344
9.1558
7.0289
5.0317
2.7779
8.4711
7.9529
9.9992
8.8418
9.1795
9.8821
4.3973
8.8437
9.3996
6.2871
8.0622
8.7369
9.8399
5.3885
4.3509
5.4794
7.0912
8.1874
9.0237
0.25283
6.7074
0.40923
3.9534
8.4642
7.3839
2.0817
9.6601
9.5864
6.4572
9.7003
1.4329
6.2754
9.6507
0.38857
0.025484
5.1763
3.1413
9.6784
3.826
8.9952
2.5812
3.8964
0.6757
9.9444
1.6131
9.9272
9.5179
9.0993
5.216
9.7412
7.687
9.6951
9.6857
5.4624
8.8153
9.8624
9.7618
9.0862
9.8845
9.8816
8.6108
9.7924
9.9487
7.1979
2.7798
8.8762
9.3679
1.6912
0.34065
6.0481
8.2341
8.9228
9.9858
8.9375
5.9219
9.9783
4.219
9.1289
9.895
9.6068
7.1311
4.4221
5.3801
9.6858
3.6279
7.9602
9.2755
8.2857
9.9904
3.367
9.9979
5.6358
9.9761
7.3304
9.3738
3.7717
6.8488
9.9153
6.2032
9.9503
4.8253
0.083111
9.9197
5.0906
9.9996
3.4672
4.5175
9.6392
9.9883
6.8447
9.8359
2.8362
9.7868
3.8407
6.6448
9.5826
8.8968
6.3202
0.81172
5.0099
2.002
0.71749
8.8917
9.3552
8.1768
5.7844
5.5319
1.2334
8.313
4.0409
3.1964
6.4939
4.8901
9.9933
8.5698
7.1526
9.4499
1.835
9.5242
2.6203
3.2477
8.5292
2.8803
9.5139
7.0679
9.9245
2.1934
2.7852
9.9456
6.4362
5.0334
3.273
6.1918
1.1425
9.4071
8.3867
6.7054
3.1217
0.72549
6.2821
9.8238
5.1738
7.3492
3.779
6.6191
9.8184
7.2466
9.8187
2.095
8.9348
3.7839
2.8079
4.0187
9.9729
9.9753
9.9826
4.9689
0.7889
9.4568
1.5954
1.8277
9.8671
5.1263
6.3822
0.25793
9.4316
8.592
0.21783
6.3654
2.1106
2.7014
6.824
9.8714
8.8119
1.4353
8.0817
4.9112
9.0156
7.3324
7.8465
7.5121
4.7409
9.9997
1.8622
1.6729
9.3957
4.7128
9.9791
3.6777
7.7916
0.0026454
9.6511
2.9408
2.9875
2.3127
0.82648
4.1841
9.9996
4.6551
6.9484
3.1419
7.8732
9.4208
8.2817
9.8993
9.9987
9.676
1.8182
6.8002
9.7671
7.1302
8.9826
9.9707
5.7327
2.6767
6.8812
7.8345
4.3647
9.9832
8.243
8.9566
7.3185
8.3479
3.6784
9.3642
2.0172
8.4488
9.9999
8.5756
6.1661
9.048
9.941
9.9528
3.196
6.2074
7.2265
7.5515
7.754
1.4675
9.1631
8.8159
9.5094
9.4079
7.5696
6.8203
5.6344
9.2047
0.39213
3.9944
9.3801
4.0135
0.66374
5.5004
7.5298
9.6701
9.896
8.0909
1.1133
0.2948
6.1579
9.7809
8.5459
9.4748
8.4974
8.8799
1.2723
9.1537
5.8535
7.9417
0.93415
9.6343
9.9966
1.9068
7.6096
9.9766
2.514
4.0645
3.8155
4.9105
4.5556
9.9817
5.5708
9.1416
1.054
9.6975
9.4683
5.1036
8.1096
9.9898
9.8814
3.8159
3.4279
9.3267
9.9975
7.1525
7.9261
9.7265
7.2814
0.59937
9.8762
7.6483
0.32841
9.9441
8.8213
8.173
3.3006
1.1498
9.9499
9.3341
2.5854
2.6547
6.455
5.4719
4.8757
9.7688
7.4966
1.1594
7.0349
4.7703
3.1924
8.7717
8.5266
0.10079
9.829
2.6634
9.9762
1.0888
8.3781
7.8749
0.065826
6.5973
8.9017
2.0259
7.6185
0.17387
8.3065
1.6294
9.2604
9.92
8.44
2.3049
9.3957
9.8011
2.2265
6.3664
7.7603
5.1322
9.1069
9.1863
6.6604
3.0538
8.1449
7.8072
7.9424
0.50854
2.8148
7.7619
2.3277
9.188
7.1084
2.1194
3.1734
9.9331
0.73954
5.4946
0.438
7.5845
9.8548
9.9126
2.2682
8.3572
9.8496
4.7086
5.9502
1.8633
1.0167
9.0976
8.7256
6.7749
9.9958
4.0338
8.177
3.6507
7.6853
4.5346
1.9522
5.3918
7.9441
8.05
3.5462
9.8991
8.5107
0.8336
9.9846
9.9787
9.6999
1.673
7.8682
9.3191
9.2143
5.092
6.237
4.3761
7.0777
8.8659
2.108
8.3788
8.7348
5.4147
8.2515
7.1241
8.7867
6.2289
7.37
5.6254
0.80791
9.9996
8.3089
5.1862
9.4913
7.0535
4.8147
9.7078
9.2925
8.7687
5.7957
7.8948
9.793
4.6637
8.0957
9.8347
9.9743
9.8602
4.4166
7.3622
4.0457
9.6872
8.0816
9.7226
5.6829
8.4608
6.3205
2.2006
7.7462
9.0785
3.529
0.69513
3.8352
0.72024
8.7233
9.7683
0.55327
9.4702
9.9873
9.737
9.9852
4.0454
4.2965
7.8794
8.8176
7.2937
5.1163
4.3459
9.4307
9.9939
5.2991
2.1316
9.0417
3.5354
0.65644
9.5095
9.6244
6.6455
7.6321
4.3487
7.5419
9.8064
6.6343
9.76
0.92493
8.8847
7.9994
9.6534
9.4628
3.5582
8.598
8.8718
1.5367
3.1798
5.8388
9.8457
9.3424
8.9168
5.9522
1.1977
2.8669
8.0871
7.7211
4.095
3.5822
8.8876
8.2962
1.2977
9.0694
8.1684
7.8436
9.3766
5.0709
0.069131
9.8643
9.9049
6.0854
9.5444
6.8519
0.94089
5.2917
3.5406
0.90068
8.7563
8.6616
0.14925
5.1224
9.9632
3.6761
1.5901
6.982
0.60949
2.6614
9.3842
9.8898
9.9557
8.5329
8.5301
9.4773
8.8192
8.945
6.675
8.717
0.49643
9.6055
6.797
7.4015
7.6561
4.7747
8.1408
7.458
8.3729
3.994
9.999
1.9302
1.8467
6.8104
9.9503
2.0804
1.1237
9.9846
9.9782
2.7272
0.072164
4.6912
2.5885
6.4378
0.76323
9.9947
7.2994
7.0153
9.8414
9.4923
4.1091
9.9662
8.688
9.5399
9.7942
1.7584
9.8339
9.4054
8.5589
2.4715
9.9481
3.7655
8.3912
4.0096
7.07
9.5825
9.9183
2.5249
6.9843
9.9999
8.302
6.3584
5.0855
4.222
0.9007
9.4784
7.0819
9.8913
9.0917
8.8488
2.1527
4.445
8.3362
9.8934
6.0835
5.9318
9.6527
1.7528
5.3793
5.826
7.4282
10
7.9158
10
7.8924
9.9436
3.7033
8.3551
1.998
3.81
3.9418
2.4658
8.9062
9.9056
5.019
1.3105
8.0273
1.7138
7.2264
1.102
9.6242
9.995
5.4397
7.3834
7.371
3.5342
9.918
3.3076
5.5844
9.3324
8.4068
9.5249
7.1484
1.0826
5.9529
4.6516
9.8581
5.8478
8.9131
0.81172
1.2651
1.892
9.9982
6.2248
8.8568
7.5566
3.6711
1.7675
9.4983
9.4797
1.836
4.3545
7.602
3.4676
9.1795
0.91502
8.148
6.1805
8.7891
9.8191
9.9991
1.9282
8.3838
9.9797
9.5924
9.8465
5.9547
5.5119
7.4966
7.9709
9.9065
4.7505
4.6284
8.1611
9.3235
3.3463
6.5123
9.7286
8.1972
6.8054
4.3913
2.854
2.4172
8.0339
0.46896
6.995
0.83509
3.009
7.9262
4.8494
0.25427
3.3799
7.9541
7.604
9.3944
9.8713
6.8579
9.9775
9.1867
8.6338
9.5743
5.1405
5.922
5.1671
7.6215
1.7315
9.6236
2.6245
1.373
7.7141
6.8623
1.4093
9.8666
2.0078
6.8848
2.8657
8.8299
9.1821
8.7818
6.4207
6.0092
9.8613
7.6281
7.9797
6.9808
5.1316
9.1559
9.729
1.5034
8.2955
9.3392
6.9394
6.494
3.7697
9.7583
2
10
7.2821
8.8001
7.8547
4.7023
6.2966
0.43631
9.4458
4.2254
5.5549
4.1793
9.685
0.81618
7.8424
6.3878
6.7336
2.0761
3.604
2.3859
5.9156
9.7173
1.0435
6.6325
0.48507
1.4345
1.7978
4.93
3.5761
9.6419
9.535
9.9984
8.1527
9.5135
9.1254
9.3587
7.365
6.0482
8.5932
3.5661
9.6999
2.9331
9.4952
7.528
9.959
8.3071
9.5192
9.9925
1.9356
9.9443
2.1016
0.1223
3.2422
9.8481
8.9016
9.2486
3.322
9.5963
9.8584
0.077009
1.8674
5.3498
9.8556
8.833
2.9719
4.2471
9.7782
4.8107
9.2833
3.0954
9.8846
5.0792
8.2501
9.9692
6.1758
1.3459
3.8696
9.2593
9.5184
6.9617
4.8715
7.0597
5.9424
7.6067
3.122
8.1355
0.61763
7.7495
9.9617
6.4047
9.3165
6.2288
7.9244
1.3386
2.5981
7.6226
1.7641
9.2696
9.8689
2.7591
6.5297
7.5998
2.2403
9.8978
9.7524
4.3594
3.9781
4.9263
9.202
2.3154
8.9871
1.2017
9.7383
7.9951
9.013
1.8682
8.5291
9.5916
1.0892
7.9218
3.726
5.5914
9.887
7.4201
9.9515
9.3182
8.682
9.9327
4.7761
9.8078
4.1384
6.5159
7.5897
1.16
4.5759
2.1475
2.3121
10
8.151
0.92773
9.9715
7.3971
9.9217
9.8184
6.6156
5.9044
6.9493
0.36828
0.030874
6.2234
8.5387
1.9096
9.8609
8.6035
6.3909
7.733
7.1436
0.70538
9.9911
8.9793
5.498
6.9597
9.9185
7.2866
8.3687
5.5426
8.8716
2.5149
3.46
1.5692
5.5174
7.966
8.9739
8.8377
9.9742
0.94545
6.6201
0.7927
3.2594
8.7792
0.88752
4.2149
5.8374
9.6205
7.5749
4.4755
8.3032
0.0027837
0.29567
5.5414
9.6734
7.6548
0.16312
9.3805
9.8112
9.2766
4.1259
9.9616
0.52828
2.7601
4.5016
3.4805
2.7854
6.0701
1.7616
9.227
5.0145
9.4238
2.0601
7.1294
5.3566
9.4514
8.726
9.1853
9.5479
9.8701
5.5509
9.6128
9.3684
7.9158
6.8179
8.8208
9.9714
9.9053
9.5461
9.0009
4.459
9.4681
3.5402
9.8841
5.0859
2.2057
9.1515
1.1772
7.805
8.124
2.3607
7.8823
9.9985
1.8028
0.75914
0.25804
4.6884
8.1468
9.9734
3.6958
7.8421
6.9949
6.938
2.4316
3.1644
6.7273
5.9237
6.2392
9.2851
6.0292
7.9519
9.376
5.0736
7.1505
9.9447
1.445
7.5297
9.7887
7.5095
6.967
9.9566
8.9458
3.5242
1.0245
8.2791
3.6323
6.8689
0.68942
9.8089
9.1532
9.7373
0.13224
9.0704
9.0338
9.9543
5.655
8.1699
9.9949
5.984
9.9816
4.2665
2.7591
2.6505
4.2364
1.5896
3.6493
0.55893
9.9099
9.426
7.282
9.9635
0.91466
9.2986
3.4179
2.9016
8.5395
9.8436
9.2289
9.9083
0.63045
8.7229
9.9446
9.957
1.8175
1.335
1.0271
5.2858
1.6336
3.8833
9.8978
2.1863
9.5917
8.4736
4.6364
9.7974
4.4415
3.8992
8.087
8.2888
9.5604
1.2008
1.6046
9.9493
8.4652
7.2673
9.1402
9.3095
6.964
0.21128
9.5838
9.9852
3.0494
8.7003
3.0225
9.936
9.9182
4.4974
7.251
2.0529
1.6642
7.773
8.3813
2.4254
0.68347
9.8844
3.5787
6.7259
6.4655
9.9984
3.5174
2.1497
5.2218
7.6199
9.8286
1.9894
5.2362
2.6265
9.9948
9.9511
4.6936
0.42971
9.3129
0.84732
9.5843
2.8591
5.5997
6.4836
7.3763
9.1656
6.8747
1.5552
4.1046
9.7681
7.0071
9.4516
4.3383
9.928
9.3185
7.4036
8.7757
2.1214
9.7147
5.2831
9.178
3.5654
2.3411
0.9713
9.1928
9.9498
6.0364
9.9931
5.0657
5.3673
0.99383
9.7999
8.1174
7.7843
4.1918
9.3152
8.1618
7.2892
1.4692
4.1305
1.233
0.54331
3.421
9.9846
4.435
6.6445
8.7669
3.0767
7.8171
0.86274
8.5845
0.81206
9.9189
2.9478
9.4649
4.2053
9.7953
1.971
4.3897
9.001
9.3093
8.9718
8.8649
9.8762
8.9571
9.4337
4.9838
2.9483
6.7865
9.5308
4.7278
4.8308
2.2748
8.648
8.3758
5.3639
6.0446
5.2829
1.5674
4.6705
1.236
0.44668
3.8427
5.3302
9.8452
8.6401
8.8811
5.1567
9.3384
2.9616
1.2775
0.69424
0.25061
0.20803
5.5266
9.3815
5.076
9.0679
3.834
7.9194
9.9339
7.5979
9.7047
9.8505
9.872
7.4459
9.5779
9.7494
7.2714
8.8778
6.4253
9.9697
5.2283
9.9965
7.8089
5.3459
4.2043
4.7517
9.8879
9.6149
9.6996
6.2769
4.0506
9.3606
8.3458
3.2462
6.6282
9.2144
9.279
7.6515
9.6379
2.9535
6.7306
9.9916
7.3511
4.9708
3.9232
9.9848
8.9261
8.5976
6.2033
9.8235
8.3221
7.461
9.0488
9.6234
3.9673
2.7589
9.5862
9.8559
2.3655
9.8001
4.1565
8.2035
7.189
7.9353
9.8
6.4315
5.284
4.1879
2.8919
9.8765
8.596
6.3297
0.65781
2.5859
8.3006
9.0294
0.2055
8.87
9.8712
9.0037
5.2698
2.5753
9.7925
2.3939
9.5955
8.5161
8.5585
5.1345
2.7971
5.6462
9.9982
6.4647
9.0523
9.4301
2.8949
5.8524
0.65183
7.1254
9.1834
7.3085
8.939
9.1117
9.9865
9.2845
7.685
8.4978
4.6911
6.5524
3.2252
3.8104
9.9816
9.9136
1.2937
1.3578
8.455
9.5434
9.875
6.3349
9.3533
7.5888
9.0587
5.4314
9.9863
6.894
2.4204
3.608
3.5634
9.0235
8.7445
1.9066
4.8603
6.7255
3.0801
9.0443
0.33407
3.6519
0.82143
8.655
8.9618
1.1812
1.2698
4.6176
9.6957
7.6239
7.8339
5.3434
8.0675
8.6155
1.2939
9.4595
2.6116
7.1414
6.8697
9.875
8.9328
1.8529
4.6629
8.8034
7.0494
8.5781
9.8957
3.8488
8.2509
4.3644
3.561
4.8974
7.4383
8.8239
5.6316
9.2563
9.9754
9.6763
9.5707
9.8035
8.6887
1.4313
0.44742
9.5166
6.9881
9.9827
5.024
9.8737
0.51039
8.6968
6.5807
8.204
8.4896
8.5799
1.7239
9.9566
9.9998
8.5154
6.2813
0.50636
9.9998
2.8148
3.0292
9.9915
8.2863
1.7349
7.4841
5.7989
8.9637
4.9819
2.286
9.7307
7.9893
9.5483
5.5052
8.4834
7.0629
9.9992
9.0353
8.5006
9.6494
5.5776
0.80625
0.33021
8.7162
4.7964
8.9227
0.046124
9.9772
1.0722
9.0384
6.5349
3.5736
1.917
5.1977
8.8746
2.236
9.4619
9.2752
7.1328
9.893
5.1393
9.3198
8.2205
8.7406
7.7054
3.9322
9.9798
9.9731
3.5496
7.1988
7.0061
7.3413
9.7541
8.7905
6.1812
6.1942
9.9228
0.77731
9.7951
4.9034
1.6196
9.307
3.2219
9.2519
1.558
1.0862
6.683
9.9081
7.1556
9.9792
5.0076
6.3095
3.83
9.995
7.8068
9.9888
6.1082
2.8533
4.0624
9.9668
1.0529
9.9957
9.9815
0.21541
9.9712
7.4276
9.4615
9.9688
3.0356
5.6048
9.7142
8.3562
4.875
9.046
2.365
9.8736
9.6679
7.4211
4.2757
7.1967
8.6042
3.9603
7.877
4.9061
5.7001
7.091
0.20074
6.3916
0.25046
1.5993
8.1973
2.7667
9.0066
9.9602
9.0459
3.38
1.8145
4.1743
7.2661
9.9644
2.5792
9.9915
3.2946
8.1429
2.29
9.7132
4.8598
8.0582
6.2002
6.5366
9.8461
0.20074
6.2442
9.9412
5.7628
8.9461
5.2831
9.9978
1.8224
4.7147
9.3622
9.9059
0.066037
6.7274
9.5163
9.0915
9.2883
5.814
9.4888
6.0648
1.8614
8.6175
7.7279
6.2471
6.6851
9.7782
9.9756
1.3213
7.3874
1.1721
9.5811
0.17654
4.1061
8.9969
9.8405
9.1982
7.014
3.0196
4.7345
5.0057
2.733
9.9994
8.4127
8.8769
1.6825
7.4587
8.4844
3.9567
9.6069
7.2774
0.27543
2.7645
5.1171
1.8946
8.6131
3.9396
6.8564
9.9959
9.7219
8.282
5.0505
6.6173
4.9012
4.1789
7.0076
4.1701
9.7334
4.3439
3.1132
7.5235
3.1577
0.17545
5.5875
9.6871
8.8646
0.047082
4.151
5.3795
6.1754
8.9774
5.6261
9.8717
8.3806
9.953
8.5934
7.1887
9.906
5.0227
7.9014
5.2793
8.9627
9.0459
9.2311
8.1314
2.2857
5.209
0.38687
4.8704
7.459
0.90682
6.4666
2.3685
9.0389
8.9334
8.5044
0.57422
9.7949
6.5841
9.4141
9.3483
7.8116
7.7247
0.13207
9.999
5.2479
9.3171
3.5057
6.1489
7.3653
3.3557
5.2633
7.6321
8.431
6.3691
2.9349
5.5794
5.9051
4.059
9.1327
4.6599
6.8462
1.6597
2.7185
8.8448
0.39794
1.1808
7.9119
5.8287
5.9888
8.9979
0.52995
2.757
9.8943
7.9939
6.2864
1.8371
8.9998
7.744
0.27247
8.9853
9.6014
5.8215
4.2332
4.9262
9.3813
0.44127
9.6154
7.336
9.7545
8.8937
5.7478
0.98816
9.1912
9.9001
9.9674
2.1554
9.9421
0.38156
0.27754
5.6339
8.9798
8.5945
7.6382
9.3326
3.0349
6.8641
2.5399
9.8875
4.2108
0.99957
8.2267
5.4497
9.7034
9.3291
9.7943
7.9287
6.1596
1.9087
1.9527
9.8994
1.7113
3.0395
6.9906
9.9951
4.1911
9.3239
6.0933
9.0397
9.7046
9.7479
4.2496
6.0716
7.7214
9.011
4.102
1.8556
9.9434
7.5694
8.3018
0.64095
9.2817
7.1831
7.8684
9.341
9.9571
4.7149
7.8516
1.7049
9.6847
0.93235
1.5324
9.169
6.0304
9.8448
2.1017
4.5485
9.7957
8.466
9.4095
7.6038
5.3114
7.1002
6.4183
7.3824
8.53
9.9364
0.034354
6.0614
9.2225
9.5474
6.1644
9.2229
8.4704
9.9372
9.6519
7.4576
3.547
3.939
0.51281
9.5567
8.7703
4.419
7.1075
9.7186
6.8625
5.3636
7.5075
5.98
1.16
9.0492
5.7798
8.3178
6.9072
5.2264
7.0926
5.5676
8.1544
2.2032
8.0888
9.4397
9.1215
5.3853
9.8372
8.4296
6.3474
3.4166
9.6517
9.3098
0.039021
9.9561
2.2715
9.7509
9.853
9.9069
9.8858
3.6617
9.949
9.9671
9.9936
9.9981
9.6058
3.6313
5.5407
9.9008
0.51073
3.2097
4.6945
9.4669
4.9343
8.8444
6.5933
9.9704
9.4824
3.4009
9.7143
9.7252
9.6594
7.9184
7.402
1.0979
9.7465
9.9958
1.0236
2.6546
9.0272
7.7313
9.1344
0.63298
9.9016
6.6785
1.461
9.996
7.6572
6.9556
2.16
6.8396
9.8444
9.2172
9.4471
9.9173
3.4564
8.0014
9.874
4.5775
5.5644
7.9726
9.9539
0.032763
9.8262
9.0733
2.4722
9.9428
7.2871
4.6209
9.8479
9.3865
8.1946
9.3342
5.8422
8.6671
3.9874
8.0722
5.8134
9.15
5.1193
3.1049
6.2242
4.4365
6.4202
5.0448
7.3654
9.9931
1.4802
0.89695
5.0231
5.0143
7.0119
6.3641
9.8242
5.0773
4.3655
9.4754
9.6326
2.4743
0.23553
6.563
9.8517
4.6459
9.9991
2.3727
3.1645
9.9414
7.2581
1.9219
5.4442
4.1152
9.5647
7.8209
6.149
9.4104
9.5104
9.1397
4.7869
5.8257
5.5303
6.0664
0.34413
9.1462
7.8615
9.8467
4.9157
8.3961
7.5139
9.2036
3.7909
9.7275
6.9282
9.9846
5.7912
3.4202
8.4915
6.4957
2.8047
2.4602
8.2664
6.2974
8.4251
7.916
0.57155
9.2867
7.8287
0.89545
3.4752
0.092836
8.1832
8.9161
6.2143
9.9952
9.5688
5.3152
0.76758
9.8225
8.1718
1.0433
3.5235
8.4797
5.4539
7.6177
9.2094
7.7675
9.9344
5.8655
2.1022
1.9741
8.222
6.7046
7.7131
7.86
1.8328
6.0304
6.2188
2.0833
0.93005
8.3955
9.4704
1.44
6.1322
2.8331
9.9995
3.9804
6.3028
9.5689
6.0687
6.5452
5.6429
9.3337
3.8916
8.8094
6.5361
9.6918
7.7905
3.7084
1.0902
9.8696
1.9307
7.5308
0.62662
7.8954
8.5579
2.7468
7.0706
0.092598
8.6883
7.7348
9.9916
1.6859
0.88708
8.3072
0.39364
7.4861
7.3805
6.6676
7.3074
7.9961
9.9999
9.8301
2.4747
6.0865
8.5786
7.1441
0.49301
9.8549
8.1953
5.8005
6.2927
8.5995
5.0464
4.7628
0.74227
4.847
4.1062
7.9039
3.6819
0.13214
1.9519
7.0444
8.9817
9.1083
9.3989
9.7824
9.5769
3.3627
3.846
6.9985
3.482
3.9576
3.6495
1.2962
1.7764
9.9069
2.4402
6.2588
9.9938
4.6812
3.74
9.7594
9.9974
0.26282
2.3463
5.2112
3.5984
8.7836
2.5754
3.7728
8.3241
8.4007
2.9516
9.3045
8.0848
0.85417
1.1283
9.9887
4.8295
7.9518
9.398
9.5961
4.225
8.9591
7.5821
2.9572
3.2721
2.9427
6.131
6.0265
4.7402
6.1532
9.3576
9.6381
5.5699
2.1582
0.38542
9.3577
5.9607
6.177
5.2118
9.8601
7.5577
6.3121
5.8531
5.8006
9.5127
0.79493
2.1048
4.6705
7.7789
5.4307
3.536
8.9591
3.675
9.445
8.4394
8.8698
8.207
2.3862
4.0472
5.8354
9.3867
0.14759
6.6303
7.5205
7.986
6.9137
4.2271
5.9509
9.7673
6.5191
9.2341
8.0851
4.9257
5.6234
9.9977
9.4827
6.2523
9.7012
5.0561
1.3622
8.7935
0.19316
8.4966
5.3502
4.88
6.1996
3.793
9.6426
9.1896
4.0519
7.3312
8.8679
4.3047
9.7964
9.548
8.8078
1.6707
6.3072
8.5216
3.9755
9.6197
7.2582
10
2.6198
2.3567
0.35489
7.7986
9.4975
0.75835
4.1447
5.2435
8.7167
9.8683
5.3201
9.978
10
6.9562
7.337
8.8777
8.6616
8.1191
5.7456
5.6656
8.9339
5.6863
9.7961
0.44885
0.27808
4.9507
8.7552
9.9872
9.4974
7.9364
9.0469
9.979
4.0566
1.5636
2.7406
5.525
9.7805
4.0619
7.8427
1.6822
5.0636
0.95253
8.5617
7.8179
6.923
3.3458
7.619
0.35869
9.9406
1.0883
9.354
9.9955
9.2263
4.7152
9.1577
5.201
9.7218
9.243
6.123
0.74362
3.2344
9.7036
9.8409
9.8881
5.5002
4.9899
8.7058
1.2664
6.1302
9.6823
1.2898
3.2443
9.7721
9.6261
7.8445
0.81951
5.6675
0.68619
5.9373
4.1408
6.9937
9.9934
7.9957
1.1729
2.4161
2.548
2.415
9.8635
2.1996
3.2288
7.4529
9.2972
5.6866
8.2017
0.83076
6.3113
3.9757
7.0791
9.9986
3.942
9.4837
5.9313
9.1386
5.0293
0.017729
3.3923
8.9563
9.8268
9.9795
0.25765
9.5255
1.9045
5.4474
9.1913
1.9204
7.0211
3.3162
9.0834
8.8465
6.9836
6.8912
7.552
0.82989
9.6879
5.1942
4.5989
9.9938
5.3995
8.0552
6.2967
8.8438
7.497
8.0112
9.4714
9.029
1.1817
7.7695
7.0898
7.0263
9.7787
0.34886
9.9974
3.4736
9.8749
6.7011
7.7815
9.6771
7.2147
6.2532
4.164
3.5486
7.3831
5.5319
1.5105
6.4319
9.9102
5.2443
7.8833
1.9569
1.9442
6.8789
9.4202
6.9376
8.3932
4.5473
9.9943
9.9908
2.4853
1.5605
4.5339
9.009
9.9016
9.9871
6.712
4.1201
0.96187
7.5645
7.752
6.7335
4.6435
2.356
6.6445
9.7178
8.7748
8.2144
9.0197
7.9723
6.4013
7.3968
8.84
2.9667
8.8138
9.4889
0.22829
6.7969
9.9986
6.506
8.4837
9.4944
8.6956
5.7337
7.8786
0.1535
5.583
9.4943
3.9446
9.8452
4.1588
0.20756
5.7968
7.437
2.5957
7.3356
8.8431
8.9135
8.6488
7.9086
9.9727
3.946
0.1896
8.6967
6.347
2.2623
6.7608
9.5847
3.2179
0.14327
4.5586
9.5025
3.4519
9.6429
3.6242
9.2061
0.57182
3.2595
4.1765
2.4586
9.0532
7.2875
9.9363
7.1373
9.7535
8.8196
3.3796
8.8991
7.34
8.9933
2.9043
7.831
7.0832
9.7625
9.9259
2.2006
9.8017
9.3122
3.1663
0.022291
9.9646
9.2673
9.8794
0.27952
7.3485
9.6531
8.5661
9.9384
5.6073
4.4615
9.5563
9.9077
9.4741
8.582
7.2352
9.2108
0.81788
1.1678
4.049
9.7647
7.9371
9.8712
5.5124
5.1577
5.9634
6.7458
9.968
9.9507
4.2639
9.5522
5.9009
9.9215
7.8186
9.9721
2.9975
4.4659
9.3532
2.7349
0.2929
9.9068
0.0005856
6.5036
6.099
2.9444
3.6142
8.0831
7.9643
5.5419
7.7228
0.98605
0.30498
0.46513
1.3449
8.1728
3.5713
9.3825
7.9582
3.6239
9.9976
9.6428
1.9882
5.2985
0.15802
8.142
9.7266
5.4735
9.9744
5.586
2.7085
6.4387
2.4148
2.6369
8.0575
9.9977
5.8588
8.9777
4.3322
7.5638
4.7661
5.8734
7.2837
8.0891
1.8589
9.9971
8.1793
9.1144
9.545
0.72925
8.5668
2.2527
7.1609
1.2175
7.7265
3.0832
4.7825
9.7761
2.5253
9.4254
9.1302
6.4484
9.9872
0.14457
7.9861
5.736
9.9668
3.5349
6.3839
9.9203
9.348
6.508
9.9516
4.4218
3.3114
6.7957
8.6991
9.9883
8.7535
9.8613
7.7715
6.7523
3.7925
4.1416
7.6198
0.47026
3.2338
9.904
9.8868
6.7564
1.9397
1.2316
6.77
0.27235
8.5916
9.251
2.0791
2.1227
9.3731
0.82683
5.709
3.65
9.9798
5.8657
9.4063
6.4142
9.9815
6.6185
4.1916
3.7445
8.6333
4.5524
5.6132
2.966
9.996
0.75978
4.361
9.9661
8.2628
5.8498
2.9206
1.9548
8.958
9.0866
9.9917
6.4965
9.9452
7.1939
8.1771
8.5302
2.5597
8.3553
9.8322
9.9505
3.5452
8.1801
9.99
9.6288
9.3859
5.5435
0.14205
8.5339
4.4725
3.6801
9.9656
9.8325
8.8744
0.18592
6.8836
5.7084
5.0414
0.67165
9.9416
7.0001
4.0801
8.8694
6.0657
9.8932
3.8136
4.8864
4.5655
9.8167
5.8109
2.2214
2.6816
1.3237
1.2311
2.575
9.9084
3.5263
9.2955
7.0389
9.8733
5.462
9.8154
1.2903
9.6401
6.0028
9.9394
4.4103
4.7428
9.9914
2.8547
2.1794
2.9975
1.9087
7.148
2.3825
2.5572
4.8496
5.291
9.9121
9.6611
1.1987
9.6913
4.4817
1.1985
4.4047
8.2354
1.9284
9.7632
6.4855
9.2701
8.5194
3.258
4.6734
6.4699
9.1308
9.808
1.7668
9.4958
1.0011
5.701
4.8627
9.1025
1.6017
9.9953
9.6668
9.4477
6.7364
0.23765
3.1869
4.4986
8.674
9.3521
6.0288
3.2454
0.89185
4.9633
9.7773
8.2043
9.1107
4.0407
1.997
9.9866
5.7389
3.5767
9.9989
5.8992
10
9.8062
8.4889
7.9059
1.9458
9.9335
4.703
9.9462
6.3875
8.7802
9.1325
9.7534
3.4462
9.9301
9.9928
3.0884
2.8238
9.7789
9.396
7.859
9.7338
9.2996
1.5235
1.2839
6.2644
9.5377
3.4567
8.4619
4.6321
7.6716
9.8374
5.6704
9.3888
9.939
5.2434
7.5843
7.7498
3.8491
6.9798
7.1058
8.1518
4.8213
6.4597
7.5914
7.5216
3.8391
9.7072
6.9276
9.5368
5.6165
2.8354
7.3008
2.7211
1.1621
9.9933
3.7339
3.8188
9.6477
9.7302
0.55674
6.471
1.4668
9.9994
8.1774
6.7769
2.8498
1.9354
7.5023
9.857
7.0343
5.4363
5.6832
9.9983
0.94638
6.6563
3.4659
8.6454
9.7088
7.7449
9.2992
8.7897
7.8469
4.4337
3.151
4.407
6.1657
2.1879
7.0954
7.5327
4.8516
9.9271
3.6747
4.591
9.4043
1.9061
7.7412
9.8461
9.7597
2.9182
8.8475
2.2404
7.9083
7.111
1.7262
6.781
8.4901
4.6848
4.749
2.2577
9.5525
5.5346
8.0841
2.2014
9.457
8.525
9.2567
9.5986
9.4271
7.7527
9.7565
7.6019
9.8053
9.2271
9.547
6.7758
9.9998
0.75894
4.946
8.9253
9.6028
7.8946
9.9966
9.6079
5.9942
9.2962
7.1055
6.503
3.12
0.46647
4.8296
3.374
9.9299
9.4318
5.6167
3.8106
4.6942
9.8753
9.7449
5.9249
8.1603
6.8208
9.7195
9.426
5.6268
4.9331
9.5716
5.7126
9.4565
7.6525
7.5282
7.402
5.8064
9.5227
3.1277
1.196
9.0649
1.3351
8.5783
5.859
4.2656
7.405
9.8698
9.1373
9.8313
8.6181
6.0286
4.7548
5.7874
9.6307
5.8269
6.5657
8.4076
8.6839
3.2172
3.8168
8.7644
8.6226
8.0768
5.4449
7.5857
4.6105
4.3103
9.5199
9.8509
8.6437
8.165
0.53272
2.4216
8.8964
9.922
7.4471
9.857
1.0285
6.2708
4.7507
7.4724
8.9621
5.1756
0.072206
1.9431
6.724
5.6513
2.7404
9.6215
9.6169
2.4184
8.6925
1.452
0.33803
9.3453
9.9774
6.3677
5.1916
1.5179
8.28
5.6334
1.0028
7.0701
9.43
5.0748
4.0839
0.21838
1.6806
8.5377
9.9973
5.4773
9.9921
2.1506
9.2916
9.2843
6.5326
4.4445
8.1872
4.6503
8.315
1.9447
9.9995
5.4594
8.0482
9.9849
0.97613
7.7962
9.9873
9.0354
8.9038
9.9795
8.9222
2.3543
6.4269
7.9601
4.2192
2.1232
8.926
1.8823
4.2092
9.9989
1.7457
5.1074
8.6567
8.6122
9.8388
3.991
9.3714
9.7972
6.5412
9.622
3.0728
9.5941
0.045657
8.7516
9.6282
8.9987
5.7394
0.18382
3.196
2.3065
8.1466
9.9165
8.5515
3.964
9.8205
8.7007
5.9647
8.0455
4.7453
7.5972
9.9681
6.3167
7.8773
8.4956
5.8124
9.7867
9.0783
0.18679
6.6507
8.1966
1.8805
0.28415
1.3233
7.9004
9.5642
9.8001
9.6953
7.8054
9.9394
6.8801
9.7955
8.9354
0.22813
3.9899
9.9831
2.4111
9.8112
5.5018
4.1665
8.7497
9.8661
0.18395
6.489
2.716
4.367
5.3637
9.2951
6.7618
6.6039
4.0392
2.6019
9.5143
9.4742
3.5459
6.1934
9.9522
9.0184
1.4548
9.945
5.5994
2.9163
7.9024
8.3233
6.2614
9.3534
1.805
9.9628
1.3561
2.7111
5.7558
8.592
7.7221
6.1194
1.2634
9.0298
9.8606
9.363
7.9737
3.5283
8.3862
1.2628
3.8594
8.4061
4.0562
9.9814
9.0056
5.2759
4.2566
0.16907
9.4495
9.9955
1.1775
6.6976
0.60327
7.1141
8.8962
9.4592
9.0978
8.5565
9.9932
3.8479
6.5669
1.1255
9.9212
9.9998
5.8233
0.38472
9.8004
4.766
9.7495
9.7285
8.8317
9.8888
9.8022
9.6865
9.5198
7.6714
9.2534
9.912
5.9363
1.4113
9.9497
7.946
3.5883
5.1448
7.1693
9.3997
2.33
7.5388
5.6826
2.5061
9.9221
2.498
5.8281
2.3189
9.1041
9.9984
0.26586
9.8855
5.1289
9.7624
9.9801
7.7048
2.0779
7.8513
6.9073
0.34446
6.6573
7.3757
7.2306
9.8733
2.3609
9.7291
3.0833
5.2694
0.66896
2.3385
3.54
9.5458
6.8286
7.0714
8.9474
1.8061
7.4661
7.2939
9.9772
2.7809
7.444
9.68
8.6913
7.4808
2.9202
2.0548
1.8726
8.4237
2.5717
8.5082
1.1115
9.9657
6.0205
8.2929
2.7697
8.0964
7.917
0.48253
9.9951
7.9279
8.3369
4.1233
4.8642
6.7966
9.3517
9.7107
9.9354
9.2267
9.7443
7.2313
8.603
3.2541
3.6162
8.4237
8.0492
9.888
9.9146
6.5891
6.6966
2.6559
2.7224
9.6489
2.2196
9.606
8.742
4.3599
9.317
8.6158
0.97795
9.9664
9.9879
3.6646
4.0414
8.3063
3.616
9.3471
2.2042
9.9957
6.8166
6.4156
3.7382
9.308
8.8686
7.1988
6.1339
1.0487
9.9232
4.7188
9.9998
8.3734
4.8682
2.4991
9.5444
9.8292
7.997
2.9339
3.6499
7.5133
9.8524
8.1676
2.6617
6.4208
9.6527
9.6666
8.8056
9.7514
8.322
5.4437
4.3149
9.8839
9.0719
3.1715
3.133
2.2254
5.8924
1.2918
9.0249
8.4789
9.2643
3.0275
4.0358
1.0071
7.5101
7.4119
4.395
7.2591
9.6469
9.7436
9.9392
9.7561
5.8509
2.4369
9.9599
9.9864
4.1052
9.9734
9.9753
9.2567
9.4175
7.8315
0.24465
6.3129
8.3693
9.621
3.0995
6.0281
9.9804
1.0289
6.0346
9.4072
7.6111
8.7954
7.604
9.7566
4.8018
3.2643
5.8918
9.5775
8.4377
5.5578
5.1027
3.463
9.1525
0.30101
1.7364
3.9547
8.192
1.0076
1.0522
6.3532
9.9999
6.4481
2.9268
1.7453
4.1669
0.096015
3.8584
1.4521
9.4259
9.9768
8.8401
1.7241
9.8587
9.9824
5.8327
9.7365
7.7254
1.8288
7.4801
9.6773
7.5948
6.4291
9.9314
9.9982
6.5196
6.1153
8.0444
5.083
6.347
1.112
2.7848
9.9899
7.6376
6.6522
5.699
8.1644
6.7703
8.8826
8.7465
8.667
9.1608
2.861
4.5107
4.7815
9.735
9.7717
6.2611
9.9926
9.3351
5.226
5.1286
7.3082
8.9472
9.3663
9.989
0.027158
9.641
9.0984
9.9008
6.8069
8.487
5.5179
6.1666
9.5751
2.191
3.7309
9.9851
4.4024
2.7743
0.27907
9.279
3.9834
6.9308
9.978
7.4537
1.7012
8.8672
4.8088
5.5696
3.4081
5.8121
9.8734
9.9282
7.8665
0.99645
3.5112
8.0523
9.0548
9.9099
6.6308
2.5751
5.1563
9.5649
2.2237
9.2417
9.3764
6.3611
1.46
5.7282
0.55837
9.947
9.2412
7.9495
8.4548
2.8652
2.968
7.2443
7.8563
8.771
5.0925
4.7837
9.9288
5.3589
3.9091
8.9787
8.2821
4.3424
9.1677
9.0353
0.77826
6.3133
9.7495
9.0031
3.0129
9.9988
8.3426
9.7858
2.316
8.8741
7.9883
2.3985
7.4571
2.9962
9.1824
4.414
9.9785
9.5699
3.4378
3.1472
9.9547
0.79849
9.5749
0.18505
1.3426
9.0236
9.9963
7.9065
0.79916
8.5378
4.971
3.034
1.6822
7.4446
0.087535
1.0708
4.218
9.997
5.7337
8.0004
7.9649
5.0135
8.4535
2.4186
8.6158
9.0403
4.0136
6.547
9.6601
7.2916
9.6757
8.8706
3.0461
0.72852
9.6614
1.4818
6.7962
2.5419
4.873
1.5358
9.9988
9.8615
5.5423
0.46126
4.952
5.8567
9.7952
7.1444
4.8087
8.9588
6.4229
9.9999
3.3507
5.3488
9.961
8.221
8.6372
6.7647
6.3796
6.2464
1.6612
7.4957
9.7987
9.5865
6.6455
7.2367
6.5713
3.007
9.7614
0.27392
5.1182
4.0319
2.2915
9.9698
4.8
9.693
8.5955
5.0177
0.575
7.1361
8.1748
8.65
1.3658
2.6594
9.9997
7.8243
9.9963
3.6177
8.073
9.9261
1.8278
5.8057
9.4691
9.891
2.7464
1.7947
0.48435
4.8002
9.7575
5.0174
6.7965
9.9614
0.52836
8.3733
9.5714
7.1694
9.9895
9.7865
3.6637
5.1474
0.72949
7.7821
7.9473
0.51895
9.6734
8.5975
9.9262
9.9514
0.34315
1.3911
2.8901
9.8851
9.759
7.6667
3.7247
9.8256
8.4884
4.5955
6.7163
5.0151
5.3949
9.2858
0.55348
9.8752
3.0738
9.9933
1.2048
3.3585
2.1899
5.7429
8.9945
0.51259
8.5245
6.9715
9.9878
9.9458
4.495
3.0682
3.3758
9.9953
0.37922
5.8032
3.7813
0.93686
4.2396
1.3861
0.50305
9.936
2.15
9.1927
8.7003
9.9323
3.2291
7.3829
3.1331
1.0695
9.5951
6.5079
9.5697
6.3843
4.9901
9.974
9.9898
6.141
9.9995
5.6397
9.7795
2.4379
5.2211
6.0507
9.0354
7.739
5.2261
4.4148
6.8975
9.7627
9.8517
7.4342
9.9827
9.8923
5.5424
2.4904
9.9774
8.0468
5.2977
1.7888
9.977
0.10635
8.513
2.9589
9.1152
6.0532
4.2365
2.4812
5.4976
1.2523
2.2837
9.6123
6.6893
9.9104
2.7188
9.4202
0.77483
3.9452
9.0608
4.4461
5.9911
4.3536
2.2037
9.9687
6.1447
9.8779
9.4033
9.925
7.7082
9.4024
0.87453
9.1928
4.4215
0.39092
0.32824
4.2543
7.4188
9.2467
2.3907
9.9768
2.7933
5.8619
7.5182
2.4247
9.9336
3.002
7.07
2.8178
5.8914
8.7506
0.98589
9.9998
4.5109
8.735
9.7443
2.9101
9.7553
8.9062
0.14962
9.9994
4.123
9.6143
8.9047
9.5531
4.2388
1.3301
0.35194
3.1115
4.9093
6.2844
8.0493
1.0344
9.6706
5.8347
9.3972
0.75425
0.94654
1.9116
3.0488
4.8095
9.086
7.6254
6.3175
4.7263
0.38438
9.9194
3.0188
8.6366
2.3065
3.4339
3.1345
9.3956
5.3111
8.5664
0.73553
0.69212
0.59928
7.9711
8.6517
9.9886
3.0962
5.0027
7.6188
8.81
9.789
1.9357
2.2399
1.2922
7.5607
3.2054
3.5691
7.7372
9.3863
1.93
3.3539
9.6594
5.1025
4.1258
9.8535
9.8664
9.7785
7.368
6.6324
7.5742
9.5383
4.2094
2.054
9.2843
1.8274
9.3512
9.9093
9.9921
7.7255
4.1173
8.2516
6.6845
2.0552
6.0956
8.8657
9.8587
0.61414
9.9994
9.986
8.9297
8.5952
7.9785
9.998
9.6214
4.3273
4.3011
9.7761
7.041
5.8322
8.0317
8.4526
6.597
6.5716
9.905
7.6275
7.7526
4.4488
2.2569
4.8317
8.1776
9.0429
9.8616
4.6359
9.8981
7.626
1.8729
0.71803
0.66711
0.59704
4.216
9.9705
7.1743
9.6094
9.4622
8.4981
2.442
5.9843
8.9473
6.4538
3.8507
0.70071
9.9789
9.103
9.5243
6.7481
9.4749
1.5021
6.0913
1.3171
9.3571
3.9544
8.3124
2.2598
3.8503
7.8656
0.13251
0.72438
9.9291
8.9646
6.0309
9.5235
9.5027
9.7351
9.2332
9.7722
4.918
5.8564
3.748
6.7631
9.4965
2.0662
9.464
9.8275
1.4028
1.1701
6.5419
7.2243
9.7955
4.3218
9.2052
9.9882
9.748
8.9099
3.5025
0.70491
5.0243
9.8968
9.0076
9.9881
0.28419
4.9609
7.1606
6.9533
7.7961
9.977
9.9559
0.20438
7.5552
2.9575
6.9147
0.32845
8.6788
0.72336
2.7986
5.277
9.8142
3.7168
9.8703
9.8203
8.9488
2.3882
9.9987
1.1531
3.5709
9.9986
8.135
4.439
1.486
0.17916
8.021
0.97158
9.9939
8.9686
4.3955
7.1342
9.4725
9.7391
4.2137
9.8525
7.2785
9.2487
7.5965
1.747
9.8885
1.1125
9.0905
9.4302
9.1694
8.993
10
8.9159
9.167
1.6383
8.5491
9.9229
8.8286
2.6082
9.4837
9.3564
5.2157
5.383
5.7523
9.6282
7.995
2.2642
1.2859
1.688
9.9823
4.869
7.6545
9.792
6.202
7.9833
8.7507
0.54227
1.4851
9.3106
8.5335
2.5164
9.9736
5.1637
9.9893
0.91759
2.5795
0.39085
8.804
7.2702
9.5515
9.9973
9.3812
9.1158
0.72006
9.9855
8.0163
9.9924
2.9774
9.9394
7.4739
9.8636
9.3122
1.5795
5.8807
1.3322
2.0821
0.77906
7.7907
2.3777
0.85414
5.8839
6.7469
3.1529
2.8347
9.3734
8.1516
9.9023
8.1842
6.2116
5.6163
9.9616
9.9999
3.0651
9.999
9.9673
4.0642
1.6426
5.7702
8.6862
5.6385
9.2984
6.3266
7.8593
4.7318
7.455
9.6172
2.0504
8.5899
9.2872
7.3596
2.8633
0.82082
6.1753
4.3016
4.5384
6.4898
4.392
8.889
9.9776
9.0742
2.0418
6.7683
7.9325
7.5374
1.1573
8.0269
7.8315
9.2569
1.2902
5.2556
1.2252
9.8288
2.2662
9.6686
4.734
6.4636
8.7882
9.7911
4.3222
3.5306
7.4923
5.6194
1.5767
9.7832
6.1855
2.1893
6.08
6.3231
3.1046
1.0657
9.9936
9.2064
7.5889
9.9009
2.7868
5.8969
3.3769
9.5442
5.3732
5.1258
9.2159
8.9549
8.0193
4.4706
6.2307
3.5799
4.5
5.8853
9.9545
8.3628
9.8875
9.6115
3.9112
5.6952
1.9562
9.5613
9.979
7.0068
0.2745
9.8489
9.9854
8.3245
6.5586
7.4801
5.5333
9.842
9.9763
9.7244
9.5929
7.9802
3.4563
3.3706
4.7663
9.1625
6.682
4.0259
5.3262
4.0129
3.949
0.85174
8.4509
9.848
9.314
9.8352
9.9646
4.4891
2.3905
1.3927
7.1351
9.8403
0.51781
8.0181
6.1496
9.8983
5.648
0.12837
6.6368
8.8726
0.59795
1.1625
4.3361
9.3165
1.8579
0.074098
9.9604
9.6074
6.6282
9.9999
5.0939
4.4282
2.6599
2.933
8.3197
8.5945
9.7889
9.6283
0.47804
3.7602
9.4508
5.8534
1.5577
5.2417
9.38
8.5622
0.28481
2.3636
9.0802
5.013
5.8877
9.1249
5.9423
9.5129
3.9143
4.1019
2.1794
7.8339
8.0105
4.3272
5.5773
5.8522
9.2059
6.2656
9.865
7.0742
9.8958
0.078206
3.7354
9.2893
6.0092
1.332
4.388
4.815
0.29792
6.2267
5.8623
9.4709
5.2147
5.8098
1.279
9.505
6.8237
0.68222
8.9324
9.9358
6.6879
8.6282
9.8394
2.7187
9.5098
7.6527
9.4447
9.9903
1.9232
1.392
7.8937
9.8253
6.3198
7.9966
9.9138
2.5799
9.9309
7.7652
8.0258
9.0446
9.8924
9.8486
2.116
3.7663
5.4347
5.1405
9.7423
8.9401
8.6525
7.3344
9.7104
2.2147
6.2825
2.0879
1.6786
5.9215
5.496
5.2514
9.1481
4.6362
4.7439
0.71802
2.9522
9.5792
9.9949
5.6919
9.1328
9.8284
0.21178
9.0999
8.7971
7.7494
8.2466
9.8291
9.475
9.2554
0.90727
9.9997
3.3065
9.3391
9.9969
2.3961
2.4011
4.7046
2.3082
9.5316
7.2614
5.3058
4.1289
8.0301
8.0459
2.8254
9.605
4.3033
4.9892
1.6686
3.8345
2.0043
9.1812
7.3382
1.4804
7.8355
8.5034
9.9575
1.2134
7.6442
9.9475
0.27927
9.3346
9.9664
9.5557
9.7669
0.20046
5.8632
8.6411
2.0146
9.9732
9.4599
6.035
5.5901
4.7527
3.9811
8.1035
1.5165
9.3736
8.333
9.7317
9.8692
8.5737
6.1809
6.2463
6.6119
6.0966
4.4818
9.5441
0.13221
9.7375
6.1219
3.13
7.442
2.747
8.3423
4.6691
9.8669
5.4625
9.7346
7.6581
8.7832
4.2861
6.0916
7.7036
9.6629
1.136
9.9859
2.9774
9.9841
9.9902
9.3419
6.4938
9.8637
9.2384
2.5782
9.701
2.4825
1.3744
8.7147
8.6071
7.7468
9.119
9.2533
1.1615
8.4514
2.1385
9.059
4.3473
9.5994
9.1575
8.4741
9.9173
9.1589
8.7977
6.2613
9.3227
5.6246
2.9082
6.2085
9.0559
9.9926
3.6548
9.5568
8.3989
0.80666
9.7538
8.4069
4.4861
9.4292
8.6806
6.9352
9.9963
9.0311
1.9708
9.8342
7.0041
10
6.8407
5.565
6.8806
1.876
8.8267
9.2242
5.7428
9.1069
9.7349
9.868
3.9083
7.6341
8.6132
8.8707
9.9807
6.0757
9.3097
1.4098
7.9267
1.4919
8.9161
9.7005
9.5565
5.8374
5.2425
8.8131
3.4881
2.447
4.1628
4.5959
9.7647
3.0716
0.46059
1.8022
3.4851
9.9339
5.5929
9.7588
0.50647
4.2485
5.5787
5.2568
1.8411
8.6006
8.3534
7.7118
8.7261
4.3861
2.1784
4.7132
1.5754
5.2211
7.0414
4.9388
9.9708
0.46061
9.2358
9.999
8.7454
9.9651
8.1319
9.3516
8.5532
4.3226
8.3601
8.8162
2.9436
5.0849
9.9927
2.0774
9.5236
9.5459
9.8062
8.2802
9.9499
3.4852
6.2235
9.6486
3.7232
9.6452
4.1943
5.6675
6.3585
2.1764
4.6608
9.3677
0.54221
5.2533
9.0812
5.9855
9.6275
0.28986
9.3248
9.2887
4.898
5.2459
7.8604
8.3871
0.2371
9.6868
0.28556
2.6571
1.6329
6.8733
5.4229
5.4552
6.9103
6.1399
4.9005
6.1397
8.8899
2.2405
9.8947
9.5638
4.1281
9.8889
7.941
3.0699
8.6729
9.6785
3.5937
8.5514
1.618
8.7164
4.9177
9.7642
7.6469
9.7351
9.8702
2.739
6.2303
9.4302
4.6735
9.9999
1.7971
7.6474
6.748
9.5678
8.1777
4.6745
6.9956
5.773
2.5583
8.7711
9.8043
9.9998
5.2519
7.7117
0.79153
6.4479
9.9962
3.3013
6.3315
7.6304
3.4487
1.7302
8.6774
8.892
6.9025
5.1396
9.9779
9.3023
9.1141
8.3867
6.4701
6.8604
1.3006
7.0408
3.3133
7.7213
3.6548
5.7156
9.4979
0.040699
5.6004
1.9442
9.9627
9.1764
0.84103
8.0045
9.5096
1.8624
2.2998
4.0849
9.2968
9.2409
8.8584
7.5991
7.6072
3.5527
7.6948
0.62883
7.4456
3.5448
3.2843
9.8348
9.9752
5.3133
1.4558
9.2018
0.61418
5.3965
3.0557
0.060408
8.7561
1.2381
5.062
4.0583
9.4752
3.4475
9.1173
7.9737
9.558
5.3702
2.1819
8.8174
6.6803
7.4076
7.6861
8.3187
9.8654
1.4486
9.173
9.8452
0.17727
9.4438
4.0994
9.9964
9.437
8.7464
9.8993
4.2487
9.3374
1.2552
4.8424
7.4596
9.9487
6.8764
2.9559
8.4429
7.3536
6.9438
4.9079
2.6711
0.089208
8.8573
6.2229
9.9694
9.7232
1.602
7.9562
9.665
6.5787
9.9892
9.7695
9.9411
4.2258
9.9543
6.3985
2.3337
6.1166
9.9227
6.0807
7.6825
2.2056
9.3842
9.962
9.4748
6.8105
7.7861
9.8348
8.2615
9.3529
1.8039
2.8956
4.5052
9.5709
5.9136
7.2134
9.9747
0.0091856
0.17063
3.0018
7.4639
9.7158
0.039745
9.7726
2.6431
1.0783
9.6519
4.5196
3.7453
6.0324
7.916
9.9145
9.5713
7.4947
1.3648
9.5718
9.5951
7.2571
3.6758
8.1839
4.0872
3.5312
4.1508
9.0711
3.4333
5.7396
6.8566
6.3275
0.46211
9.9734
9.9138
5.4169
6.0624
7.2306
7.1101
8.6365
3.8971
6.8469
7.3233
8.4795
7.7762
7.2569
7.3585
5.2076
9.8426
9.2445
9.1609
6.2687
9.7528
0.6717
7.3434
6.5638
9.7018
9.8414
9.8886
6.6901
9.1988
2.9249
2.3196
9.1128
9.6425
9.9944
4.0644
6.0349
9.9986
2.3546
9.5451
8.6056
3.082
8.6488
9.4516
8.0303
8.9938
9.7266
4.2075
8.3482
7.2801
9.8929
0.69339
9.9492
4.5561
6.7109
1.7704
7.2298
9.9952
9.0641
0.8389
9.2708
8.0688
9.1927
2.7105
9.9739
1.6968
2.8755
9.7564
4.9597
3.4512
6.0966
9.9706
3.2932
6.2762
0.50412
9.998
7.0718
6.1661
3.5809
1.0073
9.9453
9.2993
8.7399
9.5327
2.9632
8.8035
3.7377
5.9091
1.9221
7.9291
2.7271
5.573
7.4474
6.9785
9.9578
4.7933
1.1218
9.8679
8.3517
9.9972
8.4724
9.9461
9.8914
8.4464
6.6362
4.3582
9.874
2.5868
4.3263
7.899
9.9995
0.32937
0.28819
2.3328
5.9822
0.20843
0.024977
4.7474
3.6599
5.3476
9.2668
9.895
3.8649
7.3169
5.4993
9.864
9.7907
6.0611
8.7427
8.6222
9.153
5.9414
7.6778
5.5674
8.9818
5.3076
9.0909
4.0513
3.5417
9.9991
9.2616
9.4515
3.1201
9.1475
8.3445
9.9731
7.5293
3.1594
9.307
9.2658
0.89072
4.8733
7.7276
4.2496
8.1223
1.9671
5.0964
7.7266
4.9122
7.2246
7.335
8.8874
2.8352
2.3142
9.0181
7.977
2.2155
7.6754
4.3546
8.8239
8.5159
1.824
5.161
6.0836
9.8614
4.51
7.5484
5.8926
9.1246
9.2086
0.57588
8.2868
9.9987
9.9953
5.9404
0.62715
4.8226
8.7993
8.4157
8.3553
1.6405
3.2401
9.2923
7.243
4.566
8.8396
9.6506
4.4955
9.4654
0.92304
8.5568
9.4127
1.4376
5.8
8.3883
9.9866
9.9462
0.35517
4.8428
6.4834
9.7385
9.6891
8.2062
2.1483
3.6471
9.6922
9.1616
9.9984
8.5007
2.3282
9.4572
5.9854
6.0812
3.6221
6.4029
5.2096
8.8054
2.3351
5.8992
0.09707
9.2516
6.5199
5.9967
5.0147
5.863
5.8006
9.9928
6.6139
3.5444
4.9456
8.3621
8.3617
2.4414
0.15948
4.0665
7.2043
9.2634
4.7504
6.0854
3.8304
9.1823
5.0154
8.7439
3.7149
8.8843
3.6135
8.1727
7.0303
4.4364
3.7334
1.7899
6.5893
2.942
0.79776
1.752
9.827
9.9971
9.8747
8.0925
9.8451
9.8897
9.3132
9.1424
7.3619
8.9554
4.6179
8.5224
5.2543
8.5286
3.1116
8.0082
6.4665
4.7631
8.7651
2.5622
8.9441
9.887
6.8251
0.10092
5.0281
5.2396
8.4884
9.8354
4.2069
8.8061
7.4943
0.67089
4.6072
4.9105
9.9778
7.5407
2.2913
5.2084
5.2131
8.6365
5.4121
9.9998
5.5316
5.3582
8.8271
5.7135
2.816
9.9094
9.7719
9.9524
8.2843
3.9388
0.34554
5.5572
9.0645
9.1412
2.8143
1.5428
2.6086
7.1878
7.2055
8.1821
6.2485
9.5775
9.9999
6.7718
4.527
0.50419
9.1927
0.53976
2.4929
0.25859
4.7096
8.7306
4.6707
8.391
3.723
6.7474
8.3134
8.9371
9.9036
5.4764
2.2164
4.7089
9.9756
9.9882
0.84611
9.8675
3.513
8.5419
8.9664
5.9809
3.2219
9.7359
9.4525
3.4941
4.1454
9.9072
0.9245
9.503
9.6678
5.1876
2.2462
1.2066
9.5094
9.9994
3.5299
8.9825
8.9649
5.0254
9.7014
0.080072
7.5948
1.286
3.3112
9.8971
9.9006
0.82357
4.349
5.3699
9.9975
9.3883
5.9867
5.3647
2.0307
8.7489
8.4143
9.7969
3.7679
4.5387
6.8882
0.76787
9.7401
6.4708
0.45035
1.7742
9.8127
9.9518
1.9577
7.8626
4.4027
1.3465
9.9863
9.2161
2.0706
4.3821
8.4659
8.0634
8.7378
9.5781
9.7446
2.5236
9.0786
9.3638
9.8315
9.8093
9.9772
3.5312
9.2642
9.5494
6.4601
8.0053
6.5359
8.8976
9.3035
9.3717
1.5685
8.8261
9.3728
7.9931
6.1461
9.996
9.1637
0.30731
3.8783
5.6326
7.8771
3.7409
9.834
8.5609
9.5469
5.3004
3.0708
6.1071
8.7415
2.367
8.4885
7.3472
8.9092
9.6232
7.8905
3.6313
6.2063
9.998
2.1899
6.3494
8.9995
0.43727
9.231
6.298
9.59
9.497
6.5657
6.0956
9.9304
7.5869
1.4507
9.1022
5.133
9.618
5.8571
9.8772
6.8938
4.1813
8.6172
8.2624
8.6171
8.6749
3.4471
2.7808
8.4548
0.18624
9.941
6.1831
1.4116
1.0144
9.3978
4.7356
7.497
4.4399
6.8491
6.6248
4.7111
9.0222
8.4333
9.3014
9.8333
9.8836
5.6217
9.9879
4.6281
9.4875
7.064
7.2599
2.8751
9.6597
0.14848
8.6253
8.6017
9.5216
6.6292
6.9803
6.0298
3.3519
9.7309
9.3417
9.3042
3.7855
8.018
6.8005
7.7751
6.0659
4.8549
4.6268
8.0232
6.3855
8.0877
6.189
8.3066
2.8524
5.1148
8.7459
9.8691
7.0341
2.7948
1.995
8.5414
9.8665
9.7465
5.3151
9.7095
9.8611
1.2712
9.0376
4.2541
9.9741
6.689
9.9598
6.2129
9.3539
9.0932
7.7712
8.8069
5.1389
8.6492
4.8404
1.5205
0.97274
6.52
8.4151
0.49284
5.3595
2.7164
3.3064
9.6426
6.7157
7.3243
9.9506
8.8653
7.9209
9.9984
9.4958
9.7153
8.0371
8.7527
9.6432
1.6657
3.4064
3.0928
9.6958
9.384
9.8885
1.6409
9.8273
8.6415
7.9719
8.533
9.7459
1.0473
7.6207
9.9606
8.8801
0.98666
4.8858
9.7101
6.4977
1.4009
7.997
6.6659
6.8424
7.145
3.0714
6.6506
8.4674
9.6638
7.2319
8.0086
8.0409
9.2925
9.1432
8.1599
7.6283
4.1198
5.0591
9.5469
4.299
8.5016
7.0554
1.0045
7.5834
9.521
9.9862
4.1726
1.7802
8.1077
7.1671
9.9719
9.9663
0.73768
5.7305
9.9456
10
9.4818
5.4375
8.0155
5.901
7.119
4.4977
2.6396
6.3518
5.1598
9.266
7.6269
9.6919
1.4994
1.004
9.1509
4.9166
8.6254
3.5272
4.6057
2.4814
6.3781
8.7024
0.11735
9.8173
1.4885
5.8461
8.795
2.3854
9.4017
1.9207
4.3975
8.5423
9.9578
8.616
8.6319
8.9348
8.2974
2.3994
9.1582
8.9806
9.3108
8.8257
6.9028
6.4311
9.2285
9.4993
9.9973
6.072
7.236
8.6392
9.75
0.59256
1.7734
8.8893
9.2563
3.2378
6.1536
5.9511
2.8108
6.2469
8.2481
9.9566
8.7026
2.5463
3.4712
8.6529
9.8089
9.7983
9.907
8.6169
2.6101
7.6702
9.5806
9.9581
0.37519
9.4641
8.4806
5.7844
0.62271
6.1456
5.3061
9.9977
4.4929
4.8155
7.5887
4.7327
9.0662
4.4086
1.3468
9.5912
9.1165
4.587
9.95
8.1816
8.625
9.5907
1.644
2.2245
1.3339
8.9574
9.7069
4.6232
4.7099
3.5723
6.6599
5.6364
3.0755
9.0319
9.4815
7.3911
0.36305
3.8027
9.5267
9.3738
9.8644
4.7095
0.89207
5.6135
8.6401
3.6807
9.9538
6.3167
7.8139
6.7352
9.8074
9.7366
4.252
6.379
5.2304
1.3637
9.8669
7.5549
9.9902
9.0984
1.5184
9.2885
9.8781
7.52
2.3209
9.7082
9.8968
8.3647
5.3189
0.97471
6.7173
6.4028
1.6319
4.5385
7.3266
3.6537
1.0368
9.982
8.8529
8.6677
0.28886
8.0102
5.8485
9.8124
6.7651
5.392
9.1718
9.9986
6.9802
1.8954
7.1642
2.6823
1.3908
9.8823
4.1048
4.2672
7.4126
1.2685
7.8064
5.7653
4.8426
4.5851
5.3228
4.8754
9.969
0.91202
6.3611
1.5623
8.3259
2.2407
3.3639
9.8827
9.7442
2.6382
9.112
9.9371
4.2964
9.3177
8.4727
9.8609
9.6887
9.5878
6.1919
6.3334
9.7295
3.7537
4.9133
0.28042
5.918
3.8512
9.9967
9.8168
3.2512
2.0208
9.8436
7.2129
8.5956
7.9134
9.8508
9.701
3.8026
5.4195
7.1587
9.8433
0.77941
4.6507
7.2121
8.6061
8.9679
8.4006
6.9116
2.6347
2.1933
9.9599
1.7877
9.6955
7.4621
7.0568
7.4723
9.9974
4.9619
4.8094
3.8151
9.9479
0.44084
8.1651
9.8913
9.906
9.9397
4.4059
6.9867
6.9717
4.8171
8.9648
1.1428
0.46976
5.7222
5.6118
1.9153
7.6856
9.0275
5.8837
9.9995
9.7664
9.176
3.7681
7.3455
9.0283
9.5899
3.8568
3.4887
6.2652
8.4423
9.8101
2.3027
9.9864
5.1796
8.2384
6.9131
5.5201
8.6196
4.5393
7.7752
8.6865
8.8313
3.2815
6.5804
8.0043
0.395
2.071
7.5517
8.6157
9.9971
4.0377
1.5413
9.7156
0.34228
9.9202
6.9009
3.3162
6.8952
1.5579
1.1501
4.5235
5.2868
1.7824
7.3847
7.2466
1.9728
9.5518
8.8928
2.0191
6.0396
8.8155
6.9433
8.3297
9.4604
9.961
9.5197
2.0736
9.7869
7.2889
2.289
0.085079
5.0593
9.9349
8.948
4.3289
1.6199
5.0335
7.8768
9.3601
7.4106
7.8024
0.15113
2.1578
7.1211
9.1863
0.1803
9.883
8.1678
7.6791
9.9526
7.2168
9.5862
8.4901
7.057
9.3652
8.5964
6.1152
4.8035
9.8691
2.2977
7.7715
6.4394
8.9391
9.9499
9.9685
3.9794
3.9488
4.9086
7.5244
4.9864
9.8104
7.9521
4.6393
5.1827
5.6395
9.9959
5.0961
8.8774
9.9821
4.3289
7.3421
3.7774
4.2127
8.235
8.0941
1.9451
8.8087
7.1461
5.1639
9.2867
2.9448
9.5733
9.9739
2.6929
2.2604
5.2959
8.0632
6.0623
7.4802
7.019
6.2254
3.3134
5.6092
9.7343
0.3695
7.3715
7.3394
5.8835
0.14282
9.8294
9.9649
9.9855
4.2816
4.2621
1.0718
2.2882
9.0981
9.3211
9.9867
8.7713
5.5881
6.3169
5.4096
5.2417
2.8098
9.6425
9.642
5.2302
0.69311
7.3854
9.9988
1.61
9.6499
9.8173
9.4734
9.4868
6.1432
8.3901
9.9801
7.2458
2.2032
4.0391
1.2168
3.0914
7.2329
8.9574
9.2259
9.835
7.1118
6.0577
9.0731
9.428
4.676
9.8321
9.6646
5.9879
9.376
5.9527
2.6384
6.8073
9.1485
5.619
2.4629
6.4712
8.3141
9.1284
2.9673
5.5459
4.3693
7.977
7.1032
5.5779
9.9932
2.1663
7.079
8.6752
9.7341
9.9633
9.671
7.2484
9.9758
8.401
3.9157
9.4389
1.4674
8.7191
8.0739
2.7709
7.4495
9.218
3.3329
8.0212
8.4019
6.0972
8.8215
8.0183
0.88147
9.0701
9.59
1.7607
5.225
1.0715
4.6015
1.7105
9.9949
5.5766
5.4939
9.1552
7.0092
3.1838
0.97117
7.2608
8.7345
7.6634
5.7929
7.2909
0.26069
7.014
9.9535
4.3262
8.9185
6.2297
7.2628
8.9334
7.3077
7.8161
6.9615
5.4033
9.9883
9.5066
2.4895
2.1766
5.761
9.1757
9.8624
5.3133
3.8819
8.2653
9.867
6.4649
8.3687
7.1961
4.2747
7.6334
7.949
9.9359
5.2614
5.1755
1.8136
9.3202
8.5686
3.155
7.1788
7.6401
1.5853
9.9955
8.9859
2.0664
3.0294
4.6811
9.4541
7.2451
3.6103
2.1108
9.8263
3.2191
6.0215
9.5684
9.0737
8.2402
9.7653
9.6898
6.8723
6.7249
8.8637
9.2855
0.49076
2.5237
8.7182
4.9768
6.2854
8.3909
0.073382
7.0371
5.7039
7.4453
8.8746
9.4347
0.96745
9.8853
8.1035
8.9941
2.1068
8.2045
9.5069
9.543
0.71475
4.4423
2.0608
0.029634
3.399
6.5674
0.44947
9.7988
1.2347
8.2912
1.5813
6.2959
7.3681
9.6614
1.2226
7.8465
3.9736
9.8383
2.9394
0.87505
7.1667
4.8265
9.8262
9.9243
5.7783
4.2119
4.3434
2.5376
7.5525
9.1208
9.1557
9.5714
2.8218
5.4574
9.8802
9.9165
9.1115
4.2043
8.1849
9.9511
9.3378
4.5918
7.4982
7.5877
8.5586
4.4313
5.5978
9.4779
6.9749
9.9512
9.2294
7.8998
3.0773
7.92
7.495
3.0633
9.4121
8.6896
1.0368
1.0449
7.7393
8.0455
9.0431
6.6608
9.9471
8.335
7.6644
8.8984
3.8397
5.3271
6.5547
9.4475
9.8826
8.6249
5.1539
9.9947
7.7089
5.1273
8.2537
2.9793
8.8132
9.2116
10
2.8513
0.46093
3.5454
1.744
7.9741
3.9056
1.573
8.0689
9.0824
8.198
8.8803
7.3055
8.4672
8.4519
0.28756
9.0787
5.1833
9.1448
5.6653
6.0801
4.3835
5.5768
8.6557
9.957
0.71733
1.8003
4.6863
2.9449
1.4395
0.84108
6.4412
6.2548
0.13735
9.5266
3.8571
1.0913
9.9378
9.3894
6.5716
8.6799
4.6195
8.1133
8.6752
9.9774
9.8268
0.45819
8.8593
3.8675
0.67415
4.48
1.4583
8.8953
4.406
0.81207
0.67169
9.9966
0.75987
6.4118
7.8079
8.2267
5.1488
9.9005
2.7963
4.5987
9.1104
1.1871
1.3015
9.0995
3.5857
5.8961
9.9009
0.8769
3.6484
1.824
9.4388
9.2344
5.281
9.9092
9.9784
9.4431
4.491
8.366
4.1027
2.5884
7.3652
4.5648
7.1055
1.6156
7.6127
0.096458
4.6174
9.9828
6.5259
6.2768
8.739
3.8646
4.964
0.29567
9.9299
5.6605
6.3135
5.8267
0.0038617
8.0421
2.4549
9.9919
8.586
7.5225
5.1853
9.9738
9.3352
9.6778
9.7007
9.9993
9.3806
5.7629
2.2786
4.198
9.1212
1.6878
1.363
2.3126
5.7631
5.7046
9.428
1.7891
7.94
2.7172
2.7665
4.6655
9.9012
2.5542
0.61041
7.7804
1.4401
3.3019
6.618
3.2381
2.2445
3.0315
0.015795
8.5643
9.2872
5.2084
5.9387
4.8844
6.7374
1.9939
2.881
9.9193
9.8084
8.2725
6.9383
8.5279
5.4203
9.497
9.8771
8.8124
8.1807
9.1548
9.3432
9.4116
9.8057
6.1087
5.7586
9.7919
0.63654
9.8647
9.9978
1.1334
4.9301
7.6584
3.1998
8.1896
9.9955
9.9842
4.7699
9.9948
3.9067
6.4502
9.9521
4.9852
7.2868
8.1946
5.0766
8.0123
3.4341
5.2086
9.5218
5.7732
8.4571
5.7859
2.2491
5.7276
9.9958
9.9387
8.8715
7.4014
8.8293
1.0808
9.9892
9.5414
9.4937
9.9572
9.944
9.7128
0.81605
1.3669
9.9988
9.9497
8.8739
9.3511
7.4744
9.3548
9.7752
9.1743
9.9167
0.84474
9.9366
9.8501
5.9786
9.8212
9.4044
9.9855
7.1308
6.1586
8.4546
9.9003
4.9117
5.106
9.9957
8.1768
9.848
5.2629
5.5296
6.4692
6.59
4.8598
4.1362
1.108
8.1738
9.758
4.469
9.9967
5.8278
9.7202
4.9018
9.9874
8.2113
9.9227
5.4369
0.26501
7.2101
9.8546
1.4832
7.3266
7.9698
5.8608
8.0266
4.4034
6.8083
1.7425
1.9247
9.3949
8.5722
8.1964
4.1243
6.7859
3.6282
1.5965
9.9661
9.6535
6.4002
6.9311
3.5943
7.1523
9.6632
1.0064
9.9227
9.3136
3.2629
9.2779
9.9989
8.5404
5.7166
5.8149
9.8922
7.9905
9.9358
3.5693
6.3074
7.0148
5.4583
8.5331
3.3396
9.6638
2.1386
1.1346
1.7725
7.6814
4.5349
0.16617
2.3903
7.8225
1.7179
9.013
9.6285
8.5851
3.9736
9.9999
9.9481
9.4199
8.0173
4.4517
8.1813
1.4266
3.9952
6.5043
3.9201
3.4819
0.20875
3.1474
7.5931
9.885
8.7917
5.2996
4.0255
9.7426
2.0473
4.8337
3.4475
3.4005
9.7303
1.711
9.0659
9.9973
6.1627
8.507
9.9716
3.0761
5.3837
5.4266
2.9234
3.7394
7.1374
9.1193
6.3007
5.8341
4.5917
6.3658
2.1045
2.854
7.6565
4.0285
6.8899
1.4008
9.9476
3.1912
4.8498
5.6111
8.0028
9.6874
6.8278
7.5308
9.9822
3.945
4.0709
9.7304
0.40064
7.4114
2.9873
4.4343
9.9989
8.7445
8.8076
9.7943
3.8685
0.41802
9.8654
5.8722
4.7225
8.9546
9.6451
6.5515
8.5838
5.4432
9.9999
3.0369
8.5172
0.87385
4.6351
5.4222
6.586
1.9909
9.7173
9.9509
7.7751
4.2673
5.125
8.1386
5.9065
5.7622
6.5207
8.7759
3.3253
5.1183
8.8896
9.9278
8.8119
8.4152
9.0419
5.4847
8.3516
8.6674
1.5608
3.3748
2.515
3.1064
9.7426
7.6709
6.3442
6.4283
2.1324
2.376
9.3677
9.9943
6.2364
7.0927
10
5.8523
9.0106
7.9385
9.9456
8.7833
9.9382
3.0981
9.9641
6.2431
3.2991
4.5301
1.2881
3.6616
4.5449
7.4058
1.6741
6.7239
8.3655
9.7519
9.2221
2.5393
0.53897
5.1761
9.5696
9.9888
7.0651
5.7854
7.136
9.0246
9.931
0.99593
5.542
9.0498
6.1529
5.5144
2.4859
8.4247
4.7921
4.934
1.9692
3.9959
9.9201
4.1811
9.0706
9.6689
2.3374
0.22317
9.6184
7.5405
9.9344
1.2597
5.3277
3.1947
8.4797
8.0426
9.8631
6.1718
4.3979
7.404
6.8293
3.75
9.9713
3.2163
7.3962
8.9578
1.1114
7.3182
1.0776
7.8864
9.3038
9.8546
9.8465
8.6575
6.044
5.6126
7.9825
4.658
8.7873
0.2061
2.2122
5.0568
0.78127
8.6346
7.5941
9.9759
1.9779
1.2469
5.4739
7.7493
2.9162
6.1992
3.2085
5.7608
6.6129
9.9976
1.1298
9.2656
5.0678
9.6793
5.8271
1.8545
0.26821
5.0193
7.5877
9.317
9.1961
6.119
6.4539
7.8531
0.45569
0.11262
6.7322
1.6592
9.9853
9.9451
7.4164
3.4708
9.2286
9.8202
3.4308
6.1124
7.0492
8.4993
9.9298
5.1512
1.4102
5.7512
3.2153
9.8488
9.9931
9.6509
6.311
9.4531
5.8869
9.4209
9.8487
4.9261
0.15144
2.3346
9.0463
6.9041
7.4369
9.8017
1.2379
0.11007
8.4351
9.6924
8.685
3.1312
8.6368
4.2171
3.1564
7.3039
1.9983
6.2649
9.3674
6.4336
6.5725
7.6626
9.7851
7.8964
5.7262
8.6458
2.6522
1.1167
8.5348
6.1115
6.0568
9.0914
5.6842
4.9184
7.8431
7.0368
2.358
4.0673
3.577
6.9165
8.2494
6.2971
9.7351
2.3092
9.9503
5.0438
7.2649
9.9883
4.9581
10
0.37527
9.6774
9.836
6.8303
9.2926
2.842
6.1068
6.5758
9.9956
9.7765
9.6384
8.5121
9.9041
0.10908
4.233
0.047582
2.1685
7.5145
2.7427
1.0248
9.4893
8.5025
9.9315
3.9397
1.9519
1.7528
0.63732
8.5782
3.8644
7.6622
3.9016
7.9699
8.098
0.75496
9.8109
8.0777
7.841
2.6317
0.19466
7.8221
8.2191
7.021
8.4186
9.9636
0.24236
1.9633
9.9903
3.1954
9.4072
9.7493
2.922
6.2608
3.8706
6.0228
9.1413
8.652
0.12947
8.9378
3.635
8.4756
5.2952
6.2673
9.6316
2.5378
5.0444
9.2856
9.0551
0.65007
2.3598
5.5921
5.1842
5.0616
5.2351
9.7247
9.7784
9.8051
3.8517
6.4987
3.7664
7.811
5.2479
0.42577
0.7065
0.48201
9.3026
0.58946
7.5869
9.9999
6.2325
4.2694
5.8097
9.731
9.4762
9.7064
2.8315
7.2365
6.7914
9.509
8.1748
9.7197
9.4195
3.1506
3.8058
9.3055
9.4806
9.9561
9.158
7.8884
5.2911
1.2005
4.8236
7.7435
8.0082
1.4549
8.1815
9.6857
6.2907
7.4354
3.8751
9.9608
9.7606
5.2251
6.7179
1.6324
9.0864
1.6252
9.5651
8.3846
2.3202
2.9575
2.5709
9.7226
5.3305
2.2005
3.3952
6.345
2.9795
6.7496
7.1318
9.9972
6.3848
8.9818
9.9529
3.0067
2.6456
8.5717
8.9825
0.43511
9.7794
4.8566
8.8325
7.0302
9.4843
9.9008
9.3421
1.3703
4.9714
6.3614
8.2974
4.5316
1.2792
9.7844
9.1417
0.37647
9.2988
8.3753
8.3209
9.0922
8.0824
9.9929
9.7229
9.7613
9.9997
9.8459
8.718
8.3041
9.9123
9.894
8.9571
6.4999
6.8884
5.1105
8.0268
3.5231
9.9662
3.0546
0.29502
7.2893
4.5613
9.846
9.0699
9.9996
8.6243
8.6793
2.5994
8.8686
3.3293
7.8303
4.3368
9.6152
0.46056
6.2409
9.8509
6.7276
3.2016
5.2661
9.7266
2.0642
8.9943
9.8018
1.878
9.9837
1.9989
4.4403
9.622
9.6995
9.4314
8.1187
8.1141
4.4925
9.9341
9.7337
9.3151
0.090599
0.039641
9.7864
1.2752
9.1749
8.8979
3.1877
9.0582
6.0513
6.0431
9.7144
3.6346
3.004
8.9749
9.5681
8.9219
5.626
2.5706
3.8219
9.8844
6.4635
5.4592
9.4166
7.559
6.0364
6.5031
9.222
0.28496
7.4075
5.8909
3.7497
2.4742
6.6385
9.1667
9.9294
9.9043
0.37814
9.8092
8.1472
6.5196
4.8091
1.3239
9.9337
6.1921
7.4515
3.724
7.6482
9.1484
9.9415
9.7543
9.7562
9.2558
9.8203
5.0148
9.7796
3.7933
9.7989
5.6105
9.8777
5.545
1.2131
3.5133
9.8203
3.1056
9.9391
6.0507
1.8987
6.6791
9.2619
8.2729
8.3117
9.8339
9.9736
9.3586
8.7047
9.984
1.5894
8.9835
4.7831
8.4279
3.2679
6.5438
7.1032
9.0542
7.5016
2.3971
1.9035
7.4476
7.0329
4.4561
9.6835
1.7287
2.4919
7.2741
2.3922
3.5674
9.8933
5.1825
7.5285
8.0214
4.6877
2.8396
0.0767
9.1524
9.8937
8.6201
2.0707
9.2122
9.5262
9.5099
9.3806
2.7696
6.4129
9.5715
5.4105
9.533
9.5587
9.7717
2.9007
7.7523
6.9996
8.2929
9.5577
9.2199
6.1241
6.0466
7.8756
6.6521
7.9988
5.4235
7.4595
1.1731
5.3287
8.3513
7.0896
8.0639
8.3047
9.3955
7.4836
1.4222
3.8215
8.9817
8.8452
3.4437
2.4131
8.5481
9.1677
7.1115
1.3948
5.6882
8.6333
7.93
9.087
4.5492
9.9931
0.027586
9.9869
2.3954
8.0418
1.9053
0.10203
3.2151
7.394
6.2339
9.6823
9.1794
6.5104
3.8608
9.6779
4.5301
6.7183
9.9118
9.9647
5.8982
8.5013
8.5062
9.9953
4.4467
9.7378
3.3456
6.7513
4.3865
2.2376
8.9452
6.8855
4.0306
8.7073
1.0883
8.6807
3.5715
3.3467
9.9826
9.8989
9.9965
9.7184
7.6966
9.994
9.8795
1.6926
7.2397
7.7786
8.5714
5.1604
9.8427
9.926
0.4034
1.1262
6.8668
1.2833
9.6344
9.9773
9.9685
8.8714
9.1792
4.5756
8.7386
9.8822
0.4819
7.5584
9.9477
6.1559
9.9904
9.9957
0.81541
6.9805
8.4291
9.761
0.71637
0.93115
9.246
2.2523
8.1883
7.2104
3.2043
1.7605
3.848
1.7175
10
6.553
9.8212
4.8299
7.3963
9.0335
2.6272
2.4079
7.0995
1.0738
9.8896
7.9018
9.1292
5.0193
5.8534
8.2419
6.0517
8.7056
9.903
9.8461
2.1073
9.1884
3.8925
5.477
7.4112
8.5894
5.3217
7.3771
4.6477
8.4159
0.14924
4.0936
5.0331
1.4454
9.9722
9.8641
9.9683
2.7696
3.6862
8.3649
7.8199
9.5405
2.0038
7.9468
2.9556
5.203
8.7033
8.7346
9.996
5.6198
4.6906
9.901
4.2693
3.6189
9.7191
6.9995
9.7816
7.1505
9.9303
0.13587
0.63564
9.4868
7.9122
5.9742
0.64649
6.3767
4.6163
9.2415
0.22189
9.0656
2.233
9.495
8.6552
6.6635
5.8006
9.3334
1.8723
5.7499
3.3432
8.8689
3.7468
9.5101
4.6027
9.7549
8.9596
9.6178
1.7789
8.3282
3.5729
1.0275
9.913
9.7264
9.6694
1.0888
3.1868
5.1417
4.4655
8.0678
9.9883
3.5965
6.4888
3.6614
9.9996
9.4869
9.7051
9.4239
4.4437
9.9876
9.9977
3.1391
8.7958
6.3671
3.8032
6.2426
9.1871
1.0788
9.8797
5.4819
7.4114
9.838
7.6857
3.0125
6.6879
9.0554
7.4074
5.7681
9.1873
5.856
4.3482
9.4234
3.6412
9.9975
8.7644
7.8237
0.6746
2.4213
7.3398
9.8859
1.9311
4.8966
1.3447
5.185
1.5847
8.3035
9.9967
8.5058
9.0678
4.4888
6.8435
0.091469
6.8606
9.914
9.0871
7.5066
9.9261
9.985
0.65409
9.199
9.6175
1.85
8.2279
1.7081
8.6948
7.3692
9.6791
3.1196
5.7905
8.7783
9.934
5.5225
9.827
2.4367
7.6749
9.971
0.57392
6.0522
7.3388
2.411
2.4817
9.9472
8.5212
1.8229
8.5456
6.6439
9.4191
3.9901
6.7697
3.5588
2.2993
3.4816
9.9595
2.2816
7.1538
7.2956
7.3562
5.9904
2.451
8.6908
9.9925
9.5942
9.8092
2.2312
9.78
8.4425
8.6979
9.5504
9.6131
3.9522
8.5585
9.7675
7.8497
8.3781
4.5544
5.6905
7.0581
3.3277
5.2569
8.7369
9.927
9.9658
6.1102
9.9997
9.8213
7.0838
8.1157
0.32641
9.7728
2.4058
9.2722
9.9982
8.8839
1.0011
8.1425
9.9981
4.7642
3.6978
2.9199
6.6083
3.2961
4.6227
6.0046
5.5908
9.8552
9.987
4.4358
2.1961
9.9991
9.4623
2.722
2.2987
0.11367
2.2285
1.0679
9.2764
8.6366
1.3345
5.1089
5.0801
7.0792
1.2717
7.525
4.9017
1.7116
1.9846
5.9234
5.0979
4.52
9.787
9.9709
6.802
7.553
3.0208
7.6044
2.5407
9.9808
2.5017
7.1093
8.0754
9.6123
5.6948
9.2772
9.0672
9.9927
8.5854
8.7954
9.1433
3.785
9.9988
9.9631
7.6408
9.9313
9.7089
0.91631
7.5273
5.7739
8.6947
9.9921
3.3199
4.2036
9.9934
4.2012
6.891
9.3856
4.3946
9.7309
9.9637
8.0497
8.6409
4.102
0.72052
9.7905
3.709
8.6346
9.7983
2.4622
8.2422
9.4388
8.4488
5.0153
7.1282
3.938
5.6443
8.5412
0.23912
1.7213
4.5596
4.4534
8.8899
0.71449
6.6979
6.5137
7.2503
5.9936
9.0542
9.0296
2.01
8.2906
1.6074
9.6267
9.7918
9.9554
1.8186
5.0052
1.159
6.4831
8.5049
0.42455
9.2583
4.5825
6.0405
9.3602
9.9126
5.9999
0.71635
8.5063
1.5112
6.2718
5.7392
9.943
9.1038
8.6997
2.1368
9.7946
0.90633
4.0884
8.8231
9.9367
5.7227
7.4122
6.0086
7.8044
7.2111
7.9089
9.9977
9.983
4.4559
0.31419
4.5696
9.7747
8.5072
9.4782
8.101
8.992
9.8399
7.095
6.493
8.5747
9.0904
2.7244
10
2.0911
8.7148
9.9415
6.1893
5.9479
3.4093
9.969
7.9716
2.4197
1.9314
9.4218
4.6058
9.0531
1.8477
2.0544
9.9991
2.6326
8.9513
8.2387
8.3391
0.31398
9.8518
1.299
9.8327
2.0773
9.0266
0.34371
1.6094
9.5824
8.0128
3.9165
0.25524
9.7864
3.6654
9.9887
7.3163
5.7034
9.5217
9.864
0.93909
0.036174
9.1572
6.7126
3.3788
8.8029
9.9998
9.9308
8.5906
9.2899
7.3899
5.0967
0.64402
8.2526
8.7095
2.6107
8.1855
9.6117
4.4321
3.2184
9.1578
9.9985
8.8957
0.88174
9.515
9.5385
5.9636
9.5475
9.9172
6.5505
8.5679
4.2967
0.44095
9.9775
9.27
8.2319
9.8567
1.2684
9.8655
9.7349
8.0289
9.1612
5.4836
0.72969
4.3947
5.2887
9.8249
3.1968
4.9951
7.6374
4.734
9.2744
9.969
9.9723
9.9957
8.9594
8.1379
7.9358
7.8018
6.8355
3.9281
6.155
7.2237
9.2361
4.06
1.3802
8.3287
6.4554
7.1213
9.3677
9.8727
4.2135
0.98164
9.931
9.7037
7.9049
9.8106
5.8042
4.0815
8.8856
5.3731
9.3172
4.9778
5.5315
2.3789
9.7458
5.4049
4.4116
9.9617
5.6727
9.839
5.7935
5.1623
1.5963
9.5712
2.1611
4.3477
0.99952
9.997
0.63239
3.2916
6.8713
5.8566
6.4501
0.10338
8.6135
5.1426
3.0888
9.6954
9.91
7.0987
7.2462
7.9714
5.9991
9.6075
8.7524
9.8053
9.9417
9.5986
9.8845
4.8894
2.6434
3.2674
8.888
7.8369
0.82003
3.4926
9.7843
5.3035
8.8719
7.3396
4.5505
6.4117
8.1205
6.7094
6.6052
7.8894
6.2112
3.6143
9.8557
9.9979
5.7757
9.8004
2.3334
6.3371
4.5164
9.8136
5.1008
6.347
5.4262
0.15187
2.3462
5.6459
9.7141
7.4404
9.5264
2.7448
8.9973
8.7729
3.881
9.0874
2.5253
3.8706
5.1293
9.973
5.6346
9.7662
7.894
7.3927
9.9994
5.7759
9.0275
1.2944
1.1418
5.8363
5.4017
9.3889
9.7709
3.2136
6.0165
7.432
1.4186
9.7723
2.7839
1.323
1.9195
8.3157
8.0403
9.8484
6.7485
8.5562
7.3523
9.34
1.3875
3.6943
6.7198
6.7653
4.6358
0.11223
9.5182
4.4103
8.6857
2.1368
1.0151
6.0289
3.068
3.8976
9.4908
6.0105
9.8074
1.4087
1.5366
3.9147
0.67399
1.1439
5.1552
9.1143
7.713
8.6369
2.8457
5.2669
2.1748
9.4121
7.3982
6.0159
2.8549
9.9194
8.8377
9.5727
5.8431
2.4819
9.8674
8.4193
3.8381
9.1775
1.9064
9.2351
7.9024
9.9022
7.8025
5.6795
9.0273
6.3739
9.5514
9.895
9.2136
8.2801
2.3513
2.9095
6.5471
9.1149
9.5176
0.42969
4.1124
6.7239
4.9123
9.9903
0.91871
0.12031
1.3947
9.4398
2.2882
5.3211
4.9862
9.4707
9.6753
8.6961
7.5223
9.9991
2.3707
8.7983
9.8745
6.5024
9.8582
3.5779
9.6887
0.86164
9.2046
8.3935
3.445
9.9901
8.9888
1.2245
9.0445
6.0432
9.9622
2.5279
6.2406
0.65653
9.6029
5.0466
0.52094
6.0955
4.2313
9.9807
6.9351
0.75671
7.3257
9.8722
9.9981
2.711
6.807
8.5231
2.3637
7.0234
4.1199
7.89
9.9
9.5171
5.1592
9.1256
5.4338
7.5228
7.7183
9.9818
2.0494
8.7683
8.1668
7.2096
5.1527
0.057305
7.3277
7.2872
5.56
6.7368
9.8611
4.6824
9.1698
6.3575
5.7105
9.0581
8.0964
5.0855
9.2182
9.1481
6.8
9.9396
5.8293
0.057241
6.8316
8.6761
9.6321
3.7422
4.3389
7.9042
0.92231
9.8623
8.4163
6.6691
7.1588
6.4058
2.0241
9.4119
2.9813
9.5602
9.9167
3.8998
9.9436
5.7669
5.1248
5.4276
5.5295
7.2863
8.9228
4.3807
9.7794
9.6235
5.3751
8.54
5.5956
6.5494
8.3855
8.1628
1.4738
6.398
9.4783
9.4958
3.9473
9.5659
9.9764
9.8425
2.8847
1.8133
4.0503
9.9723
1.4528
8.6062
1.0671
9.8843
9.9797
9.976
9.7804
1.8624
7.6296
9.2611
2.1537
8.8996
9.4229
9.5056
2.509
9.5858
9.1732
7.9328
8.0911
0.41335
8.9701
2.1709
9.9301
9.9291
4.5081
7.5403
3.2452
9.3207
8.4145
7.5587
9.8802
9.4746
8.5813
1.0378
6.8977
3.66
7.2224
9.0883
9.9875
1.0268
9.7278
1.7673
8.529
5.8975
2.3631
9.36
9.726
4.1716
1.0372
9.6795
8.2468
7.3834
3.7422
4.0581
9.7742
3.8752
9.9515
9.7983
3.3818
0.73692
9.8949
9.7503
7.7081
5.848
6.8355
8.1903
8.6395
5.8195
7.8494
8.4051
6.2341
2.8369
9.4376
7.3513
9.9863
4.959
6.0679
0.064557
2.3029
6.5856
1.3486
0.95039
4.3769
2.0301
6.9949
0.21661
4.9358
8.5893
7.1279
9.6581
5.1667
3.9407
5.6588
5.7587
3.6224
9.9966
8.9633
4.605
2.9201
5.8261
9.4365
3.497
8.7106
5.8417
8.5125
0.99628
5.8699
9.8553
9.7948
5.8887
5.3007
9.3445
9.3754
7.4539
1.1414
3.8423
8.6197
6.768
9.828
9.0407
9.9715
9.9961
2.9204
2.7913
5.3606
7.9991
9.9301
0.043275
9.9304
2.7243
0.49947
6.5889
9.9418
2.6946
5.1151
6.6737
9.6531
2.5221
9.9692
4.6309
8.3009
3.5715
1.1471
9.9462
4.1773
1.8287
4.334
0.32067
7.4059
3.8039
9.9958
3.2837
3.797
4.2036
9.4252
6.0111
7.2017
7.1437
1.0362
9.2774
7.5868
9.9483
8.9671
0.86176
9.1567
0.48445
4.077
9.0465
2.1785
9.9933
9.1123
9.1903
7.4807
9.4589
9.8973
9.9931
8.3062
8.775
4.859
6.5515
9.499
9.4275
7.9819
9.5246
9.8218
9.5612
9.9993
7.8398
7.0561
0.53304
9.5128
9.8363
7.7073
3.1141
7.4991
7.4432
2.4187
5.2079
0.66061
8.4408
9.9924
7.084
9.3825
1.9439
6.4557
7.6173
6.7905
4.4275
7.9087
7.8523
9.9441
9.4742
1.4742
9.3332
8.6155
9.9233
4.0426
6.5183
9.9997
3.4467
6.8317
4.337
8.5279
9.9082
9.6347
9.9999
9.0061
3.4477
3.5218
9.4426
7.6065
9.7527
5.2833
6.4878
9.1978
6.5697
6.6287
1.39
0.10696
8.7484
2.8411
6.401
9.5362
9.1723
8.5928
9.9652
2.2509
8.8765
9.3742
1.5702
2.2757
5.3683
6.7509
9.7307
9.18
4.4234
9.0399
7.6337
7.7196
9.9752
5.3994
1.6596
4.7159
7.0437
9.7008
7.3035
6.8019
3.3126
2.631
9.9644
9.4651
6.4323
2.6718
6.8081
9.9049
5.7775
5.4091
2.5732
7.8405
5.1653
0.92985
0.32923
8.173
9.9999
2.5743
8.6755
9.7169
6.6759
2.7659
6.5606
5.3829
6.422
6.6613
5.4857
1.885
2.4389
9.9015
3.4588
8.5764
9.8363
5.0002
6.6081
9.7298
9.8365
7.6292
9.5664
8.9603
6.1763
1.1176
1.8149
5.9239
0.32984
4.3565
8.7304
7.6544
5.3424
0.19982
8.9589
9.6008
0.77936
5.4576
0.083775
9.8615
9.6803
0.61015
9.3873
9.9479
2.1494
0.71634
5.2153
0.37847
5.1677
7.7006
9.9963
9.5124
8.505
9.6026
5.6805
7.5935
8.5705
9.4546
4.4438
1.8059
3.1513
9.9999
8.2675
9.1495
9.7929
8.598
0.29969
9.341
9.0891
7.7159
9.6983
8.9751
9.994
8.2264
9.5597
8.8432
9.9939
1.3512
9.9992
2.954
7.5489
9.5784
9.9172
6.6715
8.4399
4.3943
0.49322
9.9253
5.0996
7.5723
7.8602
7.1616
4.4158
3.9033
6.4742
9.818
9.9887
0.79087
7.8195
3.4661
3.2633
8.0029
7.4401
8.7795
9.3906
9.0667
7.7124
8.7082
5.043
9.9925
9.7929
9.6407
9.9667
3.9785
8.4525
1.0936
6.6124
1.9562
0.77222
9.8365
7.9046
3.4976
9.0299
9.947
6.173
6.2556
8.2591
8.6975
4.4567
4.3421
0.53649
5.6102
8.9106
2.0022
1.1634
1.4056
8.3068
8.2469
5.0591
8.661
5.4603
9.9954
7.1996
5.2618
8.8315
8.3388
9.9998
9.9925
9.3178
9.8188
9.9981
9.6854
9.969
5.2365
7.4413
5.566
8.3733
10
7.7352
0.65851
9.3974
2.228
3.2107
5.2746
4.9379
7.9308
5.5433
9.9839
9.9859
6.1481
5.625
8.3216
3.0704
9.5584
9.2008
3.9384
3.7431
9.6255
3.9388
1.9103
9.0072
9.626
9.9852
8.0405
8.4149
9.9853
7.7708
1.0164
0.80158
9.7248
9.8299
9.9643
9.9276
5.617
9.7966
7.8641
2.9057
9.9994
9.8576
0.33034
6.1682
9.661
8.5358
6.1284
9.2403
1.0669
5.2957
9.9778
9.9554
6.4155
1.2527
5.4813
0.7591
5.8487
6.6415
8.2124
5.3057
9.479
9.9995
9.8673
1.9724
6.5573
0.41298
9.993
8.8301
2.1036
4.0207
9.9759
8.3502
7.9126
1.9622
8.7489
7.6
7.3798
8.9464
3.494
9.717
7.0918
8.1701
7.7091
9.9589
1.8799
9.049
9.933
6.508
9.3922
3.6792
4.5633
9.9409
6.6808
3.5575
1.2712
6.4874
6.5289
9.8256
9.9866
5.4029
9.9967
1.3152
1.3148
9.9676
8.9552
8.6949
6.8335
2.1847
9.1097
0.17435
9.6567
9.856
2.25
1.7022
0.44457
3.5634
9.7726
4.5354
9.8056
8.5884
7.6414
9.8979
7.0895
9.9863
6.2729
4.77
1.5077
9.4996
9.7071
8.2543
1.3743
4.0956
3.3027
4.7484
4.3413
6.4107
9.9737
5.6366
0.96333
9.9019
7.5197
4.2994
7.3375
9.9853
8.9111
9.9652
3.7216
7.7112
7.3631
9.7396
5.5063
9.9553
0.22928
7.9857
7.4786
3.0521
0.84964
2.2996
0.19868
8.0919
7.6544
8.0575
3.4557
9.6229
4.4201
1.0544
4.0333
9.8621
5.1283
2.2755
8.3832
8.444
9.8837
5.4934
9.1292
6.9182
9.9617
9.8628
2.5786
9.7213
9.6678
6.7418
9.8
9.6799
4.4325
0.79773
0.97013
2.9627
9.8688
7.9054
9.8099
6.4266
9.5026
4.7788
0.39169
1.5913
4.7188
2.3482
5.9442
9.5452
6.0714
7.6666
8.812
9.7587
9.6946
5.8652
0.72524
3.3172
7.3621
9.5905
9.1796
3.3983
8.1808
9.5703
1.3116
9.3311
3.5747
1.0032
1.356
4.3708
3.3539
2.3023
7.8795
2.7816
0.028855
0.024813
7.0685
4.3099
7.2975
9.9486
4.4669
1.8402
9.3444
8.079
6.9724
5.6483
4.2115
4.0139
9.1803
9.873
9.9019
6.6781
9.2445
8.2145
8.2645
8.1602
5.1802
7.5794
2.0609
9.337
8.5566
7.5647
9.5316
1.8024
2.0341
9.4326
9.757
2.2822
8.5619
7.2748
0.085115
8.8843
9.3209
7.1245
9.9002
2.3762
3.4196
0.14579
9.5614
9.9469
1.3382
8.5133
1.643
8.402
4.4233
9.8351
5.1892
9.1369
10
1.5008
6.4718
4.2223
9.0349
1.4644
0.90395
9.1293
3.6473
3.7475
8.9446
3.5872
8.1162
1.4396
9.8815
7.1603
8.3148
8.7038
4.27
5.294
2.1314
7.523
3.5812
7.3824
9.9872
0.12755
6.5942
9.1566
9.8492
9.8536
8.3423
8.6398
9.2898
8.4444
6.8807
2.5961
7.6853
8.5449
2.3856
9.6111
6.7826
0.83017
1.4523
3.8682
2.5402
6.2973
0.13447
1.5763
9.5965
5.7802
1.6906
9.9749
0.16961
6.9526
2.7006
9.923
0.64754
9.6311
9.3265
4.207
9.7063
8.4632
9.0664
5.7688
3.6639
9.9093
6.3212
8.8557
1.0039
9.7628
9.8609
9.9845
9.4273
2.9261
2.7593
4.4343
4.6221
0.19489
9.8344
9.4331
5.5986
8.415
9.5502
1.0339
9.7976
9.9691
2.0389
8.1841
2.2775
9.8966
8.636
1.361
1.1571
9.8804
3.0667
3.3834
8.7629
7.455
6.0745
1.2544
6.9085
5.5764
3.8729
8.8096
2.3913
9.9286
8.2775
9.4611
1.0242
2.4839
9.9245
9.2807
4.2394
9.9139
0.49211
7.5427
9.2391
6.9384
5.8481
0.84454
4.8109
9.9103
7.9278
6.7623
4.7898
9.8959
9.9064
7.5967
9.7093
4.2668
3.7805
9.434
8.105
3.6781
6.1065
2.4034
2.6073
8.7319
9.8722
7.8403
9.9631
7.3951
3.742
4.3025
9.9253
7.5005
7.0957
6.0026
8.4501
8.9593
3.6539
9.9463
3.6004
3.9745
7.656
4.1149
2.4674
3.9683
9.7226
1.9681
9.3854
0.39993
8.2574
4.1388
0.4123
5.9685
8.9468
9.9423
0.93636
1.1239
3.643
1.9082
1.153
2.7827
9.8022
9.7271
9.7438
7.6086
6.2754
9.8548
1.3313
8.2323
5.3677
8.93
8.6943
9.9998
3.1357
6.9126
1.0377
2.4571
9.7354
0.30419
2.8163
7.7706
5.2782
9.9044
9.581
7.1964
5.4863
6.6107
9.6833
1.5877
3.146
5.5985
4.0361
0.63265
6.4305
8.542
9.924
4.9645
8.4496
8.9463
9.9974
7.16
4.4018
2.8953
9.4508
6.3324
0.8847
9.9172
1.615
8.6328
3.4325
7.24
2.3758
3.7579
2.7484
1.1614
9.5084
5.8051
2.2885
9.7895
1.8947
9.9248
7.5297
0.40674
1.1331
1.947
8.5634
8.0278
4.3536
1.8273
6.8928
9.8969
1.3377
1.2318
1.2972
6.5281
7.5696
2.6232
1.0098
3.52
1.4031
4.3927
3.8273
9.8329
3.5955
6.7823
4.428
9.1632
8.7192
4.6627
4.982
1.8927
9.5748
6.4462
9.7295
6.3495
5.2141
1.1669
2.6141
8.5574
9.9646
9.9609
7.9381
5.6102
7.2296
9.376
0.71522
8.681
5.5978
0.018642
9.0559
6.3643
9.8452
7.7768
9.8596
7.3013
8.469
1.5692
6.2199
0.46257
8.9859
8.7118
9.6895
9.8052
8.3555
5.2854
8.1794
9.9564
7.3829
4.0161
6.6625
9.5775
7.253
6.5059
2.8728
3.0525
6.7835
1.0831
1.8909
0.46222
1.7253
8.8004
7.9306
7.1907
9.9498
8.8923
0.21999
8.9075
6.6413
9.4685
6.3957
4.2619
9.4058
1.6121
9.3043
5.5294
9.0011
9.8682
5.4301
8.397
7.9182
8.7233
8.9681
6.0363
9.0631
9.7671
7.029
0.6703
8.8158
8.2419
2.6171
7.9664
9.3157
4.9339
1.1479
7.3958
0.021052
8.4678
5.2059
3.962
1.3639
8.3263
8.4617
4.9131
0.8342
9.153
10
7.8986
7.9971
9.679
6.4262
8.7331
3.4238
4.609
0.011683
3.9717
7.6719
9.3095
1.1619
2.6282
2.0032
7.424
9.4267
0.44605
9.8471
0.32546
7.5988
2.963
7.4691
5.7759
1.3512
6.0128
3.9721
2.9775
5.2722
2.4378
7.642
3.1316
4.0161
0.032144
9.5833
1.7694
2.5388
7.8612
7.3749
9.3527
8.4179
4.4622
9.3165
3.3352
9.8239
2.3904
8.6951
4.1216
1.2014
9.1732
1.3209
6.6794
7.9816
6.138
2.2521
3.6402
6.9699
9.9752
1.727
7.2667
3.462
9.9702
2.8348
8.5842
1.7586
7.8289
9.569
8.1316
9.7453
2.4852
9.1613
9.0304
7.4328
4.7484
9.4905
7.8786
7.0574
7.2414
7.0665
3.4227
5.855
4.2709
9.4934
5.2382
2.4468
4.1424
1.856
7.3734
5.0934
8.048
8.4975
9.9801
9.4141
9.5273
1.2273
6.24
5.7069
9.2041
9.9521
7.0926
9.8336
5.1994
9.4952
8.1431
5.2051
4.8174
9.9981
9.0281
0.1356
8.4195
1.7572
9.7523
8.4494
1.6041
4.5228
9.3288
4.6921
9.3526
9.9305
9.9382
7.5664
3.9798
9.7963
9.1827
3.4371
9.1813
6.0999
4.5661
1.4311
9.4579
9.8074
1.6995
4.3917
9.1854
4.8901
5.8267
7.4256
7.3515
9.3491
9.962
1.2233
9.8312
9.3196
9.2678
8.7895
1.5587
0.52907
4.1138
7.75
9.8743
1.5709
3.663
4.5477
1.48
7.4899
6.9941
9.2188
9.5864
0.96208
9.9795
0.88085
9.4599
4.3956
6.7856
5.3092
4.3504
9.7368
8.6125
4.9353
7.3253
9.8065
8.5852
9.9686
8.2478
0.66346
4.1887
1.0047
8.7486
8.4967
9.9376
3.6982
5.2878
4.9024
7.5094
9.2928
9.598
8.1231
7.2122
10
6.0785
5.3394
2.9306
8.8439
9.303
5.7398
0.39728
6.9176
0.84605
6.6337
9.077
8.4094
2.8578
4.5713
5.3337
5.8236
9.9635
6.1542
9.4898
6.4704
5.203
9.9652
2.7934
8.9343
9.4484
9.6901
7.9797
8.8298
7.3672
1.3149
9.7235
9.9079
2.7663
9.8558
7.323
3.2524
9.7703
4.4278
9.9394
9.9385
5.6405
0.57551
8.1995
8.0573
1.9397
9.9455
0.93269
8.0928
6.248
9.5263
9.3156
9.8041
9.9697
2.3807
5.6182
9.9983
4.965
7.2854
1.8782
9.441
9.6758
3.2519
8.954
6.3823
4.371
7.7461
7.9669
7.19
8.7797
6.8009
9.7522
4.8066
6.6498
4.6686
8.2527
9.3375
9.559
9.1346
9.8595
0.052917
5.353
9.9387
7.1386
3.8425
2.4493
2.9704
2.9215
5.1238
4.499
9.9366
5.7578
8.4296
9.9182
4.7008
7.8356
5.2953
1.9534
9.9962
5.5803
0.68133
2.4129
5.3756
9.9294
4.4472
8.645
4.2626
1.8058
9.7479
3.9312
2.5959
7.2562
3.9446
8.6834
2.336
6.6842
2.7341
9.7272
9.7259
9.9988
9.7199
0.67237
7.4914
8.6214
9.0508
8.2041
9.8087
9.3541
9.995
3.184
9.9986
4.5528
9.9998
7.8046
5.7332
6.9902
2.8767
2.9009
9.7763
8.5144
10
3.8376
9.9995
9.437
7.4978
5.62
9.8731
5.8715
0.70424
0.60854
5.6464
9.9925
3.1132
8.6202
8.9967
0.22735
6.3995
4.5068
8.3187
5.0819
9.6311
4.7091
9.0047
1.0729
0.25541
9.3584
8.7146
1.9224
9.3585
1.5488
6.4716
8.802
9.4672
4.0635
0.84574
9.4849
3.8533
3.4594
5.7813
0.23448
3.0839
5.5653
8.077
9.2319
2.5283
5.686
0.74736
9.1925
8.2221
9.9994
9.52
9.7581
8.774
2.9177
6.3723
6.2954
8.7399
8.9261
7.1448
9.6639
2.756
4.183
8.3674
5.9053
8.7526
9.9125
6.4564
9.1314
4.3678
9.244
6.0282
0.37003
3.6054
0.92853
5.7355
6.5711
3.1973
7.5001
5.4091
2.3545
7.125
2.5808
8.8412
9.1738
3.3792
9.0718
9.9546
3.4322
9.599
9.6175
9.2224
9.5593
9.948
1.2831
9.9153
9.932
9.055
2.1981
4.9527
8.5042
1.4868
8.4367
8.2315
4.5389
0.71052
3.7357
0.83475
3.5803
8.7438
4.7066
0.52711
9.2761
2.3715
9.9287
5.2542
9.193
9.9908
7.5435
5.1587
9.5532
5.0824
9.8761
9.4314
3.2048
1.2111
6.2608
9.2022
2.6461
9.2635
5.7341
0.79156
6.4447
0.12871
3.5047
6.3411
9.5127
9.2192
2.5719
8.7871
3.0049
9.7637
1.0742
9.9895
3.9282
9.8135
1.2918
3.5802
7.0983
9.9717
7.2767
9.0235
8.4782
7.2085
1.6635
5.1654
9.0979
8.437
9.7312
9.9187
6.5225
5.7612
3.4688
9.9232
8.4818
5.4538
9.8372
8.3592
9.5367
9.21
6.6544
4.9361
7.3167
6.4036
9.8027
0.11458
9.9482
2.9309
9.8833
6.6638
9.8551
1.804
7.8405
6.968
7.736
9.9997
9.8822
7.4839
1.5502
6.2041
2.6657
9.7811
9.9439
9.3246
6.3537
9.6805
7.0936
8.953
0.52879
5.9541
7.4422
4.2058
3.2341
6.8752
3.8543
8.5757
9.1247
1.9732
7.2777
9.6395
6.1699
1.8801
9.2068
7.7938
9.9278
9.201
9.1131
0.70079
9.5225
7.9346
8.6851
5.492
5.7677
2.323
9.9938
1.243
4.1634
2.7257
7.0589
2.1383
9.1505
4.1643
3.3515
6.222
3.8538
5.7395
8.4865
7.338
9.533
9.437
9.9207
4.3907
7.6919
4.7827
7.7436
9.61
9.9299
2.4437
2.1832
7.8645
9.129
7.5434
8.7886
1.6175
7.3256
8.4406
2.5999
8.5863
2.9415
1.1141
9.5003
4.5808
2.8163
9.8888
2.323
9.144
9.9632
8.276
7.642
4.9164
6.1279
6.7276
0.37892
4.0068
5.0922
7.372
4.2174
1.3563
6.7943
7.7
7.4111
4.7489
4.6551
7.1529
9.5098
9.9563
2.7486
9.965
2.9598
7.0503
6.961
9.8805
9.5681
9.0393
7.871
5.9705
6.5396
6.4774
9.0746
2.5696
9.5191
9.3973
8.7545
6.2515
5.4849
9.8992
8.2992
5.3317
5.8429
9.3586
8.7205
7.2873
8.1906
4.7501
4.3759
9.5394
6.0741
9.4049
6.2608
9.5302
1.5176
5.5216
4.1754
9.685
8.1757
9.9723
8.5092
1.6997
8.341
7.9126
2.0584
9.0694
6.8471
6.547
6.318
0.94478
2.6888
7.3482
9.9508
5.9219
7.7859
2.9015
8.0145
9.5938
6.2105
3.3487
9.9731
6.3968
2.6566
7.9127
8.5104
4.9614
8.8646
6.2831
7.535
8.3037
6.7138
7.9389
1.6031
6.4959
3.9112
2.3346
4.7121
4.6549
9.8773
4.6243
8.9371
2.3709
1.2433
8.4976
9.1526
4.4596
9.5208
8.6061
6.8335
8.0072
8.0235
8.4813
7.2132
9.5962
0.28506
9.9911
7.1371
1.4307
4.9042
9.109
9.4812
8.6837
6.1084
0.78541
9.8053
6.3327
1.4229
9.9912
3.7977
9.9294
9.2508
8.4695
9.1603
9.9226
7.2233
9.9803
7.8711
4.0343
9.8905
9.9813
9.067
9.9314
4.143
6.7955
9.971
7.4812
7.5224
5.9065
2.8247
2.0762
3.683
8.7292
7.6559
5.4217
5.6813
7.6615
4.8911
2.363
9.991
7.2922
9.3099
1.7854
8.552
7.9944
8.1181
9.7581
1.9009
9.1527
9.9996
2.4715
6.8845
6.0024
9.9291
0.67743
2.6323
4.7092
9.5198
4.0462
0.34393
2.6961
1.0453
9.3572
9.9871
5.7326
9.6335
8.5237
9.1328
6.1466
8.4786
4.9278
0.26737
1.6028
9.2885
7.2956
9.6547
7.738
8.253
8.1282
1.9417
9.9456
9.3703
9.5427
2.121
9.0795
2.9336
6.008
4.3448
9.3397
9.9728
7.7365
4.0877
9.9973
7.3457
7.4396
6.3461
4.8475
7.0883
2.5097
0.33172
7.9536
4.1697
8.1207
8.581
3.2093
9.98
6.5003
1.3809
9.9501
9.9878
9.2448
9.1668
5.5514
9.9852
5.9809
1.6896
5.6475
6.3134
3.0603
9.6676
8.2264
2.1595
6.5685
9.5451
6.4378
5.23
9.6165
9.5239
2.8819
6.5998
9.304
5.2387
1.3532
5.9503
7.3873
9.3496
7.4792
9.9499
9.9213
8.3755
5.3509
6.3691
6.8187
2.0882
4.1083
0.36308
1.8648
4.2576
9.3174
1.2163
8.4151
5.5537
5.0049
7.8845
9.99
9.7001
9.9876
3.0736
0.6246
4.066
2.1372
9.667
4.6889
3.1432
9.619
8.1413
9.0748
4.9447
0.43926
9.7141
8.647
0.40888
6.9519
7.8824
8.0162
4.2652
1.9997
2.7904
9.9547
5.1735
3.7266
6.5759
6.5059
3.5114
1.0561
7.1234
9.2464
7.2594
5.0824
9.9321
1.1148
0.67526
0.84617
4.4856
6.3589
4.1305
6.5539
9.9632
9.535
9.2403
5.9385
9.7543
7.7248
8.8102
9.8689
9.8628
8.39
7.5605
9.5372
9.7174
9.7575
3.9904
9.8492
2.2847
2.4216
6.4743
5.2571
2.7219
4.0013
2.6076
3.5596
8.1568
0.34341
7.8626
3.617
6.112
8.4293
1.1787
0.10235
2.9835
5.1917
9.6634
5.788
7.6844
1.5356
2.1463
9.9449
8.62
1.1236
9.8561
9.603
9.1273
3.1238
7.7033
3.2213
0.82057
4.6363
6.1037
5.6671
9.8173
9.9684
6.8597
6.8004
6.6569
9.5077
5.3989
9.1516
9.9541
9.6588
9.9189
9.5506
6.3871
5.0022
1.8588
6.4464
3.7503
1.9123
9.3174
7.3092
3.5917
6.8773
9.6827
9.4784
7.3318
5.8615
0.11474
8.7267
0.31141
1.5819
9.8289
8.1371
7.4219
7.2863
9.2911
9.0756
9.8086
3.927
9.995
8.7192
0.53952
9.244
9.5922
9.8211
1.1103
8.8115
6.4345
2.8623
8.5325
4.7324
3.2727
8.387
0.65933
9.7101
8.1933
7.1337
9.6585
9.2282
9.999
1.0606
0.81831
9.5629
9.4481
9.3474
4.2873
8.0538
1.7377
8.7842
8.9913
9.8391
6.8786
9.8502
9.0498
3.4275
8.4853
4.1121
8.7139
9.9711
8.0275
4.5198
5.5007
9.9788
7.681
6.8531
9.5601
9.6779
0.53939
5.5903
9.2779
7.7139
4.7541
9.1819
6.7526
8.0565
8.332
6.7328
6.4841
9.2349
9.1973
1.5154
6.9046
9.9131
8.0156
8.2473
7.283
5.7162
0.81855
4.4834
8.1735
9.99
4.0308
6.0291
7.5985
9.3614
6.6497
5.2362
9.6131
9.5992
4.6758
9.8338
0.79845
9.1827
6.5184
9.3586
8.9716
9.16
9.6888
9.6686
0.6428
9.6774
1.0418
9.9708
5.7701
8.907
5.5063
5.5463
7.4134
9.9988
4.1941
9.7188
0.6728
7.084
9.6713
7.3766
9.8872
4.3517
3.5727
9.9687
8.5436
9.2306
1.5704
0.042057
9.3437
3.7043
2.637
1.6503
9.5139
9.9926
3.6428
8.8042
3.6168
3.8653
7.5099
3.4198
5.7812
7.018
0.11248
9.1585
8.1884
5.0438
5.7929
7.805
8.708
8.1606
6.817
9.6613
6.0226
5.7368
9.9541
9.8606
7.6063
7.9428
9.9203
5.5882
8.0177
7.6741
9.9636
9.9164
8.5061
4.5563
8.0001
4.4948
9.4781
1.1338
2.1979
8.3127
7.322
4.7621
9.2573
8.2163
8.4558
8.9633
9.7496
5.0906
9.9031
8.3438
8.5956
9.7965
9.8383
5.3791
9.9968
1.1227
4.7069
7.6021
4.0921
3.5902
3.304
9.9713
9.4489
2.4788
6.9998
2.2104
7.296
5.6427
4.6766
6.9076
9.9972
1.0817
2.8775
9.7992
9.9984
6.9068
9.1954
9.2914
8.4768
7.4925
5.6553
8.2633
9.6094
9.5433
8.6137
3.0271
6.7205
2.6913
7.002
3.0399
7.6048
4.8257
5.0509
6.8017
0.59083
6.2931
0.20106
4.8715
7.8392
7.1271
0.33468
9.9866
6.2434
2.1467
1.3727
8.7452
8.7033
3.0084
8.7521
6.1149
9.958
9.528
9.5312
8.4282
7.7997
6.834
9.9487
9.3764
9.1871
3.8049
4.7365
5.2111
9.6826
9.2856
6.5339
3.1403
0.15701
7.7794
7.6302
9.3749
8.445
9.086
7.6846
3.1837
9.9158
9.997
4.5063
1.0952
9.1315
9.9559
7.272
0.15969
8.9938
4.7571
4.9132
6.5629
9.3616
9.0135
8.3851
2.5337
7.8909
3.1526
9.9446
7.932
7.9576
8.7117
9.5642
0.67758
9.8576
1.4985
9.921
9.9437
3.962
6.3224
7.7277
6.9787
8.6771
8.9116
9.8994
7.1533
4.4481
7.5183
9.7251
9.9896
2.6045
0.81423
2.7319
9.8527
8.437
2.8135
8.5402
3.7827
8.125
6.2886
8.3983
2.9379
7.8102
8.0361
4.5724
9.2053
2.43
4.292
9.5699
10
3.4246
6.9086
9.6987
1.5726
6.4564
7.9757
9.8896
9.0345
9.9855
9.3465
1.1474
7.4365
9.7319
7.5439
1.0608
0.17677
7.8698
7.6847
7.234
5.5206
8.156
0.78675
7.1618
5.2279
2.3363
8.2293
9.9973
3.3603
7.2921
9.4129
2.1203
9.9827
9.6237
9.9393
7.5989
6.7136
1.4751
6.9981
2.5206
6.8876
9.862
0.3122
2.4279
9.2688
7.799
7.758
9.8006
9.7081
8.8769
4.6274
1.6413
9.5811
1.1735
4.4375
9.5441
5.2395
3.8312
7.29
7.5031
8.863
6.2406
2.2347
9.9268
0.055894
9.5331
7.1699
1.502
8.5133
8.5307
5.1929
7.2866
4.0512
9.9875
1.5767
1.9085
8.8287
5.184
0.24019
3.5887
8.4644
9.1686
1.0388
5.1439
9.8398
7.277
4.8651
7.2699
2.8215
8.6965
0.80303
4.3446
9.5881
7.6486
5.4428
3.08
8.8641
4.5564
5.9995
3.2527
4.2815
9.6678
9.6289
6.3721
1.9302
9.9782
9.9886
4.1566
8.7139
4.1382
7.5706
2.1976
8.876
9.963
8.5272
3.0023
4.8956
5.122
9.5586
9.6825
9.8459
5.2289
9.9921
9.3499
6.4971
9.7752
0.83342
1.2611
9.0014
9.9634
7.1184
1.4333
1.1924
3.1698
9.9903
8.2444
0.0093296
9.3718
1.119
9.2904
6.2835
9.9105
7.867
5.0938
8.0098
9.9963
1.1718
6.9508
2.4589
9.3091
9.9492
1.1558
0.0019579
9.8456
5.3789
9.3089
7.8201
5.1459
7.6873
2.9703
9.9993
3.0793
3.529
4.8758
1.4195
2.041
5.9845
8.128
8.9409
5.971
5.8384
9.0722
2.004
2.9491
7.9936
1.7926
9.9511
4.6727
9.7689
1.4662
9.8762
1.579
8.0998
8.8992
9.9996
2.9088
7.5109
4.728
1.5121
5.8155
8.4814
5.9806
5.0258
4.1051
4.5755
9.5705
9.9746
5.7983
2.703
9.7933
7.9925
5.4047
4.8872
5.299
6.4026
7.9776
3.8
8.4876
6.1527
8.2513
6.5805
9.0595
6.8953
9.9845
1.9617
9.978
2.5041
1.4017
8.6138
9.9107
8.5574
9.9732
6.3762
4.0064
9.8638
9.5662
9.9893
9.9692
5.7936
9.9993
5.5846
1.351
4.1523
10
7.3238
4.2939
6.3041
4.5255
8.7743
7.5164
4.0606
9.6476
2.516
9.5371
2.6526
3.3317
3.387
8.883
6.9828
1.8102
9.1292
2.2902
9.916
9.4512
2.0783
7.9347
9.9966
0.083881
2.1277
2.6001
4.9813
5.7788
3.5101
1.0847
2.7329
0.42524
9.844
0.57091
3.3647
5.9616
8.0526
6.5274
2.2625
8.8878
4.0965
3.8286
2.9301
9.3708
9.0022
5.217
9.1725
1.3104
6.4952
4.551
6.0716
1.4239
9.5261
5.3023
9.254
9.3223
3.9049
9.5348
5.9559
2.5328
2.4836
6.0907
8.2628
6.7361
7.7309
6.345
1.9013
2.6962
8.5947
9.4964
7.4875
2.7744
9.9966
1.6677
9.826
0.048688
8.5921
6.9492
1.4553
5.4098
9.4704
5.7672
6.5576
9.5491
2.6653
6.2325
8.9324
3.197
9.633
9.9287
9.5969
1.4271
9.3179
5.534
7.2837
9.9729
8.2812
7.2707
6.9326
7.6741
9.901
6.1116
9.918
2.7911
9.9568
5.1556
9.057
9.787
2.2365
2.3158
5.9961
8.4171
3.2042
8.8116
3.4471
4.3386
9.9624
7.1873
9.8917
9.2394
7.0226
6.8017
1.2089
9.991
5.6299
4.1696
9.1276
9.8639
4.4874
9.6221
9.9503
2.1431
9.8329
7.7324
8.9903
7.6941
4.8629
9.9032
5.7683
1.9269
7.0034
5.1827
3.7076
9.9677
9.9972
5.5181
9.7352
9.9941
9.5739
1.7764
3.6416
5.3278
8.9942
7.1275
9.9996
4.7247
9.0978
9.5384
9.9601
5.6724
9.4693
4.8494
9.4753
7.6738
5.0546
7.9534
9.9821
5.6179
1.158
8.1081
2.2157
4.9159
9.7275
3.6812
7.0822
9.4256
9.6256
2.6444
9.3562
9.895
9.2083
8.1605
8.2241
7.079
0.035199
9.3341
6.2157
6.1887
3.8183
1.1451
6.0907
9.1354
7.1284
4.8186
1.2106
7.6522
9.3862
6.5635
9.2215
7.6857
9.9218
1.2981
9.9474
3.8745
9.9961
7.2211
4.7824
8.0164
9.1717
2.9201
5.6993
8.1725
0.8841
0.85313
9.3492
9.7236
7.1391
1.2187
9.7159
8.2902
7.5673
5.3832
0.8157
7.4181
9.489
0.37688
3.2488
9.7085
9.805
2.2795
3.3239
6.993
5.3746
2.7325
0.44848
3.8556
6.3618
8.9412
2.2473
1.9272
9.4952
8.1333
0.11937
5.2644
6.2752
9.9568
4.502
2.9163
9.2269
1.8526
4.4755
5.92
4.4946
9.9393
9.6541
7.1127
4.836
4.1476
4.316
9.9985
8.5147
9.3509
9.8839
6.9816
2.7097
5.1453
4.4696
9.1898
8.1449
4.3536
7.6427
9.6699
7.5933
9.9849
9.3892
3.004
8.3663
8.5109
4.1858
8.7856
5.1751
9.8222
9.9995
1.1162
9.9991
4.5831
2.6134
1.2528
3.2184
8.0325
9.9572
0.76689
2.5481
5.372
4.1088
8.447
1.2153
8.5695
8.1423
6.1053
6.8748
4.9607
8.0077
9.9972
6.9366
2.2403
4.323
9.6221
9.7519
4.2972
6.4254
6.2918
3.2197
9.9234
2.0237
7.4392
8.0969
4.9064
9.2988
7.6026
8.6064
4.9178
7.7014
2.8597
8.888
3.1821
4.4782
8.6621
3.3228
9.9997
9.6143
9.9509
3.5795
8.1107
9.8174
3.6347
2.2269
8.8975
9.6905
5.3753
0.78678
5.5383
1.2672
5.4648
8.5799
4.797
8.4872
8.9131
9.9136
7.5669
5.9929
4.0137
2.2774
10
2.8258
9.9878
9.8549
7.4713
9.9182
7.5373
9.9938
8.6603
8.6744
5.5262
9.8805
4.5794
5.031
8.5346
5.6169
3.4821
9.7816
8.2135
2.4887
9.0776
8.2284
8.6858
8.8537
9.5342
9.6991
9.8562
1.3913
9.9945
0.50845
9.56
5.2096
4.7431
7.2886
8.1594
7.0937
5.9843
0.53593
8.0848
7.975
9.4782
7.7297
7.2658
6.9909
7.2944
8.6059
4.4319
9.9676
7.5199
6.3073
6.949
8.2958
7.0751
5.097
7.5546
0.98028
7.4503
8.5061
7.4082
4.5174
7.0036
7.9544
8.5185
6.4813
1.5682
5.9795
1.538
9.4354
5.8326
2.9453
7.8141
9.9873
3.3879
4.5548
0.082322
9.9845
2.7407
7.9588
2.022
8.2957
4.314
8.7353
7.6149
5.5541
8.2869
9.5069
7.3557
7.6087
9.8926
7.1473
0.57684
5.1243
4.2099
5.0549
0.57004
6.0433
9.3658
7.2738
9.9836
9.0063
3.4808
7.9195
7.3251
9.093
6.1616
4.6484
0.70199
8.5306
8.8311
9.9878
5.6641
8.377
1.21
9.9864
9.9969
9.4507
8.1799
9.2409
8.0707
3.3177
2.2119
8.4353
8.6877
9.9762
0.62178
2.7924
9.9894
9.6309
0.87269
0.23428
9.9991
9.1809
8.6869
9.4717
2.9524
8.9508
0.39259
9.9759
5.4571
0.096616
7.2889
0.8684
9.693
9.0393
9.9227
9.9719
1.6226
3.0032
0.90895
7.5358
8.0524
1.7264
2.057
3.971
9.6292
5.6362
5.7474
4.5032
0.55934
6.5798
2.6849
4.4825
4.2486
7.9485
1.1309
8.162
9.9954
4.9212
9.2598
1.3266
7.7566
9.8506
7.2148
6.0325
9.5104
4.0232
4.2794
9.6684
9.5954
3.6874
0.94016
4.1418
8.9299
7.742
6.8717
1.238
4.0633
7.72
2.624
7.5034
8.5407
8.1053
9.9885
5.0527
8.3038
9.1702
9.1031
5.7163
6.6218
9.5205
6.0439
6.7749
5.1302
2.7942
8.5656
6.7087
6.3369
7.5914
8.2481
0.55017
5.6571
9.3264
9.5086
9.8756
6.4695
8.4235
9.4086
8.5384
9.2198
9.7593
3.0631
0.62306
9.8784
6.555
7.719
0.71515
5.9738
5.7664
8.5096
7.7611
7.7028
9.4144
1.7544
2.7703
4.1697
9.0545
9.7687
7.5273
7.5093
0.22659
9.5384
5.7979
5.1662
9.9998
0.064163
7.6264
8.5161
2.4542
1.985
9.5015
9.9973
9.4253
4.4769
5.6557
7.7289
8.8024
6.1522
3.0539
9.4115
8.32
9.4904
4.1633
6.4499
0.61714
9.5869
0.41991
5.9165
7.4055
1.7316
6.3479
4.834
9.9474
9.7664
9.8227
5.416
8.4162
3.5772
7.4906
9.9705
9.5565
9.9974
9.5649
8.7551
8.2859
4.7524
1.5811
9.9901
1.483
6.6856
6.2471
9.5198
8.2246
8.8679
9.997
9.0472
1.24
1.1314
9.9654
9.5819
5.9226
4.2591
7.4302
7.82
8.6813
9.5634
1.5684
7.824
9.4213
7.2537
7.9611
7.5901
5.4047
3.4943
8.8228
9.9665
9.0005
2.9884
9.2867
9.3695
9.9954
7.9975
5.0406
3.2942
9.7306
9.9173
1.0575
6.4884
7.5313
2.0877
4.0052
2.0665
1.2296
9.3243
9.6966
7.3751
5.568
0.62278
9.529
5.7221
0.84836
1.2952
1.1143
0.71572
9.636
8.7967
9.928
5.5539
7.9681
6.5414
7.2968
0.41629
5.3677
9.8663
7.6551
9.9783
1.2608
6.0111
6.2733
6.2707
8.2318
6.7508
3.9519
6.5962
4.704
7.7546
9.5886
9.8966
8.5133
9.9639
2.35
7.39
2.8376
1.7412
0.33748
9.0136
9.1259
2.5447
7.7768
9.6339
9.643
5.0657
9.9876
9.8722
2.1149
2.7921
3.0348
6.1102
8.3604
9.8028
3.7957
2.3048
0.46312
2.4857
4.0147
8.4661
0.02466
7.5422
5.5747
0.49822
9.7801
9.9521
7.6008
2.3712
8.1573
9.6164
9.7454
5.0799
7.5329
9.9119
3.4471
9.9623
9.297
3.8373
3.1829
2.1678
8.9649
9.6314
8.7405
9.9608
9.7079
9.9462
7.5794
0.98171
2.8187
3.8079
2.9142
2.5045
9.999
9.6022
6.9784
2.0468
1.5035
9.7403
9.6053
1.7977
0.8462
7.9856
0.088023
4.8951
8.5182
9.9289
1.6628
5.3065
7.8824
4.7711
4.8835
6.4596
6.6014
4.5249
3.7497
7.5269
4.0477
9.732
2.2969
9.9735
0.11528
9.5585
8.1391
5.2819
8.2751
7.6673
8.0005
7.7619
6.577
3.8223
8.2928
9.5823
9.9844
9.9499
9.5157
8.3709
6.4752
8.8357
0.76091
7.8555
4.3954
4.7691
9.1189
8.8223
9.0946
7.2162
7.053
9.7022
9.4625
9.9339
9.8303
9.9159
8.112
8.0029
7.1505
9.4245
8.459
8.8433
9.8399
3.8788
1.9912
5.3158
8.0173
9.838
9.5002
9.8867
5.5962
9.523
0.99494
1.4021
0.54809
4.9432
6.6532
1.8904
9.9104
9.6984
0.60864
9.431
4.3831
9.2397
3.438
8.0359
2.7401
1.2353
3.0676
8.6867
9.7443
6.8784
3.4469
6.4617
8.3981
7.6352
9.1708
4.1134
8.3239
8.7648
2.0177
9.5392
3.6304
9.9893
5.277
2.0545
8.8259
2.6897
7.0175
7.1721
9.4683
8.2787
9.8554
8.5533
8.8245
7.833
3.2361
9.7231
0.27027
6.721
5.6332
5.0132
8.2553
4.7453
7.9772
2.7277
7.1413
2.767
5.9009
6.1076
9.9594
9.9564
9.3695
3.1658
9.3102
9.7478
4.2319
9.4594
6.8094
4.3655
5.0164
9.1516
6.1973
9.842
5.6725
6.5905
7.0272
2.3588
5.8244
7.4425
6.3828
9.9798
4.7871
9.1727
3.4913
5.4518
8.9382
7.3681
9.5307
7.1496
9.3979
1.705
0.048375
3.0283
8.5135
6.3737
2.9232
6.0244
0.62724
9.4088
9.4412
0.67746
9.7059
7.4708
3.6792
6.0295
2.2988
9.4556
9.9338
5.396
2.2967
3.8174
8.0884
9.0044
2.9766
6.8129
5.3387
6.6216
3.584
6.7302
9.6896
1.1606
6.5461
9.3636
5.2592
2.8633
9.7782
7.3108
8.7481
4.368
3.795
4.467
9.3374
8.6074
0.37947
3.1664
1.44
8.1009
7.1768
0.69615
9.9552
0.0033616
8.0669
7.9694
9.1066
3.5544
3.8914
9.7154
6.6585
4.1451
8.5264
8.6678
9.7626
0.26495
2.8218
9.6923
7.8011
7.7138
7.3063
3.9406
9.5958
2.2625
2.0674
7.1689
3.1583
3.2931
2.8153
2.6012
0.32204
9.9119
0.055202
8.6479
3.9893
4.7048
9.335
5.6172
9.1119
7.2973
4.24
7.0069
8.0896
9.5719
5.1219
4.0618
2.039
8.7016
2.9673
7.8492
0.78389
4.6125
0.90879
5.0863
1.0926
1.0944
6.7705
0.19531
1.535
4.2171
7.5357
2.6407
2.697
7.9949
8.5507
7.5585
9.1771
3.3505
4.5159
9.0206
2.4406
7.9502
1.0065
5.997
5.4706
7.7709
9.8997
7.5931
9.1002
1.0574
9.143
8.5022
9.476
9.121
9.9999
9.9977
5.4405
1.8277
4.7495
9.3083
3.7472
9.969
9.9953
9.8674
6.5768
9.8737
9.7938
9.8685
9.7666
5.3632
7.5678
7.4691
2.7547
3.019
3.7449
7.4459
9.4586
9.8226
9.9465
3.9308
9.7621
0.57395
5.7931
9.4547
9.87
8.0536
8.3402
5.5893
2.7836
9.1838
9.3932
7.6509
9.7144
7.65
9.4547
3.9734
9.0405
7.3185
8.7893
6.779
8.523
7.2209
8.9032
8.1696
1.1893
9.7388
6.0665
3.7975
2.5081
9.4696
7.1541
4.1051
4.5808
9.807
5.9202
9.8283
4.0529
6.473
3.7839
0.94768
4.2828
9.9782
4.9744
9.6492
3.3624
7.6009
8.4594
3.1861
9.8406
5.1153
9.5521
0.62138
8.5083
0.74512
9.8231
0.5209
1.449
8.6415
8.7069
9.9941
0.92312
8.2198
7.553
4.3706
0.28829
8.0031
1.6229
6.2952
1.465
9.9623
9.4485
9.4719
9.9952
1.597
0.37985
6.3054
4.4399
9.3918
6.7445
9.0448
9.8581
9.4695
2.2664
3.5801
8.9341
5.5893
0.40993
9.5826
1.445
9.4619
6.9
8.6697
8.597
7.6662
9.9961
5.2727
9.81
1.3378
4.5095
2.4356
7.9215
8.0258
6.869
0.41989
4.6258
9.9997
2.5206
4.469
2.4912
1.062
5.6223
3.8448
5.9798
9.762
7.6296
9.5569
2.8381
8.7068
3.0347
6.2736
6.9257
8.9067
7.3454
9.713
8.456
7.2373
9.9859
6.7125
9.9837
0.88305
6.4106
9.8413
8.1425
7.8645
9.3837
8.7133
5.4671
9.0203
1.6944
9.6407
9.6796
3.2861
6.8222
9.4823
9.5035
3.4248
9.9184
4.033
0.42222
7.3405
1.0142
6.248
7.3308
1.1914
6.2115
6.3946
9.9602
2.7576
7.9893
8.8268
5.0718
5.31
6.6064
9.7795
6.5374
3.4064
9.4728
9.43
7.3129
8.5544
1.3668
3.3575
9.0667
5.537
2.9018
8.2921
5.8488
9.8362
0.48214
5.982
5.6927
7.6709
9.7886
4.6355
6.3882
9.5962
2.8599
9.9853
1.1479
8.9932
6.6104
5.6262
9.3022
6.654
1.4063
4.5222
1.6756
5.1492
6.5705
5.0785
4.3349
5.6437
9.9808
8.9562
5.9541
9.8128
2.7457
9.969
8.7343
7.1812
9.0745
2.5745
3.0378
7.8507
9.9999
9.6024
4.3592
1.1833
7.5822
9.6692
0.2683
8.5399
9.0077
6.7838
1.6938
9.9802
7.2435
8.2598
1.0312
0.26723
2.1172
6.7762
9.4793
0.39278
9.8763
9.9344
9.8813
7.6298
9.4129
8.4784
4.995
1.6329
6.4093
2.1872
9.7467
8.6745
3.0904
9.9976
9.4554
6.5158
8.0564
8.0939
9.9933
9.9954
8.7967
9.5263
4.5617
1.6214
9.8772
4.8219
8.3867
6.5868
5.7411
7.9254
9.7793
9.977
8.3402
2.3992
4.9386
8.7433
9.8998
9.227
0.43759
9.9185
2.357
8.6832
7.6774
9.9944
0.52424
9.2093
2.3983
2.0521
1.3376
3.0084
4.7702
7.1362
4.6959
9.1947
9.9989
8.991
9.1037
9.8542
9.6782
6.1279
1.3972
5.7954
6.8858
0.85403
6.0339
8.5196
9.8937
7.6805
6.5571
0.88901
8.2745
9.9085
1.1642
6.7476
5.3655
4.618
2.7049
5.2339
9.9608
0.27389
5.2119
3.5815
7.7473
8.2534
1.7211
7.7446
9.2701
4.9934
9.4012
9.8009
1.6214
8.4373
4.8635
0.31438
8.6507
9.796
6.7913
6.6594
9.9225
7.3615
8.7659
2.9159
2.1158
6.197
9.7951
9.5599
9.987
3.4556
7.4229
5.7052
3.3084
9.3588
10
3.8338
1.0756
5.9065
9.1597
9.4756
8.7615
9.1255
3.7196
9.936
7.2613
5.4706
4.807
7.7003
8.7077
4.8346
4.9821
0.10724
7.4395
6.986
9.9403
5.8872
8.4608
3.0993
4.5299
0.78995
6.2872
9.9668
6.918
8.4028
7.1177
8.404
9.9026
6.7504
0.34899
9.9393
9.3543
9.8076
9.9895
5.2921
9.4999
9.9728
9.8529
4.5695
0.91092
9.8555
9.6408
1.2142
9.3101
6.522
9.2504
7.1542
9.3041
8.8194
9.2783
4.7583
7.1814
5.4066
3.5053
9.2387
5.4817
9.8646
7.4479
0.39646
8.9676
6.8367
9.1834
2.57
4.9233
8.9518
0.91503
7.9315
0.33379
5.6869
8.0295
1.4166
8.9743
9.2962
9.3954
8.7893
3.4293
6.7527
5.8113
6.8096
8.8455
6.6685
8.963
3.3251
3.8973
0.50941
9.4566
3.1604
4.7838
5.8087
4.7495
9.6381
6.5736
1.7595
1.4786
7.0567
4.434
7.9398
0.58189
9.4594
9.1231
8.7238
3.6969
8.6821
9.7901
8.9579
9.0373
9.9976
9.9939
9.8386
5.2569
6.6492
3.2326
7.2677
7.978
7.0038
9.6834
0.97266
4.1079
8.952
9.3617
1.877
6.8599
5.9902
7.089
4.8296
8.1796
5.982
9.8555
9.379
5.2801
9.9997
5.4277
7.8262
9.9964
0.92705
3.5876
7.1969
3.2564
8.8587
1.7168
6.4104
9.8459
4.7117
8.9185
0.26101
5.5937
8.8074
8.6338
9.4005
1.0109
9.0745
4.7186
9.9746
9.7834
9.8314
9.8691
3.084
7.1078
7.3623
7.9666
9.8924
9.3958
8.6988
1.0157
7.1016
1.1879
7.6063
7.4234
3.9394
1.6598
9.3673
6.1785
9.5642
9.9667
2.0167
0.95178
5.5962
6.5739
9.7774
8.9246
7.774
1.9136
4.1877
9.2768
2.9078
3.5931
4.7307
9.9939
9.0472
9.9684
8.9485
9.5846
5.9119
5.4341
3.1682
7.082
9.9125
3.2724
2.75
0.34124
6.1621
8.3336
9.9748
1.341
7.8472
8.2952
2.0622
8.0811
2.8741
9.6667
3.8653
4.8392
3.8224
5.544
9.4878
8.9305
7.3393
9.4238
1.1978
8.0267
2.4293
7.9576
9.9741
8.4911
9.7109
9.7561
7.791
8.1532
6.6097
8.3435
9.0146
3.8099
8.7227
6.4623
1.1232
8.986
1.5925
3.772
6.5458
3.6794
2.5225
7.3453
0.099881
9.0978
9.5734
4.5084
6.1952
8.2066
7.9853
4.9287
9.752
9.3966
9.917
6.549
9.9465
8.1347
6.1218
9.9795
5.1191
9.7823
1.7187
0.091943
7.9735
5.4796
7.2363
9.3452
4.4028
9.9901
6.3476
8.55
9.8358
3.933
9.6632
9.9526
9.7494
3.711
1.904
2.0032
6.2367
5.5812
1.0391
2.8104
9.5313
1.3079
9.9152
6.6696
1.5168
8.9958
9.8532
7.1146
9.5269
3.9614
5.2232
4.2369
9.1262
8.2638
9.7563
10
5.7503
4.0954
4.9613
4.9639
8.1333
2.871
2.7784
7.5906
7.066
2.761
8.8257
8.104
8.9061
6.0004
9.4819
9.1794
8.926
1.1943
5.4685
6.4384
8.8321
0.19838
8.3835
5.1069
5.5343
9.4731
4.1689
9.996
2.3004
9.2125
8.6576
8.5503
5.9871
4.219
9.8464
1.5948
8.7805
1.3177
9.4999
9.245
2.9858
0.33281
0.19419
3.4294
9.9129
8.6145
9.0138
8.7904
7.3456
8.2133
5.0243
7.2159
1.3532
0.18865
7.2985
9.5361
8.3638
1.7873
5.7986
4.5694
9.3857
9.9868
2.1581
4.1274
9.9245
9.4024
8.766
9.9425
3.6783
9.3493
3.1036
0.70467
6.9322
5.1007
6.0074
4.7759
9.3273
5.4197
6.5283
9.9623
1.8817
5.3288
5.5948
2.8146
9.0644
8.1587
9.9999
7.487
8.5042
9.9188
9.1203
8.0017
6.6536
4.8246
7.4356
2.0099
4.6565
8.2901
2.5409
3.0044
9.8731
9.5658
9.2269
0.19862
9.999
8.2394
7.8982
7.9064
8.2386
8.5211
2.4626
3.2312
4.1603
8.9549
3.5871
5.0262
7.3114
0.62425
6.9836
9.8907
2.7307
9.7911
9.0438
8.5627
9.9714
3.8412
3.8321
8.0076
5.5908
9.8913
2.0226
5.5132
8.7897
1.8537
8.2608
9.9998
4.8529
3.2214
2.7632
1.1022
8.7236
9.9432
9.5973
7.9289
7.7548
9.5714
3.2254
2.8676
4.9897
7.246
5.5837
8.7164
4.8828
8.4997
8.3192
9.6675
8.51
3.1164
9.896
9.9149
7.3831
9.996
1.3038
0.71702
9.9013
7.7926
6.3886
5.7251
6.3216
0.28801
7.524
6.7986
4.8144
6.9011
4.7416
1.2566
9.399
5.3688
9.2265
9.7832
4.9646
8.5284
0.90235
0.55248
6.7386
8.397
1.537
9.2098
9.4198
8.4306
6.0554
9.676
4.1285
10
4.4097
9.8802
9.0562
2.9715
6.7607
9.2553
9.2328
9.6268
6.6937
6.6091
4.429
1.4708
6.8687
9.9834
5.541
6.3372
4.5022
6.4362
4.6387
4.2089
7.1284
9.9799
3.6831
9.0193
6.9811
0.18416
9.093
9.419
9.916
9.9615
0.69296
7.6046
4.1407
4.3635
1.2539
5.3444
8.7664
9.7623
9.663
4.4778
9.5862
8.7119
0.87387
9.2671
0.32439
8.2341
7.8885
4.448
1.0864
5.4495
5.0749
4.3909
6.8896
1.5199
9.8718
5.3386
8.9215
6.6006
5.7418
9.512
7.6651
8.0803
9.3778
5.272
9.9831
7.4601
2.0178
3.1632
3.0048
9.5463
9.9642
3.6013
7.2604
8.2649
2.4501
7.4762
9.861
6.737
6.3622
9.5003
8.7971
8.5644
7.3874
1.311
8.5522
4.923
4.9215
3.1825
9.7473
2.3836
5.7033
9.456
7.3465
9.9994
9.8691
8.6466
0.96508
9.6915
8.343
0.33399
4.661
9.8334
9.4603
6.5857
9.59
5.1495
8.009
8.3188
9.0922
9.9989
1.9445
5.2132
10
9.9592
3.9605
8.5937
7.6874
7.1246
7.9201
9.9454
6.3124
7.2977
5.7171
4.3353
7.488
6.3936
3.0984
3.8945
9.7454
6.9863
5.722
2.3962
5.4715
9.8296
8.0635
9.9287
8.5244
9.7113
1.7256
1.4152
5.9034
2.7875
3.9962
2.8011
9.9825
2.4142
3.6746
6.5336
9.0083
7.8548
2.9729
0.15367
9.5737
8.6222
3.2182
0.96202
6.6707
9.3374
7.1713
4.2006
9.565
4.4253
8.4343
5.5316
8.4407
8.5178
8.2174
7.1802
1.286
7.5038
8.9068
0.97799
3.4628
1.7338
9.8007
8.6496
7.726
4.3839
7.797
9.1794
6.8229
6.7709
9.5196
2.5765
0.55686
9.0031
6.0519
9.8118
9.906
9.7426
5.7883
4.3893
6.5832
8.8154
0.28235
5.6675
7.1469
8.1696
7.6283
9.5893
8.6064
9.3321
9.1848
6.6446
1.9492
9.3449
4.1372
9.3909
6.1729
9.1987
3.3376
4.4563
1.5306
9.7003
0.037676
4.6506
8.427
6.7495
8.8787
9.8841
6.3325
0.3405
8.1537
8.9993
6.2887
1.3618
9.348
1.3891
7.8317
4.5659
4.6465
8.1288
3.95
5.3578
1.2844
1.223
6.6414
1.9821
9.0495
4.6587
5.612
4.0652
2.4263
2.8265
9.9675
6.6737
8.7444
8.4836
9.4427
6.8699
2.0086
0.26895
9.9982
9.9455
1.0778
8.673
6.3386
6.5275
9.7612
7.4867
5.0967
2.4088
4.4073
7.0828
1.3263
5.9061
0.63552
5.532
4.5605
5.8891
9.9503
4.2198
5.1513
7.5044
7.0864
2.5503
9.9432
0.37902
5.5873
5.8035
1.9895
4.9264
9.4561
9.4129
9.4788
8.896
8.4149
1.1784
3.6763
5.9885
7.5473
8.9989
8.1439
5.835
9.9991
9.9895
6.7602
4.9464
3.5709
5.4125
4.1834
8.6536
8.5555
2.2616
5.5498
8.186
8.7868
6.4954
1.0194
9.9989
5.9488
2.9674
9.9953
9.9936
1.0121
6.7325
5.7905
10
1.1171
9.7052
3.2345
6.6954
5.4707
8.7887
0.54879
3.1983
2.803
9.2022
8.8243
6.8536
9.7598
1.1975
7.1541
1.9819
2.1221
9.859
9.9479
4.4679
9.9974
5.9824
9.9361
7.5992
7.224
5.3092
9.976
9.3703
9.3102
9.6879
8.4281
4.0768
2.1864
9.8408
0.99012
6.2471
9.1987
9.7915
8.8012
9.045
9.2518
1.0773
1.0661
7.9978
4.7425
9.9938
8.4144
1.8631
9.4882
3.9138
9.9217
5.904
4.9787
0.026694
8.2475
6.4573
6.4184
3.2612
9.7657
7.8608
7.2871
3.0117
3.2497
4.0258
9.6687
0.66206
2.5832
8.5433
2.394
9.999
9.0446
1.1678
7.7075
5.5238
9.5639
4.6128
9.9948
8.6997
9.8741
5.4478
1.2617
8.9051
3.9289
9.3246
9.347
1.3533
9.9061
1.351
3.83
3.5018
5.1424
0.98811
7.9488
5.8583
1.8749
8.6062
8.6942
6.2123
4.2168
8.7835
0.87727
4.3774
9.7143
7.3865
9.8401
8.6264
5.2895
9.9116
8.5377
9.6139
5.418
6.6444
8.6982
6.3992
1.9976
3.7191
4.2221
4.0626
8.6724
1.2483
4.7158
5.7022
8.7762
3.9472
4.7408
9.836
8.9211
9.1001
9.8083
9.4541
9.8309
2.8614
4.6427
9.8446
0.21827
6.1903
3.965
6.9449
2.539
6.8984
5.9283
6.8958
9.0719
7.1905
0.53808
8.4581
6.9498
9.5589
2.1573
3.0608
9.854
3.9696
8.9394
9.6637
9.3384
9.3506
5.3478
6.1735
9.5257
3.8476
9.3822
6.75
0.81785
9.1618
8.0361
9.1328
9.9015
3.1459
8.7214
5.1898
0.86424
9.701
5.875
6.9068
5.519
0.3524
9.3489
3.4255
8.9447
1.1119
9.2339
7.3467
0.74109
6.6485
7.2786
8.4794
9.8468
3.6069
0.89582
3.3181
2.2603
6.5181
2.8935
3.3261
3.9477
9.6199
7.387
9.946
9.4719
3.8351
7.7658
9.1798
5.4578
5.064
9.9979
4.7484
4.4245
3.6726
3.3192
6.9218
6.7672
1.6497
7.9353
7.5202
9.9888
6.3569
9.9616
6.2886
9.9498
5.6111
3.8908
9.3319
5.4272
4.6584
2.3246
9.452
7.8283
1.4752
8.2716
8.675
9.2182
5.2876
9.9845
9.4979
9.8858
8.7812
0.64187
3.9047
9.5338
9.9739
2.9999
6.3386
9.2862
9.9712
4.5649
8.6535
8.6217
4.4421
3.3814
8.5687
7.5843
0.93979
9.7008
9.479
8.9594
6.8291
0.27744
4.49
5.5316
9.8094
3.0229
7.8674
9.4388
8.4584
1.5167
5.0715
9.9914
2.0463
0.38357
1.7207
7.9792
1.6308
0.47346
9.6903
2.896
9.4583
0.81015
5.2876
1.7954
1.6586
2.5482
9.9603
8.5128
3.179
9.9224
3.1792
9.6092
2.4641
9.3943
5.3748
3.7679
3.4192
1.6488
9.6776
1.1029
6.0927
5.9567
2.2195
7.7006
1.4044
7.6479
7.1557
2.9512
9.2079
7.4526
5.0684
9.9961
8.2701
0.13455
9.1922
6.5166
9.3462
9.7738
9.0998
7.499
9.1745
8.7468
7.3589
8.9766
5.4615
8.2249
6.1641
9.7252
3.0468
9.9702
5.699
2.6219
1.1996
1.484
5.415
7.6276
0.099857
8.5311
4.0224
7.5683
2.962
3.7346
2.9869
8.414
0.59345
9.4946
9.9313
6.3932
9.4064
2.4003
9.7887
7.411
1.1202
1.706
7.2145
1.2885
4.3336
1.4993
0.20525
8.6921
3.4675
9.9466
4.4052
7.4967
4.0602
4.4564
9.9567
1.9526
5.0906
6.2959
9.0135
3.5473
9.5989
6.4358
8.6896
6.5737
5.1085
2.8077
5.9773
6.9367
9.1949
1.8298
9.0632
9.6135
9.3645
9.9105
7.0676
1.5171
3.4933
6.0805
5.8312
6.8435
7.9166
7.0958
0.36555
9.5926
1.4386
0.065
6.5907
9.5651
5.7541
6.0369
7.4496
9.7071
8.4423
0.095629
5.5198
8.4592
3.0814
9.8572
8.1376
0.39647
6.9287
6.0714
9.5113
0.17662
1.2359
7.5368
2.1819
2.2149
2.1787
5.4741
6.7222
2.4496
6.1151
8.8371
5.6401
4.802
6.9633
9.6745
9.9381
4.529
9.7
0.011686
8.5664
4.2123
9.0514
9.4579
9.979
8.4133
6.8122
2.6928
4.0803
1.4953
5.809
7.4105
7.6801
9.823
7.4785
2.4663
4.8912
9.8656
8.9563
6.3796
0.052774
7.8339
7.5604
5.9096
9.4497
9.1714
9.6922
4.719
3.4779
0.55831
5.0882
7.0754
9.4875
4.9762
6.9701
1.6783
7.952
9.2698
7.477
3.23
9.9766
2.0249
8.3941
7.0991
7.377
9.9892
2.3603
9.9243
9.7516
8.6198
7.9977
4.7004
9.9609
3.4346
0.64252
9.9853
4.6246
3.8216
0.16449
9.9647
5.732
9.1149
1.4131
3.5152
9.349
9.0954
7.5241
7.2669
6.2035
3.5856
1.5304
9.964
3.8232
1.8878
8.7003
9.7082
8.3015
1.8536
3.8971
8.5499
3.3012
9.9582
8.9698
5.9655
9.5176
4.6219
9.9566
8.506
6.7062
8.8192
5.3237
8.7884
9.4489
9.7362
8.4943
9.5526
6.8975
3.9115
5.9362
1.2184
6.17
0.81065
4.5182
3.6495
5.1927
9.8768
3.8015
6.7404
8.4002
9.7959
9.9991
3.1892
9.9628
9.1148
6.4629
8.338
5.8093
8.9581
8.7269
9.2069
8.0373
0.74044
8.1716
9.5696
8.7448
8.4461
0.81711
6.8845
3.6744
7.9192
2.9497
0.74012
8.7921
0.38246
9.0056
6.7324
7.8864
5.3039
7.4276
9.835
9.3661
0.84317
9.6053
8.2803
8.9592
8.0327
5.9424
9.5772
9.5257
6.4706
3.0406
7.2968
9.3408
5.6593
7.5968
4.7876
9.5069
9.9873
9.9682
2.0241
8.7082
9.6734
7.1009
3.0353
6.9583
9.9288
7.119
8.681
9.9556
5.8688
7.1858
2.4034
4.5483
9.3614
5.8144
1.9294
3.0303
8.7486
1.1875
9.9945
6.5908
1.3289
9.8424
9.834
5.8976
9.5992
9.9033
9.5766
10
3.2006
1.7243
5.2215
8.991
4.6271
9.8717
9.0626
8.54
7.4877
8.7671
8.3826
6.3598
8.6904
3.9179
6.8817
8.3622
9.3529
1.4603
4.4062
9.1324
5.0173
6.9745
4.0489
9.9142
2.5039
9.3171
4.591
2.7558
5.0497
4.2057
9.9302
5.1211
8.0123
3.6102
2.4734
2.1878
1.6878
9.9992
9.8785
4.9552
8.5574
6.7566
7.8762
0.14346
2.6427
6.5071
9.1076
0.84151
1.5044
7.0282
9.2433
4.586
9.337
5.4189
8.3449
2.5661
5.5317
3.2333
0.081286
8.4428
9.922
1.008
3.1882
9.5971
1.6133
7.3608
3.4409
9.6579
0.15252
1.4107
1.6327
2.4542
9.7042
8.9209
1.3314
6.0423
1.2458
2.1811
6.0263
5.7765
5.4424
9.0675
8.2874
7.3018
0.49052
4.3888
9.1547
9.2715
5.0541
7.5905
9.3093
0.71035
9.7615
9.656
9.5128
9.9924
9.8425
7.3897
8.6892
9.9635
7.2853
1.5794
0.29961
2.8159
8.3591
9.7174
8.0268
9.5798
5.3958
9.703
6.2951
9.24
8.8606
9.3661
7.2125
7.2033
10
6.9791
7.3849
4.0196
7.742
5.606
3.7143
1.6533
7.8471
9.32
8.0878
1.4334
9.9757
9.9654
9.1193
6.6125
8.9851
9.3268
1.1456
9.9591
2.3557
9.3717
5.2943
9.7036
6.7866
0.57658
2.8244
6.0554
8.9294
6.4856
6.0571
3.7842
7.7955
9.0808
6.4987
5.0641
9.8783
9.0541
8.6681
0.46362
2.6219
9.2266
8.5401
9.9987
8.1647
8.0243
5.1748
5.1217
9.7462
9.8997
4.7651
0.14956
5.5136
0.45283
7.8821
9.9913
8.0055
4.3189
1.5055
4.4392
6.6703
1.1421
1.3355
8.3637
8.6739
9.8827
4.582
2.2886
8.8432
5.2366
9.5437
9.4566
9.5119
9.8095
3.2267
8.444
6.9139
4.5517
0.022186
9.1361
9.7634
4.5221
9.9905
9.4233
6.3675
9.9983
9.2386
9.868
7.9282
9.7412
9.6145
9.8374
2.9563
8.9989
8.2874
0.85178
9.9845
9.0306
3.9175
4.1122
2.7249
3.1305
4.1858
6.5498
7.2095
8.9556
9.0697
1.4527
9.5947
9.9832
9.8158
3.8954
7.5871
3.2406
5.1462
9.2343
3.053
6.8395
8.6426
6.9882
2.8999
9.9999
9.986
8.1607
6.4741
8.2703
9.7327
5.0157
9.2094
8.1246
2.6542
8.9636
3.2606
9.9731
3.3483
1.0633
7.2697
6.1834
9.7412
1.0121
9.7659
9.5744
8.2901
9.7499
8.3229
3.1254
9.0159
1.1979
8.9581
6.6084
9.1123
9.4988
8.5668
3.9426
9.3624
6.8465
9.8743
9.128
2.8065
5.31
3.7864
4.6939
1.7625
7.8076
8.5628
7.2214
9.7259
8.9449
4.0834
5.1774
9.9139
6.816
1.3941
8.073
9.5625
8.9315
8.9577
9.1626
2.4209
5.7232
7.2448
9.5089
1.7704
7.1711
6.6538
6.8064
9.8092
8.0872
2.974
9.979
9.9268
8.9199
8.7785
9.9264
4.3344
9.8981
5.751
9.6497
1.3962
8.2711
6.9613
9.4067
1.9711
8.9084
4.8797
9.9993
7.8908
8.4634
9.9763
9.8542
9.7273
9.9768
9.9847
5.4489
8.3457
9.5949
8.9312
5.8384
9.9175
8.1413
2.4132
7.3865
6.0544
7.6236
9.8975
1.8996
1.3189
9.935
5.2738
6.6383
8.714
9.7097
5.4482
7.9559
2.7676
9.841
1.4374
7.0014
4.6057
1.7682
6.1977
4.0122
8.339
9.6463
3.1111
8.3091
0.58112
9.9984
9.7568
1.4035
0.73177
1.9703
9.9833
1.4081
1.5351
9.9416
1.4961
7.8558
5.1564
8.1575
2.7015
2.448
9.692
9.9985
1.3019
7.1505
3.3007
9.8327
2.7325
5.6455
9.0121
5.7514
5.8266
9.8043
0.49302
6.6272
9.4955
5.1824
4.6019
3.0171
9.6357
5.3006
5.0729
8.6843
6.344
9.8197
9.8586
9.1818
5.1871
9.9985
0.23739
4.0494
8.8135
9.6636
5.8469
9.0292
8.9208
3.2526
1.6512
4.8985
3.3637
9.7761
5.4905
9.5437
1.9598
4.622
9.1874
2.6554
9.7172
3.0145
9.0653
3.5666
5.0852
2.591
9.6442
5.2289
9.9904
9.5884
6.7715
7.0325
2.5692
1.8429
4.8775
3.2091
7.2086
9.0621
7.759
0.86213
0.53184
1.1871
9.9013
9.5213
3.7371
9.8143
9.7517
1.0268
6.3495
8.3039
0.79183
2.6961
9.3821
7.1121
6.5833
6.1455
4.8299
8.6306
9.0168
3.2272
4.9953
8.928
9.4801
6.96
9.4978
9.9276
5.1449
9.8704
9.3512
6.8834
1.5222
9.6909
6.7619
6.9714
1.6875
4.9943
0.018584
4.7656
7.5355
9.9047
9.3773
6.6276
0.71603
5.9687
9.894
3.8841
4.8884
9.5603
9.7147
5.9416
9.3365
9.1363
9.15
2.7381
9.9496
0.79785
9.6293
8.96
3.8067
9.2975
9.9488
6.2058
8.993
4.2862
1.7936
2.2402
4.6938
6.266
0.52012
9.5291
4.5541
5.0746
0.47593
9.9523
4.184
3.1477
8.966
4.0136
9.7978
2.3749
8.4705
3.0059
3.2019
7.239
10
8.6136
0.10911
9.8458
9.6584
7.0744
4.5932
5.3434
6.4969
4.8459
7.7034
9.636
9.1443
4.1097
6.8648
9.9736
5.8783
8.7158
7.9757
9.9836
6.6527
2.2246
8.3659
9.9966
8.7616
3.6506
9.9638
6.3167
9.829
5.7606
8.4535
7.8325
6.5407
7.6017
9.3576
9.8984
3.1957
6.1153
1.585
1.2611
3.1245
9.9615
7.7583
6.3784
6.4404
3.0218
1.929
4.9611
9.9345
7.2585
0.50602
3.5317
5.734
9.2557
1.6714
5.0995
9.9924
0.39021
8.6125
8.2859
0.42177
8.9937
6.356
1.688
8.6195
9.9246
2.4157
7.9885
2.5698
5.467
5.3993
7.0294
7.3995
9.877
9.5031
0.38336
4.2325
2.424
2.6611
5.4339
1.15
7.0809
8.9763
6.4199
9.652
8.9773
3.3488
9.9681
0.18324
7.8976
4.5021
9.527
9.9707
5.5795
2.6561
3.7787
9.9797
0.14995
8.8433
0.17921
8.8715
9.4411
7.7129
4.2728
7.1048
6.805
7.359
2.9692
3.862
2.6313
9.4231
8.9899
2.1283
4.1612
2.7713
9.9634
7.9206
2.2666
6.1356
9.6848
0.87426
4.6513
7.6994
1.5694
4.5625
3.9398
7.8106
9.8812
9.4567
9.9792
8.9749
7.2813
2.8191
8.6103
10
1.5449
9.6039
7.5215
6.6468
8.4494
7.3036
9.9822
9.8541
7.7974
7.1179
3.605
4.584
6.5697
3.6825
7.0914
0.56113
9.9166
9.6066
5.5122
6.1712
9.9947
6.6677
0.77325
3.4253
6.0037
0.29266
9.7267
4.1231
2.1151
9.8251
5.0382
8.1987
0.37443
9.5222
8.1931
4.6375
1.338
0.66925
9.7782
8.4824
2.9523
5.9655
7.9567
1.1523
9.7924
7.0079
3.4941
9.9229
0.98872
9.9315
3.4734
9.9013
7.7461
5.4526
4.0576
4.2832
9.9142
9.1988
0.73587
9.6801
9.9679
4.5619
5.9827
9.9872
3.2389
5.5214
4.3535
9.9995
6.1053
2.0821
0.51793
9.83
8.7302
9.0415
6.629
9.63
2.4392
3.3137
2.0618
4.4975
9.9294
9.6525
8.7861
4.9589
8.9211
2.539
8.8607
8.7291
8.9894
0.4056
1.7445
9.5247
9.6888
9.608
8.749
9.7462
9.5151
9.1115
9.1824
0.91743
1.7174
9.9891
3.0763
2.4684
4.4644
9.959
0.07715
7.6277
9.6526
7.5571
6.1935
9.5256
9.0216
2.4558
9.9915
2.2134
9.2483
1.0754
9.9568
5.5426
9.7224
3.7039
2.739
9.9889
4.3272
8.829
5.6413
3.2525
7.8272
9.2892
5.7289
7.6545
8.8079
8.9754
4.7939
6.7446
9.996
3.2129
4.9871
5.5526
3.3219
