# Supplementary material for: PEPIS: A Pipeline for Estimating Epistatic Effects in Quantitative Trait Locus Mapping and Genome-Wide Association Studies
Source: PLoS Comput Biol. 2016 May 25;12(5):e1004925. doi: 10.1371/journal.pcbi.1004925 (PMC4880203; doi:10.1371/journal.pcbi.1004925)
Supplement: S1 File — Eleven sub directories are included, and each contains three '.txt' files corresponding to the additive genotypic Z Matrix, the dominance W matrix, and the phenotypic vector. (ZIP) [file pcbi.1004925.s001.zip › Simulate_Data/Bin_1000_Ind_20000/Phenotype_Simu_Ind_20000.txt]

7.6426
8.699
9.9981
9.8736
2.3123
1.3846
5.2598
9.7261
8.9332
2.534
3.0586
9.9519
4.0058
0.63975
8.5167
5.7078
8.9422
1.0851
9.9414
3.8983
8.7057
3.8619
9.962
4.9045
9.9507
3.9927
9.6947
8.5315
8.397
4.5141
8.5528
9.9947
8.9193
5.277
9.1793
4.4712
6.7318
9.2889
7.5085
9.549
2.3464
3.1023
9.3225
4.5009
7.0414
8.3592
6.1815
2.9946
1.0711
1.6982
6.3552
5.7339
3.8541
8.46
8.5047
8.2898
0.47482
3.8093
9.0016
9.1364
9.8468
7.4899
2.964
9.3682
8.2563
9.9534
6.9804
5.2824
9.5773
4.8345
9.993
5.5992
1.4517
0.33038
7.3883
1.5162
9.9106
9.072
6.5897
4.1278
9.6512
0.9003
7.6582
8.0418
4.6376
5.4371
9.9995
8.2458
9.5884
8.0981
0.85075
0.93328
6.3051
8.8166
8.7122
5.3478
6.974
2.6848
1.7493
7.8466
5.5103
5.3244
1.493
9.9972
6.1683
9.3296
9.2102
9.7798
9.5551
7.307
3.9162
9.8317
9.716
0.32633
0.94167
8.8324
3.9817
0.32868
8.0132
0.62159
1.606
5.374
0.12461
6.668
1.8237
9.0384
8.6673
7.6971
7.777
6.6909
5.5005
0.55024
9.7755
9.9809
9.9002
9.2696
4.3402
4.9531
6.7397
7.7967
8.1153
3.6528
7.8668
5.469
4.1383
9.9974
8.5093
5.7632
1.8101
4.6567
0.64987
5.624
9.0729
9.3925
1.5718
9.921
8.8166
1.7885
9.291
9.2201
9.5929
8.0889
7.7833
9.6233
9.9856
0.75251
2.5153
9.6481
0.1642
8.5884
9.7348
5.4838
9.0599
5.7125
9.9413
6.7547
7.3378
0.557
3.4128
9.5494
1.73
6.3822
8.7365
6.6177
0.32072
8.841
3.4936
3.3533
1.2548
7.5067
8.0357
1.166
2.8232
6.0369
2.605
9.8299
9.9013
6.2606
2.0395
7.1477
9.4901
8.0838
8.766
6.693
8.9943
4.3881
0.44792
7.0582
3.02
9.9839
9.3156
8.2067
5.7024
9.9033
7.4579
9.2364
5.9774
5.1057
9.22
9.5348
5.8013
9.3824
7.1566
5.8046
5.6573
9.8328
9.1166
9.3335
6.9486
5.9765
9.8054
3.7924
0.26653
1.5247
9.5505
9.9958
7.0204
6.2463
8.8821
3.3652
1.195
6.6212
5.675
3.6954
9.3003
9.9849
1.4856
9.4078
2.92
0.14901
6.0052
2.2018
7.4254
7.6827
8.8628
9.812
0.30837
8.8125
9.9977
9.9975
6.5668
5.1983
9.9964
6.9124
4.7499
5.6388
0.28287
7.1113
1.9816
4.6122
3.9146
0.036
9.3694
8.6218
5.852
7.0827
8.2045
2.0751
4.3054
9.6756
9.7791
0.85909
6.995
9.6462
9.9181
9.5165
9.9944
7.8188
0.99981
1.3535
9.9934
6.4791
9.8621
9.9029
9.9816
9.3984
9.9668
8.7561
9.0088
2.1446
1.2966
1.7537
5.4799
9.9852
5.3899
9.9403
1.502
1.9036
6.9435
9.926
2.1022
2.2485
4.9997
6.5539
0.13182
5.9833
2.8032
9.8028
7.5926
9.7637
0.83347
7.1926
2.2702
6.358
6.5571
4.7919
9.9316
9.0584
8.4142
9.9638
9.1162
7.3104
8.5037
9.1525
9.7954
9.7829
3.5181
4.5546
6.003
2.9753
3.0086
2.329
9.7425
9.9408
9.4065
2.4609
9.1086
2.993
6.5917
9.7432
2.0549
8.2163
8.4299
9.2509
3.9235
7.5903
9.9527
9.9693
8.1408
9.5606
4.75
4.1457
6.237
9.2223
6.6716
9.9967
9.7187
4.8431
2.7687
9.7425
9.7605
1.6419
9.3008
2.1678
8.1549
9.4746
3.2658
0.50324
9.5271
0.61704
9.1838
5.0812
6.0804
2.9973
9.9654
2.1133
6.7229
9.7286
3.7807
6.2695
9.9996
9.9355
0.67527
7.5807
0.023469
9.0799
8.2599
5.5208
4.458
0.86507
8.915
9.859
9.0882
7.9544
9.9718
5.3682
1.4285
6.9243
2.5718
3.9329
0.027397
9.3164
9.3196
0.24621
1.9316
1.2602
1.2233
8.0086
7.0279
6.9922
8.5116
9.6887
0.26936
9.7015
9.3649
4.3868
8.9146
9.9069
9.9626
4.0861
2.401
5.4981
3.4289
0.4124
2.8062
3.7374
9.9999
8.5666
1.8404
9.6236
9.1232
9.0103
7.6772
5.6347
5.1895
1.3371
3.2714
1.3868
9.2951
1.0914
7.9568
4.2974
7.3075
9.9918
8.7948
5.8967
1.6383
6.0654
7.5805
3.5546
0.094711
7.5129
9.8226
5.6003
9.6309
2.3762
8.0928
9.6794
4.8491
5.9533
6.0611
7.8832
2.0068
1.629
2.2365
6.3713
6.7515
8.8132
5.3495
4.672
0.64603
9.966
1.1694
9.9688
3.5709
1.3385
9.1043
9.2627
9.8647
8.1171
6.8649
4.8278
6.6512
6.5832
7.9933
9.1431
10
9.6368
4.2512
9.6529
7.3773
0.11693
9.2803
9.7259
3.4625
6.4921
9.8442
1.4485
7.0307
3.5148
1.7307
6.4974
0.50039
3.589
6.975
5.1472
8.0039
3.5676
9.8513
7.7795
9.647
2.6062
4.7345
7.8684
1.8996
8.6733
2.7982
2.759
9.5589
0.90163
7.9328
8.9397
9.8868
4.3921
9.7589
6.0034
10
8.2386
9.9804
0.60889
2.7943
1.7359
2.8843
9.8155
8.2279
9.2847
7.552
3.0392
9.3015
2.6729
9.7645
9.6519
9.2331
9.0564
7.3224
9.9051
4.2705
1.7307
5.2842
1.84
8.1446
5.3567
7.8544
8.2652
9.054
7.6773
6.4887
5.1649
0.94501
6.4231
3.4004
9.0798
9.1954
3.9855
0.061717
9.4387
9.9979
8.1679
5.3506
9.9843
9.8024
6.3152
2.3845
8.5376
2.4946
4.8111
2.3167
2.5048
3.8572
6.8742
6.229
9.8642
4.3651
4.5413
7.7531
9.3404
9.8922
5.4385
4.6226
8.1253
6.9503
3.7459
9.7998
7.4103
9.1247
5.9391
9.0616
8.9371
4.503
1.2624
8.2633
6.7111
9.9726
5.0259
8.8639
6.6695
3.8763
6.8125
8.1983
6.4797
1.3486
9.9909
3.0702
1.4043
7.5325
2.5232
0.074991
7.5624
8.3637
5.79
7.7795
1.304
7.0813
1.3479
3.8558
2.6846
0.51339
9.8124
0.90588
6.7021
8.1575
5.328
6.45
9.4921
9.5752
4.5816
3.7811
5.7415
2.5523
9.246
0.94987
1.4298
9.9555
7.9367
9.7522
5.6247
5.3631
4.4287
1.3409
8.49
9.945
7.5466
8.6861
9.9309
7.8499
9.9063
9.9353
4.3671
9.9566
9.5788
7.3454
9.6011
8.8859
9.8063
7.7818
8.7511
0.45249
9.2944
2.7208
7.7039
7.4193
4.5959
8.9106
9.9717
7.5506
3.9583
0.33118
9.2828
0.12358
4.0505
7.6046
2.159
6.4471
2.2097
9.8098
7.6052
7.9452
7.4048
9.7578
7.1504
9.1541
9.7505
1.7855
6.2923
4.3255
9.7876
1.0498
8.1942
5.1489
4.1105
7.8056
2.0614
2.1043
9.948
5.0313
3.0546
1.1219
9.9041
9.9771
5.3493
1.5037
9.8605
5.6681
2.4584
8.4591
0.60295
1.0481
7.4906
9.9177
2.5889
1.9449
0.2151
9.3137
9.0666
9.7397
3.8262
8.2255
0.76284
1.7625
5.2002
6.7527
1.246
8.7784
7.3463
7.2451
9.9562
2.0544
8.5328
9.7133
5.17
1.0684
0.18032
0.10666
4.4343
3.3528
4.5665
8.0475
7.742
3.3577
5.7576
5.065
9.2138
5.477
6.169
7.8184
7.9791
0.45138
1.4266
7.0824
9.9177
3.7922
8.5504
1.0224
0.2566
7.2906
8.5456
5.8033
5.6291
5.485
9.2575
8.1986
3.6688
9.9312
5.6453
5.5355
4.9515
9.886
6.6849
7.1616
9.4847
2.1063
3.1647
2.943
0.029705
9.7515
0.15722
0.13641
9.6877
9.3547
9.7493
9.9454
0.23675
2.9381
8.8676
9.9936
7.8557
7.7288
9.9582
8.8107
4.9704
5.0912
9.9469
4.6445
0.60851
7.7825
8.5334
9.1694
9.9765
4.6245
9.2926
4.2766
9.8815
8.6909
4.4212
4.8654
9.0266
2.8536
6.3782
5.418
3.2912
7.4337
9.6549
6.7625
8.3783
3.0453
9.9999
0.036719
8.2292
9.6223
6.0552
9.8677
7.2032
9.9819
8.1622
8.6558
9.924
6.4788
8.3864
3.2617
7.7086
1.6203
4.4322
7.5427
2.8031
4.2019
3.5729
7.592
7.6755
8.2753
0.010319
2.9071
6.8026
0.28517
6.7869
1.2002
3.8369
7.9129
2.3499
6.0068
9.8592
9.7397
7.5297
6.6185
2.3252
6.9468
7.7957
5.1101
6.1033
2.7412
9.6651
8.7311
2.8719
8.1917
8.9465
0.44469
7.299
3.9588
7.1617
9.9912
9.5952
9.7549
9.8684
4.533
9.8229
3.9024
2.9726
2.8896
9.7629
6.4297
5.7063
9.6538
3.187
9.8714
6.6073
2.5394
4.0972
7.2972
9.3675
5.7165
0.69726
9.9979
7.3221
9.7001
9.8561
8.805
7.2665
6.3979
5.6227
0.49999
3.3264
1.3359
9.4953
5.9008
0.78136
4.7691
9.7961
9.942
6.2
9.7798
6.8528
9.8965
3.8346
7.3607
3.7517
9.6797
7.3509
5.2224
3.9301
2.621
8.0831
9.5625
9.7197
9.7042
3.6082
7.1625
8.6813
1.4205
7.5322
4.5118
5.6448
7.4373
6.2097
3.5646
0.44626
0.40874
4.1766
8.8704
4.9546
9.2417
9.4892
0.84317
0.14488
9.1019
8.6423
7.9526
9.9192
2.5984
9.9903
3.3816
0.60045
3.5195
8.9648
5.2601
8.9767
7.9845
1.7
8.5002
9.1212
9.7706
0.35567
2.3528
7.3453
3.4842
9.6923
6.2528
4.5314
7.8742
5.1545
9.7488
4.3509
6.3858
9.3343
5.6599
3.6638
5.8002
3.0279
6.3827
8.2567
3.562
9.7968
9.1232
4.8168
9.5661
6.5996
8.7324
4.3681
9.1174
9.1411
8.9659
3.2312
2.6563
7.4357
8.9724
0.015909
2.9552
9.1525
9.9998
3.0473
3.5772
5.0252
2.1666
5.0433
7.7663
6.6248
9.8552
1.8337
1.6602
5.7743
8.8867
9.8471
0.72513
4.4301
9.9736
9.3034
0.87492
0.44634
9.9345
5.498
0.24869
7.1113
9.9681
9.9437
0.84262
9.9101
7.1126
2.9635
8.2605
9.8088
6.1276
9.9404
7.4001
9.7028
9.3007
8.5178
9.9384
8.8999
3.5099
8.9342
3.6525
7.5046
5.5852
8.3828
9.9981
9.3924
9.0273
9.696
3.9991
6.6282
5.397
8.2442
4.6717
8.3809
9.4038
9.8457
8.7543
3.3044
3.0415
6.0118
9.3376
9.4439
8.0864
2.4878
2.9045
9.7562
7.239
6.7183
0.082872
9.2838
7.2214
6.3973
9.9919
5.2293
3.0558
6.8293
9.8481
7.7034
3.814
4.0429
7.7389
9.4768
0.3326
9.1582
5.8923
8.9807
8.4525
8.5082
9.979
7.2429
0.20177
9.6397
8.3281
8.1669
8.9524
7.4496
0.95891
7.6611
1.0489
9.2507
0.55559
9.9789
5.5402
9.9999
9.2904
1.3056
7.2111
9.7824
8.6021
1.0794
9.9309
0.6178
9.9989
8.9075
9.7659
2.6139
8.8414
9.7181
3.5277
1.9493
0.8031
8.4392
1.2255
9.3583
7.6763
1.4722
9.1041
6.1304
8.6929
9.5425
9.8505
8.6724
9.6412
9.9874
9.2362
7.9126
9.9721
3.3109
3.1795
9.9974
7.2514
3.6548
5.7014
3.2812
4.5174
8.8233
8.2939
1.6194
4.3436
8.1027
9.7874
9.5838
5.5546
6.8794
9.3972
3.3725
2.4134
3.7818
9.9936
7.509
8.6443
8.7102
8.2142
1.0448
6.6239
5.2385
8.1381
8.2009
4.5989
9.6822
2.6821
0.086703
3.3429
7.4478
5.1238
2.5742
8.198
4.3269
4.5724
7.079
7.3824
0.22243
1.8444
2.1684
9.3098
3.1941
7.11
3.5899
8.6244
8.4585
9.7225
9.8045
9.9651
9.5513
1.202
4.5401
1.6455
8.9307
6.5267
5.2197
9.5362
0.89845
2.9145
4.2513
9.257
5.9625
4.7953
6.357
5.2298
6.6226
6.0319
9.9655
9.9665
6.6183
5.4926
5.0461
6.9415
9.7293
1.0684
7.3564
4.9383
5.1188
9.1206
9.6586
8.9647
2.4587
9.9934
7.7031
6.7551
5.8179
1.3212
4.2062
5.4504
9.4967
0.18574
3.5302
8.8161
0.57586
9.4421
8.6153
9.2691
7.2644
9.9988
2.7587
6.3382
8.3631
8.7143
9.9161
9.8949
1.0008
8.4199
6.858
4.3642
9.0585
7.1251
8.7425
9.5221
8.7881
1.8042
9.9779
5.0302
4.794
8.6734
2.2853
4.2294
8.6027
7.5242
4.3159
9.993
7.8491
9.0958
9.8208
8.624
7.309
3.8959
8.7148
9.7561
6.7595
9.9057
0.98011
6.9316
9.9111
6.9571
6.8946
4.1742
1.4259
8.6545
1.9595
1.7008
6.4092
7.6357
9.9827
7.8191
1.1893
5.391
0.30597
6.659
9.976
9.9938
2.227
4.155
9.9895
9.365
8.1439
9.6951
8.7524
9.9279
9.9921
0.911
0.41424
8.9787
8.443
6.7061
7.6767
1.4765
9.6025
5.5522
9.9051
9.6835
8.0242
1.5012
3.6567
0.36588
2.396
9.8242
1.8578
9.759
9.7776
9.8655
0.1836
9.4915
2.8223
0.50724
2.5347
7.5854
9.3455
9.4062
5.2125
8.9682
4.9631
8.2359
6.6001
3.3744
6.2776
8.4379
9.6503
8.9715
2.7865
7.9006
9.3976
9.2922
3.8359
5.1413
9.1188
4.361
6.4212
9.6852
9.9967
8.2224
2.7378
1.0051
8.8058
3.5338
8.6433
9.7021
9.1464
9.8757
3.743
9.8334
0.71615
6.9917
7.9057
9.9679
8.3723
6.7595
1.8983
4.2537
9.3501
9.2436
0.28403
9.718
9.8826
8.7329
0.63728
7.02
8.8124
0.57884
3.8352
4.7685
2.5904
6.6087
9.9168
0.76917
4.2852
9.5813
9.8594
9.4623
0.35554
1.2413
9.9228
7.2264
0.66657
9.464
9.1018
1.4929
9.4582
8.9606
5.7477
9.8915
1.987
6.6171
7.3675
8.2179
0.81249
0.33817
1.7422
7.6579
8.1367
9.4301
9.9748
3.0051
6.6914
9.9027
6.0788
4.5121
3.9334
9.6534
8.8708
0.09705
8.4192
9.5808
8.618
5.0218
9.9794
7.4526
7.7712
1.8099
7.1694
9.5806
8.3776
2.0293
7.4305
9.9705
1.2221
6.3346
9.4176
2.5422
8.8584
6.3096
9.6025
7.6489
9.4514
4.085
7.3887
8.5199
2.8041
3.0617
2.4206
9.9975
3.835
5.5246
6.8377
4.6016
8.9901
6.7403
8.3295
3.2136
5.7707
2.655
7.9067
4.2117
1.4408
3.9806
9.6748
9.2565
5.4182
8.0869
5.1273
6.3315
3.9458
6.2778
0.55866
1.2335
5.0831
3.216
9.1974
7.0512
1.0741
5.7521
3.9548
9.2696
9.82
9.7883
3.2762
6.4403
0.35201
9.3903
5.8869
8.3001
9.9914
5.6081
8.8874
6.522
6.4163
3.7361
2.6044
8.4803
0.19909
0.17069
6.0483
4.8653
5.1527
3.7422
6.0024
0.75486
9.9669
0.58221
7.4382
7.3296
1.3572
3.5603
5.666
6.1875
9.3744
9.7345
9.9637
1.8465
2.9061
1.7057
6.5477
3.1226
4.3049
5.0925
8.1849
8.5807
9.9949
6.175
9.6675
2.9324
5.7659
7.7262
9.977
0.69402
1.012
9.8965
8.8667
9.7392
9.3675
9.9783
5.6552
6.1424
3.9831
7.0431
0.15035
9.8192
4.9533
3.0005
4.2876
9.9693
8.4549
4.2449
4.6408
6.4085
9.8554
4.8908
5.5497
9.3845
8.5868
0.094414
1.3712
3.8233
3.9947
1.7574
7.0129
6.7444
7.4607
9.9467
0.97378
1.3204
9.5201
7.1739
5.7474
1.854
8.5691
3.9844
7.2945
0.53471
9.9828
9.9436
7.3192
8.336
9.7073
9.8092
0.8499
1.1172
3.0214
7.5181
7.5661
3.9984
3.2299
9.1537
5.9551
7.241
8.9843
9.9991
2.4253
6.7809
6.8372
6.1775
6.9291
9.9996
1.2745
0.21686
9.9978
9.9694
9.4314
1.1638
6.0991
5.3481
9.9978
9.9542
0.24243
6.7679
9.8723
2.2376
3.7647
2.0504
8.9319
4.9552
1.6183
3.4068
9.7243
9.4512
2.8753
5.8122
3.9662
8.0788
8.6693
1.1978
5.7845
3.5577
9.9643
5.3505
4.4096
1.5014
8.4846
7.0278
4.0641
9.1325
9.9683
9.9855
9.6391
2.9386
9.4324
6.6099
1.9566
5.6612
1.0571
9.9014
9.9925
8.8963
3.7681
8.7283
1.4076
9.9877
8.6454
1.7686
1.2964
0.56292
7.8236
9.6843
9.3452
10
8.1371
5.4539
0.26559
3.6146
8.7575
6.2403
2.5824
7.5295
7.9837
9.5653
6.7558
9.9181
9.771
7.3094
7.3851
8.7599
8.7758
2.9263
6.7563
8.2438
9.9324
2.5803
9.7731
4.1761
7.8432
1.9479
7.2643
1.2665
5.4938
8.718
0.4137
8.5411
9.8582
6.4971
9.7824
9.2417
6.4725
8.1511
8.9118
3.5857
6.5431
0.74896
8.1935
0.26842
8.3088
3.0058
7.1354
6.8432
8.9841
8.8401
9.0883
6.3868
4.9359
7.5744
9.7536
9.9097
8.3234
7.2596
7.4749
2.5022
2.1543
8.048
8.1539
8.4794
0.99745
0.99504
8.1256
5.9823
6.3598
1.2442
5.9748
1.7642
9.9999
8.9517
6.677
1.8814
9.2434
9.9851
9.7817
9.8222
2.6941
4.3674
9.7285
6.6432
9.9999
4.2733
5.3341
9.1776
7.5695
7.8185
1.1575
1.3038
3.053
9.8689
8.7135
8.1574
0.81044
7.1577
4.5533
3.6892
9.3873
9.8578
0.83265
7.6713
2.355
9.9986
7.3561
7.4647
8.9973
9.5974
9.8051
8.2859
0.1666
3.4209
0.82555
7.2298
9.8587
7.8979
8.3412
2.2472
9.2305
4.2672
9.7883
9.5208
6.9408
9.9914
7.3662
3.3513
3.0391
0.27787
5.1488
9.6672
4.1818
8.5879
2.6352
4.4646
5.4982
8.5176
7.7824
7.2057
0.94763
9.3972
0.4712
8.7659
9.8584
5.5037
8.3027
8.8572
9.435
8.3788
8.8398
9.5232
5.566
0.75129
1.6109
7.5063
9.7213
7.4224
9.8971
1.4037
9.7725
9.7504
9.8313
1.1654
5.1196
3.5085
9.7028
2.0908
9.8267
2.9955
9.7112
3.2092
8.6905
3.3348
1.0153
6.2417
4.5829
7.9548
3.7656
9.1779
3.432
0.0065746
0.045986
9.932
0.62308
7.4706
2.9646
2.5424
8.8903
8.6764
9.432
7.3117
9.4901
7.883
7.2391
5.7356
7.9033
6.9921
7.6944
9.7404
8.8484
0.71143
9.8795
3.8885
7.6619
8.2107
9.6037
7.5889
0.41254
9.6761
9.981
9.6504
5.9063
7.1064
8.5481
8.882
9.4073
9.8182
3.5349
9.5123
9.258
9.9962
1.7362
9.0272
8.6604
2.7594
5.2876
5.7476
7.9502
3.0095
2.6861
9.9169
5.2857
1.0681
3.0366
7.1103
5.7855
9.8896
3.7307
3.5771
0.25233
6.4947
8.878
8.9521
6.613
1.5293
8.5203
8.336
2.3186
3.1211
8.629
4.947
4.2642
6.0231
9.7366
4.6032
9.2959
7.5754
9.3972
9.4458
9.9611
1.76
9.7812
9.7226
4.4716
3.5841
6.8134
2.9563
9.9089
4.7604
1.6997
6.3655
7.479
0.77169
7.6187
8.0103
4.1901
6.1095
7.0615
8.2099
9.6791
9.8679
6.9217
3.8375
2.3661
8.2924
9.7546
9.8531
2.4425
8.0599
9.6651
9.5583
9.499
9.8181
5.8961
9.6775
8.3238
3.1944
5.5742
8.9717
0.45155
4.302
8.2913
1.6152
5.4885
7.0838
4.8677
9.8655
8.9242
1.8823
9.9997
9.9612
9.4475
8.2864
9.97
1.7361
9.8137
9.3437
8.8012
9.0432
8.1473
2.1128
7.7823
5.1757
8.7499
5.0785
4.9317
3.3057
5.5136
6.3873
6.6955
4.039
9.8515
0.79095
6.4842
9.8655
9.9029
2.4838
7.9433
6.4575
9.9913
9.3933
9.9761
3.6372
0.9991
3.5234
9.4163
9.9847
3.4568
9.8368
9.9651
2.8978
8.2788
9.7679
4.6628
2.6688
9.0758
7.96
6.569
6.54
1.8478
0.0087564
9.8871
2.4689
9.7091
6.8075
4.7632
1.9767
8.7051
9.9112
5.1234
3.1514
7.8496
7.5247
5.5866
1.3496
6.1203
8.4541
1.9662
8.7897
9.6513
9.7418
8.0998
9.5258
9.0823
8.9185
9.9531
2.9234
9.8869
9.9278
9.0798
5.5438
8.9256
2.8402
9.9557
3.4998
8.1034
0.41816
9.413
4.5263
5.2829
2.3476
6.4524
9.7196
9.8821
6.175
4.1413
8.9459
8.7527
9.3964
5.8213
0.39439
9.9798
6.7636
9.8367
9.7842
9.764
5.6067
5.5675
8.2313
8.6334
4.4589
1.6181
0.33091
2.3129
4.9911
0.53076
9.1316
6.4123
5.9328
1.4463
9.6435
9.9346
9.6149
1.8367
2.6418
9.4833
5.6106
9.8575
8.3444
3.7865
9.5968
7.5788
3.1296
9.7753
3.4207
8.1012
3.7749
9.8842
8.4184
2.2494
3.5917
9.4361
9.7953
7.6432
9.8714
9.9671
4.5301
7.0655
5.7971
9.968
9.955
9.1368
5.2287
5.0715
9.4555
9.4829
5.2463
5.0123
5.947
7.7005
8.9203
9.6325
6.6972
2.805
9.9915
3.866
6.6842
0.55466
2.0836
1.2676
9.4342
2.7908
4.8998
4.4765
1.6159
9.9589
3.1873
6.2666
0.79178
8.731
1.7295
6.3012
9.665
1.5144
9.4321
5.9062
8.4898
8.1879
0.22714
7.9529
6.1466
0.55485
8.6015
9.4017
2.737
9.9213
4.9062
4.2888
8.9245
9.9539
9.6462
6.5541
5.9485
9.9984
4.2416
4.5392
6.2998
6.3721
6.8372
2.9337
7.0419
9.8146
2.9291
0.10097
3.3327
7.5306
7.3864
9.2628
8.4815
8.7818
8.9937
6.8445
4.3143
1.8461
7.4559
7.5746
9.6146
8.8513
8.967
2.8427
4.8381
2.514
9.1892
7.772
9.2059
4.3679
1.4716
7.9203
1.3343
9.3818
8.9909
0.3292
3.2353
8.7432
6.5318
6.9953
5.2608
8.1986
6.5762
4.4681
9.6769
5.1945
9.989
5.9093
7.3368
7.1852
7.8297
9.8602
5.5544
9.9874
5.2689
2.8493
7.7555
8.8623
7.2856
8.9651
9.8904
9.8137
4.081
9.922
2.9309
3.6568
7.4847
2.0853
3.4951
3.9214
4.7816
2.0737
2.5477
4.1326
5.161
3.1346
1.1211
9.8032
2.3631
9.4824
9.9645
5.2442
0.92427
9.9239
9.3936
3.815
7.4143
1.1535
9.7295
9.2467
2.7358
9.6297
0.52901
0.28182
9.0138
9.9295
7.6537
9.6408
5.3158
4.6345
8.716
0.88112
4.911
9.8324
6.0178
7.0951
5.3217
9.9985
6.6706
9.9651
1.568
4.8116
5.8056
9.6802
2.4908
3.5813
2.5452
7.7904
2.378
8.6912
9.8685
8.7238
8.591
6.055
8.5717
5.8528
7.9545
9.566
8.7771
9.9877
4.4005
0.24735
6.0058
9.7495
9.9964
9.586
2.9321
0.6237
8.1444
9.1175
0.75679
9.4721
5.8177
0.93772
8.2773
2.5658
4.9454
4.1143
7.5124
9.7372
6.2795
7.8824
2.1274
7.9164
8.6957
9.6738
8.3959
3.2661
9.8928
5.943
9.8474
7.8537
0.26244
7.5053
9.7333
3.4255
8.418
8.9974
5.0054
0.79688
6.6054
9.778
9.3866
5.1177
9.2279
8.3129
9.1017
8.6872
6.9045
7.8434
9.5124
6.49
4.2011
9.0869
5.8407
5.7351
8.1446
0.29201
8.8437
6.6601
9.3494
5.022
2.5185
7.9467
3.7774
1.5394
6.0019
9.6168
2.5476
3.1748
1.5263
9.3552
9.9971
6.3911
2.0375
3.7542
9.7805
1.0305
0.94639
3.9718
6.4581
8.7262
3.9929
8.8826
7.6604
0.67494
2.5871
7.9654
7.1746
10
9.9943
9.3252
3.597
9.1581
8.6604
8.2905
9.7433
7.5867
9.8891
0.27892
7.9577
4.2738
9.2016
3.327
0.79966
4.2838
2.0821
6.5761
3.4312
7.6373
1.1153
1.5254
4.8769
8.3479
9.2491
6.4471
3.5558
7.782
3.282
4.1414
2.7281
9.3852
1.2824
7.5911
9.1273
8.5529
8.5512
8.8278
1.7315
5.3297
8.0989
5.197
9.5674
1.831
6.0785
9.4849
9.8131
5.2679
9.581
1.9226
5.1985
6.6201
6.5584
5.7
0.97615
6.1382
9.999
9.5512
7.6007
9.5427
6.5614
7.9704
10
9.1376
6.6919
8.2391
2.0138
9.8688
2.5862
3.423
8.3436
7.0067
6.6258
1.6208
1.3792
9.8945
5.8597
0.38399
6.6939
9.7533
9.7712
7.1314
6.9352
3.6347
9.9893
2.274
1.9004
4.6704
9.8218
4.2572
8.1022
4.1061
9.9081
8.1396
2.5208
9.9213
1.6712
2.2357
8.4397
4.0436
0.15651
9.7332
4.6546
9.897
6.5937
4.9361
9.9991
9.5741
4.4706
9.8106
4.775
9.9801
9.9372
7.0281
6.979
9.9993
5.8124
9.9657
1.4308
5.6565
9.1174
9.2157
2.6903
5.3842
8.6183
8.3388
9.0797
8.7065
0.67328
4.5366
6.9294
5.1434
1.1841
5.039
1.9116
2.2234
5.5744
9.2898
9.7745
9.7474
2.0745
9.7701
8.0372
7.9993
9.9171
0.87758
8.9432
7.0486
5.4351
10
9.975
7.2175
8.6885
0.029695
6.9924
7.4096
4.6219
9.7586
1.0382
7.4428
0.099103
8.6234
7.4889
6.4417
9.4306
2.4955
2.4042
9.5687
9.994
4.3307
8.5858
9.5427
9.6031
4.6117
1.163
8.2495
2.1225
9.554
9.994
9.8779
2.8315
9.9251
2.1287
0.68048
8.7079
1.9924
3.3766
8.5982
4.8531
7.0985
7.4429
6.6024
7.2755
7.8255
5.6758
9.7455
5.3001
9.7543
6.1298
3.5406
9.0703
1.4644
2.3838
9.889
7.8408
8.7808
1.226
5.2527
5.2694
1.7976
6.9866
6.2926
3.5685
3.0811
3.9301
1.4707
4.1093
3.0371
6.098
0.28236
2.9697
4.0495
8.0588
1.8196
2.3916
6.1408
0.6922
6.8192
9.9706
9.8553
9.9028
3.3143
8.317
0.23487
9.4296
0.13304
9.3043
4.9711
1.6349
9.8976
9.3667
1.9402
9.98
5.089
8.1661
7.859
9.9976
9.9978
6.6059
5.5716
0.49923
9.0424
3.8541
5.9635
9.6277
7.7741
7.8644
4.5982
4.3927
4.1353
8.9765
3.6869
7.705
4.9003
4.2318
4.049
7.0984
7.7837
1.968
0.76687
9.5725
3.1118
9.0409
8.8006
2.5462
9.7117
6.7995
8.9736
4.4992
3.4891
9.883
8.2714
3.5679
8.0902
2.0942
0.84236
3.1795
3.5281
8.4491
3.3827
8.679
8.6164
4.5871
7.7731
8.5552
8.6527
7.1091
0.49353
9.317
9.4447
9.62
5.6578
5.2732
4.9617
8.9275
5.6713
0.48888
6.5735
4.2495
5.04
0.81879
7.501
5.633
10
7.3923
9.8413
9.5833
4.882
4.0601
4.2267
9.2653
9.9945
8.4639
9.7319
9.7426
7.6937
3.8716
5.577
7.5533
0.70343
5.0185
9.523
6.9992
3.9542
4.3242
9.5893
8.0095
5.7996
1.7334
9.9998
0.083256
3.8489
8.6891
8.2813
6.1537
8.3604
0.61763
6.4461
4.9299
9.4984
9.7439
9.9276
4.483
9.8832
1.4908
5.814
8.7479
2.3867
1.0233
1.6631
1.5094
5.8255
9.9973
7.794
4.2901
8.6756
8.2651
9.912
3.2005
0.80008
8.9318
2.4827
8.6945
1.071
0.4671
9.6921
9.2622
1.53
3.2166
1.3615
9.7784
0.38614
3.8495
8.232
6.7114
9.1673
3.0186
7.5863
6.6027
9.9899
4.8753
3.1291
7.7775
6.8812
4.4335
5.9431
7.1016
9.4592
1.4598
3.1123
0.38905
8.7734
9.1483
2.3264
4.6779
4.9794
2.8893
8.8201
7.7513
7.5446
9.9456
0.4933
8.6258
9.3829
8.5095
9.9971
9.9751
9.2433
1.5146
6.7193
1.6287
5.5185
1.0938
9.9041
8.0893
9.9957
9.9063
7.0752
0.74301
8.8674
1.1603
7.4212
8.3693
9.7114
8.3032
1.1867
4.5364
9.8323
9.1362
8.0028
8.3399
9.2965
3.7885
3.4021
4.2791
9.3954
6.1056
1.6939
6.058
9.9051
7.744
9.4837
4.655
1.4993
1.2415
7.6975
5.3467
9.5361
0.72994
8.3398
5.0765
0.098806
9.9224
2.957
8.0522
9.5271
3.4909
9.7671
9.8628
3.9616
9.5246
5.1482
2.2272
9.4211
9.8259
9.6469
5.6679
3.0471
7.2053
4.2266
1.6127
2.9366
2.0209
3.6902
7.7371
9.1028
9.2779
2.2864
1.8905
2.5835
6.3553
4.4966
7.5278
9.9296
3.8642
8.0864
3.7002
5.0787
8.6422
0.8912
9.9986
9.8865
9.4813
1.328
9.9365
7.6668
4.4302
0.1973
6.1079
10
8.7137
7.6025
9.3653
4.8133
8.8325
5.4223
1.1483
9.9169
1.6071
9.2294
9.4314
5.2669
0.33227
0.25793
5.0768
9.0513
9.8803
6.7725
0.87447
5.9761
5.0329
4.5972
4.4906
9.9899
7.856
3.6429
9.9039
0.59281
7.6754
8.7209
9.9439
9.9984
2.6749
0.04682
1.9233
2.552
7.8207
7.7789
9.2842
1.7269
9.1485
7.4294
6.6609
8.0384
9.9965
5.4268
4.1931
4.9267
9.8451
9.3861
3.5594
8.5315
0.50025
9.9924
1.7934
2.218
9.0425
4.9259
8.7473
1.5913
7.7038
1.9166
3.84
7.806
0.13953
6.7123
4.4564
3.962
7.2841
7.0829
1.0123
6.9006
9.5999
8.6047
3.0027
9.9791
9.9738
9.8932
5.6347
8.4583
9.6043
6.0913
9.0336
9.6551
8.6816
7.675
9.9801
9.8635
1.9652
6.5328
4.587
1.9811
4.8235
5.4823
9.749
2.804
1.5533
0.27696
9.5001
3.9215
5.356
9.5511
7.7673
9.4198
6.9343
6.3932
5.0626
0.85945
8.8548
0.27833
6.1467
9.8269
0.023255
7.0789
9.2674
8.7289
2.8065
9.9998
9.855
8.8813
1.5955
9.7975
9.8966
9.8914
7.7761
5.982
1.5742
7.5412
6.3765
8.3628
3.3059
8.4417
9.9877
8.8901
9.8349
9.934
9.9631
7.2669
2.7624
9.6115
0.76751
2.0149
9.9429
4.2707
9.9615
8.7957
8.7184
5.5779
9.7861
7.6905
4.5871
9.7209
9.4328
9.9894
9.9942
8.1202
0.23446
3.9272
4.68
3.4949
9.0654
8.5193
9.9389
7.5425
6.3966
8.4452
3.39
0.7768
3.2459
9.7733
1.7323
9.9849
5.9243
2.8256
7.7335
6.0338
9.4527
1.2071
0.42777
9.693
1.8843
9.9724
8.2011
4.0221
8.8848
7.3583
8.3493
8.2765
9.049
0.70912
9.5385
5.8071
2.5631
9.8701
9.8573
9.7053
8.0625
6.101
7.6754
7.5414
9.0381
5.5268
3.684
8.677
0.57583
5.6932
9.425
5.1374
7.765
4.7936
9.9994
0.42907
4.1515
7.097
5.4859
3.416
5.7035
9.5311
9.4332
8.5705
5.3241
5.0771
0.82686
9.7689
1.1574
8.7977
7.8394
6.2641
6.916
8.7519
3.1381
5.4676
9.2971
1.6419
8.436
9.2719
8.4951
8.674
8.0184
9.1795
6.6611
2.2363
4.7999
9.7158
8.5899
5.7367
9.9152
7.3709
2.4702
8.8597
9.4268
9.7105
6.5812
1.3928
2.1143
7.8172
8.3019
8.8897
6.0759
2.162
4.6806
8.9965
3.2756
9.1385
5.7416
0.33142
8.5332
8.3955
9.0377
9.5184
8.7696
4.2149
8.5628
9.3251
4.4272
9.5963
1.2178
9.8977
9.9999
6.1141
4.0565
3.971
5.092
9.4536
8.4138
9.2221
9.8846
10
9.9936
6.7993
6.8195
1.0756
4.606
9.9271
8.8094
4.3483
6.3002
5.4562
7.074
2.4505
6.4655
9.9105
1.3899
5.5181
0.82386
9.6132
9.5348
9.6976
8.6236
9.9813
8.0702
9.8181
0.82268
0.3642
3.1681
7.8796
9.3614
9.7988
1.2667
9.7239
9.9403
7.4764
0.82616
9.8423
2.4846
9.4897
4.6417
8.5467
9.8057
2.2639
9.7902
9.7669
9.2238
8.6668
9.9425
5.789
6.4234
3.3488
9.4953
9.7923
9.0895
2.0134
1.4801
1.466
3.0176
6.4041
4.7974
8.4786
9.1855
4.9927
9.5904
3.8697
8.2146
9.7472
2.7758
7.1212
8.9907
3.5468
9.5481
7.8909
9.9943
9.8465
9.3198
9.8323
4.9023
9.0691
6.6506
9.1773
7.7176
6.024
0.94773
7.0753
7.243
7.2633
7.1405
6.1579
8.567
9.0541
8.6552
7
1.5041
9.5579
5.8197
5.5178
4.7463
6.003
7.2398
4.2967
6.7866
0.44914
2.1628
1.856
7.1922
9.954
5.3141
9.9588
4.6045
3.4599
1.7009
8.1301
7.6602
8.1337
9.4744
0.32862
9.9984
1.3604
9.878
3.6534
9.5545
8.2272
4.2466
8.5338
9.8426
5.6321
9.7877
9.9066
9.9027
9.8243
3.3277
0.22314
1.4403
9.044
4.6568
3.2848
1.8297
5.402
4.9929
8.1705
0.17139
1.3862
7.6546
9.9875
9.3232
5.2056
9.9172
9.9654
4.9861
3.8647
6.4788
9.1787
1.5201
9.4189
4.1249
2.0066
9.9681
9.5972
1.9741
9.1213
3.6683
1.7445
3.5464
9.5916
3.0451
9.8178
9.2998
9.8088
0.42334
3.6424
6.0057
6.0236
3.6458
9.8108
1.3948
8.6537
3.7916
1.7547
8.1167
9.9883
9.2134
1.7523
2.7243
4.8656
1.3603
9.3271
7.2387
2.5973
7.908
3.2935
2.4202
8.0832
4.4207
6.9
3.1015
1.5493
4.6292
3.1305
9.7125
8.8965
5.1873
8.6123
5.6776
7.5492
2.1855
8.6325
6.7311
6.3559
9.4053
1.7079
8.8723
0.95048
7.9182
5.5449
5.3464
9.031
8.895
9.4858
7.9489
6.5544
2.9235
2.5725
9.8152
6.2273
6.0302
7.0753
7.6529
6.2056
9.4794
6.1068
3.3769
8.5347
9.941
3.0924
9.4807
5.7614
7.0915
9.9075
5.9474
8.4405
5.8859
2.7845
9.7805
9.8489
7.1713
3.5103
9.9351
3.1011
8.6989
6.7339
9.6956
0.39976
6.511
6.1154
0.73647
9.9325
9.9833
3.6316
5.5208
8.6035
4.6214
9.9421
2.9091
8.9968
1.6234
4.7115
9.4602
2.2499
4.7432
9.3341
4.5344
8.4219
9.0932
8.9839
8.647
5.1509
9.223
9.4012
8.7413
2.8663
4.6104
4.7345
10
9.4392
8.9134
9.6627
5.433
9.6443
9.3359
8.5037
0.4852
10
9.3918
4.9199
0.67155
6.6364
7.8323
7.3668
3.9035
9.5564
9.2682
8.9687
9.6074
4.9962
6.9429
9.9956
9.9627
2.3729
9.9996
8.3322
1.2858
6.4442
4.6245
6.4789
4.1489
3.664
9.977
9.6868
9.829
9.9338
9.9731
0.9805
9.8953
9.7876
0.17358
3.6952
9.9396
6.6152
6.4675
1.1213
7.1033
5.6309
5.2136
0.10323
9.353
9.9894
5.4318
6.3115
9.7951
1.4186
9.979
7.3311
4.9235
6.9705
8.9744
2.9545
7.7299
8.2503
2.3662
9.9723
3.2383
9.812
3.5704
6.5975
9.8882
7.9634
0.62503
4.2207
3.8467
3.3113
8.7336
7.6378
3.1318
9.9976
0.44675
8.5312
1.5213
5.6566
4.877
1.4026
4.1253
9.8715
8.7405
7.051
6.622
7.612
4.9638
2.8881
1.799
7.958
5.4157
1.1805
4.9628
8.0356
7.0915
9.4157
9.6177
9.8699
7.8002
0.62786
9.9777
9.8754
2.3702
8.6564
0.90466
9.786
7.7876
4.6927
1.6167
0.83459
9.989
1.474
8.5745
5.501
7.6899
9.7215
9.4912
9.0699
7.8166
5.6873
9.8145
9.2179
1.0601
0.64742
9.7297
7.9683
8.6155
7.9777
3.9372
8.7668
9.8649
5.6355
4.7394
2.4526
8.6935
7.4145
9.5622
7.235
2.9191
9.4009
9.8888
7.7421
8.088
8.27
8.5308
2.0581
3.8493
8.844
5.6372
7.6975
3.0508
9.434
8.2751
3.5295
1.3958
9.9959
8.5027
9.0854
8.2244
9.9931
3.8372
4.2731
7.6061
9.9759
3.8534
7.4824
7.9288
6.8875
6.8621
4.4214
2.814
3.5751
6.9405
8.6433
0.65981
9.9698
6.4431
6.2573
9.2242
3.7551
9.1952
4.3234
0.96274
8.2064
5.602
9.5975
0.79585
9.8308
1.2702
9.6711
8.8864
8.1209
7.2218
3.7949
8.94
7.5705
9.8275
2.0979
9.7885
9.9955
5.49
3.007
6.8896
6.3508
2.4807
9.9279
6.1278
8.6015
6.1233
9.9487
8.9968
9.9723
9.9118
2.8303
8.6748
1.5104
9.9969
9.2004
3.289
8.2477
5.0308
8.3805
7.2439
9.4451
7.1
2.5559
7.1535
9.6152
6.2379
2.4517
8.7241
4.2098
5.5529
5.8371
2.0604
9.9859
9.9814
0.22005
7.1743
3.0167
9.7347
9.7342
7.8463
4.7756
5.7083
9.3253
8.7663
1.9556
8.2694
8.8204
9.2994
3.4926
3.4508
0.23585
7.9526
9.1319
9.7745
1.2353
6.2843
9.5335
7.1765
5.9411
6.68
5.4715
7.7255
7.628
2.8295
8.7089
8.4634
9.5866
4.043
9.5065
4.6993
9.0165
9.9073
8.9353
1.3606
7.1576
9.3883
7.1071
0.91815
8.6707
6.0002
0.016465
8.7194
6.6294
9.9779
5.706
3.974
3.2106
8.398
5.283
2.1104
3.339
8.1461
6.4201
6.8504
9.8429
0.1979
7.887
1.0417
4.4339
6.9253
2.7329
7.0271
8.2871
9.1268
9.9982
5.9038
9.836
2.9458
8.6613
6.9522
6.7288
5.6838
2.2954
9.5907
1.7241
9.5831
9.6047
4.0895
1.5147
7.6748
9.6519
8.74
3.9019
4.1646
4.2123
9.0899
9.2387
5.2498
9.9736
9.9711
8.0895
9.0254
9.8689
1.7847
6.3116
9.7026
8.3555
9.604
1.147
9.9949
9.0466
9.9862
5.1977
8.071
6.8823
9.6486
1.1191
6.6633
3.2158
8.9014
9.1265
1.2606
5.8625
9.926
6.3314
3.642
3.5176
4.1348
9.5582
6.4217
9.9006
6.4378
6.0557
8.0005
6.4214
1.1445
6.4747
9.8951
7.0842
2.58
2.9765
7.3803
9.9093
0.5621
2.5445
2.4237
6.9411
5.6341
9.36
2.1957
8.6888
7.8542
9.5986
8.157
9.119
9.2009
8.2642
3.7988
2.2554
6.9095
5.6827
0.74766
0.52132
8.3683
4.6715
2.9058
9.3312
8.1885
9.0481
8.035
9.0669
9.8975
1.9829
9.2979
1.3879
8.7835
9.8983
2.3983
9.9545
9.9578
6.3315
3.7673
1.1201
9.7373
8.0413
7.861
5.2516
9.7748
1.062
3.106
9.8964
2.9796
2.0454
9.3822
9.0054
6.7191
5.3214
2.1061
1.7521
6.8755
9.9323
3.4781
1.4008
7.1492
4.5534
9.3817
0.11584
3.8433
8.6488
3.0312
9.9995
9.2755
4.9337
7.5137
6.8265
3.3396
9.4785
8.4282
9.324
9.1764
1.9842
8.7934
9.2224
5.3328
2.9496
7.8472
4.0053
5.7723
4.8319
4.1172
0.073783
4.7189
8.6161
7.1475
9.8173
1.1927
9.9844
2.0726
8.0619
5.6033
5.8541
9.4519
7.4837
6.535
0.2235
4.7934
4.1582
5.9022
3.5346
8.7889
5.4178
2.9804
1.8826
8.5406
4.7081
1.1017
8.5261
9.7196
1.585
5.1223
3.2634
1.4278
3.8648
3.1949
8.2358
9.856
9.0241
9.7767
9.679
0.30732
4.9715
0.88248
8.7068
3.6532
6.7873
0.86417
9.6877
8.089
4.25
9.9849
1.3738
0.73602
8.2498
9.9878
1.9714
5.5087
4.1676
2.0144
5.6984
4.7236
9.7404
9.4768
8.3037
7.6256
3.6291
3.6407
4.6207
3.4411
2.5011
9.8523
9.3882
9.8212
9.513
1.3064
2.5325
0.411
4.8507
3.1603
7.3687
0.53244
2.4498
8.1258
7.8939
7.5048
9.9763
8.3658
8.0912
0.75251
3.4709
5.3352
9.1521
7.3749
8.9777
7.0224
9.4814
3.1907
9.9583
8.5784
3.7301
4.2503
1.4787
8.7657
9.9414
7.8321
9.9019
8.4257
9.9904
8.4209
9.5145
9.821
9.977
4.6874
8.1308
4.1757
1.1448
2.2617
4.8933
7.6257
2.7545
7.664
8.6446
7.5401
9.8171
1.2697
0.42692
8.5848
2.6481
6.9186
7.971
4.7349
5.3343
9.9909
1.8048
9.8653
9.7032
1.8981
2.3671
9.2527
2.7406
8.0563
6.6056
9.4109
9.3428
7.7045
9.7915
3.4048
9.5558
2.2462
7.8509
5.6696
8.5314
7.5751
5.6586
2.3765
3.4881
4.7454
1.7019
5.2182
5.5349
4.37
9.9513
9.9965
9.9106
4.0559
1.0952
5.0415
9.8355
0.12754
2.2941
4.3779
2.0687
0.64375
9.8821
9.9849
6.1822
2.4011
9.9986
8.9
8.7949
5.832
9.999
9.9001
2.2752
6.3037
5.9728
9.9551
5.7982
9.505
0.04224
7.3024
8.9898
3.4199
4.3816
9.5277
9.8627
9.5654
8.596
9.998
8.7115
3.1242
2.2514
3.1086
1.5506
8.3
8.7601
4.8153
2.8248
9.9072
1.8184
9.9921
3.1911
9.9138
8.6791
3.4542
2.3517
9.0311
1.5382
7.7101
7.3561
3.3744
8.6627
6.5201
6.9633
6.704
9.3758
5.393
9.0172
2.4463
7.0553
3.0394
2.8369
8.7417
9.8696
8.111
3.9697
7.9248
6.8106
9.7868
8.731
8.1582
9.8236
9.538
8.0812
2.8662
9.9426
8.6056
8.8674
9.5306
5.6166
3.8247
4.9341
9.9941
3.7579
5.7851
0.41578
9.3844
6.4277
1.826
9.9999
8.7554
6.3998
2.3762
4.6976
7.4373
6.2713
9.8548
2.3711
7.1597
9.0835
9.0972
9.5429
8.8527
7.5223
2.0515
6.4412
6.977
8.902
7.3688
3.4734
6.8024
0.68404
9.574
3.0875
7.3234
9.1036
0.91369
6.1418
1.2468
7.2198
7.7647
4.4508
9.7877
9.1535
8.6345
9.9822
9.8453
9.9369
8.9988
1.3047
3.8905
5.1993
9.8683
9.041
3.9846
2.0006
9.293
9.5336
4.0291
9.5105
6.2467
9.8461
9.4005
4.0413
3.2264
5.5684
9.5068
3.7229
9.4028
4.2409
7.2663
4.0285
8.2601
6.078
4.7962
4.547
6.6521
9.6132
6.4862
9.978
6.4759
1.0847
2.9576
7.6766
9.9655
8.2266
9.5749
7.7508
7.4787
0.14155
4.382
8.5669
9.7979
9.0004
9.14
9.2618
0.98188
9.4004
0.26123
5.2182
8.6699
7.9263
9.4791
1.2552
1.1892
7.0641
2.7135
1.3833
3.2728
7.6283
1.3888
1.1929
9.9555
7.1604
9.9966
9.0424
9.0019
4.4546
9.9628
5.9505
1.5559
0.63148
5.8155
8.0704
0.17292
4.5461
5.1913
8.8243
5.047
1.979
7.4283
9.8871
4.2966
7.371
9.485
4.6035
0.22908
9.2083
4.3261
9.9361
0.090874
6.7513
2.1467
4.3385
7.4819
5.0567
9.5749
7.325
2.8819
9.8242
0.87247
7.4751
8.3707
9.8243
9.2636
5.5425
9.7121
6.9991
2.057
6.6251
1.8018
4.3665
5.9431
1.0987
5.7593
9.3261
9.9477
9.9537
4.6808
8.5074
9.9195
8.494
2.842
9.7237
9.9942
4.8851
3.8907
7.7907
9.133
8.3522
0.43196
4.4808
1.8884
2.2381
9.1327
6.6263
7.4347
4.3877
9.6872
2.4641
0.36007
8.0844
8.5137
6.9473
9.9994
7.2152
5.6587
7.564
1.1599
9.6575
3.8835
2.642
6.7466
3.5594
4.6068
7.0464
9.6992
9.6194
0.89549
2.2373
3.9263
9.8499
3.804
5.527
4.6598
6.1992
1.985
9.3931
3.2116
9.4657
9.7338
0.079803
9.6171
4.3076
1.7189
6.1124
2.4938
0.8712
9.3288
9.7621
9.4711
4.5003
9.7714
9.1285
0.9549
8.6656
1.1379
1.5178
7.2492
9.126
4.3176
9.9972
7.8962
9.9516
3.6612
9.7047
6.5161
0.97881
1.1874
9.4477
1.6779
9.9987
7.0634
9.1832
5.2613
1.1458
9.6186
3.7096
0.88615
0.9177
8.9742
6.2202
8.8969
9.6872
5.5823
7.4261
9.2202
5.8736
9.3305
6.6985
9.8293
4.1877
9.0048
2.0776
5.135
7.3076
4.9647
8.8725
9.756
9.9079
9.7936
9.3566
9.2224
8.9398
8.0769
8.7573
4.5356
7.5057
9.9336
8.9486
9.3614
7.8686
9.983
0.48214
7.3807
4.0834
2.9851
2.6973
2.8492
4.4818
5.5891
8.3947
5.621
6.6591
9.2728
3.9079
8.775
0.63786
6.5431
9.496
7.7625
8.1582
9.2499
8.7196
9.1246
5.3841
9.865
9.9902
0.17724
7.5563
8.9728
9.9378
0.53504
9.9111
7.883
2.1881
4.6649
3.7966
0.74222
3.0695
4.5139
9.9987
9.9913
7.0731
7.9925
9.1289
9.9998
9.9716
0.072468
9.8519
3.7379
1.3605
9.8707
9.8746
3.9738
9.2124
5.8572
8.8234
0.03679
9.6876
9.4693
4.1754
9.7145
4.5654
2.2178
8.8888
3.1988
2.8998
5.5286
9.014
6.1851
4.5235
8.7448
5.0239
9.9668
1.792
9.9074
9.9249
0.21657
0.5278
7.4109
9.1629
8.863
7.5666
4.8872
7.8906
9.8703
9.8515
4.5936
4.0344
8.6679
4.6508
8.3968
7.7083
1.5598
5.6394
7.7808
0.78725
6.8453
0.36581
6.3716
3.7155
9.5645
6.366
9.8451
1.6316
9.9509
5.5361
2.5099
0.23237
5.4422
6.2517
6.2101
0.26893
4.6451
4.1191
9.7833
9.0352
3.534
4.7334
9.9946
9.9579
9.3711
9.6503
0.87464
2.2163
7.1185
8.7195
2.7272
5.7521
9.9181
9.9825
9.2982
1.1441
6.1664
2.7586
3.9719
6.0883
3.573
2.6549
6.3095
3.4617
9.9659
5.5885
5.3492
9.999
4.8987
9.8573
5.4897
0.037816
9.3032
6.2115
2.0308
9.731
6.7364
0.20403
9.9541
5.5866
9.7835
9.8013
0.34025
9.8045
9.7932
1.6758
9.9795
6.0628
9.9155
7.4572
3.8056
9.4189
8.0983
3.1444
5.5725
1.025
9.9981
7.2501
9.9637
3.3426
8.8136
6.6891
3.9114
9.6733
4.4179
1.813
5.6536
3.2801
7.1656
7.2902
9.9192
9.963
9.9695
7.0315
7.8672
9.9988
7.794
8.2176
2.3347
4.6386
9.0891
7.7461
2.2692
7.62
8.3167
8.7895
8.7142
4.4541
2.2141
9.9834
7.8096
3.1634
4.0262
1.421
8.7519
9.9578
2.3833
8.6653
9.4175
9.8798
7.1721
5.6679
9.2499
6.5343
7.8084
4.8647
4.0925
9.1196
0.11417
8.5123
3.1577
8.5631
4.2103
9.7543
5.7661
9.0829
4.2938
5.7726
4.2542
7.7623
5.5817
2.0188
2.3737
8.9621
4.0828
9.6666
2.6493
8.741
3.7256
8.5049
5.0125
6.6333
8.9561
5.3138
4.6456
9.1827
9.4296
7.4555
3.2966
5.6662
8.1022
9.5517
1.4878
9.3418
9.803
9.6496
9.9154
5.994
9.833
6.8185
0.49179
9.978
7.6336
4.3157
5.8664
4.816
9.43
0.089164
9.1449
8.145
8.6542
9.6718
1.3213
8.8744
5.1309
9.257
2.0483
9.0547
0.39298
5.9364
9.7528
9.6094
5.0028
8.5433
5.7571
6.3993
8.1007
9.9985
1.1685
5.3092
3.1807
5.9185
5.3742
9.4444
7.5566
8.9783
7.343
7.9397
3.3923
8.7826
5.0116
8.8339
9.9924
8.9505
8.0807
2.6585
9.6975
6.9591
3.9657
3.1502
9.9157
9.3769
9.515
2.0076
5.0009
5.0783
3.4702
9.9999
3.4998
4.1467
5.2038
5.455
7.5093
7.5917
1.6648
6.9068
5.5584
7.4419
9.3092
7.8124
2.5172
3.038
0.47525
6.9725
1.8281
7.6412
5.478
6.0516
4.615
5.4861
4.4229
9.8036
8.469
9.2465
9.5973
9.5581
5.7475
0.69421
0.37901
9.7981
9.8912
4.7748
9.3032
8.5174
9.6159
9.7292
4.2191
1.7889
8.1754
2.4288
0.83592
5.5625
9.9492
3.1395
6.2479
7.109
3.0945
8.3369
0.29406
9.5934
5.0604
2.7467
4.1547
8.7466
6.4658
9.8699
4.3105
7.6854
4.5099
9.9628
9.2762
7.8635
6.3257
9.5584
8.2869
5.3808
0.91891
9.2313
10
7.9426
3.1578
9.3353
9.9995
4.881
9.1813
9.2467
9.1475
8.7211
9.9988
6.3731
8.9385
9.7899
1.0066
2.8844
0.087288
9.7764
7.7098
1.4004
6.1793
0.80006
3.1108
2.2485
6.6201
9.5164
1.7453
5.6668
9.6979
6.2967
9.9991
5.403
9.3601
8.6763
2.1851
1.512
9.9917
2.3091
5.307
2.6415
9.3733
9.2603
3.1026
9.8416
6.3751
6.3587
8.7922
1.7447
7.6429
9.989
8.1201
8.5586
8.6755
6.3027
7.1812
3.5344
7.6182
7.9995
9.5714
9.5849
3.313
8.9248
9.8236
4.0466
9.6947
9.5347
5.4353
9.1271
7.7931
4.7758
4.9091
5.8423
1.5843
4.1326
0.48031
8.6225
9.8922
5.5643
3.9401
9.8097
9.2156
4.0653
5.403
9.3793
9.7245
8.672
4.2096
3.3097
7.4589
8.4282
0.62851
9.9516
9.3528
5.7964
8.4243
7.7502
5.2492
3.3123
9.9998
8.9427
7.346
6.0541
3.2327
9.5359
5.9251
1.6092
9.8027
8.2343
8.3047
4.4976
8.7929
6.1883
9.1198
8.3834
9.9106
4.0549
0.12851
9.1002
9.5567
5.5766
4.8128
9.8599
6.7029
9.9251
8.7042
1.9461
6.5616
5.0523
9.5347
7.3557
1.5273
6.5486
9.982
6.4617
2.4662
7.9324
9.9746
9.7133
1.3508
9.7503
9.9595
9.9991
9.5605
3.7974
4.0624
1.6496
4.3946
2.5072
9.1441
6.4071
9.1871
10
9.6233
7.8713
6.9888
3.5888
2.3914
9.0359
8.0954
7.2266
9.6919
4.3099
7.0819
1.6708
4.9261
8.5811
9.8133
9.3099
9.5665
6.8262
4.3263
6.5357
4.3618
5.3235
8.2095
6.0609
9.9238
4.8324
9.2449
3.1707
4.5911
4.0959
8.8606
2.591
7.4128
3.1097
2.4438
9.28
9.9105
3.3838
2.619
9.5066
8.1942
9.3737
7.6437
4.4503
8.0025
2.5433
5.509
9.8817
6.0099
9.646
9.9913
7.7156
8.7919
7.5609
9.2333
8.4714
2.2718
9.678
2.0298
8.8122
9.9561
6.5583
1.7407
0.96631
9.3884
0.042632
8.1522
5.3171
5.8089
5.8344
6.121
9.6332
9.0884
9.8894
9.4227
4.9123
3.1149
8.5673
1.7024
9.84
7.9714
9.4156
8.0589
2.7067
1.2605
9.6404
2.3874
0.96432
7.9957
6.6784
6.641
9.8988
2.4783
9.4809
8.7075
9.9192
7.7226
3.1109
3.9008
8.2902
5.5689
5.3444
0.44989
9.3398
3.643
8.6543
9.2297
9.1039
9.5775
9.1781
8.4811
1.5489
10
6.1054
1.1907
9.1853
10
7.5935
8.0264
2.4018
8.415
7.5639
4.3204
8.5892
9.9996
7.18
3.1683
8.379
8.7863
6.5555
1.3225
9.9989
0.61771
9.1858
7.9678
9.9768
5.8762
7.221
9.4777
5.8194
2.4969
7.7989
8.0639
9.6067
9.9995
5.1257
0.0097551
0.98874
6.683
9.998
0.62076
5.4452
2.6392
9.7815
8.428
9.8431
9.3256
6.9057
1.0735
7.2667
5.9559
7.9179
9.986
9.9827
10
7.2197
9.0616
2.2708
2.893
3.6477
9.9204
1.2792
8.8807
2.9206
9.59
4.8777
9.5125
9.5849
4.7768
3.1392
2.5094
9.9032
8.9614
1.8843
8.4465
2.3184
1.2767
9.2072
2.9841
0.011112
0.33972
5.9057
8.0073
0.7397
0.049754
7.8666
5.2323
2.5219
8.2993
7.6147
9.7216
5.8956
0.84755
10
0.67897
1.9659
6.591
9.5218
5.9254
9.2673
5.0877
5.1436
8.2008
9.9565
2.747
1.8361
6.598
9.9931
9.4785
2.4419
9.461
9.0294
4.618
2.2362
9.9994
9.3714
7.2165
5.5973
4.0622
8.0607
1.6866
8.789
3.1832
9.8467
8.2584
0.55974
9.7216
2.1801
3.5454
5.5635
3.1364
8.6657
1.9551
9.6754
8.93
4.4569
9.2567
9.6686
4.1387
7.3408
0.15694
9.1917
9.9869
9.993
8.6353
6.126
0.13312
5.3972
8.835
5.9366
3.6353
9.9769
3.7767
0.59766
4.0191
9.5443
9.494
1.9791
2.002
1.0227
9.6454
7.9647
5.0812
9.2844
8.7488
4.1207
8.2145
6.8019
3.1018
7.9826
9.7587
9.175
9.7178
7.2312
5.1053
2.808
1.2818
6.6492
1.43
7.9923
9.6872
0.63656
5.6837
7.3953
8.5128
1.7077
9.2846
5.8021
0.55446
0.98133
0.15693
7.862
9.3053
1.3633
0.98659
8.4444
9.8886
6.0045
9.4178
7.1373
4.0061
5.6104
6.7596
9.0468
7.8965
6.7018
3.9536
8.4714
0.60119
0.95107
9.1754
0.3427
8.5191
9.8458
9.8764
4.4569
9.5707
7.7796
9.9447
9.5033
4.2104
10
9.0931
4.3515
8.0115
9.2335
6.4973
0.64519
9.9758
6.881
1.3032
0.8349
8.3657
4.6079
9.179
7.7344
8.9973
8.4906
4.6355
7.5382
9.4984
8.7484
9.9916
8.6094
3.7767
6.5041
3.855
9.3006
7.3134
1.6978
8.8103
8.6278
9.8906
6.9569
6.6524
8.6346
9.9519
4.9118
0.36454
9.3714
1.3292
7.4557
9.5026
7.5787
9.5242
4.7565
5.8333
6.7378
4.0295
9.3946
7.0051
8.3314
7.2057
9.7031
9.5154
7.0228
9.783
7.0389
9.982
1.1416
5.5874
8.0055
3.326
8.736
8.6637
9.268
9.4154
8.2339
9.5575
4.4006
3.9744
0.94493
9.0611
6.4472
1.9336
8.97
9.996
6.3642
2.6642
0.12504
4.2179
6.4609
0.63289
0.89516
0.68883
8.5702
0.49374
9.7634
3.0318
3.5493
1.466
9.9121
2.5303
5.2711
1.2755
8.0585
5.7025
6.7433
9.9978
2.5439
9.9624
6.6373
9.9587
4.9614
9.8482
0.4994
8.9951
9.7457
4.3872
8.2751
9.9952
7.1546
9.5652
8.8311
0.57526
1.7607
9.9979
3.966
1.1249
0.25032
7.0627
3.2814
9.5237
7.7993
4.9521
7.2484
6.0467
7.5322
9.9885
1.1729
0.74074
4.1874
8.2453
5.8421
8.9584
5.7175
1.9601
5.3051
9.6781
9.0415
7.7713
4.2533
7.9526
5.7392
2.6874
0.38078
9.9102
9.7097
9.7947
9.2528
8.2002
3.1055
3.9295
0.1506
5.0809
9.2351
4.2805
0.060563
0.47878
8.8483
4.1467
1.5436
5.6399
8.3868
5.1042
8.3662
8.5521
9.9144
9.0361
1.7648
8.8008
3.6496
9.8176
8.3545
0.88701
8.9076
6.2586
3.6024
8.637
8.0099
9.2719
4.9133
9.1301
0.46127
1.6973
9.8179
4.9331
9.9958
8.0174
3.9644
5.2557
6.9298
4.2106
9.5205
4.0566
2.9457
9.1976
8.7595
8.9164
2.5474
5.6893
8.4045
2.3803
2.5364
9.5639
9.6154
9.8156
1.8576
8.4532
7.7294
9.7488
9.2247
0.48431
9.7366
6.7154
6.9125
7.2443
5.7303
5.6765
3.1618
1.7001
9.0148
0.35036
9.9999
1.1897
5.7798
4.9827
8.5562
6.9961
0.36619
0.63937
5.9279
6.7201
9.9737
4.3848
8.5943
8.6641
0.15647
9.0219
6.7505
1.3792
6.5499
5.4844
9.9636
3.7665
9.4779
9.8859
9.8945
3.4697
5.0109
0.26478
6.0989
9.5862
9.6899
1.3165
9.9887
2.352
9.3873
7.0979
9.0827
9.4169
9.9717
8.1688
4.5999
9.8654
5.3292
1.8496
5.3738
6.3333
8.9561
9.863
1.7174
9.7994
1.3674
3.3237
0.11849
5.812
8.7173
9.4586
7.2811
7.6601
6.9989
9.9485
9.8558
7.9358
7.2316
5.2305
2.6236
8.5038
2.3473
2.065
1.6242
9.6057
1.672
5.3633
9.2851
9.7857
1.2022
7.7709
5.1706
2.6616
9.6362
8.0194
9.5811
5.1103
9.8815
1.8174
8.0111
8.4879
0.94889
9.573
9.9789
9.2902
6.9805
8.0246
5.5269
2.3048
4.4253
8.4173
6.4861
9.7822
8.8644
8.1249
5.7575
6.7519
4.3844
9.992
1.2719
6.2279
1.2776
9.7339
9.8342
3.4796
6.8324
8.4317
5.9563
1.4238
8.92
9.4288
8.8011
8.9066
4.965
8.7119
9.6068
9.8351
9.4229
6.6864
9.4509
4.1738
1.0564
9.997
6.6811
2.3242
5.5257
5.9227
7.6917
9.485
4.062
5.4001
1.8824
7.2591
9.4871
9.8849
2.1898
3.4844
4.6326
7.1115
3.3956
5.5368
5.6457
9.1532
9.56
9.2458
3.1289
0.81593
9.9898
0.16967
7.1962
2.2649
7.475
9.8656
6.5412
2.6187
5.5669
4.0812
9.9976
9.8743
8.3638
4.6838
7.6944
9.3776
1.2871
9.0998
6.5262
2.2549
1.3757
9.8693
6.5425
9.8476
5.945
7.6176
1.3536
9.3932
2.0018
1.7882
7.7559
9.9875
6.1744
7.0588
9.4426
7.9401
6.7293
6.7659
5.083
8.3392
1.9566
7.6821
9.9169
5.0541
4.9231
7.8687
8.8243
8.3241
9.9392
4.9734
6.0902
5.0337
3.6488
5.8807
9.9738
2.9888
8.1652
2.4041
3.9243
9.5086
3.5898
5.4895
4.7822
9.8393
0.43863
8.3597
3.5691
9.0007
1.1892
9.9891
5.9301
9.6484
4.3407
0.23559
7.8635
0.90296
8.1313
8.2458
9.4233
7.5531
6.7766
4.9782
4.2645
9.725
3.259
2.1076
7.7329
8.8151
5.3932
8.815
5.1523
9.642
8.6147
5.2961
1.2785
8.0963
9.8699
9.9727
6.2639
9.9245
7.7074
9.9486
0.0079829
6.2816
8.138
9.4617
9.9912
9.7122
9.9999
8.5042
2.4331
0.43567
9.9659
1.6293
7.7165
9.3282
7.4979
6.7527
8.9635
4.1905
6.7283
9.7744
7.9811
9.9978
9.9566
9.9657
7.7749
0.19206
4.7086
9.801
2.5955
9.7739
8.6135
1.7073
9.9915
3.1553
7.5298
0.29961
7.8892
6.3232
2.9672
9.9405
9.5471
8.6664
4.5537
0.89299
1.1001
8.7015
7.5549
6.9026
7.7479
9.5524
9.4884
1.7534
7.0829
1.0937
9.7823
9.8193
9.8543
8.418
8.916
5.8471
9.4088
4.244
1.9782
9.7588
9.9987
8.5612
0.78536
9.6389
9.9205
1.3426
9.9329
9.8453
3.7201
5.8755
1.6304
9.9765
2.7126
7.1722
6.1653
8.396
7.5715
2.0139
7.0174
7.0751
6.222
8.1246
1.3718
3.3194
5.3894
3.5374
2.1851
9.0342
4.3149
7.7783
1.587
9.9639
5.4225
8.4015
9.9857
7.4418
0.51257
5.0093
1.3139
9.4508
5.9143
2.0325
8.9708
8.6197
4.2402
6.9987
9.1892
6.7206
9.8436
5.3489
9.2926
1.16
0.16962
7.9544
9.7489
7.8988
9.9731
5.0655
4.7717
9.1683
2.3166
9.9998
4.1459
2.3442
9.2208
2.5879
9.5036
9.3194
1.3597
9.9963
8.7106
4.3466
4.1071
7.1399
7.8247
2.9672
8.0193
6.2889
1.9835
2.4806
3.3422
4.4558
9.4119
4.8691
7.8153
8.3089
5.0547
9.9999
9.0098
8.1452
5.2847
2.9953
3.3915
0.95389
9.4262
2.7024
3.1214
1.0532
9.4444
3.2953
3.499
9.1091
8.9989
3.5203
5.871
7.9713
7.0163
9.9772
9.8558
9.0734
1.4259
4.7571
2.7997
1.6364
4.2631
9.9992
6.363
3.1348
9.1848
9.993
7.1197
9.9783
9.929
7.2278
5.2553
8.4039
4.1826
5.0831
9.506
3.6509
2.9434
9.8024
0.16834
9.5704
6.6697
5.831
6.0724
4.6125
6.828
4.6025
4.5766
9.6465
7.0458
8.2484
8.7165
3.057
6.0476
8.0423
5.7033
8.1838
0.25379
7.2553
7.5058
9.952
9.9548
6.0991
4.4444
0.095924
5.2362
7.0861
1.3305
2.7367
8.4628
9.9383
9.6699
5.0863
0.42565
3.5338
8.4647
7.5443
4.2707
5.414
8.0569
9.6553
9.0311
2.063
3.4408
3.3394
3.9325
9.8512
9.1472
7.1846
6.6641
0.45353
6.1903
3.9968
5.4571
2.6296
9.1328
4.7469
8.5787
8.6297
7.3528
7.8117
9.3842
9.9518
9.9832
0.21735
0.58533
9.9746
5.5357
7.9423
7.8622
6.0352
7.3943
5.499
9.6821
7.8822
1.8594
9.0348
1.3702
4.0845
1.5615
5.8439
8.5297
9.9609
3.8242
4.6855
8.2089
8.9256
4.3661
2.8967
7.3804
4.2354
6.4808
0.61826
9.952
1.8443
7.3325
9.4228
4.8935
8.2608
1.1841
0.61426
1.1666
9.7255
9.5584
4.7863
9.0667
9.7171
0.96646
8.6348
9.6157
1.6319
1.467
8.0677
8.4798
1.1141
9.9769
1.7724
0.067699
8.3648
9.7306
6.4482
9.8054
9.5994
2.7507
1.7788
6.535
9.944
8.5149
0.47775
9.9997
7.819
9.582
4.7598
1.7608
0.91939
9.8196
1.1994
7.127
2.6547
1.4246
1.2953
3.8918
8.006
4.2344
3.5811
3.1758
4.7737
9.9569
5.4532
0.56802
4.4345
9.7218
6.7707
7.211
3.3034
9.9283
2.5707
4.3442
0.06298
6.3287
5.6789
9.9992
4.0138
3.1732
1.4832
2.1652
9.9387
9.5551
9.7951
9.7659
3.451
8.8183
4.5372
9.3491
9.6436
9.4741
8.1837
2.2331
9.9242
6.168
2.0071
1.1502
7.8042
2.1519
1.8844
5.6218
9.9997
5.2358
9.8947
6.7253
4.0344
3.889
2.4807
7.7057
2.9972
1.5406
4.5436
3.554
8.1442
6.825
9.9378
6.2754
8.1929
1.1935
0.39466
2.0837
2.3032
6.8008
6.015
9.4053
7.9901
3.3766
9.8465
9.9157
8.4825
5.733
9.9598
8.1991
9.7124
2.7585
9.906
2.5258
2.0473
4.207
5.176
1.3846
2.9711
4.9025
9.3622
9.8944
5.247
5.7285
2.4682
9.7124
3.2851
0.0078524
9.9818
9.993
9.4751
2.8621
2.3197
3.9508
8.237
9.9618
6.5382
4.2862
0.18512
1.6168
9.7864
2.2757
8.9182
8.5003
3.211
5.6673
9.48
9.3706
9.4179
7.1793
3.9275
8.0886
7.7506
5.2846
2.503
7.3255
2.4083
9.889
8.9137
9.9462
7.3564
4.1829
3.5434
4.7013
5.4332
9.9996
2.3798
9.6554
4.1688
9.9061
6.7499
9.9976
1.3667
8.1242
0.60174
4.4537
6.9062
2.6184
8.1718
7.1225
9.4385
2.1956
5.1477
2.263
6.9413
6.7284
9.688
7.4237
9.5912
9.2658
0.61266
1.6321
4.4009
7.5498
1.8974
8.1422
8.608
5.3662
4.0657
9.8482
5.5573
8.7201
4.87
9.5543
1.3962
5.1005
7.0801
2.0554
9.9854
5.9864
9.9898
8.4187
6.6204
3.8495
2.7592
7.9876
2.4796
5.8993
8.4279
8.9151
6.4696
4.1899
1.0514
7.2804
7.6643
9.552
8.1665
7.1514
7.5228
6.5385
4.1335
9.6422
6.763
8.4731
8.0597
2.1193
3.8067
4.9386
0.86099
9.0521
9.4681
9.9942
1.5517
8.9037
2.1172
4.757
6.0404
0.40397
8.2623
7.0809
5.155
0.12246
8.8225
5.2253
9.996
9.5877
6.3326
7.8303
9.9899
9.948
7.4811
9.9168
9.3047
9.9944
6.119
2.861
9.8437
9.9914
9.7378
0.75529
3.1266
9.6477
4.8638
9.8464
2.0594
9.9737
3.5503
0.84687
8.0323
9.8904
9.6407
9.93
6.0161
7.7292
8.6212
2.4597
9.7678
5.9685
9.5199
2.838
9.9981
9.759
9.6196
5.9489
1.076
8.188
9.999
6.3335
2.4654
9.8424
2.5432
0.027268
9.7739
9.9917
9.0588
9.0526
7.6035
8.1088
1.6583
8.8276
9.6269
9.4507
1.5685
9.912
5.3845
4.8817
9.9768
1.4217
9.2616
5.5649
1.389
9.9948
8.7416
9.6408
9.9828
8.3686
0.44739
7.0236
2.8461
8.2208
5.6002
8.3839
9.7131
9.247
5.562
8.8231
0.82639
9.5348
9.0825
0.55953
7.0902
9.9363
3.7977
9.9233
2.3641
3.5326
9.6696
9.4217
8.9094
9.7159
2.0223
2.5092
3.1153
7.419
9.8154
7.9766
4.8979
8.806
1.183
4.3596
8.0226
2.687
3.2538
9.8551
9.8168
2.8736
4.5644
5.2156
2.7447
2.7885
9.4165
8.7343
7.4965
8.2824
4.004
4.7096
9.7371
0.92685
5.0412
9.9592
2.0316
9.277
1.0442
9.9667
8.5564
1.6147
5.8813
7.8064
8.3752
4.1118
9.1781
5.5394
9.3709
9.1945
9.9613
1.5302
4.8086
0.0095974
7.048
9.9877
0.37754
7.0703
6.0823
9.6338
9.0397
0.65883
9.3239
2.8355
8.0536
8.0858
9.7138
9.757
2.3825
9.1492
9.7714
9.9684
5.6628
1.463
3.0747
5.3699
9.9291
6.363
5.5833
6.7857
1.3256
6.8213
9.3616
2.3315
4.5896
9.9972
5.8289
8.6369
9.3649
8.2158
2.759
0.30642
3.0566
7.5975
4.686
3.1172
7.0649
8.1739
9.5476
8.2302
5.9491
6.7432
0.11477
6.3331
2.4924
6.7208
9.5872
7.5743
0.6492
4.2549
0.82751
5.2462
2.187
5.3561
3.1223
4.4172
9.237
9.4608
9.9996
9.8136
3.1902
3.2435
9.9594
8.6621
1.4061
6.9481
2.4025
9.8095
9.8368
8.6016
0.424
9.9783
8.493
1.4091
4.2862
9.3374
3.0289
0.39149
2.0546
5.2117
8.8342
1.4961
7.0624
2.0582
8.3308
7.5411
8.1251
9.5324
7.3154
1.5806
8.751
9.5965
5.569
0.0011314
0.25578
3.9647
9.9596
5.8887
2.3336
4.6092
2.5734
5.5445
8.6411
9.1247
2.1042
3.804
9.9931
8.9373
6.2229
2.2398
6.5959
8.0925
9.2635
2.8839
9.6159
3.5178
9.891
9.9734
7.0879
4.9835
3.0082
1.2395
2.5422
8.3827
9.2884
6.9147
4.0781
8.2842
9.6858
3.0636
9.4454
7.4844
7.1707
7.6747
4.8042
6.0205
9.8876
9.7804
9.9261
7.7424
2.8852
8.7372
5.3224
2.7926
6.0476
9.5152
3.8454
8.647
2.7441
6.278
1.4995
4.5532
9.0463
5.6667
6.3548
0.14281
2.6771
1.3032
8.5682
6.3124
8.4641
7.2672
2.0528
6.2437
9.9995
5.6294
9.6817
0.76407
2.7869
8.9328
4.5099
6.1693
7.4361
9.3635
3.6522
8.32
9.0349
3.3707
6.951
9.8398
10
9.4432
2.5299
8.3314
4.9052
8.0859
9.2304
9.7678
0.96497
8.1571
6.0677
6.0552
5.5299
3.7193
7.1552
9.9941
6.5882
9.9931
0.68396
7.626
9.809
4.5326
0.98711
8.0343
2.9513
4.4803
3.6139
8.365
0.59295
6.4836
3.2948
5.7216
0.5285
9.9621
6.6056
9.4635
1.6716
9.3005
9.9908
1.4421
5.5647
7.2443
0.062168
9.9659
6.5127
9.9965
3.5806
5.4559
4.0124
0.20808
1.1032
5.5983
7.7039
3.6235
8.005
9.8604
8.5344
7.1142
8.48
9.2935
4.9399
7.5855
9.3073
2.357
9.9121
9.1543
9.8972
8.1714
8.3199
5.3276
9.8388
4.0278
1.6359
4.8835
7.3463
2.8049
7.5115
4.4431
9.9849
5.2393
6.2928
9.7053
5.0949
8.5397
7.3687
1.0578
4.5758
7.0041
8.674
9.9998
8.4044
9.3605
3.9505
3.0735
3.6612
7.281
8.2592
1.5625
5.9569
9.9898
8.5309
9.4242
1.2531
6.8519
1.043
6.3092
7.5645
9.7497
5.7785
9.643
3.9509
0.79496
9.9088
8.9713
8.7904
9.2992
0.48411
8.272
7.2546
7.814
7.9009
3.2387
9.6331
4.7949
6.4046
2.8487
4.0336
1.1495
9.2359
5.762
8.2997
2.2754
5.5188
2.2978
5.3042
6.8693
7.7684
7.8028
9.5168
9.5907
7.1381
7.1054
8.9533
7.464
9.8926
9.968
8.0779
9.0909
6.2191
0.13661
7.4065
3.3099
2.8397
9.9734
9.205
3.76
1.659
10
8.6374
6.725
1.0569
7.1738
7.6334
4.7195
5.3896
9.2342
9.5188
8.0966
4.4842
8.7431
5.8805
7.5686
8.4922
8.8298
8.5729
3.2291
9.9745
6.8266
6.6311
6.8587
2.3312
1.8156
8.7899
9.7436
2.2527
6.413
0.27401
1.433
8.7643
9.9594
6.6584
9.979
7.0564
9.4277
8.6724
5.5557
1.063
8.502
6.4151
2.3362
1.1354
9.3448
2.7565
3.3176
7.8354
8.4134
3.3822
6.4535
8.9746
0.28632
7.6798
7.587
0.15285
6.5216
5.0377
5.1906
6.3288
5.6937
8.3369
8.9587
3.6791
8.8621
3.0164
6.3478
8.5616
3.0197
9.3794
1.0156
0.47895
10
8.8653
9.9671
9.8454
9.9825
1.5746
9.8784
7.3959
9.5995
9.243
9.8461
9.5736
3.4282
2.3605
9.3158
9.9871
9.8893
3.0104
2.3588
6.7118
9.8995
2.9429
8.6771
6.493
9.5157
8.1859
6.1753
6.6441
9.9522
9.906
8.1416
9.8211
4.8599
9.3655
5.2516
4.7043
9.5545
7.3421
5.4061
8.4357
3.0006
9.1254
4.0129
3.6538
7.315
9.5555
6.1674
8.3332
2.7922
8.5873
4.4957
9.9986
6.497
5.2435
7.9491
9.8333
9.5688
8.784
9.9996
3.3954
9.9193
9.8645
9.8536
4.2959
4.7176
7.248
9.9324
7.4402
8.7599
1.7573
8.1506
4.2533
1.8018
9.8024
8.68
2.245
9.4099
5.7389
4.7473
9.763
9.9114
4.1486
9.7398
1.0387
8.3945
9.8192
1.8239
9.9242
8.1348
0.70729
0.54501
1.9799
9.7772
7.3335
2.9127
1.3054
4.21
1.5743
9.8545
9.7766
4.376
1.902
9.1292
3.7032
1.0852
5.2848
6.167
7.0311
9.0782
9.9248
8.8475
9.4924
9.675
0.73838
9.7469
5.9165
7.7367
0.19953
9.4371
6.9087
4.9797
7.3352
9.4926
8.675
9.5788
9.9551
8.1293
6.3782
9.1768
3.8885
5.8803
9.4259
9.0118
8.6595
5.4528
2.7792
6.4068
9.5744
2.3459
0.32498
9.5516
5.26
3.4042
9.5631
1.6326
3.8737
9.5357
4.6062
8.9247
8.7551
4.2769
3.0143
4.1083
2.4771
3.9825
1.8051
7.5828
8.6079
6.3907
6.9495
9.9719
3.0568
9.6746
4.5258
8.469
6.8529
0.96085
6.8826
8.4274
5.6876
4.0002
8.1616
6.0908
5.4144
0.78583
7.1243
8.2741
9.965
9.2175
9.8381
6.4991
7.8758
8.2925
3.6725
2.0305
3.8777
3.5687
3.8294
3.1659
9.4562
6.6718
1.2504
0.88556
8.5135
1.857
7.0534
8.2603
3.4903
9.9824
9.2388
5.7291
4.4554
9.8725
5.6985
0.18967
2.0836
8.3792
7.6202
3.8671
5.8387
2.7054
9.3124
9.4762
6.8267
1.3409
8.2546
9.99
7.0832
6.7974
10
9.0287
6.7276
0.29857
7.2387
8.8906
1.1712
1.2837
8.3021
6.0426
6.113
7.5026
1.1725
7.8083
9.6493
4.4878
8.4773
2.1483
9.7033
9.6209
9.2548
9.9147
6.5112
8.9519
8.7354
5.9672
9.8993
9.7641
3.6054
7.7511
7.0752
9.9661
0.25637
4.674
9.9861
9.7177
1.5536
0.65173
9.8983
7.6429
9.6949
4.7278
7.29
3.0207
0.20609
9.9648
7.4381
1.5712
6.5112
9.2301
7.4183
9.9369
5.8131
2.4893
9.7107
2.5439
9.7384
9.6981
6.8965
9.3762
9.7067
5.8745
7.7044
7.2603
4.4308
9.9243
5.916
9.8988
6.8864
5.9933
8.9034
9.6864
2.9527
9.7807
8.2421
6.4015
8.5587
1.8497
8.9942
1.61
7.7768
9.1608
9.9191
9.8217
5.4935
8.9736
5.6309
6.4359
3.564
7.9389
0.22357
5.986
5.6646
2.2374
9.1766
4.8833
5.659
9.9985
8.2972
5.9283
3.5687
9.9854
2.2551
5.8908
7.4179
1.579
7.909
1.6339
8.0519
6.8238
9.5865
7.8405
3.2484
6.2653
6.2866
9.7961
9.2206
5.8351
2.5851
7.5201
0.31811
1.8791
8.3934
6.9001
9.9997
8.5991
9.9906
9.8249
8.9425
1.3056
6.3957
0.0081993
8.7526
9.381
9.9043
5.2818
7.5408
8.5523
2.7527
9.9971
0.042922
3.0269
6.7098
7.6739
3.8863
9.9997
6.4543
0.86737
8.8844
3.6471
4.5355
3.9144
1.3646
7.7789
4.0598
0.50283
8.444
8.0985
2.9564
8.8223
4.686
6.2094
5.6405
8.3119
9.4328
8.0403
8.5393
7.9915
2.474
0.66134
2.1358
4.2957
9.2799
6.0671
2.268
9.1398
8.6824
8.4049
7.5306
3.8568
1.1582
5.7138
9.9747
0.37962
8.0095
9.8355
7.9198
9.0235
9.0253
5.6098
2.3996
2.4489
6.6432
0.54976
9.0912
9.25
6.5015
4.3551
2.2171
7.0008
5.4259
9.4135
2.1726
9.2171
8.2761
9.8952
9.034
1.836
9.7944
1.0342
0.021156
4.633
5.831
4.3417
8.5186
3.9748
9.9976
8.7089
8.6648
9.4576
1.088
3.7286
7.1799
9.7784
9.9999
8.18
0.36403
9.8903
9.4474
7.1654
9.2663
8.1906
6.1558
3.7772
3.1842
4.8658
5.3161
5.979
7.2292
9.8976
1.8266
2.7905
6.7198
4.709
9.9429
9.8162
9.9986
3.006
9.6003
8.2193
3.6114
9.4716
6.2944
2.023
7.8068
1.9946
3.3567
6.704
6.9562
2.9922
1.8759
8.7294
9.9988
8.5848
3.482
9.6372
5.5253
8.8919
8.4847
0.39779
4.5082
9.8903
8.5932
4.5677
7.9096
5.4988
2.6247
0.65016
9.9962
7.9484
8.2543
4.2581
9.8823
6.3739
3.7205
0.68257
1.9031
7.0419
8.9165
4.8598
0.20205
8.5328
2.939
7.2923
9.9332
6.7014
9.7855
6.1532
9.8446
5.5098
2.0655
6.2447
5.7501
9.9962
9.9949
4.644
9.9428
9.5081
9.9517
8.2644
5.4615
5.9954
9.0454
8.3863
7.8398
9.5782
2.2789
4.0632
5.5489
1.6118
9.1736
4.9001
8.0476
9.8562
4.3697
9.1871
6.806
6.0637
9.636
7.3373
6.8024
9.7619
2.038
1.9443
2.0612
8.5486
9.9942
7.9839
6.0947
0.14076
9.8665
9.9925
9.9991
9.9256
2.8224
7.7259
7.0704
9.774
5.4718
9.8854
8.2291
9.3661
9.1242
9.9914
9.468
6.615
9.326
9.9904
3.9142
9.9125
5.0171
2.8118
6.3055
9.3011
9.9138
7.0909
5.5521
9.3632
2.9369
6.811
7.9127
9.75
8.6976
2.9921
9.9455
8.0803
8.5582
5.5613
4.9282
0.50423
6.3554
9.6078
8.5452
9.9996
8.089
7.2754
1.1318
8.6309
6.0056
3.9691
9.3186
9.825
7.5873
6.5119
9.9483
1.3065
5.4645
0.5202
0.72201
8.4482
7.1833
7.7231
4.2784
8.7534
8.3309
8.973
8.2297
6.4894
9.0977
9.9972
7.4434
9.4082
9.9991
8.4144
4.162
8.1185
8.4098
9.9026
8.2321
9.9609
3.9099
3.0634
6.421
9.8145
5.2034
1.6809
9.3249
9.8676
2.92
8.7136
7.2453
9.7658
4.5141
4.586
3.4037
2.1789
9.9793
8.7682
9.5336
7.4616
9.6093
4.0065
8.8792
9.7275
1.3647
9.9856
8.9166
1.1837
9.9597
9.9826
5.734
7.872
9.5904
1.1994
9.777
2.8106
9.6647
9.6899
7.1661
7.2899
5.4494
9.9281
8.9117
9.9989
9.9881
1.4514
5.4981
7.398
1.2626
8.9406
5.1844
1.7547
9.9584
3.1997
0.15401
9.7876
8.7527
2.6646
2.7395
9.8665
1.2686
1.1261
0.36804
7.8289
4.8916
7.3423
5.9021
8.3514
8.3721
5.1266
9.9768
5.0002
8.6944
0.41102
9.7652
5.025
9.9213
3.7699
1.2168
4.3067
4.581
8.2898
7.9187
8.8546
2.236
5.1982
8.3006
9.7556
6.7483
8.8429
1.4674
0.90351
9.6254
1.4213
3.1853
9.4772
8.7761
6.73
9.8713
5.9857
8.5958
9.9787
4.5654
9.0805
9.2502
2.8747
7.7884
0.95848
8.7878
8.6764
2.0924
9.8593
2.6336
7.5436
0.54345
9.5788
8.0447
5.9513
8.4771
5.4421
10
8.9528
3.0424
9.6438
4.5747
7.3221
8.3135
0.074631
9.3839
3.2748
3.1495
9.485
4.1137
9.6488
9.9999
5.8189
9.876
7.4052
1.2884
6.1111
0.2969
9.8806
5.5552
0.18603
7.0838
6.4151
9.7326
7.0806
1.7533
9.468
9.9476
9.7449
2.4109
1.2736
8.3431
1.5171
0.52492
4.8672
8.4855
7.9425
8.7032
9.4745
5.6234
1.2423
6.3037
9.4376
4.6081
9.1399
1.5674
2.6806
9.9309
9.4528
9.4025
9.8149
9.8996
9.9403
5.9286
4.3874
9.3473
9.9612
4.2492
5.5051
4.1611
6.7711
9.9808
1.5916
7.5078
4.645
2.3597
6.1616
4.8754
7.669
2.8568
3.3119
7.7576
9.8972
8.9093
9.8386
9.1974
6.4307
1.8523
9.9545
8.0573
4.9684
4.4417
7.1163
9.7042
9.9636
9.7175
7.5427
7.2987
7.3562
8.3154
4.2409
7.3099
4.9579
4.188
5.5284
9.9977
9.2588
6.4465
9.708
7.0869
7.6231
9.1947
4.1497
5.703
9.2603
6.9982
8.6485
9.8814
5.013
4.4778
8.254
2.8273
3.2711
9.5409
1.6995
8.7426
3.0137
5.5137
7.4982
3.8433
9.0426
4.8336
0.59088
9.5665
0.71113
4.5052
4.5946
7.4634
1.8769
9.4873
7.0993
3.5051
9.6509
1.7725
10
9.2879
7.2731
6.8067
4.151
9.9833
4.8099
6.5297
7.4302
9.4267
6.0335
9.8998
1.8839
9.8
8.5378
6.2707
2.1379
0.28926
5.4342
0.27185
6.7469
2.0534
9.7045
9.9776
3.0323
9.1634
0.87207
7.2302
1.8551
8.4655
2.5273
0.96723
7.6901
2.2485
5.4677
3.108
0.0028313
9.5579
9.8843
6.3821
5.4354
5.4218
4.3694
9.6664
9.9928
3.3029
8.6551
6.3833
6.0392
9.7109
7.0973
3.5203
8.9943
6.2791
6.0786
9.9418
2.2904
0.31157
6.1788
9.9651
9.119
4.7058
2.4119
9.9985
9.7342
8.7142
4.1083
9.8831
4.0536
9.7369
6.1183
1.3419
9.9487
9.6184
9.9438
8.4182
9.9978
8.3516
6.2412
4.2154
9.6428
9.9387
9.9746
2.592
2.7955
9.9663
8.3759
7.5676
8.4984
9.9988
9.5721
9.9075
7.6963
4.719
6.422
4.0572
2.223
9.338
8.1725
3.3544
6.7226
9.4844
7.9597
9.908
9.2509
9.5548
9.0946
9.7065
8.2343
8.2132
0.15206
7.7365
9.7385
6.517
5.0675
1.3338
9.864
6.431
9.8606
7.3664
6.5303
0.22202
4.084
9.5041
3.1703
8.4669
8.8645
1.5189
9.1735
9.993
9.2826
3.1878
2.7146
9.902
4.1094
2.9319
6.319
9.9055
2.9422
8.9735
9.3187
4.1458
4.4708
9.9815
3.2896
5.6285
8.6686
5.5447
8.7867
9.9925
8.6779
8.8917
3.7906
9.8002
9.3904
2.1827
3.8672
7.6758
7.1796
9.9929
9.4083
3.7243
1.3885
9.5272
8.9327
9.9319
5.9094
3.9018
9.1771
5.9489
7.4931
2.4679
9.9886
7.7605
2.03
7.4069
3.6436
9.7592
9.9209
7.9498
5.1038
9.9996
8.7715
2.7727
3.6205
9.1549
7.6594
0.62205
7.6766
9.9924
8.9722
9.9861
9.876
7.9032
9.0032
9.7001
8.825
2.5245
2.1875
5.1656
9.5705
0.077927
3.6481
0.50034
8.7398
9.7296
9.3512
7.8672
4.0979
9.9133
9.6726
9.9402
9.8412
9.3239
8.1625
9.2247
4.5147
9.0567
9.8804
0.69169
5.124
3.6579
1.1082
6.4757
1.1073
9.8866
6.5073
7.3735
9.9899
9.5041
7.3375
4.8114
9.6788
0.95764
3.1687
4.3173
9.1333
7.8079
8.3053
3.9241
2.6322
3.6717
1.4251
9.7412
9.8213
8.8478
3.6285
8.2334
4.6983
6.5171
2.5391
3.4934
0.67612
4.5146
6.7696
5.1404
9.6405
2.2234
1.3692
9.8921
9.8859
3.6017
7.1572
7.6105
8.4292
7.8316
7.4118
9.9194
0.25037
3.1995
7.928
9.1852
7.3584
9.978
9.9976
9.5028
9.0962
2.4319
9.72
0.80887
8.4789
6.397
0.2092
2.3045
8.2526
9.9457
8.4314
9.921
9.1825
5.6033
5.377
9.9337
5.9784
0.25277
1.3781
8.9518
9.8754
9.6453
6.9029
4.185
6.6672
8.9315
9.3151
9.9991
9.0469
6.5774
7.2234
5.2946
6.8977
8.9887
9.5948
9.1616
9.9667
5.2391
8.6697
9.8461
8.8327
9.3137
7.6277
1.0585
7.8526
3.0811
7.2702
9.9709
1.8471
9.9878
9.7613
0.8843
9.5588
4.1765
0.28559
5.2843
8.3801
5.3841
7.2168
10
9.0388
9.8075
6.2098
6.667
2.0912
1.4362
6.8655
9.9401
6.4599
4.6895
3.7425
9.956
5.1268
9.7889
9.94
5.0559
4.1318
7.3552
8.0786
7.7513
1.9377
7.7749
6.763
4.111
9.9968
3.2836
3.8261
9.9705
9.1966
7.1993
6.5553
4.6588
9.0028
9.896
6.4299
9.379
7.7853
1.6503
5.9466
5.0359
3.9585
6.6833
7.8609
9.7395
0.45036
9.1405
3.5558
9.4136
8.7495
2.5263
3.8273
9.9925
9.3648
9.7158
5.4856
8.7385
6.2729
8.5586
8.7563
9.966
7.1423
6.4135
1.5088
6.4689
9.5898
6.0409
8.0903
1.3573
1.8324
9.9991
8.5581
8.411
9.7814
4.2033
8.6549
1.1704
0.8608
9.7824
9.8458
9.9957
9.8724
1.9941
2.4117
9.5738
7.2906
9.472
8.167
9.3385
9.9575
8.6394
9.154
3.8439
1.5102
9.3826
8.9594
8.9239
3.4964
9.918
6.7063
7.7502
8.4163
8.8186
1.1277
9.995
0.96809
4.28
6.6187
9.5935
2.7265
0.40929
9.9596
5.7278
2.0604
9.6259
9.7522
9.3462
9.8494
8.8928
8.5368
6.3351
7.0321
6.7638
7.9325
9.0575
7.3289
4.5692
5.91
5.0762
4.0801
6.3602
1.6163
2.2529
9.7609
7.7524
1.5729
8.3643
6.8631
9.7418
9.9237
4.8943
9.9723
9.1361
1.4077
5.4029
6.1875
9.9975
9.4096
7.6588
8.3817
1.4178
8.6933
0.48329
7.6839
9.999
4.0486
4.9368
10
8.6219
3.3778
7.7894
5.2508
0.68613
9.8836
3.8097
0.54164
2.1396
3.8291
5.6238
9.9525
0.54496
5.5969
2.7635
0.54704
9.8097
9.9896
7.9094
5.4821
9.9074
8.4228
6.7335
9.8513
2.7799
9.5121
9.9052
9.4656
9.5695
8.1773
9.8777
0.43174
3.5569
9.9619
8.4438
7.1756
8.2857
7.0395
8.1936
1.7344
3.6298
0.27412
9.6322
6.9885
7.2091
3.479
2.8259
9.9249
9.9631
7.6647
8.3108
8.3207
4.432
9.8795
0.31505
2.6129
7.5291
1.6466
0.61361
4.8538
9.9229
8.9437
8.4331
1.3527
3.5407
4.8342
5.9965
1.6659
9.0225
9.6621
8.9564
9.2065
9.1556
0.19426
7.9365
8.8795
0.094346
7.3054
9.6752
0.90397
5.641
7.2877
9.6369
9.9326
7.4932
6.7223
7.2008
9.958
1.0607
2.5232
9.3752
9.0572
9.0094
8.8027
5.3964
0.53299
9.8721
0.017701
9.9179
5.1462
3.483
5.4299
7.9046
6.4063
7.8499
7.5415
8.3616
9.849
7.5186
9.9931
5.7806
4.9553
7.1011
9.3613
7.9709
8.8284
2.0976
9.9973
9.6821
0.54278
1.126
1.3189
4.826
2.5131
0.82983
9.9959
8.8787
8.9856
3.6031
9.4374
9.5032
2.6238
5.6428
5.5323
9.4995
5.3631
7.6651
5.9794
9.9874
8.8944
9.2678
2.232
9.6447
4.7405
7.5091
1.0204
4.0831
5.302
0.84287
6.4174
7.7251
9.989
1.4132
0.27082
3.552
1.0059
7.1165
3.5903
9.9972
8.1419
6.83
9.5088
5.4762
8.5397
1.1374
1.9512
2.7537
4.5371
9.6141
8.8211
9.9654
9.1228
0.63582
9.9628
9.9614
1.4127
2.135
5.4339
2.0883
7.0952
9.0224
8.3117
1.6924
5.4431
1.5415
9.5761
10
8.4317
4.6107
9.7386
9.9506
1.0363
9.1118
9.5274
1.2336
6.7075
8.8208
1.3203
9.9616
1.899
8.9421
9.5484
7.3004
7.7024
9.9241
9.9836
0.87721
4.4545
9.997
4.4003
1.2127
5.3495
4.9457
8.3531
6.0494
7.886
6.8169
8.9317
9.9264
4.6129
7.4636
8.7238
9.5809
8.9893
9.381
9.7567
4.1978
2.8223
5.2155
9.9312
5.6229
7.1843
6.0576
4.3688
9.0776
9.129
6.7231
5.37
9.6871
2.5124
5.527
8.2508
2.9903
6.5983
9.2061
9.5222
8.8239
5.2455
7.4437
4.5527
9.9937
6.4063
4.3114
8.736
6.7446
9.252
4.3999
9.2936
8.9211
7.9875
4.4054
1.3688
3.4442
9.7877
3.1209
0.53455
9.6546
1.8662
9.2547
9.0896
6.376
5.4429
3.1487
9.653
7.6838
9.9235
9.2706
9.5518
8.2418
8.7505
9.9979
0.2284
3.5436
4.968
3.789
6.6879
2.6624
9.9652
5.3885
1.3432
9.987
3.9375
0.76971
1.5157
6.3931
8.2151
2.4316
6.5461
7.6353
9.7467
3.6617
5.3782
6.503
9.8492
4.2717
4.8192
9.0304
7.8285
9.5371
7.7876
9.7532
6.7317
9.4197
9.9996
7.5844
6.5624
9.7634
9.1552
5.4275
9.9542
8.7602
0.97672
9.9193
2.8552
6.7163
5.3934
6.8515
0.36454
2.6076
9.4011
7.3045
8.9238
8.8472
9.4475
5.2723
3.2375
8.6656
8.5563
9.9603
8.1533
7.5364
8.0891
4.4137
6.7744
8.1837
9.2951
5.2321
9.9532
2.2189
5.2469
7.6385
9.9684
8.7572
3.3826
8.5685
8.7657
1.084
1.6982
7.1146
8.1284
1.1374
8.2913
4.3817
0.61019
6.3112
2.5711
3.2587
8.7244
8.5963
7.5004
6.9723
0.30909
9.8283
4.8372
8.5171
9.5576
9.9241
9.5189
5.597
9.5526
0.61505
3.162
8.7738
8.2751
9.7676
6.577
9.8821
2.0803
3.1547
9.8442
4.9186
3.0648
4.1048
7.5155
1.1533
8.8903
8.4349
8.6602
8.1216
5.4925
7.4277
4.7036
2.915
9.757
6.5175
7.7048
8.8287
9.4476
9.5081
9.9464
8.9155
9.076
3.0083
9.841
6.723
9.8944
7.5147
2.3213
9.7852
9.2231
9.3555
3.6861
2.1267
9.4507
9.8444
5.2702
7.4802
5.9002
1.531
9.4701
3.8034
6.6363
4.3346
1.5687
7.9582
0.085936
3.6438
9.9995
9.2219
1.3945
1.0829
9.478
0.070364
3.3135
4.1656
8.9357
9.5397
8.6044
6.7234
9.3168
7.9934
9.1931
8.2327
4.3309
1.9148
6.8318
7.1085
3.4942
7.8991
3.9858
0.82026
4.2706
9.3319
5.4479
2.6689
7.0311
8.424
5.0717
9.9999
9.8331
9.9634
9.9709
0.36302
6.6397
8.9718
9.83
1.9914
4.9926
4.3312
3.5152
7.6602
6.728
4.0371
9.9487
9.9881
3.3241
2.5162
6.5669
3.8967
4.0568
9.999
7.6958
9.7156
4.899
3.6138
9.0913
2.1463
7.9876
8.8033
9.9566
9.4656
2.2768
9.2909
5.9719
5.387
9.8753
6.5818
2.5917
5.1505
0.79078
1.4648
2.5429
8.3737
9.1981
9.4047
7.2984
0.35213
8.0855
5.0656
9.4319
9.8665
6.2021
10
9.6488
8.3481
9.4496
9.9964
2.7797
6.2927
6.0763
9.9839
1.6814
9.5637
6.6075
8.3201
9.4465
9.9301
9.9357
9.9988
9.9218
6.2662
9.3964
6.1194
8.6381
3.022
2.6937
9.9766
9.9972
9.9576
4.5605
9.9336
7.4025
9.7601
4.1573
9.9593
7.2888
6.8627
4.1054
8.3035
9.9755
6.3469
9.7999
8.9201
6.8143
5.7423
5.7828
2.5881
5.6866
3.7523
9.5605
4.7787
7.7185
4.4381
9.5394
2.8584
0.32885
5.6345
2.0044
0.40298
6.1548
9.7324
2.7517
1.7682
2.0886
2.3778
7.3302
7.0537
7.7609
6.4108
6.1089
9.502
5.7199
7.8809
5.2988
6.5606
5.8382
2.3042
2.475
0.32567
6.688
7.4051
7.5711
0.66196
9.5651
8.557
8.0247
9.053
5.8394
3.3125
8.3295
9.6034
7.8077
8.9417
9.0707
8.4355
7.562
1.9899
0.2632
7.8477
5.9367
9.917
1.8165
7.6307
3.7555
2.7301
9.9352
1.9284
9.5209
5.0883
1.6629
5.3081
9.7733
5.3612
9.9431
9.2558
8.4762
9.8956
5.0132
5.87
8.8861
3.7419
4.7656
8.9615
7.3889
9.9951
5.4307
8.2694
9.8237
7.4272
1.9465
9.5597
6.4023
6.2404
2.2655
3.4077
5.6033
8.3472
8.8605
5.1844
8.9969
3.3279
8.2203
6.7933
5.1018
9.2077
8.6838
7.6765
9.0998
9.9483
4.0221
2.9297
4.1204
2.3081
2.5532
9.5075
3.4795
1.0481
3.0925
9.9155
4.5427
7.2848
9.9963
7.3015
7.7805
3.4321
5.4986
7.1356
6.5666
9.9344
9.005
8.6937
2.5549
2.2017
5.1063
0.22765
7.5538
5.5167
9.9652
9.1977
1.7892
4.8797
8.2038
6.8549
2.8109
3.2495
2.7648
9.9985
7.1947
10
3.5276
9.9997
9.5825
2.6285
9.4827
5.573
7.1159
2.9282
8.6945
9.3899
2.1853
0.50073
7.7605
8.8739
9.2442
8.8105
7.0483
6.3842
9.9272
4.9374
7.4966
7.7558
5.2044
9.9856
7.0378
9.8273
6.979
9.0052
5.6105
9.8414
9.205
9.7857
3.8079
9.9441
0.38287
9.4273
2.4056
1.1482
9.7438
7.5247
7.2802
2.2053
1.0489
3.2133
5.1512
7.8145
9.6605
9.9667
7.5651
9.8586
9.5238
2.233
5.9966
2.7176
7.2537
0.40134
9.4225
8.4254
7.405
2.0749
4.1669
9.9862
7.2645
7.0505
4.3336
4.8288
9.9342
9.5845
9.6511
9.935
9.3164
8.9936
0.18404
5.5661
9.9529
7.1997
5.5797
7.9178
1.2077
6.173
9.2578
7.6626
2.2768
3.0086
9.9633
9.3737
9.4028
7.5916
8.8451
6.095
8.9682
8.6316
0.84599
9.4587
4.4087
1.7211
9.8361
7.9206
8.313
1.8156
3.6362
9.9994
9.7396
9.9007
8.6745
9.4171
9.9052
3.058
9.0281
3.2896
8.9799
9.1234
6.4291
9.7786
9.3678
3.0047
6.2406
1.1951
2.6767
7.9428
4.9155
9.6249
9.194
0.11803
9.3478
2.4741
7.9401
9.9975
0.15449
6.2529
6.4872
1.1255
6.9484
1.3624
9.1092
4.986
6.5745
6.7922
6.811
5.591
10
8.5215
0.94031
2.8011
5.6536
7.1366
9.8668
4.3232
7.8915
9.9993
9.9459
7.5193
9.1361
9.8949
9.9427
4.2652
9.1544
5.7712
9.4231
0.33523
1.331
3.7214
4.2657
4.2626
4.9163
8.8984
4.7544
9.8707
8.1856
3.1714
9.9659
7.8576
2.202
4.9109
5.2599
7.8199
8.8649
6.5955
4.4766
9.281
9.997
6.5107
3.2733
8.5959
2.5009
8.9289
7.8797
4.3192
0.53691
3.7555
8.5832
3.8634
6.7018
9.5717
4.7003
2.8525
7.7043
3.3954
3.0177
4.6991
8.5491
5.5394
9.6263
6.8979
9.789
8.1708
9.7088
0.56599
6.3255
9.8595
4.5799
5.0565
7.0629
4.5814
2.9314
8.4336
8.4977
0.47311
7.9752
8.598
1.1086
9.8296
8.9729
7.1778
9.5946
0.89134
4.0388
3.674
9.4665
3.0003
9.7305
10
7.7168
5.5204
9.9996
8.4342
6.4963
9.204
3.7966
9.5693
6.6159
9.1709
7.5891
7.7789
9.8461
3.3385
8.2037
3.3701
9.3256
9.1181
8.7389
6.6912
3.8826
3.1857
7.701
9.3679
7.7946
7.1499
9.9485
6.3273
9.2786
6.0521
9.3937
5.9707
5.239
9.8481
0.79055
6.8972
9.5578
6.4306
7.543
6.7002
1.9416
3.8281
6.4434
2.9176
8.4974
3.5778
2.1554
0.8117
9.3672
8.9596
8.2518
7.5418
0.50631
7.8186
9.9799
9.6445
5.7764
9.5645
9.9023
9.5605
4.8483
8.5871
1.7186
9.6341
7.8221
4.1603
1.487
3.4611
2.1493
2.9088
2.3783
4.2279
8.6962
1.6699
7.0018
0.98468
7.4405
7.5981
9.6688
6.5776
8.5656
9.9923
9.0614
8.4988
0.68318
8.0639
6.9787
2.8237
9.8612
2.3821
6.604
9.9703
8.0237
3.8601
9.3559
9.9065
5.904
9.9425
8.7058
9.9397
9.1132
8.0139
1.7294
9.4392
8.2113
5.2597
8.3
6.7821
8.3229
8.4537
9.8448
1.1635
8.513
8.2625
6.2571
3.1947
8.4434
0.8777
9.0366
8.8413
0.96748
8.3151
9.4236
6.4988
2.4584
9.9289
9.9712
5.701
9.7938
9.1706
9.9813
9.6643
5.8916
7.129
8.4966
9.3763
9.9085
8.9321
8.3022
9.9875
1.2351
3.0189
9.2543
7.4023
9.8822
6.8975
9.9933
3.4824
9.0195
8.2118
7.2283
8.6897
9.9212
2.5723
3.578
9.4311
4.131
9.0459
7.92
9.8608
8.209
9.6621
9.3248
4.3979
9.3435
3.1064
9.7829
8.1113
6.291
5.1515
0.83806
4.7986
4.5863
9.3645
9.9881
1.5733
9.9739
9.8173
7.7216
2.2762
9.0694
1.4986
7.336
0.28714
1.9098
1.5399
2.2516
4.8495
9.5173
9.9918
5.4556
9.9025
8.4493
1.3485
7.3255
1.997
0.75412
3.4179
3.31
7.8186
6.276
3.3743
6.9079
4.2921
6.8461
8.7944
3.0608
2.4761
9.808
8.5057
7.8772
7.8501
5.5966
9.3204
0.86887
5.651
7.8749
8.8584
7.7888
6.0212
4.3761
9.0433
9.4569
9.819
8.6758
4.7465
5.4659
6.5163
9.911
8.8175
9.4606
8.6568
0.89442
1.0124
3.1809
7.2673
1.387
7.9815
8.541
5.3644
8.6604
6.2234
9.7055
0.24029
9.2394
9.6028
1.7465
9.9804
6.1191
7.464
6.6951
4.2581
9.2075
0.72629
7.2617
2.5571
9.6075
9.3345
2.3873
9.723
4.4249
9.0684
7.1127
9.1912
3.0709
9.5621
9.7172
2.4242
8.8757
8.3025
0.0070603
7.0203
6.0577
0.8597
7.7898
9.7822
9.9752
7.3339
9.4153
0.59574
2.1475
0.45044
9.5717
4.8878
9.9002
9.93
9.9586
6.535
2.9844
2.1546
6.8521
1.0179
9.7811
2.5329
5.8925
8.9619
5.9612
9.2738
9.7555
9.6801
8.7346
7.2967
9.9719
9.2039
9.0643
1.9609
7.9783
3.3383
0.5414
10
5.5901
9.9801
6.1727
2.5593
3.9948
4.7185
3.0092
1.824
9.9641
6.3755
9.9999
6.0635
7.2106
2.363
6.5398
9.9829
0.38903
0.01802
7.4134
9.4487
3.7279
9.9145
7.8875
9.6884
0.068763
8.5313
3.9658
9.1101
5.0794
2.3182
5.3685
0.20036
0.14001
5.7315
9.8428
9.9595
4.9672
5.6725
6.9318
8.231
1.7728
4.6446
9.4869
6.7697
3.9002
7.6586
9.9834
2.5277
7.7989
8.9133
8.8483
9.7898
0.49831
0.94822
7.3513
5.4113
7.4451
8.9191
5.0673
9.9932
8.5235
9.9638
8.4409
0.9087
6.196
6.7626
9.976
7.8179
0.57678
9.5274
5.0496
4.6875
7.2999
7.9174
8.4516
7.6311
0.37378
6.34
3.4001
8.8603
8.4996
6.1205
9.8478
7.8507
3.8188
6.3588
5.8872
7.0067
5.9798
9.7636
9.8976
8.7337
5.6659
9.7976
2.7585
1.6497
2.2638
4.931
9.5859
8.6111
3.639
8.9441
9.3333
7.4745
2.4404
3.6403
2.9853
9.4034
9.9891
5.34
9.804
2.4579
9.5811
4.3784
0.81261
2.9161
8.7294
8.7166
7.9219
2.0679
8.8434
0.29742
1.7466
9.9698
3.9073
9.9732
7.1536
6.3544
3.7763
9.7842
5.7416
1.421
4.9735
9.3889
9.6365
0.87813
4.6202
9.6095
7.2924
9.1521
6.0603
3.5851
2.2592
4.2354
4.2771
6.1086
0.49796
6.2142
0.83867
9.952
9.9608
7.8192
9.3574
4.4121
1.4606
9.7968
5.2222
8.624
5.3484
2.5628
8.2073
1.2727
9.9665
8.3182
4.2517
7.0659
8.905
9.4783
7.1861
1.354
8.6981
4.6039
9.9708
7.5142
2.1895
9.9079
0.89793
4.7203
3.5096
9.7807
9.7961
9.7666
3.6065
5.346
7.0872
7.5815
6.8464
9.6705
3.0624
2.1251
0.52562
9.429
9.4804
8.5534
8.8525
0.66157
9.9473
8.0787
2.1725
9.3382
8.2346
7.8764
7.1482
9.6512
5.1206
9.8184
4.6808
8.7843
0.077999
5.0503
6.5823
4.3922
9.349
2.1053
9.7311
9.4526
8.7779
5.7325
9.7832
2.8104
3.2768
9.9826
6.2986
8.049
9.2659
8.8545
6.4216
8.2331
2.5963
8.5163
3.7955
7.2429
7.7681
9.0592
4.9714
9.9989
4.7976
2.6613
9.4707
0.8152
9.4705
9.7647
1.664
2.6973
0.233
4.3378
0.11573
9.3093
9.8227
9.4881
4.0528
8.3006
0.82651
9.1597
5.0574
8.777
4.8449
3.2946
8.6285
0.01836
9.2491
9.1598
7.6504
9.9998
5.644
9.7295
9.9765
2.8527
4.2155
2.8128
9.949
8.7578
5.1424
6.8542
7.0079
5.5962
6.2935
9.8711
4.7682
8.9789
9.5023
9.989
7.4161
5.8911
9.6884
2.5819
6.7794
2.6077
3.2924
6.4376
6.953
9.9909
8.4962
9.9826
9.3664
9.8887
0.38816
9.9425
3.6872
2.5061
9.9815
6.6574
1.2755
9.7668
0.4135
9.8511
9.5391
5.7048
8.5818
5.1168
3.3515
9.718
1.3488
9.8835
8.6602
2.7361
8.1949
9.9996
5.0015
6.4721
7.1076
0.86223
7.6259
6.4617
2.8652
1.8031
2.1126
9.9684
7.5827
1.4094
9.631
6.8001
9.8978
3.0152
6.3151
8.8255
9.831
6.6801
1.2804
8.7681
1.4263
0.88153
9.9982
3.5907
9.5684
2.2076
9.4509
7.4724
3.617
5.9938
2.5391
6.3873
6.2135
4.7362
9.9584
3.7713
10
0.88207
9.7714
7.9604
7.9663
5.7986
6.9078
7.0356
9.5165
6.2398
8.1454
8.3806
7.3506
5.9293
8.8346
6.1938
3.6623
9.3789
3.0892
5.0008
5.1723
6.3655
9.6878
9.5014
8.6532
3.8755
5.215
6.5565
8.9575
7.0606
5.2037
9.5415
2.686
3.312
9.7065
6.2919
9.9557
9.4214
9.6376
4.1908
5.7263
9.9457
6.4458
4.0172
9.1594
7.66
7.1563
5.1803
0.070804
4.2962
9.706
4.746
9.9575
8.6728
0.16109
9.1563
5.6306
10
3.1302
2.3308
9.5159
9.9852
9.9239
9.3497
6.2903
0.82979
9.9803
2.4232
2.1881
9.015
9.9635
9.208
7.7165
2.2635
8.3932
8.337
9.7173
9.8837
1.8953
1.2478
7.5172
9.6992
0.86167
9.4991
0.18649
4.4752
3.3842
9.9951
1.4503
9.0593
9.5382
5.1502
9.9813
9.4482
6.6511
6.0342
0.17206
5.646
0.70449
9.6956
0.94993
2.685
9.9984
5.1176
7.4375
9.9567
0.60189
2.7004
2.6368
9.3936
0.53369
6.9633
9.2204
9.336
4.63
3.0456
7.0862
0.46208
6.2382
7.9234
1.1068
8.779
9.7992
0.76619
1.1043
5.4945
2.8235
0.99037
4.9086
9.7611
8.0456
6.1341
7.0935
5.2277
2.0106
7.4515
5.846
8.0664
5.1332
2.9619
0.079481
2.0755
7.4668
2.4415
6.223
9.9242
9.6328
9.9976
9.7458
3.1069
4.9008
9.6974
1.0561
9.4963
8.9888
5.3165
6.0012
1.0354
9.6734
4.4978
9.8691
4.6306
5.9608
9.7479
6.8074
7.1142
8.7767
4.2408
9.6057
9.9999
9.2495
9.9441
8.9944
8.4761
9.9325
9.3017
2.4565
9.7127
9.9957
6.9235
9.9441
7.4243
8.9089
8.7962
9.9821
9.0114
9.1901
4.2896
9.7928
1.9155
5.7679
9.3683
9.6628
7.1635
10
8.6413
1.4929
8.8732
8.1591
5.5127
0.30243
9.9419
3.3959
1.4141
7.5695
6.2903
7.3884
9.8656
1.0987
1.2086
3.0476
8.4473
4.822
1.6113
7.7098
6.238
8.9806
8.5875
9.9689
7.6549
1.4825
6.2436
4.6793
9.112
3.0492
2.4428
3.4934
3.2377
5.8421
0.052067
8.4777
7.6535
9.9198
7.439
2.419
2.8493
9.9997
9.4698
5.9887
3.4564
5.7507
6.2632
1.1473
9.5474
1.3372
9.8655
9.8212
1.7097
1.1378
6.3459
9.8485
7.893
9.9904
7.823
4.7564
9.5416
6.8187
8.3267
3.2637
0.65951
1.4336
8.1221
8.4043
6.0061
8.8742
3.3178
1.2041
3.6175
2.4739
9.0289
10
5.796
0.31627
8.3533
2.7455
7.9859
7.3989
5.1363
9.0174
5.2328
7.534
6.715
0.20491
2.0453
8.8884
5.8727
3.3997
1.749
6.273
4.5254
8.4369
1.2938
1.2888
9.5227
9.1798
5.6996
9.9976
8.1361
5.3822
9.3037
9.043
7.2693
1.7056
1.696
3.1316
8.9449
8.8229
9.7152
8.2491
9.4521
8.335
1.8076
3.5415
4.7347
4.7228
9.9222
0.91353
8.906
7.0854
7.2374
6.5047
9.6631
6.7654
9.1064
5.9129
1.8125
5.7532
7.2798
8.9431
0.68792
3.5055
9.6445
6.7652
5.5738
6.1987
7.72
6.775
3.0429
9.6959
7.818
5.5527
1.4982
5.5961
1.1918
2.9809
9.9653
9.5473
1.9426
9.9859
8.1178
8.7372
3.7207
9.9477
7.4294
0.1378
9.9892
9.8234
8.5044
1.3971
8.4595
1.1471
4.5357
8.3172
0.45202
2.466
9.1048
7.4202
3.0406
9.9177
3.3174
5.2636
2.4601
5.4912
9.1593
0.47103
7.7139
3.3609
9.9175
7.2688
2.4382
9.6469
9.2475
5.14
8.283
8.1937
8.1724
8.0534
0.46059
5.7147
9.9612
8.6054
9.9419
9.8399
8.9691
6.4043
9.5745
9.7426
2.8801
5.2679
7.766
2.8624
6.6788
2.8392
8.0102
9.4141
8.571
0.94184
8.8189
8.6222
0.83595
9.3169
0.54401
9.8713
8.9611
1.4007
5.0067
2.1562
3.67
9.9897
9.9897
9.5437
9.9271
8.78
8.4768
7.0349
9.9992
9.0753
5.6196
1.2465
9.1307
7.222
7.3149
9.5778
9.6645
9.9652
6.9201
2.7935
2.7686
8.0688
9.9921
9.9353
7.644
4.3847
3.4691
9.336
3.3608
6.434
5.2411
6.1413
9.5423
0.48063
3.5807
9.8957
9.6899
9.6519
2.4189
4.6175
9.16
8.1015
8.0095
9.9042
7.1203
9.4729
9.5331
8.5347
8.0813
4.5116
9.9855
9.9258
8.5287
2.7271
2.7725
4.8902
8.3885
4.3069
4.5873
9.8547
9.9945
9.731
7.0272
9.8093
8.9776
9.9731
3.957
9.9284
9.2719
8.5997
3.4534
9.6014
6.292
5.7472
6.8099
4.1093
7.9858
9.9887
9.8249
9.9835
7.2358
7.1802
7.6609
9.7225
9.6835
2.0037
3.8674
5.0346
9.1195
8.7719
4.9153
5.3638
4.9537
6.6875
9.7956
9.9735
7.7472
9.9623
9.6564
4.1286
5.0558
2.6005
9.9853
6.02
9.7791
9.9224
9.4467
5.1577
1.0865
9.3175
8.0435
7.7481
8.7943
8.3235
9.1859
9.0862
5.0417
3.927
3.5774
9.9437
6.4504
9.2897
6.0217
8.9682
8.6644
9.9116
9.1637
4.7993
9.846
4.4007
9.9188
9.9979
6.6608
9.7294
5.0148
1.3043
9.9999
4.1329
8.2119
9.926
3.9805
5.2354
9.3491
7.3024
5.2828
5.3133
9.3586
1.6494
1.2504
9.9785
9.8966
5.4977
1.5273
5.46
8.8404
9.9133
7.7219
8.0031
5.2187
4.8037
0.24438
6.0744
9.9389
5.0071
4.5752
2.1351
8.2503
7.5597
9.929
3.2615
9.6539
5.6721
9.3624
3.3349
9.8334
6.4595
9.8623
5.3487
8.8697
7.9839
9.5961
2.5601
2.5871
7.7484
7.8301
9.8064
8.0712
7.0894
4.5928
5.3951
9.6335
7.3152
7.7309
9.216
8.5933
9.9989
8.8233
8.0441
9.2813
7.8354
9.5013
9.9275
9.3613
4.1071
9.9661
9.7707
7.9897
2.3563
9.2156
7.9598
9.2754
0.98939
6.0475
9.8509
9.8113
9.9555
5.0299
1.4638
7.0296
1.4739
9.7913
1.6735
8.4419
5.0446
4.7588
9.7366
7.795
6.853
8.412
3.9004
1.6297
5.3633
7.2725
2.3806
1.9474
9.7699
4.0746
4.9519
4.2883
8.9874
0.38629
0.084984
1.2864
4.4193
9.7586
1.3955
9.9004
2.249
8.7228
3.2807
4.8734
7.1185
0.061489
0.71201
9.8312
1.0921
8.0401
5.0994
9.909
8.6386
4.1642
5.7963
2.4401
9.2312
0.56699
9.995
7.1326
8.6492
7.5056
6.3638
5.86
3.4981
4.8815
8.475
9.0834
0.41102
5.2645
5.5083
1.8472
2.6792
6.3681
3.3066
5.3674
8.812
9.3604
5.0856
0.28433
2.4885
4.3834
6.1199
4.6691
6.5666
5.008
2.2327
4.1998
7.3002
9.5306
9.9984
8.7566
3.048
2.1528
7.8259
1.6182
9.6448
9.5967
9.3912
9.3334
9.2653
3.8674
9.5666
6.207
9.7898
2.2521
9.9709
2.3788
0.62669
5.7134
4.3849
5.089
8.597
5.5143
9.2371
9.1684
4.9886
9.3423
4.0961
2.9959
0.62138
5.7905
9.1907
9.1079
6.909
2.0405
8.8172
4.0405
5.4305
9.9867
0.053101
6.1464
9.3268
4.9869
0.15052
9.8331
9.8705
1.2638
9.2255
0.28657
1.2661
4.2179
8.7424
4.8173
0.65089
8.6742
7.8343
2.7647
7.3802
9.9686
9.9708
1.4882
9.3611
6.211
5.7061
9.9195
7.4033
3.3661
4.3389
4.2567
1.5597
5.5771
9.1178
6.0449
3.6883
7.6595
0.97388
1.6658
5.5619
9.971
1.377
9.889
7.0972
3.8932
4.5129
8.1403
2.2412
1.8719
1.8161
0.525
0.93716
9.3789
9.0835
9.8733
2.9888
4.6782
3.545
0.20094
1.6977
8.5048
5.3595
9.7533
6.8565
2.4324
4.8629
8.0213
9.874
9.2449
9.0492
2.0848
9.3862
8.0478
9.9988
0.24532
9.6587
2.2028
9.9637
5.1284
8.1328
1.0563
9.4871
4.2101
0.52646
9.5979
9.3799
2.0486
1.9075
5.0854
5.7433
4.073
0.56267
5.646
7.7052
4.4272
0.33934
4.2304
8.3154
3.6563
2.8592
9.3891
9.694
8.5763
3.4245
7.9127
9.9785
4.8688
2.034
9.179
9.9371
5.4551
1.8957
2.4676
9.7841
6.9217
3.0966
3.8709
8.9325
9.3373
6.9077
9.9286
8.2863
3.4539
9.6081
2.634
9.9229
9.386
9.9214
3.4642
6.341
8.5633
10
0.80478
4.3591
2.4833
9.9221
1.7356
1.1368
8.4823
6.6747
5.8957
9.5593
0.95744
1.0451
9.9693
7.8749
9.9993
2.9185
9.9706
8.4898
6.1152
1.8379
4.1578
0.86319
0.35414
8.1815
9.9483
9.0455
0.74888
9.765
0.78926
9.5717
4.6503
9.8136
7.3087
6.8283
6.5161
5.0846
5.8103
5.7454
8.0177
1.4605
5.785
9.8659
7.0774
9.9072
2.493
4.4452
9.6719
9.4424
9.9261
3.2665
5.3074
8.8539
9.9416
6.2852
8.1803
8.8212
9.4852
9.7811
6.4351
9.0441
9.3843
6.7137
8.281
8.8178
2.5771
4.1157
7.1173
3.1797
6.524
9.531
8.7078
4.0373
0.27485
8.31
8.7095
5.8895
9.84
6.8723
6.8521
9.8981
4.7362
4.2349
9.7632
9.7119
9.6136
7.9767
9.9969
3.8354
9.2366
4.6575
0.33226
4.1769
9.9991
5.6052
9.9992
3.9973
8.5288
9.0279
9.0297
9.155
1.7233
2.109
7.9553
7.2293
8.4021
9.9082
5.3357
6.229
9.4934
4.4925
8.0618
9.6615
1.367
7.9722
9.4694
0.84055
4.591
0.86168
4.0902
4.5842
6.8296
9.1201
5.8676
7.2897
1.9459
8.6083
6.1873
9.7509
9.9789
3.7466
9.2808
9.9895
8.8188
8.0734
6.7671
1.9532
6.7694
8.7986
6.1147
5.236
3.153
3.0206
3.2083
1.8548
8.348
9.9832
9.9916
9.8357
9.183
9.2918
9.6891
4.066
4.8617
9.984
4.9638
9.7015
9.7052
6.4245
9.9411
2.4884
0.15199
9.6742
5.1374
1.9647
7.6967
3.2824
8.5559
6.0724
6.0947
8.9899
9.9196
8.4605
4.9584
9.0435
3.3356
4.7901
2.556
2.9765
9.7454
2.6974
3.2975
9.2572
9.7249
4.8516
6.3804
9.4935
9.9453
6.3677
2.4789
9.5079
3.5357
0.47066
9.1751
4.9176
1.441
3.5672
0.90641
9.5078
6.4706
1.0445
9.9925
4.6103
3.2159
8.2319
9.4797
8.7033
3.3164
8.7481
1.6293
8.8686
9.5618
9.9855
9.642
9.8262
7.8082
9.9197
1.5239
1.4408
8.9254
1.9928
8.3891
9.9941
4.7771
7.8074
4.5801
5.0467
8.3627
9.7761
3.4193
5.6277
3.3326
6.402
7.0052
9.3187
2.387
9.8465
9.9822
9.9656
5.8133
9.4126
9.6813
9.3119
5.7399
5.1572
9.9936
9.528
1.104
8.6469
9.4838
9.2087
7.0774
9.298
7.7576
9.3761
8.3195
9.5312
7.5583
3.8153
9.8647
9.742
7.9856
0.82547
7.0303
9.2691
9.8705
1.3276
7.1543
0.26593
3.0683
5.5459
9.0914
8.4421
9.9955
5.7303
1.9216
9.7954
9.472
9.7362
9.6346
9.9968
4.8772
3.7758
2.9308
0.3366
4.0596
4.0573
9.9136
6.8917
10
0.43435
9.8475
6.7405
2.4157
8.533
5.2383
1.5819
5.3057
8.631
2.3156
9.1152
7.0319
6.727
7.818
8.4544
4.0649
7.0194
9.7636
8.8602
7.2543
9.2933
1.5394
6.6821
9.1953
9.8736
1.5789
4.5797
1.9574
7.0677
9.3071
8.6594
8.2828
2.9339
6.1747
9.9747
2.1058
7.7013
0.74796
3.0235
7.1659
6.1783
9.9381
8.1575
5.6289
0.92166
7.5344
7.3578
9.8683
9.1461
8.0642
9.7437
1.5848
7.667
4.577
9.9509
6.1248
0.39909
3.6183
9.2333
9.8643
9.1189
4.3645
9.4774
3.5034
7.5699
4.9487
8.7028
8.907
7.8453
8.9037
9.8824
6.957
4.0362
8.8286
9.6794
9.9915
9.8048
5.7317
1.0758
7.9842
8.6549
4.0978
8.3861
9.3843
8.4926
8.4975
4.3957
9.4531
4.4095
9.9806
6.1418
6.4577
5.2954
4.2046
9.9722
4.7531
3.9438
0.75518
4.4709
1.779
9.2086
4.0243
9.6909
9.2966
3.9036
8.8534
1.4978
9.0251
8.4742
9.8365
5.4504
2.5575
2.7807
6.3711
5.0418
4.8728
1.5239
7.2316
0.70481
7.232
0.59581
5.6322
7.941
9.9492
0.26615
4.7174
8.5991
4.9706
5.0892
9.4389
3.5047
0.98535
9.9505
0.91942
0.93641
7.3112
9.9928
0.74424
6.5256
9.472
9.6643
2.819
6.0279
9.8783
5.7999
7.9762
4.9028
4.1937
5.349
8.3674
6.4227
8.6256
6.8537
5.6928
5.5515
9.9768
2.5249
6.8227
9.9859
9.9353
0.20977
0.31232
6.3391
0.82529
9.747
9.614
6.8471
8.5462
3.9095
8.7327
4.0603
9.7572
6.3352
9.8747
9.9141
9.8639
7.2707
8.3187
1.7061
0.22377
6.9974
5.9431
9.9999
10
4.4955
7.1669
9.7046
7.8728
7.2245
0.41336
0.20509
8.7155
9.7385
9.7493
9.28
3.5535
7.3297
7.2488
8.3102
7.1236
4.7411
0.48541
0.72597
7.0396
0.84278
9.7881
5.0142
6.1711
0.045294
6.0014
8.8663
6.223
3.4219
9.8097
9.7338
4.8353
5.6459
3.6263
9.9489
2.5676
8.3375
2.1833
2.4335
9.7669
3.0528
9.981
5.4143
0.071369
9.7441
9.7156
7.5085
6.797
1.3309
5.6162
7.3275
9.9895
6.358
9.5669
9.8671
9.6457
6.9596
9.3401
0.20877
5.2042
3.302
8.3545
4.9709
3.0898
9.7686
9.0328
4.9602
9.9641
7.9973
6.2814
3.1633
2.9252
0.16948
9.7123
4.2643
5.9012
9.0271
9.7268
6.4388
9.0029
9.8466
8.3697
9.9978
2.6974
8.3416
8.7978
2.6014
2.3203
2.2188
1.4501
9.9158
9.7356
5.3202
1.4411
4.9847
1.0577
1.3786
9.0686
6.0131
7.2909
4.1183
9.0736
9.7885
2.7396
5.8247
5.9086
7.3175
2.7121
6.0758
0.072002
9.9119
6.2727
9.1548
1.5689
1.3149
9.4222
9.9274
3.5248
6.5242
3.1975
1.6711
1.346
9.9994
6.3841
3.8856
9.1103
5.7004
7.9786
9.3957
8.9896
9.9655
9.2981
2.7097
7.0786
4.5091
9.7677
8.6334
8.8142
1.8143
8.1815
5.3909
5.9444
2.969
9.6478
9.9631
9.8829
8.0957
6.1795
0.13107
0.77277
7.2894
6.8724
0.20065
6.6176
0.41136
9.3486
6.2763
9.9818
7.7757
9.8021
7.8338
6.8049
8.0265
9.952
0.19847
4.2736
1.1861
8.6807
8.341
1.4612
8.6779
1.6943
8.3857
2.6656
4.657
5.0899
9.7188
3.4013
9.581
7.8086
7.9754
8.6497
2.6019
6.5699
5.3565
1.8352
4.0524
9.2197
8.1735
5.0179
5.2292
6.7903
5.4181
9.1089
6.9723
0.9112
9.9966
1.1376
5.806
9.1835
8.8729
0.18565
7.5476
5.8684
4.667
6.9096
10
9.9756
9.5852
9.9864
5.0828
9.8316
5.5321
2.8612
3.877
7.9085
6.7191
9.1206
9.6195
9.473
5.2907
2.2669
2.3949
5.3765
7.0033
7.0185
6.2368
1.3597
9.3386
7.1418
9.9384
7.6328
3.4485
8.8165
4.2816
9.7709
4.2278
8.4609
7.2883
9.0198
6.9505
3.4749
6.0278
4.2378
5.0683
8.8529
9.0817
8.002
1.0273
3.6526
2.1817
9.528
9.5313
8.697
6.1064
5.3599
1.7753
1.3945
2.9238
9.9181
9.3826
9.7195
9.9998
9.2299
0.81251
0.32166
9.555
8.804
9.9279
9.6912
7.8974
9.3446
9.753
5.8081
1.8712
6.4258
3.3812
1.8723
1.0595
7.0567
5.6161
2.5731
9.5213
0.017026
7.1966
4.2969
4.6202
8.5378
6.5768
8.3006
5.7274
4.2332
2.2838
7.2561
7.2772
7.6083
6.7125
8.4534
5.6607
3.1733
0.59757
9.8743
0.79841
4.4279
0.97903
1.4804
9.9786
7.3975
9.743
8.247
9.3297
1.4298
5.9702
9.9929
0.45534
1.9969
0.49753
3.4583
2.1278
9.3025
0.73962
3.2426
9.9922
4.0987
5.6986
0.94994
3.1781
9.7006
8.2461
9.135
2.1895
9.9975
8.7
9.8569
3.7467
8.2378
6.1898
5.7006
9.8743
9.703
7.5555
9.506
1.5
5.1374
7.5055
6.4294
1.54
8.202
8.4796
7.9049
6.3058
8.7479
2.9525
9.8919
9.9979
9.9609
4.8226
1.2241
0.20487
9.0167
9.877
8.3634
4.1279
2.9498
9.9963
6.0078
8.2811
9.9316
8.3749
2.3899
3.5606
9.9536
6.9871
6.9072
7.4397
9.8721
6.8807
1.1444
9.3265
6.88
2.6194
4.4523
4.1808
4.4315
9.9574
5.9885
6.0975
6.682
4.7187
9.7638
7.6661
7.6344
1.2567
5.2638
5.0069
9.6893
4.5903
5.0017
9.5047
8.0949
1.5402
9.2111
5.1734
4.1196
3.6599
9.7105
7.7613
3.5842
4.1548
9.8539
7.2095
9.5429
9.886
8.9102
6.9794
6.0199
6.9931
7.7735
9.6179
7.2171
3.1617
6.9368
0.56014
0.48448
7.9982
3.2022
8.1603
1.588
3.6553
9.6737
9.9095
1.7905
2.7207
9.9353
9.8509
9.9967
8.864
9.1214
9.9466
9.0323
6.8042
7.9906
9.0066
1.7402
9.58
6.872
8.7898
9.8604
8.8504
0.15156
4.5759
7.5781
8.2555
7.4492
0.33562
7.4628
0.29179
9.6133
9.2463
6.7403
9.356
7.8928
4.8091
5.4151
2.5973
5.4362
9.7637
0.70046
9.9822
0.27587
6.935
5.6465
8.8122
7.6786
9.8469
7.7987
8.9604
7.1428
8.507
3.0059
6.7918
1.5512
9.9705
5.4572
9.7482
9.9946
4.64
9.6771
0.72417
9.7874
5.0311
4.5581
9.8652
7.2832
3.9792
9.9569
9.5474
1.58
9.9975
1.8098
7.3311
1.6147
1.349
7.6805
9.9178
0.95962
9.8214
6.976
5.1095
9.6168
9.965
8.5225
9.9939
7.1348
9.8878
7.5484
9.5998
9.7985
9.6081
9.4123
9.8322
0.49571
9.9961
9.8178
8.5081
8.956
9.9676
6.2781
9.9029
9.9965
6.3861
3.8233
8.3537
8.0755
0.15813
7.4639
7.2826
9.9251
2.7242
8.062
0.094532
9.5532
7.9595
4.302
3.5478
1.5143
7.4155
2.1452
9.3393
0.72779
0.19423
9.6237
9.6648
2.7066
9.4518
4.6422
9.9422
9.8251
3.1633
7.4943
9.1152
9.5134
9.7236
6.7395
9.774
8.3945
3.3991
2.1835
2.2567
9.377
7.0832
4.9665
9.6483
9.1158
0.54973
9.4976
9.2809
8.8615
7.0696
3.0119
8.6455
2.544
5.7347
2.3817
0.82722
8.8547
1.0716
7.8143
9.9688
1.7012
7.7684
2.0601
1.7387
9.5268
9.8657
4.4009
7.7606
0.31143
4.6078
9.8982
8.0303
7.9164
9.7832
9.6631
2.2499
0.83236
9.8155
6.1267
2.2924
3.4695
4.6433
9.3165
4.7286
0.31958
9.6458
9.9992
9.9947
8.1394
7.8922
5.3517
9.7994
9.62
4.1981
6.788
1.0482
0.17743
9.6856
1.519
7.1205
9.6662
8.5511
8.2717
8.7309
9.6424
6.3544
0.85068
3.4001
9.8277
7.7525
2.9825
1.2239
2.9378
9.9852
5.6086
9.1245
1.9105
8.1938
3.6397
9.413
4.6521
4.4419
9.8408
4.9319
2.0478
7.3755
3.287
9.8905
6.1625
6.9231
1.2657
9.9829
6.8373
2.6637
0.92545
9.5443
0.18116
3.0532
8.9883
7.0902
9.621
2.593
9.7049
4.5248
7.9314
9.9904
9.7568
9.0568
8.7012
9.5056
9.5323
5.2243
0.34214
7.667
3.6453
5.4044
6.1602
8.3998
9.7122
9.7968
9.9671
9.856
1.828
9.0276
8.4722
1.0805
9.3876
4.7264
5.3124
1.8932
3.9278
5.7876
9.9932
4.9874
7.6779
9.3538
7.6122
4.3725
6.8762
8.6506
9.9707
9.8954
9.7177
9.3318
2.0734
8.6169
8.0513
6.2701
9.0783
9.981
0.9682
4.1715
7.776
9.3729
3.5144
7.0333
3.288
9.9908
4.495
8.8075
5.502
5.6998
5.6236
7.6579
4.9476
3.9038
9.7775
1.1905
9.7769
9.6721
6.6982
9.3629
9.2993
2.6791
9.9838
9.8246
8.1032
0.33998
2.817
4.5236
7.5351
8.9512
0.54723
5.4382
7.83
5.0361
3.8501
7.7447
9.5414
9.9413
9.6655
9.8913
7.8527
9.9651
0.64608
9.0618
8.3986
3.0647
8.9591
9.8474
1.1338
9.956
8.3138
4.752
7.7171
1.3481
3.7762
5.1939
9.7746
1.5545
9.1669
4.2883
1.8776
9.6629
9.3221
9.3303
1.4836
8.9854
6.6501
1.4743
7.9457
9.6066
2.2659
9.7824
9.9886
1.4962
5.7234
9.3513
4.4687
9.8105
2.3789
9.9698
7.5647
9.6897
9.6477
5.7664
4.0155
9.3744
9.6586
4.1053
9.2229
8.2369
5.9608
8.5679
6.5772
9.2343
1.6173
2.4929
7.6652
6.0686
4.979
3.3094
9.3647
9.0976
9.6926
2.3693
9.5861
1.4652
7.3715
2.6519
8.4066
2.2817
9.9239
9.282
9.9379
9.6751
0.20494
4.8619
4.4105
1.7986
9.7247
9.9945
7.408
7.6234
7.4655
4.9009
7.6249
2.7794
7.4349
3.615
6.5112
3.7325
9.7435
0.79566
2.9802
9.862
9.3891
2.0926
5.3174
7.5696
2.1179
7.7172
6.149
5.5831
7.8569
9.7395
9.7071
9.4565
2.337
8.2365
2.7289
6.6535
0.69339
9.7005
7.4505
9.9256
9.1255
5.7928
8.2183
8.1668
9.8673
9.9889
7.849
5.0892
9.8221
9.9769
9.1992
9.9205
8.7163
9.9519
2.1712
7.2722
6.8802
6.5984
9.2007
7.0542
2.421
8.6961
9.5491
8.4578
6.38
3.9644
7.9684
4.7075
9.6179
4.9435
7.6968
9.8929
0.90233
8.7584
8.9662
9.9678
9.9775
9.5844
9.7723
2.6017
4.9143
9.3713
0.54258
0.60351
9.9998
3.3896
8.6598
6.56
4.1549
4.4448
9.9442
9.7784
1.5309
2.0865
8.7116
6.0683
7.1832
0.075007
9.424
0.19376
8.7722
9.8728
9.982
3.5954
5.6557
7.8775
9.5872
9.8208
2.532
7.5679
0.4865
8.0473
9.8509
6.8557
3.999
2.8255
9.7852
9.9137
3.3374
9.9622
7.4422
9.683
9.9869
9.9984
5.4698
7.3422
8.5421
2.3835
1.3746
3.7847
2.1498
9.0322
0.21497
8.2562
9.9916
7.9619
7.1246
2.3928
8.6325
8.9746
7.9259
8.0867
0.36327
9.2347
8.6696
0.13581
8.519
2.2397
8.5444
4.9798
8.4898
8.1882
9.5553
9.8385
9.0779
7.6555
8.872
7.597
5.9818
2.5673
3.5183
1.9315
3.0841
0.97616
9.8532
9.1178
1.9045
2.9973
5.834
9.0881
5.5426
4.3327
1.6528
9.4946
7.2007
8.1226
0.74867
6.135
9.6825
5.8001
6.0159
4.2688
3.6532
9.8328
0.50158
9.11
4.3786
8.1438
9.367
9.9675
3.9025
6.0651
0.39287
6.7192
8.3591
8.4629
7.1061
5.9334
7.7664
7.8666
9.2658
1.8913
8.7099
9.7154
4.2879
9.3263
6.8132
2.5992
9.3382
9.981
3.6509
0.80571
1.7193
9.5204
5.7485
7.8204
2.2813
7.1348
9.9634
9.8797
6.0941
6.5502
4.8333
1.5567
6.2647
4.7457
9.9982
6.302
5.8953
5.811
2.5278
6.0982
7.1682
4.2889
8.5434
8.2861
8.9708
3.8712
6.9628
4.8427
8.504
9.996
9.4171
5.7995
6.5867
7.6232
8.6854
9.4407
5.9833
8.8708
4.2703
2.134
0.18702
0.56869
5.263
9.528
6.3208
2.2456
4.7061
1.9742
9.6847
6.4489
1.5436
9.959
9.9828
4.1881
9.7025
9.8204
8.3147
6.6323
8.8577
4.7369
7.2461
5.1595
7.6642
9.0022
5.3688
2.6269
8.5282
5.06
7.3207
8.2957
8.7588
9.9273
1.358
7.1992
8.0599
9.1743
2.7036
7.6317
8.8568
0.36811
8.945
5.589
9.9785
8.1327
6.1325
5.3982
0.58593
2.7055
5.9083
3.6805
1.9723
6.2421
9.9984
7.5793
7.151
4.5466
7.7923
4.7062
0.68402
6.7929
8.9313
8.9631
7.9462
5.7039
0.72098
7.9131
4.2324
4.6454
7.2313
5.1365
9.454
9.3344
3.9735
5.4191
4.128
6.9698
6.5523
9.9113
9.4603
8.3722
6.8841
4.5691
9.8751
8.6374
9.0261
3.1748
9.6226
8.805
9.1042
9.2156
7.4158
0.64472
6.6626
8.8528
9.5017
6.6277
1.2795
8.7702
9.6099
9.961
1.7515
9.9436
9.1139
4.6048
7.4796
8.8277
5.6364
9.217
9.9603
9.8006
9.9998
3.5298
2.298
5.7234
1.1934
7.2138
1.1718
9.8963
7.1072
2.2425
7.7925
1.5139
9.4661
4.7601
4.3714
5.5944
5.3349
8.5488
5.8796
7.1145
9.9366
6.2214
6.1091
7.0816
9.8013
9.9417
6.5776
8.5158
9.3595
5.2175
8.3908
2.6128
4.1467
3.3793
6.0578
4.3042
6.5141
9.2241
3.5053
1.0355
1.0926
3.6882
9.5622
9.9419
5.17
6.2059
6.9776
9.7984
8.7492
7.0311
9.7697
6.8672
0.77995
7.9986
7.0498
9.9531
0.08383
9.9832
9.6376
9.2682
9.2494
2.7894
4.6531
9.9505
4.1952
9.7492
6.9639
2.0648
8.1709
9.0726
7.9083
8.6479
9.7782
7.0447
4.4023
10
7.0118
9.6547
9.1666
7.1449
9.9881
0.87697
1.663
9.1953
1.4469
8.3765
6.8565
6.8878
6.1609
7.9261
9.2369
1.6537
6.7637
1.7047
2.0816
5.0668
1.4223
9.9055
8.6122
7.94
2.4022
7.9863
8.3521
4.2713
2.4234
7.3262
3.9616
1.2473
0.71538
1.1681
6.8463
7.4874
9.7671
4.4348
0.064688
7.5438
8.2593
5.5236
6.6934
9.5935
1.3033
1.055
9.5828
3.8426
3.562
5.4863
0.18775
5.7024
9.554
9.3976
5.7545
9.6411
6.8533
3.6434
9.3673
6.1381
0.43371
5.4171
6.2893
6.9741
4.3511
6.7754
6.4776
9.9767
7.9908
6.9735
3.4231
8.5036
5.1024
8.7999
9.877
4.8222
4.5508
1.4739
3.1433
9.989
8.4716
5.9992
3.4817
8.2666
9.7526
9.8721
8.1063
8.636
6.437
2.2628
7.8955
9.9991
5.396
7.3331
5.2447
0.21279
6.2865
3.7952
8.612
5.8639
9.9074
6.0327
6.1209
2.2894
7.0652
5.6944
4.5701
9.396
1.9457
7.487
9.7302
5.4987
5.2568
9.985
4.6871
3.4461
9.9541
8.6264
5.9518
5.9389
6.9543
4.9823
9.9808
9.8137
7.1172
1.676
7.7882
5.6354
8.0929
0.80679
8.8931
9.3831
9.5931
9.8457
8.771
9.8815
9.7715
8.52
5.9085
7.4373
0.55433
1.8997
7.7765
9.9987
5.3425
9.9223
6.693
6.5136
9.9781
8.3364
9.7411
5.0142
7.5628
8.3051
9.5848
6.2145
0.71466
9.4757
9.4288
8.7565
9.97
5.8035
1.9901
8.5514
9.8543
2.5038
7.4158
6.667
4.222
9.532
6.1786
1.0926
2.2679
7.3335
4.3417
6.4975
9.4741
9.6269
7.8755
9.4196
5.2998
0.51404
9.7478
5.0858
5.8238
9.3641
9.9624
1.9627
8.6067
1.196
6.2633
9.959
8.123
0.97762
3.9821
8.9449
9.9679
4.8905
6.0571
8.7656
0.11426
6.306
8.1474
9.8485
7.9862
9.2441
6.0284
9.7882
8.5338
7.9261
0.61821
8.333
5.8802
3.3014
6.6507
8.8119
4.1136
8.8709
9.9634
6.5068
4.1456
9.4558
6.123
8.1919
2.7897
3.7811
9.8437
2.1145
4.3216
3.5926
4.0607
0.2885
1.6523
8.4801
8.8851
9.9992
9.7782
0.60237
8.9142
1.5628
9.5527
1.1043
8.4971
8.5353
8.9325
6.7725
1.8354
9.485
9.5708
8.3886
4.8586
7.1156
2.1488
5.8999
8.1046
9.791
0.98883
8.8192
9.1308
1.7593
9.9318
1.2425
1.4264
9.4909
1.8139
0.07992
0.26643
7.7957
9.9804
1.9314
1.4748
8.5605
3.3424
3.7551
2.8062
9.8797
6.2992
6.5725
2.9219
9.9405
9.4863
2.7834
3.3292
9.4737
7.1196
4.776
1.1614
9.1814
9.9799
0.4508
3.1266
2.5552
3.1697
4.7214
9.7596
7.1686
7.9991
7.8834
6.6773
1.0978
3.0677
5.8796
7.7121
6.263
6.6743
9.9194
6.6129
3.3628
4.1206
0.1481
9.6089
9.9395
7.0393
8.5936
4.5708
2.2886
3.5824
7.6442
9.1652
2.6495
3.3478
6.3987
8.3415
3.5897
1.3227
5.2631
2.0762
6.6577
1.4867
9.0095
5.4565
9.3153
6.794
7.7821
4.2684
2.3434
3.4007
8.675
3.9054
1.599
8.6979
2.934
5.4205
7.5378
1.5669
7.5523
7.2339
8.2291
2.4721
4.1427
9.4806
6.3269
2.0857
4.1559
8.5834
7.0974
5.7189
5.5199
9.7927
8.4809
6.5476
0.21803
3.8209
8.5673
7.0993
6.05
9.326
3.8426
3.8426
7.0122
9.9948
9.1038
2.1504
8.2702
9.1841
5.1677
4.6689
3.4606
2.7244
0.5107
2.0023
9.5377
2.2885
9.9919
2.9715
7.1407
3.4087
6.9655
6.2425
0.094376
3.0293
9.2904
4.8067
5.2555
8.7019
8.0929
6.0343
9.5098
8.8328
9.9858
9.8478
8.1983
9.9848
6.7124
8.0186
5.6484
9.5214
6.0451
4.0915
3.9468
9.381
8.9603
6.2829
5.427
9.7951
9.22
4.4496
4.0783
6.7841
2.9041
6.6656
9.9432
7.3197
7.9927
9.7906
6.3519
4.8584
9.2696
9.6847
7.8832
8.6594
6.5596
1.8927
6.8453
7.6147
7.2872
7.6334
4.5485
5.6471
5.706
4.4422
0.13343
3.5582
2.8605
9.282
9.4848
4.6996
5.7338
3.5919
6.5571
9.9542
9.5961
5.988
9.0219
0.49757
9.6613
9.9376
0.59439
6.4303
9.5591
1.1364
5.0155
3.2047
9.8304
9.2861
4.3036
6.8379
9.2277
4.9137
4.4924
9.7304
7.737
5.5762
1.4488
6.7663
8.7028
5.9488
8.525
9.9878
2.6486
1.9732
9.9111
9.0684
8.6466
9.6497
8.1976
4.3404
0.76948
9.7695
0.95583
6.9306
8.3922
9.0373
5.2546
9.0025
7.3999
2.9204
1.8767
8.4854
2.0818
9.4219
2.9027
7.6093
8.3072
8.8772
9.7644
7.611
9.9233
1.0449
9.9834
9.7755
0.75897
8.602
9.8851
3.1272
2.0127
8.3056
0.37821
5.0314
9.9069
1.3651
7.6293
9.7556
6.0251
6.0049
8.5932
4.8795
2.3539
6.4117
9.9932
9.682
4.1076
4.1322
7.4066
8.8615
6.1284
8.1336
8.1085
9.7118
4.1365
5.6548
9.7518
3.1995
2.143
9.7813
9.3817
9.3169
8.0416
4.7667
8.4013
9.2304
9.8233
5.6654
1.562
9.1987
2.651
9.334
8.7642
3.3662
7.4492
8.2085
9.7673
0.43649
7.7626
1.4375
5.1486
9.3344
7.6743
2.2865
9.8332
1.0692
4.9729
0.41778
4.2668
3.189
9.3605
1.4647
3.323
1.3708
9.4336
8.0068
4.8277
8.3314
9.885
3.9555
5.7793
3.0408
9.6012
0.89136
6.5405
3.7921
5.5109
2.4577
7.9866
7.6644
2.2405
9.9948
9.1594
1.6724
1.4366
7.3683
4.8593
6.8433
1.6452
9.993
9.3414
9.8436
8.7018
9.6109
3.3729
9.5531
3.9421
9.2278
5.8059
0.17532
2.5318
2.6544
6.6818
5.6085
3.2225
2.1421
8.8293
8.6314
3.4784
5.2085
9.187
1.5917
9.5822
5.7389
4.5913
9.7354
7.8125
5.2325
7.2959
4.7616
6.9779
6.4237
9.468
7.5718
6.0614
3.5324
3.2957
9.5395
9.9587
3.8274
9.6897
0.24767
2.15
9.7106
4.7304
7.6107
9.531
0.29247
4.7502
6.3541
0.084225
6.5056
7.674
3.743
7.919
8.3184
5.4957
1.4824
9.1915
8.9223
5.3702
9.3148
8.9857
8.0805
4.8057
7.7211
3.3263
2.4495
7.3702
4.6692
8.1589
6.86
7.7633
2.2007
6.7243
5.9677
6.453
8.8664
3.7665
3.5772
1.9759
7.6148
7.5813
1.523
4.8261
2.649
9.7364
5.2848
7.4033
5.095
9.86
1.8138
9.6794
4.2012
3.7245
5.2009
2.522
9.5632
1.0752
9.1476
9.2942
0.98544
9.4956
1.4869
0.47067
9.8808
9.1692
1.5057
7.9616
5.5573
9.3831
9.6428
9.735
6.6764
6.3284
8.3103
9.9034
9.3599
9.7976
2.5483
9.8523
6.0089
8.4536
1.8392
9.7139
9.9039
2.4344
2.3985
9.0972
7.5229
1.9994
9.6619
7.4028
9.5205
1.296
3.4559
9.7324
8.3169
8.972
1.7898
9.9287
9.4513
8.6284
1.3606
9.6013
9.9998
2.5308
9.9074
8.1571
3.4279
8.8493
8.9315
9.9686
0.66316
1.799
8.4519
9.3955
0.75438
8.7939
6.1931
9.3409
5.3782
3.0697
9.887
1.6545
7.8467
3.7156
9.0565
8.3013
6.5549
9.4262
5.059
2.3677
8.3054
4.2092
0.25087
9.991
1.7855
3.5161
1.7419
9.9913
2.3921
8.8734
1.9177
9.035
9.8957
9.1689
3.5661
3.3332
9.025
9.4484
5.9646
9.556
0.96167
2.8266
4.1888
9.9737
2.4788
5.3452
4.9742
9.6113
2.4066
7.3977
5.6622
9.9571
9.9711
9.9996
5.5836
5.6342
8.6815
1.965
6.0872
1.9716
7.1659
9.8903
8.913
7.42
8.2705
1.8345
2.1069
6.0796
8.9875
8.9842
8.1762
9.2952
7.9443
5.7735
9.9995
8.1483
9.9343
9.812
1.3816
4.298
0.8508
2.3382
9.2382
5.8768
8.9065
1.3746
8.632
5.7247
6.3091
9.484
4.5483
5.6884
9.8198
9.8869
9.437
4.6735
0.25754
2.5664
3.917
6.7812
5.6486
0.54839
9.9997
1.7033
9.6405
9.9555
9.6641
2.5447
2.9127
5.3308
8.7186
9.9396
2.4049
9.9462
9.5752
2.6575
7.8586
1.0626
9.9909
3.5826
9.8445
8.5309
5.8758
6.0712
2.3678
0.39238
1.2875
2.4292
9.9931
2.6025
9.0998
3.3966
3.918
7.0466
0.050803
0.67548
7.9449
9.8211
3.1824
9.9852
7.2793
8.5771
3.0538
1.4391
6.4984
4.5293
7.5092
8.2807
4.4595
4.9558
0.00077588
1.3564
9.9754
2.8895
8.8874
8.7048
5.6807
9.352
3.9454
3.2492
9.4507
9.7547
4.5382
9.6226
7.0807
5.0149
2.2819
4.0114
8.5244
1.2347
9.5626
7.9537
9.2339
8.5312
9.99
9.9939
8.9185
1.8986
9.5818
9.1339
9.9428
1.5263
9.3175
5.6501
6.9704
7.7222
1.7848
1.4211
7.5804
1.4868
2.2979
9.8658
3.9914
9.7306
0.59561
7.4272
9.0878
0.10221
9.4217
6.0565
2.9372
8.6776
9.9514
4.5329
9.9026
5.4862
7.424
8.2264
6.2227
2.0167
8.5511
9.3534
7.3346
8.2522
4.7997
8.0298
9.8011
9.9159
4.4572
7.9841
6.0538
7.7888
9.3117
8.0569
6.0017
9.9058
2.5352
2.3221
8.1425
9.6059
5.6551
6.9517
3.9814
3.2617
7.936
9.5536
6.2901
7.0841
8.7268
9.2986
7.2611
8.4629
1.7564
3.232
6.8904
8.3459
9.7854
2.6678
8.9177
7.6114
9.9455
7.9972
9.9556
9.8158
5.5092
6.4335
3.4624
6.9934
9.627
2.5414
9.9036
9.7392
1.3184
9.9552
9.9776
9.9646
4.8807
3.0917
5.1491
9.416
9.7772
9.9789
3.6552
9.6062
9.283
5.1944
6.8496
9.9844
1.2931
8.6979
5.8236
5.7846
9.9981
7.273
8.588
1.9107
8.3288
1.6756
0.58352
7.6416
2.5846
9.4554
2.1181
9.4211
6.1166
4.7599
5.775
9.8776
8.6384
9.5605
9.7781
9.8804
9.9578
8.5323
5.6668
9.9531
3.4123
9.3166
9.8779
6.949
5.3477
3.4077
3.491
3.8332
7.2595
2.7683
8.5412
2.3672
6.1085
9.3364
4.0444
3.7957
9.356
7.2426
9.965
6.8469
5.0181
9.2061
8.2162
8.2716
8.1895
8.9066
8.2182
9.1967
8.601
9.9826
7.1341
2.5001
6.0709
6.0181
2.062
4.5917
8.7235
1.5697
9.8962
9.8199
1.7878
8.8184
6.529
9.7003
2.9843
8.6792
7.475
6.9555
4.5807
9.9647
1.1809
5.0652
7.2597
10
2.5054
2.6579
2.467
4.2193
9.1188
8.6463
2.4906
0.44908
9.9352
9.2052
8.1174
5.3533
8.2992
5.9268
8.5147
7.7149
3.0209
1.2925
9.0991
7.3052
7.2543
0.40199
6.6681
7.0516
3.7944
9.6804
9.9432
9.9978
8.5931
3.7531
6.9617
8.4017
0.89551
1.352
2.9752
3.68
9.358
0.015619
0.78091
9.5852
2.1084
4.8181
3.1647
2.7544
2.8378
9.9779
7.7074
9.3747
9.7078
6.819
0.38314
4.8841
3.2362
9.7814
5.4841
4.8664
7.5874
3.2439
1.6169
4.15
5.7318
8.947
6.2469
8.0333
4.7062
9.0992
5.1486
9.9914
6.0407
6.8408
8.4607
9.3635
3.9665
2.8255
9.9941
9.5086
4.901
4.9957
3.1849
8.7704
3.0392
4.2193
8.409
1.5951
1.264
9.1944
5.0218
8.2376
6.7901
9.2353
8.3296
4.5477
9.9396
6.9575
1.7296
9.5871
9.8895
8.3783
5.0916
7.5829
1.2844
5.2075
9.9303
9.7088
3.0207
9.5597
4.1778
8.4542
7.6566
7.7657
9.7511
1.5776
9.8103
9.1108
6.41
3.1948
2.4166
9.109
4.518
7.7547
7.659
8.9987
9.9979
6.8981
9.2166
7.4288
9.999
1.9159
9.9711
2.0641
1.8885
9.9083
9.9672
8.6424
7.7123
2.4448
8.886
6.0323
7.9414
9.9984
0.27623
8.2867
2.1906
9.5281
1.2767
4.9527
3.927
1.1593
4.1491
7.1807
5.8556
0.071642
2.01
9.918
4.1834
9.2504
9.9943
7.8371
6.839
1.8555
7.6089
8.9091
8.9624
3.7098
6.9734
7.6379
6.3826
8.673
9.9465
8.5447
2.5963
3.6819
5.6899
4.8268
7.8797
9.998
4.0929
7.883
4.4294
9.9178
1.7871
6.7807
9.5064
9.6281
5.5414
4.422
5.55
9.9978
6.2928
9.5827
1.0077
6.2249
0.31325
5.6406
6.054
7.7033
9.8328
6.9202
9.3211
8.6928
9.5518
9.9993
9.644
3.1997
9.8085
2.067
5.7121
2.1129
9.99
1.2049
9.3693
9.3685
4.7496
5.99
7.6303
6.3132
1.8418
9.3247
8.622
9.7574
9.9471
6.7282
9.6198
1.3987
4.5348
1.2409
5.2138
9.5544
8.9118
9.9926
9.9319
1.4701
2.1077
0.91175
8.2117
9.6466
8.038
5.3529
9.9905
4.0151
9.9908
7.6103
6.4385
9.873
7.0973
9.919
9.9442
1.7958
9.1638
8.622
9.331
2.0376
9.9948
8.7
9.814
0.84905
6.9746
6.9362
7.9189
9.9038
9.2606
9.8399
2.7082
1.159
4.1049
3.2793
4.9365
8.614
6.8473
3.2632
9.6502
3.4008
9.0702
8.6195
3.4757
9.189
9.857
9.0586
6.0172
9.0183
9.9579
9.9486
7.7712
0.55486
0.94453
2.9177
5.5706
7.7913
8.6788
9.8888
9.4058
9.8404
8.5594
1.9711
0.025232
2.6984
8.3912
9.5943
6.4837
9.553
0.45073
0.54996
5.6661
4.634
4.8138
3.5425
9.8403
6.9285
0.64481
8.9936
8.4735
9.974
8.6218
4.2806
9.4031
1.1587
4.3946
4.9726
3.143
7.961
7.7153
0.075682
8.8444
4.4966
7.066
5.92
8.3267
8.5482
1.0101
8.3377
6.9516
0.18249
0.08977
6.9259
9.512
8.955
3.5933
5.9434
8.9397
4.4722
9.8287
0.9964
8.3032
8.0592
9.4632
8.0857
9.7139
2.4644
9.9722
8.6387
9.8142
1.8363
9.2834
6.9985
3.5187
7.1812
2.2629
1.317
7.0853
9.989
2.0621
9.9875
9.5065
9.9943
9.9136
7.387
9.9901
4.0334
7.1629
6.9187
7.0345
4.8509
8.8715
4.2121
6.6626
8.8418
3.1075
7.4868
5.6816
9.4911
2.5153
8.6547
4.7754
5.034
7.0288
8.2118
4.4752
0.74066
9.5143
3.0852
6.3497
5.6708
7.5003
5.8104
6.269
2.4895
3.3892
0.42633
7.4225
9.0241
0.049393
5.573
3.4435
9.9352
5.4189
9.8303
1.6168
0.36868
0.42755
2.4877
8.475
9.4428
5.3388
6.5234
5.6855
9.8697
9.9584
3.4031
9.4106
6.5323
7.307
9.9678
2.6411
8.8208
5.3579
1.2283
4.4881
9.2558
9.4341
9.0025
1.5445
6.167
9.9098
6.1722
1.8783
4.1629
8.6409
9.6658
5.4492
9.9587
2.4329
9.5859
8.9065
8.4764
7.8137
0.019638
9.7201
9.2591
1.6955
9.8533
5.3195
2.3435
9.4628
7.4342
4.6362
6.0608
9.1287
5.6067
4.981
2.5606
5.5725
7.9907
5.1393
4.1517
3.8367
9.7477
7.4251
8.5624
4.0271
9.8657
9.9869
6.3441
9.8148
9.7448
2.565
0.29039
5.8927
5.1305
9.2462
1.9964
9.9806
3.1399
7.2695
8.8989
9.3674
8.6404
4.4424
9.9841
5.3972
2.8076
8.0215
6.9385
3.7718
9.9596
6.912
9.9064
2.0614
4.6639
6.08
5.946
9.9857
2.8759
9.278
9.9659
7.7915
1.2408
0.96539
8.357
3.0925
9.2509
4.9316
6.6097
6.6086
5.014
8.8613
8.3334
1.8187
0.89438
6.2723
9.9433
1.6694
0.33856
8.7753
9.1431
3.7191
9.8278
8.0317
7.9822
6.0576
1.2277
9.0972
9.7387
5.1408
9.804
9.6124
2.9706
8.6162
1.3311
8.4639
7.7293
9.9028
9.6317
5.3249
9.323
9.1411
1.2581
7.1656
4.6071
8.0687
7.1318
2.6239
9.556
8.5461
7.4652
9.8522
0.85687
4.4134
7.8283
7.0862
9.1071
6.7537
9.9367
9.9759
8.6902
7.2121
9.5194
3.429
9.8363
9.0363
9.6276
1.7366
7.7329
9.8056
9.5905
1.0835
7.5708
9.998
9.4559
3.6282
5.7515
1.9953
1.6375
4.9773
9.2098
6.0324
9.7492
8.005
8.7492
7.45
1.4449
5.764
6.461
0.92088
9.0276
4.5189
9.9998
1.3246
0.23889
3.0854
9.5448
6.7323
4.7142
4.3406
9.9952
9.2879
2.0346
8.3339
6.5829
8.7349
8.9607
2.6936
7.1223
7.4162
7.4611
6.0762
7.6644
8.7297
7.1981
7.7541
1.4745
6.7315
2.6087
9.0553
9.9961
9.919
5.9581
9.2175
6.3617
9.7179
6.4394
9.0226
8.5824
1.0552
8.2136
3.6251
7.426
2.8304
9.9968
8.8533
4.4057
8.6902
7.8439
9.5923
3.8334
3.589
4.1084
3.3031
9.9901
9.9613
9.8569
0.53194
4.5412
5.1289
3.3008
9.9969
4.6275
8.9348
6.5219
9.957
5.6094
9.8511
3.7436
1.5065
3.2911
6.646
9.5598
8.4499
7.6906
8.7609
4.907
6.5421
8.6504
4.8714
5.4762
8.8687
5.7456
6.2237
3.415
9.2537
9.3814
6.323
1.12
8.643
6.2678
9.9366
9.2173
5.3564
5.5747
2.3863
8.6404
2.7726
9.8304
0.19099
0.90337
9.3531
0.72628
9.8119
9.3478
1.5278
6.4413
7.9078
8.1533
3.1887
2.3885
7.1364
6.8886
1.9192
4.5387
2.1218
0.82369
5.6769
9.175
8.5743
9.9784
7.1293
8.4086
5.1715
3.7703
9.9707
2.5689
7.3697
9.9999
9.8987
8.5413
2.0501
9.0773
8.3866
9.4985
9.2278
0.53714
7.102
5.5672
9.8597
2.833
1.8093
5.9077
8.7725
9.2411
9.0329
9.1328
4.7554
8.6903
1.7822
9.9682
6.8246
8.0472
8.0946
5.8303
1.3309
3.9932
4.0443
7.1141
3.2827
5.2787
3.0122
7.1747
8.8288
6.5261
9.9857
9.3084
0.20984
9.881
7.2243
8.3331
9.0492
0.38691
8.6848
9.3065
1.9764
8.7942
8.9715
9.0846
9.656
8.0935
9.9927
9.8901
0.95281
9.2555
7.1249
2.8001
0.33209
9.9906
1.0186
8.8035
9.9115
9.1325
9.683
9.5151
1.6589
9.0144
9.9934
1.4263
9.6443
4.255
0.77067
7.5448
9.4855
7.5108
3.2344
4.5388
8.0473
8.7428
8.0603
4.7496
9.8236
9.9875
9.9221
5.2547
1.9569
3.6972
6.8726
9.917
4.2238
8.3911
8.0033
6.3133
9.6537
1.8373
6.6913
4.9179
3.0613
9.5521
9.6889
9.2206
9.4636
9.9418
9.5111
9.0892
8.3433
0.43925
5.7391
2.5227
4.4669
8.6835
9.8237
1.0924
2.0838
7.6541
9.8727
0.17376
7.0024
6.5613
9.7357
8.4923
4.6452
0.90512
1.9354
9.9579
9.7943
6.1446
0.58573
9.3987
4.8365
8.3643
8.9694
9.8495
6.2818
9.9834
7.5695
8.8087
7.1848
0.95134
4.8346
5.0897
7.8002
3.4136
7.2454
9.8654
3.3905
6.4549
6.9245
9.5566
9.9998
6.0878
0.84723
9.8588
9.8906
1.9429
3.2538
7.4921
7.1589
7.6101
0.2946
9.2755
6.3833
5.2267
9.8341
9.9801
7.9025
7.203
4.7467
4.8761
1.1307
6.3073
8.0322
5.1646
7.0378
6.0097
4.231
9.6994
0.7978
9.1317
9.9697
4.8749
9.7783
4.7895
3.7172
3.6293
5.3006
2.8551
7.748
9.6987
6.4766
7.2448
9.0523
9.0406
0.8731
5.8947
9.8543
7.6146
5.8722
9.9975
9.4005
9.9706
8.1455
3.7139
7.8207
9.0203
7.6567
5.7377
8.9478
9.4025
4.8798
9.9693
0.37926
4.9588
4.5286
9.0083
6.0286
9.9068
8.4217
6.4046
6.5492
9.8111
5.6043
8.9583
2.4253
9.9191
2.2922
4.9429
5.0752
9.9159
3.7154
9.3484
1.9234
8.5293
5.47
9.9825
5.608
7.9766
6.1924
0.46287
4.0767
5.2233
9.6474
5.5802
9.941
7.4444
9.0321
6.0465
6.9545
7.7038
7.4177
7.0761
0.7152
9.6937
9.5376
0.8257
9.8575
9.2468
9.9145
0.67011
7.2029
8.0485
0.56859
1.4602
9.9899
4.7535
7.8818
2.5173
9.0426
0.37704
5.126
6.898
9.9966
7.4155
8.4268
5.2488
9.9965
2.0321
4.1747
9.1126
6.5955
9.7128
9.998
9.8039
5.9303
4.6675
7.9871
9.5182
8.1694
9.7768
9.9657
4.8698
9.9865
7.2897
9.1331
8.4973
8.8076
5.5009
8.9734
7.6066
6.5317
8.9436
9.0641
2.9098
9.8529
3.6589
2.4654
0.60017
8.1959
6.2089
9.845
7.6841
5.4042
5.5325
7.4668
0.97441
8.1239
1.7307
2.8471
7.1562
7.1142
5.9832
8.3802
9.2891
8.4715
9.1911
5.4358
5.8502
7.828
1.3977
9.65
1.0125
7.9975
7.6208
9.8978
3.3178
4.4547
9.7645
9.8869
1.1899
9.7827
9.9256
9.8697
8.6958
5.622
3.3677
5.5488
7.9372
3.7519
9.9485
6.1211
8.5305
0.71506
5.1943
4.4595
4.6537
1.6642
9.7537
0.41466
2.0403
9.5139
6.0872
9.9765
7.3726
9.9986
9.9762
7.85
4.8605
9.9134
9.6594
4.1116
9.8982
9.3868
6.1165
9.6147
5.6902
7.4099
0.69782
9.9991
6.7935
9.937
8.7742
6.5549
1.4473
9.995
4.4114
4.7922
8.0495
9.8984
5.3959
4.2067
7.0711
7.5465
9.9998
8.9802
9.347
8.9624
9.0492
8.9877
9.7398
4.4555
9.6981
9.9927
8.6261
6.0164
2.6688
6.526
9.8918
7.3005
9.7401
4.8837
9.7702
7.3058
9.9098
4.2403
9.9329
9.7625
4.7328
1.9503
8.6797
9.4282
5.6963
5.7122
9.7298
6.4834
9.6397
9.6684
9.858
9.2475
8.7221
1.8781
0.46359
8.2137
9.1269
9.9722
8.3267
6.7166
6.9153
9.7803
9.5929
8.1669
7.7867
7.1479
9.776
8.7032
4.3794
9.8908
0.93258
7.3804
7.162
6.9362
9.7227
9.8338
9.9421
2.3419
0.49087
3.0292
8.4177
9.2438
4.6631
6.1992
8.3353
8.304
7.9794
4.6442
4.8899
9.9619
9.7854
8.385
7.6701
5.4872
7.4089
8.8772
9.149
8.4661
9.3584
3.4552
6.2748
4.2657
9.6241
7.7812
9.3966
5.91
8.8049
9.6464
9.5622
9.6981
5.2032
9.9538
1.1386
2.9628
7.597
6.7657
1.1905
0.43449
0.81045
5.8051
9.9905
5.3308
7.3942
9.2649
5.3741
3.3228
0.22931
8.7
2.8413
7.4624
4.0139
4.9137
9.9941
3.0819
9.5226
6.5833
7.8284
2.8777
1.8642
3.9816
8.2531
7.0378
9.9983
2.2284
5.2784
7.3846
8.8011
7.2446
1.4206
9.9792
6.4501
4.9148
0.56942
7.2175
9.536
9.9495
6.8996
6.7284
9.7024
1.893
2.3537
8.6437
9.5914
9.5731
9.8002
6.0196
1.8163
0.40772
2.1855
8.7397
9.6911
8.1301
2.6426
7.7831
9.7044
5.7197
8.2205
7.197
6.1547
1.569
9.3863
3.9874
0.87571
5.3898
3.1608
8.7922
1.8952
7.0322
8.5581
7.4108
9.9749
8.9903
9.7195
6.6668
9.6535
7.6248
5.4058
8.7404
9.3301
6.6402
8.2432
3.0196
8.7363
3.0385
7.7669
9.9704
9.9825
9.4134
9.3623
7.0589
1.7462
9.9119
9.7427
3.0134
5.6091
3.0836
8.3856
1.7345
9.9895
9.9604
8.4756
6.2345
9.6706
2.252
2.5813
9.9099
6.8617
5.8673
7.2897
9.9152
8.6547
1.5653
9.9378
3.4754
9.6375
9.9298
9.5603
9.0672
2.2217
9.0838
9.3633
8.8064
9.9649
9.0148
3.7605
2.8674
3.9841
1.2303
0.48729
6.8909
5.9681
6.7146
8.3403
4.4375
1.6489
7.4248
9.9102
8.1935
9.8327
4.8561
3.4436
9.1126
5.2479
5.5614
4.4307
5.0404
9.6649
9.9413
8.6106
9.5127
4.3967
9.9951
9.9474
3.8687
8.9244
3.4936
8.9285
5.5215
9.3227
7.8901
5.1797
8.5091
9.4614
3.3033
9.9842
2.8567
8.8263
9.8165
9.9807
6.4711
8.6087
2.7584
7.8063
9.809
2.9248
7.2965
6.0406
5.7598
6.6233
9.6933
1.6496
7.9381
6.0997
4.3412
9.7342
4.8582
0.74295
9.1572
0.40919
0.093912
6.1984
1.786
1.7307
8.0936
5.5056
3.0567
7.5464
5.9488
9.8417
4.8899
5.492
6.383
1.7323
7.402
2.1695
8.513
9.9778
8.6412
9.49
6.1766
2.2824
6.8805
9.645
4.638
9.8775
7.4629
1.0466
2.6963
1.0564
9.6109
4.2808
9.5249
1.9575
5.632
3.1981
2.8493
9.1432
9.2919
9.9933
8.7843
9.6143
2.5044
1.1348
6.8198
5.4236
8.5477
9.4161
8.3013
0.67116
7.6429
9.6224
7.338
9.992
7.4147
9.9582
9.3608
9.9984
7.5237
8.8705
6.7531
3.8957
2.7209
9.8477
8.943
1.3779
8.6169
9.8989
9.1393
3.8996
2.5334
3.8682
8.6474
6.8216
6.9312
4.3604
8.6523
7.2052
8.3182
6.8173
5.0013
9.8605
5.372
7.5419
2.8582
9.9846
9.7517
3.2605
7.2568
0.80237
6.0555
5.03
5.1889
0.77211
3.5512
3.2608
3.1559
8.924
2.8157
4.9386
3.8899
7.2767
7.8009
3.7097
2.4179
9.7446
4.1595
7.471
8.4486
9.7826
9.9905
7.8161
9.328
8.9733
9.9857
8.3451
7.5724
7.7232
3.1043
8.7216
2.8453
8.4628
6.3459
8.6988
9.6858
9.465
9.3318
7.5886
0.17247
9.5548
9.5773
8.5348
0.84479
6.4164
4.5184
6.2826
9.9998
9.9777
8.3092
5.2907
9.9513
2.1573
4.1605
4.0973
8.6838
1.1399
2.595
7.3199
3.2001
8.65
9.9731
6.0466
0.73288
6.6484
9.5519
9.9844
1.9957
5.9782
8.1949
2.6564
8.7674
7.0495
6.1785
9.9979
6.3932
9.4466
7.561
9.7583
9.8888
9.4391
9.8263
1.5372
3.4723
8.525
6.75
8.9218
2.3045
3.1035
5.5797
4.9899
5.1924
8.2019
7.1388
3.9047
9.9994
7.4352
4.7193
5.9316
9.4558
0.33495
1.8718
4.3758
9.882
7.1484
9.902
4.1122
9.6622
8.2828
7.9589
8.2864
5.3505
6.7875
4.7341
1.0421
3.7253
8.1438
6.277
6.3152
1.4866
0.93194
9.8022
2.5828
2.2055
8.5682
1.3427
9.3815
7.3274
3.7137
2.0012
1.8974
0.71382
9.4625
1.2254
6.6325
9.7358
8.5544
9.5189
9.9973
8.9646
5.5226
8.9403
9.5337
1.385
1.085
9.3719
9.7761
5.2751
8.798
8.1309
3.0227
8.5153
4.9425
6.1775
9.5553
8.9741
4.5454
1.5535
5.2367
9.7732
9.8239
9.9953
6.3054
2.9373
5.5065
5.7066
3.0978
9.6559
5.263
6.2804
5.0606
2.3237
3.5041
8.2864
9.4078
3.5755
0.37018
7.9897
2.4125
2.0707
8.1105
9.0548
9.144
9.8353
9.7154
4.1897
6.9907
5.4964
9.3261
9.5325
7.9532
8.7621
3.4568
3.2686
8.8079
9.8512
3.8721
9.7083
1.9657
8.4323
9.9674
9.451
8.1825
7.8125
0.089305
8.1198
3.8008
4.6552
8.9327
7.0055
9.9867
0.8086
9.9346
4.0622
9.9616
8.4761
6.7715
9.4486
0.1295
2.2966
8.806
7.5023
7.5601
6.8772
1.7074
7.7692
5.1973
9.6164
6.7977
9.9949
0.98257
3.3882
7.804
4.4603
5.2221
7.0965
9.8806
6.9764
0.86083
2.7383
5.9941
8.529
6.942
9.9511
9.8753
8.6082
9.6513
9.7686
5.2735
5.8238
0.96504
7.8685
9.1424
9.9019
7.0521
5.1126
3.8966
9.7577
7.6767
9.9869
9.937
6.0245
1.1806
9.9901
5.5242
1.6501
3.7742
9.8425
8.8645
3.6806
9.8076
9.0972
9.0845
8.5847
8.946
0.070295
9.6666
8.2856
4.462
7.6845
1.7394
3.4221
7.455
8.0845
9.8414
2.3433
9.9997
3.4594
9.9767
2.59
8.6418
5.0226
7.2166
6.6242
8.6155
1.9774
7.5394
2.065
6.1103
8.3517
7.1901
9.9476
8.2041
9.9997
9.9806
8.3444
3.753
6.2791
6.1073
9.895
1.9795
9.997
3.4496
9.0703
9.7493
4.4106
9.9803
5.7474
8.1974
9.4054
4.6792
9.9903
9.5737
9.9703
6.1573
5.4916
8.5548
9.8278
9.5825
8.0745
7.0842
6.0941
6.9571
9.9242
7.4069
9.4453
1.4649
1.575
4.13
9.9659
9.9926
9.0611
8.6616
9.7761
6.2909
3.9779
6.2125
9.7358
9.5122
9.8568
2.1479
9.3774
4.6238
3.0985
6.1328
0.78229
4.3171
1.4032
0.65111
4.6391
9.6474
0.17108
9.7334
5.1029
5.3564
5.8117
8.6901
2.1594
5.7754
4.788
9.6279
1.6844
9.9536
6.035
9.4007
6.3061
2.9266
1.2428
9.9002
5.3887
9.8185
7.3397
6.1424
9.8484
5.6378
5.4418
3.3661
9.8406
5.85
2.2146
9.585
6.605
3.9591
8.9357
6.3696
0.40645
4.8407
6.2414
4.1503
2.4888
9.4681
7.5806
4.6856
9.8651
5.441
4.9412
8.2242
3.0311
4.9163
2.7499
6.5934
9.5153
6.3187
1.3005
7.9186
7.6447
0.56156
2.5591
9.9228
5.655
7.2747
4.7904
7.4281
8.7775
4.9716
3.17
8.6372
9.9625
2.1001
4.6371
9.2009
8.0674
0.82058
8.2076
3.7829
5.2976
0.36027
7.9432
1.3726
8.6873
7.807
9.9208
4.1422
9.5584
2.0873
1.6704
9.5108
4.6606
1.2777
9.9927
3.5928
2.8242
9.6902
3.7695
1.4323
9.9984
6.576
7.7264
5.2539
0.83394
0.20334
9.9392
6.404
8.9218
9.9589
0.25949
3.9728
6.8111
7.7857
9.2917
3.8474
5.9241
1.2116
3.1191
9.8497
8.5911
8.399
0.24699
2.8591
0.391
9.4841
4.5594
6.9193
6.9945
0.94513
9.0082
0.0068705
9.0341
6.6221
8.9328
9.4548
0.13614
3.8347
1.4589
9.4331
0.2516
9.6647
1.0844
2.9415
1.2088
9.2437
2.2727
5.752
6.6026
3.0755
4.868
9.9785
2.4561
9.0211
3.6072
9.5634
9.4312
9.1953
9.1934
1.3524
4.6002
6.588
7.5454
6.1903
3.4575
5.3102
1.3755
6.1339
0.85503
10
2.9373
4.1007
1.7034
9.9697
8.5871
9.8136
9.9051
0.45386
6.5809
6.1905
6.9312
9.896
9.8834
8.3515
9.777
8.6651
5.2423
3.4491
2.6541
0.063584
6.9445
6.8527
4.2203
9.3376
9.271
4.5369
6.8869
5.868
5.6034
7.1588
9.3415
5.7093
8.465
4.6343
6.0363
1.8926
9.0348
7.3198
5.7062
7.1085
1.1127
8.0533
8.4062
5.0982
3.5073
5.4354
0.58143
2.7817
1.8483
8.8584
9.0758
0.00472
8.6539
9.969
8.639
0.38457
0.78818
6.1613
2.2477
4.9889
4.2274
9.9886
4.0552
5.9269
4.0898
9.4108
8.9829
9.2839
3.6027
6.2184
2.4065
0.27936
7.7069
5.8618
2.7756
9.4361
4.6742
7.3621
4.68
9.8117
1.3166
6.8241
1.8329
8.9873
7.573
9.9678
8.7312
4.2143
6.6814
8.629
8.2845
1.5116
9.1842
9.7399
8.7409
8.9699
1.5131
5.6968
0.85078
9.4586
2.8762
5.1303
1.2583
9.597
2.4997
9.4114
9.989
5.5709
9.5285
2.3227
9.8256
7.0223
2.4225
8.7664
8.2328
8.1526
9.3604
4.1637
9.9924
6.5346
6.2485
7.0625
0.90557
6.4073
3.6276
3.0725
7.2018
8.4366
2.1342
4.0235
9.0373
7.0805
2.5086
5.3949
1.8847
9.0437
4.1519
8.7563
8.7389
3.988
6.8784
6.8739
5.9613
9.7894
9.8074
5.4207
7.9472
9.5367
9.2221
3.1403
2.8532
3.7726
9.802
6.2878
4.4847
6.3026
7.9735
9.0142
2.761
9.8506
5.2845
9.8803
7.837
6.5118
6.831
9.1567
7.9602
9.0926
5.78
9.8405
9.9805
7.8824
4.8826
0.6631
5.834
9.1152
8.1541
9.0415
3.8413
0.83685
9.2923
9.44
1.3255
9.3329
9.408
9.4695
9.5784
8.0162
7.0657
7.9045
1.9456
9.4658
4.08
9.4107
9.7813
9.5479
5.1079
3.3387
1.6621
9.5271
7.2054
6.4627
7.9469
4.714
3.1514
8.4242
6.9081
1.6056
0.99381
9.0623
3.7158
8.9237
7.5732
9.3503
9.1083
7.7129
4.0972
5.1758
9.321
7.7092
1.7971
8.041
6.0857
6.233
1.9472
5.0972
5.4026
8.1258
8.7167
3.3148
2.3452
1.9228
3.9345
0.54656
9.7244
9.0979
6.0409
2.2742
7.5804
9.546
5.4021
6.7683
6.4796
8.996
9.5493
3.4077
4.524
9.9952
8.9395
5.886
5.5809
4.9818
9.1352
7.5266
7.6329
2.1477
8.796
4.3694
9.9212
1.9311
9.2796
6.4185
9.8461
9.7211
8.5229
9.9911
9.7726
6.7684
9.8928
4.8899
8.4166
9.949
5.9294
9.8394
8.2445
1.4129
9.0457
1.9765
9.7353
0.79845
5.3826
9.8025
7.2385
7.9688
8.9155
9.7693
3.236
5.6891
9.5139
7.0291
1.5518
5.8198
9.8713
2.3722
9.3182
9.994
2.4317
9.8896
5.2867
8.8474
1.1376
5.3226
9.7543
6.4907
1.641
7.2485
6.1451
9.4182
9.9116
8.7436
8.0125
7.0906
9.7639
5.4585
7.9803
0.92642
9.1645
5.819
3.3395
2.5263
8.0548
2.1452
0.1548
9.6247
2.8945
1.2439
1.424
9.2657
9.9303
1.6968
8.3472
9.6307
1.387
0.30774
9.8753
6.8786
9.5776
9.9351
2.1553
2.2196
9.8039
4.6753
2.6553
9.6901
6.6961
7.4531
9.9977
1.7424
8.4188
2.0456
9.8831
9.9197
7.6572
4.9109
9.9069
6.301
9.4264
3.5645
3.7882
0.95932
7.445
6.927
9.5105
8.7417
8.8931
5.3029
7.6606
7.407
5.6754
9.2463
8.7618
8.0072
1.1242
2.3379
4.8366
9.8022
9.4601
8.7128
5.8804
9.9736
9.7325
5.7374
8.7667
6.6984
2.3473
3.6872
3.361
7.9209
4.8615
0.41618
8.1186
7.5665
8.1417
6.9245
9.9999
4.6805
4.1367
3.167
9.7612
2.003
9.5923
9.7577
7.0421
9.7998
8.9843
8.3551
8.371
9.9244
9.9966
8.6826
2.2933
0.52457
3.3014
5.0188
7.6887
5.8528
0.76363
7.0792
6.4292
4.6516
9.758
7.4978
5.2828
1.3435
5.9618
6.6642
3.4223
1.0899
9.0683
3.2894
4.4981
7.8629
9.3062
9.6084
6.9139
6.7292
7.0767
9.2858
4.4472
9.5766
8.9306
0.081485
2.4519
8.5997
9.7528
5.7949
8.8524
9.9956
9.9183
7.2401
8.3897
5.623
1.4211
3.5572
1.3172
9.9982
6.6353
9.3315
9.2224
6.7305
6.4734
9.5288
8.0857
6.2141
4.7097
4.675
9.0413
8.8173
7.6376
9.8202
1.0136
9.8546
8.3177
0.94788
9.9959
9.8646
4.5828
7.5342
5.1997
5.4265
7.2153
9.5187
6.8068
9.9989
5.5311
9.7128
0.53435
9.3907
4.9887
3.9754
8.5212
9.986
7.9416
9.782
7.3101
6.0318
7.5009
4.3548
8.7644
5.966
2.1006
7.9202
1.9317
9.9584
4.8587
9.055
9.6471
0.98162
3.6405
8.1523
9.6431
8.8242
0.74489
8.7942
9.8721
0.90669
1.5252
5.8522
9.8625
8.691
9.6221
9.7876
8.3615
7.8285
6.5896
6.4034
1.3406
0.45828
9.5449
8.7212
4.2401
2.9842
5.7992
8.3786
3.4781
0.62536
1.3953
4.8645
8.1541
6.2289
9.8734
7.3403
9.6476
7.2628
5.8307
3.1855
9.0581
5.4285
7.6494
8.4383
9.2611
6.5073
0.32631
3.0387
3.9655
7.25
3.8073
8.4192
8.862
9.3014
3.9867
3.0207
9.6865
3.2803
9.051
8.069
2.3374
7.8337
5.8992
5.0827
7.5974
9.7449
6.5392
5.2867
6.0597
4.841
9.8958
9.969
8.9463
1.4512
9.5539
4.1282
8.8142
9.9075
1.4669
4.4974
9.3551
7.2786
8.2451
1.8612
7.7106
9.9766
9.0973
9.9276
0.83649
9.0836
1.2879
9.0731
0.72214
7.9539
4.5565
6.062
9.9789
3.0673
7.004
1.4003
9.689
8.4805
0.11902
9.9783
3.4462
3.5315
9.3986
9.9993
7.5718
1.6042
0.881
3.4827
4.673
9.5681
9.7449
2.2474
3.2843
0.41901
5.0487
8.7351
9.9754
0.78489
8.9917
3.559
2.487
9.201
9.9896
5.4935
8.5689
8.7749
1.9767
9.987
3.7172
7.4254
9.6515
8.7804
7.2589
6.0013
2.2596
3.7607
8.902
6.1084
2.3698
9.5734
1.5033
9.8026
7.2408
2.5433
9.2136
6.2553
2.4518
1.3313
9.7725
9.3935
4.0724
4.3238
8.1542
0.74266
9.6682
9.988
9.2394
9.9293
1.6729
9.8984
9.6011
8.4735
10
3.3102
9.9989
0.35385
5.8169
7.7353
7.7439
6.7237
6.4173
3.1136
3.033
9.7318
8.846
5.606
2.9442
3.9083
4.4969
9.8664
9.999
1.3156
5.1853
1.3855
8.3636
3.8535
6.202
7.1717
4.236
7.4833
9.5227
1.9089
9.2416
6.8444
10
6.6954
7.5126
1.3821
9.9888
8.2917
6.4917
9.9003
9.8922
1.9738
3.9299
8.1212
2.9125
4.0537
2.6965
7.165
8.3285
6.0614
1.4695
5.2225
7.3871
9.9993
1.6513
8.3628
8.1273
9.3798
6.7163
2.2751
3.3463
9.7968
9.959
1.6748
7.1063
4.6071
9.3873
9.0986
4.0871
9.3461
9.6912
5.9125
9.9562
0.24455
8.2182
2.468
5.6363
6.1881
8.7719
5.7017
3.8845
9.3483
2.8222
10
4.8346
1.884
9.3935
9.9824
5.7808
8.7296
4.4959
3.5238
9.6885
5.748
8.2918
9.5809
9.9772
7.0228
9.7004
7.5448
8.1077
6.418
8.7776
8.7082
9.919
8.2085
3.5753
2.2336
2.6865
9.2567
1.1825
1.1594
3.8988
2.3975
2.9471
8.5021
9.4518
0.12945
9.9967
0.12337
9.5649
1.7
9.9211
0.45871
8.1571
9.0588
1.2233
9.0774
9.9141
8.8945
9.8433
8.1117
9.9934
9.5512
9.9872
6.3837
8.9102
8.1741
5.7915
2.0739
8.5204
7.6839
4.4828
0.77097
8.965
1.9816
9.8738
0.87155
4.0293
1.2204
9.9426
0.11514
1.9839
10
4.8576
0.33623
2.835
3.4497
9.9759
2.0576
5.2215
9.9225
5.8231
9.8166
8.0901
7.3304
1.447
9.9765
7.4771
9.5627
7.5228
8.9077
9.9977
1.411
9.9684
0.7636
9.9687
2.9871
3.1146
5.0658
0.36407
5.4167
6.9418
2.7381
9.6494
0.39169
8.6655
9.0994
0.90252
8.1557
0.13878
8.5352
6.3916
8.1858
2.3796
2.271
9.9928
9.1128
0.32364
4.8479
5.4879
3.1354
6.9779
2.348
9.7029
7.3946
8.0638
4.7289
5.126
6.6022
1.0375
4.4667
8.8323
2.2757
9.9944
9.9988
2.2791
6.1534
8.8475
8.1112
9.8904
2.5517
5.1691
6.7872
5.2081
7.8731
7.7136
9.9816
6.894
6.7848
7.6939
8.9057
9.8771
4.2897
8.9311
8.2943
4.3532
9.897
9.4347
9.9503
9.8558
5.0351
8.2629
6.678
1.8945
9.9498
7.3822
9.9049
3.6575
4.8591
8.4608
5.7505
0.82789
9.4553
8.669
8.2457
1.2756
4.0698
8.1039
9.974
3.6071
2.7566
5.8621
6.196
8.1035
1.433
9.972
2.9038
9.9909
5.3679
9.9936
2.1944
3.8683
2.8422
6.0234
6.9419
9.4792
7.8547
6.7962
7.4809
0.63063
6.6313
9.0312
8.0658
9.9897
8.6278
2.3595
2.0232
9.9007
9.9208
2.1614
0.77401
3.9327
9.9574
5.8496
5.6721
9.3155
2.4765
9.7177
5.0222
8.3871
0.49038
8.3579
9.3995
6.3756
1.6985
1.3069
8.3131
4.7363
9.7217
1.2625
9.2955
8.8638
8.9375
2.5188
4.923
9.2514
1.8068
9.7842
7.6302
9.797
9.9924
8.2587
4.1921
0.19233
9.9754
8.8743
2.3557
8.3966
3.1552
9.9496
3.4971
2.3513
9.9977
9.9823
9.7607
6.2799
6.838
9.58
6.1323
0.097413
1.3257
6.533
9.9828
4.4525
4.995
9.0525
2.239
9.2763
9.625
8.7114
3.264
9.9999
9.7983
9.5421
7.0441
7.3822
3.4746
7.3198
3.4724
4.8538
3.3267
6.8241
7.0533
9.66
5.1718
0.68577
9.5312
8.7706
9.6198
2.067
0.86853
9.6839
9.4568
9.9985
0.4457
9.2743
2.563
4.6374
5.4104
6.2065
9.9045
9.3151
8.62
9.7064
0.97393
0.10524
1.0552
1.249
9.8585
4.5314
1.8263
2.3224
9.296
5.9675
8.339
1.1925
8.9676
9.8696
3.8743
9.8778
2.5058
9.8727
8.8357
9.9879
5.9819
9.9272
4.9222
0.84618
8.3841
3.0342
0.40752
7.9077
7.1805
8.413
9.5835
9.4696
6.0986
4.2455
8.5886
7.3125
0.64141
8.7421
4.156
5.4248
9.5455
9.9696
5.7179
9.9927
1.5564
9.9263
0.059445
9.596
9.8039
9.4015
9.8906
5.2583
9.7898
8.1961
10
4.2222
4.4614
9.7822
4.9821
3.2284
6.6411
8.0092
0.16526
1.5611
9.0622
0.79073
4.8979
4.4843
9.9237
8.9191
1.5733
3.9284
3.3262
4.9025
5.2542
9.7047
1.6974
2.1688
3.1786
0.72164
7.8352
9.7196
4.7896
0.28614
6.1298
8.8159
2.2882
3.7422
3.1103
4.0502
8.379
4.5496
5.6324
8.0924
3.4868
7.6369
4.8721
9.0199
2.7102
9.8821
0.94531
9.5145
0.1532
1.1229
5.2751
5.9409
6.3399
2.8998
0.84144
9.9396
8.1118
9.97
7.5253
9.9866
2.5151
0.0064114
9.7665
4.8114
3.0178
10
3.2452
4.152
9.9672
0.24332
9.8433
8.5598
9.9746
5.6567
8.0918
3.8697
8.0949
3.1368
8.7908
2.3608
4.9589
9.3759
5.1246
0.99154
9.1095
8.0705
0.67204
9.4748
9.4983
9.9219
7.7275
2.1286
5.0387
7.8478
3.3358
9.2504
8.7848
7.3017
8.4334
9.9657
0.40642
5.3444
6.6085
3.9506
5.1418
9.8762
9.7516
7.8969
0.52087
4.1534
9.2625
9.4024
8.7934
9.7108
8.4925
9.2493
8.8097
0.31117
3.6375
4.935
5.2389
0.3996
5.7299
2.9499
6.1597
4.6743
8.4025
2.6586
1.6434
4.5857
4.7639
0.56133
3.9825
4.9969
9.9867
6.2472
9.1056
2.9632
3.6231
7.9638
8.4349
6.2271
8.4557
9.848
8.5665
5.6262
4.5962
4.4933
9.8413
2.34
9.8887
7.2432
5.0487
0.77612
9.6845
9.9199
9.9568
4.573
5.3974
4.6499
5.8239
2.3988
2.5393
9.7344
9.353
6.9747
10
5.9739
9.1458
9.8682
7.0282
7.8608
9.1546
9.6787
8.5005
6.4776
4.4401
1.4054
9.0448
9.8435
8.46
7.3479
2.9124
3.9047
7.6009
4.9138
2.5144
9.9042
9.672
8.7096
6.6156
0.84046
0.73466
3.962
2.377
8.4924
2.9559
9.4045
3.467
6.5964
3.9778
9.3322
9.6656
4.569
5.9489
9.9433
3.1106
9.3465
8.3518
3.7969
5.7213
3.9161
9.8685
5.8505
9.795
1.6548
8.616
6.8965
1.6765
8.6143
1.0758
9.0389
7.5963
9.9969
0.93544
6.6947
0.68158
9.9863
6.303
1.6641
7.9078
0.88254
9.853
4.1817
6.7642
9.0234
7.598
3.1358
6.9797
8.641
1.8256
3.3964
6.3598
8.8426
6.5357
9.9439
9.3706
0.16034
9.9334
1.6114
5.9935
1.0568
9.0919
9.9622
8.6958
6.6468
2.405
1.2146
6.5828
5.8766
9.8622
7.5084
3.9293
7.0679
3.5272
2.5918
4.7832
8.1221
6.7509
9.3867
9.6079
4.2741
8.5873
1.9053
9.2819
0.3459
6.6349
3.8051
9.0626
9.7284
0.99285
8.6685
8.7343
0.58254
6.5701
1.8942
6.4905
9.883
0.26169
9.9037
4.6603
9.7272
1.0556
3.744
5.1731
6.4449
1.9714
7.3237
9.7021
8.6974
9.9366
6.4541
2.9168
5.9908
1.7148
2.1372
1.7686
9.4917
9.925
6.3739
5.2709
9.2475
6.8617
7.7734
2.8915
5.9543
5.5066
1.5451
9.938
9.2557
1.4119
5.1598
4.0329
6.842
7.0007
9.9226
2.5582
9.6816
9.3361
7.4835
2.2441
8.1021
9.8787
3.5672
8.1172
8.8567
0.50705
4.861
8.052
7.6702
3.9657
3.7416
4.9709
9.8329
6.6225
0.75521
8.3275
9.9491
8.3798
9.0065
0.55724
6.591
4.3878
9.9851
6.1082
0.72576
8.2667
6.6497
3.4822
9.9746
8.137
9.6263
2.3397
8.0389
9.2748
1.9239
9.9982
1.0747
3.075
3.5149
4.7797
7.1725
5.6965
9.9725
4.9834
8.6444
9.5398
1.2174
1.2367
0.90622
5.5035
8.3405
9.6588
5.6672
7.1889
4.1805
5.7996
9.4822
1.5685
2.408
0.83219
6.394
9.9974
1.5425
9.5914
8.3442
6.9582
6.6474
7.487
5.4142
8.7858
9.9469
6.9654
7.8844
4.4541
8.526
9.8622
9.4628
0.1787
8.4008
0.96275
6.0246
9.9469
0.55712
9.4049
8.879
0.0035219
6.9303
3.758
8.0935
8.4167
8.8279
5.4095
8.4954
7.9446
0.11559
1.6321
9.7023
2.3455
1.7759
7.2856
6.0855
8.8236
8.9917
9.9834
5.9663
7.3947
8.9643
9.8452
9.9999
6.2134
5.0495
2.7762
5.5923
9.0112
8.2824
4.5372
8.7932
3.9676
0.68668
3.3979
8.2143
3.9531
5.0629
6.6383
4.8152
5.457
6.068
9.9826
8.031
6.4736
4.1643
9.277
5.8815
5.3958
6.0648
7.5215
9.1422
9.9946
9.1814
9.9934
2.2089
3.3228
9.3476
9.9536
9.6495
3.6164
7.609
8.2774
9.9818
9.9761
3.1289
4.4352
7.8391
7.1219
0.6381
3.4041
4.4055
0.61193
8.4411
5.2936
7.6998
3.2614
9.9818
7.755
8.4397
0.11242
7.0361
4.797
8.6968
1.9341
0.21156
7.4173
6.2566
8.7777
9.9954
5.0528
5.6614
9.2185
9.0404
9.9969
6.3294
7.6495
9.8826
1.8189
1.2079
9.696
4.8582
6.6849
8.9988
6.5278
4.7187
0.34119
0.087718
1.0498
0.71891
7.0846
3.7401
5.391
9.7605
9.9297
9.9602
0.18112
9.939
4.2047
1.4722
9.5885
8.4211
7.8165
0.012346
4.5199
9.8216
6.3672
3.5243
9.1241
2.5508
7.7614
8.5702
0.64297
2.5757
2.2952
9.0034
9.7659
6.8302
6.9366
7.2552
5.292
3.0427
4.8222
9.4336
0.96125
8.0974
9.2682
9.3569
3.6477
8.8736
4.9226
9.9345
7.1522
3.7669
1.5957
9.3912
9.8698
7.3037
6.4178
8.899
9.9783
8.2613
0.63935
9.4051
8.0658
6.7167
3.635
6.8214
9.255
5.1674
9.8893
8.5552
7.3557
7.926
8.0365
8.4489
2.016
4.2805
9.7263
2.9161
4.7724
9.3888
7.4049
5.3413
9.8887
1.0004
9.3653
3.7851
9.7603
5.0416
9.9187
5.4977
9.9219
5.4913
3.2336
8.1072
3.4644
4.7205
3.6927
2.27
5.5641
8.3378
9.3681
6.854
0.81806
9.8288
5.5313
6.2466
3.1878
8.9785
7.4492
9.3921
2.2505
4.052
7.2598
5.7797
2.0413
1.7055
1.8435
9.9652
4.9179
0.59039
5.8548
9.997
3.7742
0.078105
8.6867
4.0816
7.7637
9.2925
2.6185
9.9617
6.3131
0.82043
5.9116
9.7695
0.7876
0.76941
4.6595
6.3983
6.1113
6.5539
2.9569
0.64732
8.3447
9.4926
7.7035
8.9515
3.5107
1.1592
5.8575
4.7571
3.8591
2.051
7.6143
4.7695
4.5943
8.5969
5.9846
6.9611
1.597
1.4861
3.7163
8.9594
9.55
9.0946
0.66236
1.6672
10
9.6524
9.7524
3.6282
9.9994
5.6984
8.5613
9.763
6.0301
7.7381
7.2001
4.0108
9.6308
6.487
5.7293
9.4517
5.3373
1.0257
3.7039
7.7013
1.5441
7.7374
2.0806
9.2318
8.2296
9.1954
2.5672
2.866
9.9455
4.0677
9.7949
8.2747
1.1117
9.6972
9.1227
7.8596
0.19251
9.5198
9.9783
9.3918
5.0248
9.1699
9.9992
3.0138
2.8851
6.5028
0.45802
4.8569
4.9134
7.8194
5.9757
8.6625
6.2381
9.9619
6.9229
9.2002
2.5018
4.5365
9.1154
9.2275
9.9832
0.96998
9.65
8.1762
5.5505
9.6375
4.3119
1.4522
7.9738
9.2421
3.8175
5.7828
7.7777
9.9911
9.9345
9.4943
3.1347
7.5711
3.4965
8.79
9.7671
7.1147
6.8436
1.6484
9.6636
8.7396
1.1808
3.2321
9.113
2.6606
4.537
9.8198
9.4379
6.9751
1.1346
6.7829
8.1986
6.9952
9.6298
0.77365
4.5782
0.12834
9.6353
9.9208
9.9653
4.7472
9.438
8.4644
8.5238
2.1135
9.8818
9.6037
3.6532
2.2795
9.4998
9.8889
8.717
5.2047
9.7943
7.8055
3.3208
3.7893
0.61154
5.4428
8.5904
9.1318
1.267
2.5944
9.7568
9.8757
9.858
4.1281
8.2094
9.5844
9.2444
3.3407
6.8596
9.9453
8.1609
5.294
9.9891
4.5614
3.4834
6.7035
8.9047
1.407
0.49253
7.2792
9.8288
1.6493
9.2998
9.7086
1.4052
4.8293
2.5971
9.7142
6.8988
8.9106
7.137
4.4528
8.3436
8.4048
9.3459
8.441
8.8758
2.5344
9.9838
8.6216
3.6157
3.2914
9.995
9.1285
6.7505
8.5522
3.4371
9.9794
3.9261
9.9996
9.6984
7.9462
9.3879
4.2513
3.7945
1.1914
8.3773
8.5719
4.2881
5.8234
8.1504
1.3844
5.518
5.3063
5.9019
6.7104
2.1885
5.3697
1.8909
6.2095
2.5892
4.8311
3.9031
3.949
7.3485
9.1454
1.6206
9.2119
8.0215
3.9154
1.1183
8.2512
1.1428
2.0142
9.516
6.8902
0.86332
8.6612
0.84508
9.5013
8.2842
6.1475
2.2298
8.266
9.6534
1.7155
9.2426
3.3061
8.8453
8.4968
3.0904
7.5026
6.6522
8.2119
2.9331
9.4015
4.7176
1.1903
8.1905
3.9493
8.9933
9.9535
9.0794
7.523
9.8743
9.1858
6.9217
7.8836
9.8689
0.70173
1.9916
1.7008
6.7882
9.7106
9.1186
8.3044
10
9.7798
0.96969
2.7463
9.2567
0.094446
9.2295
8.9768
4.6857
9.9906
8.0586
6.478
9.5386
6.2475
3.366
5.2942
8.0496
8.3686
3.5087
0.28916
8.6943
7.7918
1.2837
9.976
9.6086
0.88938
9.9792
8.8418
3.612
7.2038
9.9703
9.9893
9.3658
0.78219
7.3
7.8704
9.166
9.6416
8.5421
5.8419
5.5771
0.88727
5.889
3.1941
9.5323
2.7587
5.6387
4.0284
0.30888
7.9337
3.5701
8.617
0.58708
2.5188
7.4169
8.1832
7.5368
1.0981
1.5196
9.4775
4.4647
3.0077
2.8678
2.8497
9.4303
7.3216
9.3472
6.1737
9.5293
9.9506
6.9363
5.4175
6.1278
5.7435
8.6316
9.9875
9.2436
8.0269
9.9941
7.6496
9.2718
4.1086
9.725
8.1801
7.0501
6.3674
2.9202
9.8005
1.4555
9.3039
0.074245
1.2097
2.0089
9.9527
9.351
7.5704
9.5038
7.7501
9.8819
9.6996
9.6608
3.072
8.4997
1.152
9.8667
8.8891
3.1084
8.3601
0.29749
9.5512
0.26239
9.7093
2.4903
8.9979
5.5148
7.7985
9.9752
8.3114
0.98425
3.1767
1.1283
0.28746
7.4898
9.88
9.6238
6.336
1.5097
5.9641
5.6753
8.4763
7.738
3.0068
8.2467
4.8601
9.8026
9.2806
9.2511
7.5075
7.4919
1.2272
5.1615
8.8643
4.1822
2.2333
8.2362
7.5808
1.5391
8.8325
4.6953
9.9107
9.4062
7.4783
5.9063
9.5364
2.6206
9.1931
4.3369
3.7406
4.0072
5.4406
9.8746
9.7199
7.2003
1.6677
8.0675
7.7157
0.13455
7.2671
4.0492
6.7073
3.3773
9.8697
3.0786
8.6105
3.3593
8.6074
4.191
6.2523
9.9976
1.5372
9.3554
9.989
1.8271
8.856
8.348
4.9712
8.4188
8.3487
3.6143
8.7069
4.2192
9.9362
8.9771
6.7902
6.0187
9.3248
4.5788
9.9625
6.9737
8.7605
4.8612
5.6862
7.3412
2.379
7.2642
6.3496
9.219
9.9801
6.3962
9.9885
7.0727
3.2792
7.1708
0.75213
9.1986
0.090811
7.746
3.8026
6.3733
9.5708
9.6821
9.9893
7.574
4.1115
0.20167
7.0796
3.7789
6.3135
0.18892
8.168
4.1693
9.8973
9.7521
6.2341
3.3609
7.4872
8.8
9.0686
5.5105
8.6804
3.013
4.023
8.2319
8.6586
7.5268
5.7762
9.9101
4.1618
1.328
2.5019
0.51844
9.3115
8.5929
0.97496
1.8317
9.4582
6.1709
5.4599
9.3606
9.513
5.921
5.6767
3.655
4.9564
7.1938
9.9469
5.2347
9.9767
5.4095
7.1239
3.5947
9.2735
9.4757
1.219
9.9375
9.4899
7.9174
1.0913
8.5012
2.739
2.7211
6.3848
3.1896
9.6026
9.382
6.6339
9.9188
9.3076
7.5724
3.281
7.679
1.8327
9.9719
9.3094
6.2285
7.239
4.1693
0.056663
9.6016
9.517
9.0657
0.52231
8.4859
7.7531
0.069535
9.9992
9.9458
9.2484
8.996
7.2312
0.54729
9.2822
3.6163
6.8858
3.9509
0.20714
8.5513
5.8486
6.1501
3.1579
9.4788
8.9762
1.1894
9.7947
6.0936
0.52355
5.7329
9.893
7.2848
8.1583
8.9799
5.7662
4.438
9.9985
9.8643
1.8213
9.8572
8.3925
9.9665
6.2806
6.2801
9.8485
9.836
7.0281
4.7395
5.0909
7.0086
2.3142
0.58628
9.8512
1.3651
2.8988
8.666
4.6841
9.7582
9.093
0.86577
9.162
8.8693
9.8874
9.9215
4.771
6.6895
2.1443
1.4727
7.4923
2.1358
5.06
5.2462
7.0939
8.7213
0.28539
9.1762
9.0588
3.7842
9.9652
1.8142
2.0996
2.3314
9.945
2.4614
1.8422
5.4298
9.6533
9.9752
9.6634
1.3144
8.1866
3.1224
7.9823
9.9307
5.9237
9.9527
9.1764
1.0359
2.2383
9.7808
4.851
9.3143
9.8246
7.1291
6.739
8.7997
4.4684
8.5666
9.8921
9.5245
9.0358
8.8668
8.0895
8.4804
5.5948
8.2303
1.1556
3.2285
4.7206
9.8199
3.136
3.9145
9.653
6.3855
9.9683
7.9989
7.5512
8.6979
5.089
9.9967
5.9609
9.9768
9.4824
9.9672
7.07
1.7326
7.7107
8.4444
8.5598
9.5035
9.6006
2.7412
7.8037
1.653
9.5542
4.7958
9.2471
9.9398
9.9959
0.88866
9.6996
8.7662
7.1352
4.4751
4.524
9.9351
9.9911
9.9949
8.5239
2.4021
2.9871
9.9531
3.8385
3.4064
9.575
6.3913
9.317
2.3386
1.4386
2.7363
3.2314
7.4031
3.919
9.9937
0.64638
9.4399
9.0246
9.1731
6.082
7.2579
6.2794
2.7782
7.6919
4.4295
3.9399
8.0971
8.8427
6.8146
1.8007
8.4438
6.7481
10
5.1498
3.5347
1.1151
0.47092
2.5384
3.4192
5.5444
9.8521
2.4527
7.8319
8.2339
5.8712
2.2401
9.7747
9.1218
9.0014
3.8636
9.9687
8.8048
3.2427
2.983
8.5382
2.0091
1.6834
9.888
4.0419
1.2058
4.5918
8.6632
8.3654
1.2555
5.4555
9.9234
9.5849
3.9562
5.8085
8.7522
0.078689
6.3982
1.4851
7.3098
5.7905
9.9981
8.5884
7.876
9.3149
9.5048
9.8979
4.6657
2.5922
9.743
4.2285
3.021
6.0744
1.5691
0.16069
0.66458
7.8427
3.9792
7.2566
8.1781
2.7519
1.0749
9.9692
8.7605
9.1137
7.7897
7.0146
5.7049
1.1649
5.4382
9.324
2.8568
7.2794
9.5821
6.827
5.2634
9.4673
1.5865
9.6883
8.3023
5.2668
1.376
9.9988
1.3179
9.5217
2.4384
9.9801
9.5191
1.8867
9.8097
9.7834
6.5667
0.67836
2.3323
9.9988
6.9802
9.9404
0.8554
4.6691
9.8163
0.57749
9.9812
7.1825
9.9064
7.8411
9.065
9.8856
9.4385
7.9538
9.4658
9.2285
4.7381
7.095
9.188
7.4426
8.8961
8.7395
9.3334
8.3982
7.4907
8.1995
9.512
8.2233
0.92575
5.125
7.3819
5.0247
7.8551
3.5797
2.4143
9.3012
2.2855
6.5274
4.4557
0.14921
9.9527
1.4929
6.6292
8.9071
5.8805
9.8485
8.2003
9.9931
7.7429
2.7554
5.778
3.8005
2.1097
9.6344
1.9924
1.6211
3.4675
7.5779
9.8122
4.982
5.4979
9.4409
7.0721
1.4153
5.0488
0.98714
5.2234
8.9441
8.5051
2.2332
0.35653
2.9204
7.0937
3.19
9.6699
8.7093
0.26342
6.8722
1.8502
2.6067
2.5102
5.2658
6.4931
9.6947
9.9059
9.3132
0.3563
9.9336
7.8276
9.8661
9.8363
9.3422
2.7538
6.6066
8.2938
6.7396
6.9963
8.8221
0.53631
1.4277
0.039068
9.615
8.2122
6.2622
9.9516
0.41123
2.8156
6.2257
3.4337
8.8317
4.6528
6.4953
2.2266
9.5667
9.9565
0.21548
6.415
7.6525
4.8485
9.7962
2.2712
9.9616
7.9828
8.5595
2.5763
8.5334
9.9882
9.7122
7.4155
7.3997
6.7241
9.2572
9.9324
9.8741
5.239
9.7339
9.2224
3.4862
9.7019
3.5026
9.2615
5.9187
5.1212
2.3049
3.8751
9.5615
4.1525
2.6043
9.9954
8.7574
0.96264
6.7927
1.0969
5.707
8.3123
9.8754
9.4127
7.9027
8.8088
9.9992
2.3604
4.8687
1.8482
1.4684
7.8904
6.7462
9.8613
2.4283
1.2106
4.9535
3.214
3.2647
0.62844
9.9964
3.3143
5.8667
0.96637
6.4568
9.1782
2.2566
7.2001
9.5592
3.9769
2.7307
4.5529
1.5716
5.1901
7.5177
1.392
8.4385
7.227
0.16421
9.0334
8.8653
7.8671
9.5492
0.59414
4.8237
6.0642
9.7605
8.4691
5.8144
5.6185
8.7071
1.177
8.2738
8.1087
8.7736
9.993
7.5484
4.9052
8.4709
8.9163
5.6716
9.8775
1.3583
0.59439
3.9659
4.8743
9.1542
9.8668
9.1916
7.3496
9.9813
3.7943
7.755
8.0732
8.7782
8.1039
4.5805
4.8633
2.4511
8.0633
7.8763
9.5883
3.3434
2.676
8.6362
4.7019
9.0445
2.1467
7.0554
5.3689
2.4786
5.1501
0.72345
4.7889
3.6057
5.668
4.213
6.8062
9.9627
5.0437
5.9299
5.6653
5.0745
7.9277
7.0515
7.444
2.9165
9.9295
9.3065
9.8323
6.6635
7.9442
6.7264
9.1698
4.2872
2.0918
9.8232
3.6428
9.6324
6.2722
6.0342
9.8445
4.6791
9.2571
9.6286
7.1808
4.7977
9.5687
9.7894
4.3404
1.4836
6.428
9.0665
5.7254
9.4663
8.4541
0.42188
1.3199
7.7992
9.9333
2.2535
8.2516
5.4228
9.5889
7.7891
9.9977
8.5517
3.0783
1.334
1.9727
9.9979
9.9827
9.8025
9.3418
7.795
0.86428
9.5164
6.7871
6.3842
9.9284
3.9404
2.3935
0.42553
3.6146
9.5349
0.89075
9.8363
5.5361
3.0848
4.629
1.5949
3.3196
4.9716
8.4402
8.1767
4.7578
1.2145
7.1379
7.5962
9.1759
9.9491
0.097424
2.5102
9.9149
1.3094
5.2778
4.1972
3.0187
5.3285
4.342
1.4037
1.9418
6.7349
7.3237
5.1342
7.9298
5.1102
9.6528
9.7641
3.9886
0.56615
5.4658
6.7425
4.98
8.9019
4.5419
3.8244
9.2474
6.2
9.1361
6.6734
1.5774
7.869
6.5113
8.7213
4.3436
9.0997
9.8182
0.52696
9.2081
8.8519
9.8086
3.6984
9.63
9.5077
9.52
1.4855
8.3837
9.8354
4.462
3.9529
7.6926
9.6462
9.1799
2.8499
9.7281
8.8628
1.0896
9.9509
7.6322
7.4196
4.8888
9.1297
4.5702
3.2561
2.3506
1.5555
2.8023
9.6809
5.0647
9.2469
9.8849
7.2442
6.238
3.5175
5.5836
9.9997
4.3663
2.0512
7.1993
9.1375
4.7671
0.99341
9.7825
8.598
2.2647
8.5236
2.9968
9.8774
9.9952
7.4964
4.0043
6.4941
0.077201
5.6955
7.6293
9.8556
3.9929
9.0425
0.82854
9.3775
9.0933
5.7699
7.8349
5.6167
5.4697
9.0928
9.7419
8.6401
8.4863
7.9567
4.9149
3.5841
7.9058
9.3544
3.2044
9.2041
6.7267
9.9974
5.6762
9.9972
7.2769
9.0545
3.9536
9.9843
9.9351
2.4995
1.1593
3.1507
7.5327
6.7159
4.3211
9.8936
5.1642
7.5063
1.166
6.4191
8.845
1.0326
7.7987
6.4961
0.27934
9.338
7.6514
0.2978
5.1043
8.2491
2.2425
0.22524
7.9086
8.2772
8.0872
5.0289
9.5833
5.763
9.8268
0.065907
9.5924
5.1654
4.6421
4.4766
3.8138
9.6138
3.8479
5.9373
8.5525
9.8794
9.9949
7.5029
0.63658
9.9294
4.8384
0.78457
3.684
1.1511
8.1149
6.9465
9.8348
3.2288
8.7182
9.9814
9.6978
8.0269
8.0963
6.9849
8.6611
5.6825
3.9281
7.2542
6.844
9.9837
1.365
3.167
2.8849
9.6287
4.6055
7.6733
9.8525
9.8136
6.0168
1.0285
9.7139
3.6237
0.88763
9.6897
1.5116
2.8368
1.0039
7.7328
9.8147
4.6126
8.5452
3.4389
0.55006
8.4797
7.4956
9.9998
6.1196
9.9704
9.9993
3.0774
9.793
8.897
3.4691
8.091
0.30196
9.0026
7.3265
9.1217
7.4116
9.78
4.6326
0.088456
2.9214
9.9028
9.865
9.6871
3.9402
3.2198
5.2006
6.2695
8.067
5.5867
9.9851
4.8823
7.8818
2.3347
8.4317
8.1889
5.0899
0.40596
9.1199
5.4391
6.2886
1.9289
9.9116
4.8461
0.28569
9.9316
8.531
6.295
9.2208
0.96541
3.3405
9.2686
3.4957
9.7195
2.7756
4.4074
9.9993
5.8785
9.9539
9.9983
4.4006
9.8782
9.6586
8.6527
8.571
3.7657
1.7445
9.973
9.5055
3.959
7.0778
0.81983
6.0521
4.2271
4.1647
9.9292
3.9829
9.2411
8.3567
5.0298
2.8123
6.2472
9.9927
8.7173
9.1955
2.2757
5.4401
0.24857
3.7372
9.713
9.8862
4.9348
1.3907
8.1897
3.2687
6.6484
9.5638
0.36688
9.9988
6.2435
6.6232
8.6592
4.7008
5.8407
9.4707
8.9304
9.2154
7.8456
8.2785
3.0834
9.8775
1.5331
4.4753
9.8719
9.3947
2.7263
9.9295
9.6914
2.9886
6.6697
4.44
8.767
3.5753
8.7821
9.1006
1.4348
7.8495
3.4174
1.387
2.9598
9.9997
0.052717
4.7722
8.9094
3.9037
4.7275
4.4557
7.8784
6.2049
7.3828
9.9201
0.59644
6.2375
1.7284
3.4839
2.5569
6.6452
5.171
9.329
9.5039
8.4121
3.9074
0.024073
9.7219
8.7232
0.32241
5.018
9.3316
7.2464
0.30525
4.8171
6.5974
7.6501
7.1596
8.6647
7.7214
9.0001
9.9894
9.9131
5.6645
4.3972
4.1927
9.4015
5.7223
9.731
9.7301
3.5824
4.3931
2.4149
9.9963
9.6511
8.0895
6.0201
2.6939
1.1385
9.988
4.3357
9.6215
9.7607
7.4332
8.5486
9.9822
5.3371
9.5818
8.7517
3.7077
0.15878
1.8281
7.3808
6.4447
3.6243
9.4496
7.6621
9.9991
6.9311
5.7879
9.4847
9.9956
4.3327
6.4678
9.8243
9.4888
0.1279
0.58516
7.5494
7.3561
3.5837
5.5531
8.6142
1.9427
6.9666
1.386
0.061151
3.3982
8.4571
7.7983
7.711
0.4963
8.3242
8.4785
7.5583
9.7092
9.5044
9.8139
8.9888
2.599
9.9066
9.3545
5.0228
9.8541
9.6941
3.1125
9.3339
7.47
5.7355
1.6925
2.8687
0.73471
6.5672
9.9483
7.4176
0.41206
8.3222
8.5451
8.0558
7.1453
1.0673
2.25
9.8172
7.0125
8.1199
7.128
4.8757
8.4488
0.53045
0.94592
9.8628
5.7094
2.0535
9.4782
9.5557
3.6687
6.7796
1.9892
0.19524
5.9905
3.2814
9.447
0.12856
9.7085
9.6095
8.9404
9.3271
9.3371
9.6057
8.1269
1.307
7.2192
7.4018
7.5085
5.5621
9.4793
5.1887
7.2556
4.6447
10
7.5503
7.1076
1.0602
6.338
2.6848
0.70033
2.8861
5.8281
2.4164
8.706
2.799
9.7955
9.3427
6.7025
6.1344
9.907
4.5945
6.7283
9.7011
2.8235
5.611
1.077
9.8031
1.4758
7.3009
7.3109
7.4748
7.0612
7.6259
2.9815
6.0319
3.1896
2.7819
8.6479
8.1288
0.54026
9.9967
3.7206
4.038
9.4529
0.56554
1.3767
9.4579
0.9854
4.0853
4.0315
3.1682
4.8713
0.37106
3.2842
9.9854
1.7799
3.6697
3.4272
8.5415
9.9595
9.818
1.9636
1.089
0.6274
5.2411
9.2337
9.9751
5.9007
8.9129
7.2291
7.1838
1.455
8.1065
0.16713
9.8627
0.88383
2.9103
3.6129
1.0127
2.3812
5.6672
2.7941
0.57363
2.5676
1.2386
9.5946
2.8212
9.7155
3.6136
3.881
9.6892
3.7597
3.2205
9.3779
4.5521
9.415
9.8643
2.8969
9.6702
9.7871
9.1401
6.0728
6.7387
8.4517
9.2725
9.895
4.1838
5.4286
9.3767
8.4181
0.75162
4.4301
7.5945
9.886
8.9547
9.9976
5.7912
7.7312
4.3956
3.6801
9.0182
7.2581
0.40195
9.8906
3.3871
4.0889
9.5367
0.99983
3.0172
6.2541
0.40798
8.4525
0.39996
7.8049
4.9174
9.9965
8.8322
3.4709
4.8419
5.3457
9.6408
4.5506
8.0574
7.2611
7.4773
5.3997
7.1649
7.2493
8.8416
9.9982
9.1431
8.9662
8.3224
6.432
6.2257
6.9365
6.4631
8.2657
9.7716
8.6331
8.6401
8.3481
1.3406
7.0105
5.8775
4.0484
9.8893
9.5166
2.0515
2.7862
0.047357
9.9654
2.0792
7.8801
8.132
9.4443
9.7698
7.4738
8.0946
2.0953
2.2656
6.7332
9.0859
9.1982
5.1816
0.91369
6.0876
6.7746
0.89168
8.3408
5.5999
4.9618
8.3131
4.9813
9.8768
9.4587
0.38677
9.7144
7.8783
1.4563
9.0786
6.5722
7.0178
2.7704
9.597
9.489
4.8725
4.5015
9.2779
8.4214
5.8534
9.9304
9.9963
8.7323
6.7717
1.7307
9.9899
6.669
8.6669
0.63568
8.3933
8.9831
7.0156
9.2496
5.2979
7.7755
7.0841
9.3874
8.5748
9.2881
9.4704
0.25684
9.0982
8.3381
9.6538
2.5465
9.9963
9.5498
8.3605
9.0724
3.72
8.8706
8.1587
0.20015
9.9932
9.9074
6.845
8.1771
4.5626
9.3123
4.9854
3.7288
5.6547
0.925
8.0158
4.1265
2.2244
8.5275
9.92
9.9293
4.9009
9.9416
6.1339
7.9872
3.377
9.9961
9.9952
3.7194
9.3068
0.63203
7.8712
8.916
7.3982
6.9564
3.6731
5.6228
3.3114
7.8374
9.9934
2.15
1.6991
8.0855
6.6876
9.8941
8.8266
0.25423
2.8526
9.5008
9.8533
4.3367
9.5045
9.8115
2.9285
5.8826
8.9021
8.5331
2.0912
9.0145
9.8801
8.4996
2.2933
4.8262
6.8821
9.4543
9.9796
6.8145
7.1425
7.9131
9.2807
9.423
3.4433
2.4489
7.9613
7.2794
9.7152
7.6846
3.9207
7.3303
3.8936
2.1899
0.46977
8.8478
7.8292
7.3919
3.0073
6.5323
3.2308
6.8145
9.0784
0.61019
8.3445
9.4543
9.9872
0.20456
9.8911
9.9294
3.8163
9.9861
7.276
3.6935
3.4306
6.5321
9.9891
2.0212
2.5045
0.13676
8.6317
2.2843
3.0982
4.16
3.3394
7.9807
2.2111
4.6469
7.023
0.13505
7.5331
5.7659
7.62
8.5347
1.1139
9.5629
1.1266
1.6525
9.9959
7.9772
4.8955
9.9996
6.1458
4.0087
9.751
8.071
0.034252
9.7469
0.14106
9.5397
0.20074
7.5713
5.8414
4.3787
7.2894
6.5095
9.8965
0.73864
5.2952
3.2217
2.9082
3.1739
1.7971
5.2016
8.2952
3.2254
6.3836
4.6942
9.8736
9.7804
1.1893
6.0342
9.8959
1.423
9.9372
9.8207
4.5374
0.091418
9.9998
7.9229
4.191
7.7974
7.4457
4.0481
7.2685
9.7794
9.99
9.7872
0.82706
3.5839
9.9965
6.4239
4.3412
7.8732
9.8835
5.9237
6.5647
0.14016
9.9962
9.8747
6.5284
0.033004
7.9156
6.3173
8.9423
8.5351
1.9496
5.9547
0.18109
2.873
9.3348
2.1833
6.4603
5.3369
4.7427
6.4655
9.9967
8.972
9.9997
2.0826
0.26019
9.1842
2.9371
5.2938
4.2887
6.0061
9.5891
3.2132
2.0706
9.6748
8.7715
3.7468
8.4632
0.9753
9.0049
9.9999
8.997
9.9802
9.4352
3.8135
0.10908
7.5362
9.9999
8.2844
4.0474
8.1538
9.9467
7.6819
5.1434
6.3284
9.1687
3.5994
2.751
2.4449
9.1004
8.7327
0.75437
8.8919
0.29939
9.5637
7.8853
9.8319
2.4275
7.5456
5.7156
5.7435
3.3324
7.0029
9.0242
6.3306
9.8989
6.5313
6.2367
7.0413
6.7647
8.5202
6.7728
7.0733
8.2478
9.1478
6.7848
9.4663
7.3113
9.9993
8.5543
7.4538
9.3816
5.9213
0.43932
9.7563
9.799
9.9404
8.1134
3.1052
3.9956
1.6494
1.4605
9.0252
3.4908
9.4704
4.7631
9.6389
9.7947
8.5177
9.8585
8.1933
0.97847
9.0904
9.4857
3.9718
6.0442
9.9554
5.3306
0.99952
9.3694
2.8775
9.9036
7.2957
9.0539
9.9065
9.9332
5.5606
8.1291
8.1126
4.5264
5.6256
4.3002
6.6752
4.4016
9.6416
1.0898
5.6464
5.9554
6.8214
3.3284
9.5959
9.9473
9.795
6.8229
9.9924
2.8702
8.1501
6.584
3.024
4.6068
4.7879
8.1382
6.6759
5.5027
9.9536
9.9056
9.9864
7.8545
6.2351
0.086447
0.39656
8.06
2.0567
9.9514
4.686
9.6508
0.52398
9.7584
9.8891
2.9274
7.2332
4.1091
2.2572
4.5243
9.7513
9.7511
2.1691
4.4504
9.7914
7.4768
3.0377
9.7
4.8399
9.8375
7.5295
6.7622
1.318
1.6381
9.6964
9.8431
6.9162
6.8937
0.89821
0.95373
2.9863
5.3071
9.9459
7.8848
0.87421
3.869
9.2833
3.7664
9.9978
5.2883
9.9187
9.9801
9.9712
8.1245
3.722
2.8486
2.4752
9.211
6.0173
3.4327
8.8566
6.478
8.4783
9.5915
9.8685
9.8405
4.8732
3.1337
0.85132
9.7431
9.6083
1.7687
9.9839
9.5201
1.2362
8.9224
9.5111
4.722
8.3236
1.8165
1.2907
3.2369
2.3934
9.8181
5.8079
8.7736
8.572
4.265
9.6359
9.8047
4.3862
5.9083
9.5747
0.78358
1.5119
4.7579
9.8849
7.8637
2.6501
1.2576
7.5722
9.6599
2.2195
9.8839
5.7715
1.7231
4.5832
9.9399
1.583
9.1986
6.2139
4.4018
4.0971
9.9992
4.7474
3.8537
6.4322
9.8511
1.2038
4.7579
9.9196
4.2095
8.3038
6.9791
7.1421
4.9449
0.24293
8.2368
9.9964
8.1159
7.1938
7.0037
3.2386
8.431
9.1633
3.849
8.5651
8.0459
7.4912
1.3568
9.9985
1.2248
1.3864
0.24375
9.9742
7.5846
8.1448
0.20038
7.5952
7.136
9.5253
7.1718
9.2856
9.9945
9.9075
4.8853
7.599
9.7266
9.0732
9.1333
9.9577
8.7114
6.9408
5.133
9.7869
5.1168
5.2321
3.4445
1.0643
9.9519
4.5415
9.9248
3.4101
6.5076
3.5332
6.797
4.1352
5.275
5.4066
8.5839
4.2528
0.94077
5.4769
4.0074
6.1362
3.0897
9.4185
2.0755
5.1202
4.7336
9.8196
7.5879
0.88906
9.5705
8.5994
