# Supplementary material for: PEPIS: A Pipeline for Estimating Epistatic Effects in Quantitative Trait Locus Mapping and Genome-Wide Association Studies
Source: PLoS Comput Biol. 2016 May 25;12(5):e1004925. doi: 10.1371/journal.pcbi.1004925 (PMC4880203; doi:10.1371/journal.pcbi.1004925)
Supplement: S1 File — Eleven sub directories are included, and each contains three '.txt' files corresponding to the additive genotypic Z Matrix, the dominance W matrix, and the phenotypic vector. (ZIP) [file pcbi.1004925.s001.zip › Simulate_Data/Bin_1000_Ind_10000/Phenotype_Simu_Ind_10000.txt]

9.4915
6.7295
9.4668
6.1138
9.1746
5.3254
9.969
9.2397
0.30747
9.2696
9.9042
5.1949
1.1174
9.742
1.4767
7.5996
9.9121
7.3113
0.81537
6.3852
8.8464
3.9913
9.8666
6.6097
3.5644
3.0295
9.7226
9.1876
8.6251
1.6742
9.6707
6.553
8.5316
9.8875
1.7302
8.1254
0.25731
1.4278
9.8904
7.5797
8.4785
3.621
8.2759
1.2375
8.4913
2.734
8.2613
9.9891
8.68
4.9793
6.5882
0.3918
7.323
9.9986
9.0706
5.839
8.0037
7.8354
7.1558
2.2664
4.4128
7.0838
2.2101
5.9587
8.026
9.5551
6.7371
8.7182
9.2814
2.8216
8.2676
9.354
6.1425
6.362
6.9454
3.3405
9.6575
7.0882
1.6067
5.416
9.6064
1.9177
8.5211
9.1564
8.9849
1.6471
9.9789
6.1748
7.7063
1.5455
6.8811
2.3898
4.658
2.042
5.1379
8.6318
7.2487
9.4943
7.8687
1.0485
3.8048
9.8973
9.8498
9.9987
4.8678
9.998
8.2163
8.5434
8.1026
9.4998
8.1855
5.5849
2.7091
0.93974
2.3704
5.6652
0.20551
9.9852
4.7926
9.9757
0.45474
5.8419
4.2266
5.3828
9.4112
6.4425
0.89904
0.75318
7.4049
9.3364
8.2231
9.9437
9.4172
9.268
4.9029
7.311
8.4899
7.1948
8.6242
3.554
9.9963
1.3455
6.0378
9.9973
6.9055
8.1984
0.17624
9.3464
9.1872
3.3481
5.8438
4.0084
1.2321
3.3891
6.9023
7.2389
9.6819
6.0437
5.9055
9.9724
5.024
2.0855
8.8773
9.9265
6.9312
7.134
0.072661
2.9174
9.4069
8.189
9.4733
9.6776
8.8182
1.2757
9.5399
2.1013
7.8035
7.8502
0.25291
9.9476
8.2244
8.6752
6.1511
8.9297
6.7382
5.9903
9.9984
6.9054
1.8316
9.7526
5.1171
4.7676
5.5887
9.7919
7.4114
0.39504
3.803
9.0727
6.2816
3.9924
2.9315
3.3056
7.0141
0.51814
5.5246
5.3141
4.1824
4.0348
9.2055
2.0538
9.5254
4.6014
5.1288
8.6021
0.61167
9.3663
8.8383
9.9348
0.97265
8.819
9.086
9.7108
7.6427
9.6951
0.76766
9.2908
8.7326
9.8061
4.9675
7.2735
6.5415
2.7824
9.7141
0.72861
7.3282
3.5744
9.8848
7.5142
1.5439
9.7491
0.67082
2.2127
3.3504
9.3952
5.3265
0.39768
9.6611
5.4006
9.4535
9.8219
8.7365
7.5553
9.8741
1.5565
1.4236
0.53757
4.8749
2.5791
10
6.0729
9.2646
8.8619
9.358
9.9052
4.6887
3.1606
1.1423
7.9704
7.5269
8.4775
8.0717
6.4947
2.5257
9.3259
9.9966
2.2296
9.636
9.8262
1.1044
6.821
9.1698
9.138
9.5863
7.433
7.7135
5.1784
7.6118
0.33142
9.1573
9.6618
9.6713
0.52002
9.905
1.4856
9.727
7.3133
0.25706
2.0152
8.0267
9.0602
0.58126
2.7321
3.5705
9.0146
9.3577
7.991
9.8015
6.542
9.9968
3.9709
8.8426
8.06
4.2483
4.2466
8.7914
9.5638
1.1947
5.482
9.5404
9.9786
9.9995
6.198
6.291
5.0694
6.5501
9.3543
9.2727
9.9993
3.136
5.5611
8.9711
2.5401
4.872
9.5534
3.372
4.9326
6.6366
5.2562
1.1526
7.1285
4.1752
7.781
0.43201
8.2149
6.1738
8.4876
4.6253
4.4105
6.2587
7.6069
1.9118
2.0344
3.5169
1.6717
1.4562
2.919
8.7894
7.5165
7.3048
9.9583
8.4222
9.0386
6.184
3.803
9.9495
9.5208
9.3072
0.96849
9.8927
8.5723
9.9666
7.5553
4.6142
1.3859
6.1481
5.4578
9.7329
9.9968
0.84491
5.3202
10
6.067
5.6292
1.6354
7.9932
2.2782
5.5763
9.9501
8.9127
3.7241
9.1907
4.9086
5.4897
6.9906
3.0994
4.365
4.4359
6.2505
6.8238
9.9429
9.6709
4.399
9.9783
9.0686
9.7754
7.3245
0.82794
9.9803
8.7034
1.0265
9.9946
4.4676
9.9691
2.6905
0.014209
9.8183
9.7257
5.0418
1.5384
8.3418
5.8831
9.9362
9.8247
8.2627
9.8615
3.2251
3.9469
0.064793
1.4161
8.0514
4.5303
9.3843
8.4633
2.7831
4.3052
2.1178
7.74
2.2466
9.7455
0.47747
9.7249
3.5759
9.2682
0.88462
8.9639
2.852
9.9996
7.2541
7.4819
4.1368
5.5982
7.2047
7.2402
6.7177
2.3981
3.3152
8.4865
8.1465
2.8253
9.7848
7.3721
9.992
4.3356
9.968
8.1598
9.39
0.99552
8.0077
9.8763
7.1789
7.4262
9.5036
8.568
6.6491
7.6782
9.1964
7.2283
1.8859
4.0877
9.9304
7.9912
7.493
9.9515
3.9084
9.9044
7.6762
9.1693
8.7956
2.1769
9.9913
6.1853
1.1943
1.6872
9.9905
7.8078
6.8891
8.485
3.3608
8.8734
3.7652
8.3891
9.9804
9.0908
9.9886
9.3101
7.3442
6.4561
8.4295
4.6395
6.4154
8.6493
9.6129
4.8041
8.5837
7.1308
2.448
4.6108
1.6434
9.7942
8.7551
9.6325
9.9641
8.3633
7.2184
7.6649
9.9981
8.3313
9.731
6.962
0.31346
3.7371
7.6048
1.5887
6.7801
2.7073
4.8915
1.7253
6.2308
9.0415
9.3411
9.9347
9.28
4.9886
9.8245
7.3497
4.077
2.6117
0.70645
2.6505
9.9321
1.698
9.6626
2.3622
9.7448
8.0769
3.0568
9.4985
9.4475
1.4958
2.6607
8.1161
4.8876
4.0762
9.4573
8.2408
8.8115
8.8917
9.943
1.8767
8.1533
6.9576
7.3932
3.415
9.2278
3.9448
3.0769
9.7971
0.4269
0.57052
6.3499
1.03
9.9948
8.3486
8.5779
4.926
6.7938
0.2551
3.0906
9.754
1.0589
4.6897
9.6314
8.1983
9.9102
9.8348
3.7587
9.9785
6.5219
9.8472
6.6701
7.9516
0.18344
9.1039
6.0706
1.8528
8.0555
0.073636
9.9548
8.848
4.1409
9.2611
8.5941
4.3105
7.4554
0.94446
8.7435
9.9267
6.691
5.4746
9.9159
0.18178
9.9383
8.8626
9.6083
9.7514
1.7282
8.9454
7.621
7.2964
4.731
2.5084
4.8138
8.6946
7.332
8.1616
9.2996
2.5456
7.0082
9.3246
4.5513
9.6814
8.7616
4.9336
7.483
9.6772
3.7247
0.30601
8.1587
7.4886
3.4811
9.921
9.9495
6.9437
8.8931
7.2529
4.332
0.14844
4.441
8.6588
2.4122
3.4697
9.8158
8.1427
8.5001
1.0846
3.3659
9.4088
8.3501
1.107
8.5851
7.286
9.9661
0.32746
9.1057
5.859
8.8173
1.1455
9.2864
0.79591
8.4635
7.0797
7.3973
9.1666
4.1804
3.6525
9.2974
9.9804
2.5812
5.6026
1.5147
9.9472
9.5246
9.1154
9.4846
7.8392
5.3807
2.5072
9.8411
9.8817
9.2895
5.382
7.029
8.5969
4.3848
2.2283
4.6534
5.1907
2.1744
3.3317
7.6631
0.80313
6.0962
8.9912
9.8207
8.1038
6.6715
9.5826
4.8468
5.5738
2.151
8.5557
0.40032
3.5889
9.9944
9.96
9.9956
1.0499
3.0192
6.1713
7.4707
6.6516
8.3226
7.0994
9.4699
8.9827
7.7985
2.4427
8.32
9.9322
9.9965
9.0694
2.9037
9.7596
2.0134
9.1991
0.75136
8.5239
0.93384
9.9207
2.6648
1.3786
4.6034
8.6987
3.1565
9.9922
0.621
6.9793
8.4511
5.9414
0.89544
8.361
3.3072
8.3556
5.8085
9.4915
9.82
9.4092
8.9277
6.1374
8.4756
1.227
5.6306
6.3462
5.9658
4.1693
3.5546
9.1644
9.8211
9.3682
0.56256
7.6479
7.9796
3.7715
5.8573
9.5429
4.5656
6.955
9.4156
6.4942
9.6589
8.7378
1.3566
9.9954
7.7691
3.2047
1.4962
0.98051
0.40487
5.0108
7.6731
9.7086
8.33
8.0889
3.2486
3.8836
8.5426
4.9398
7.3237
1.9465
6.5266
9.9993
5.868
0.97097
4.4411
7.6272
9.1783
4.7956
7.0025
8.3466
9.2576
8.8661
2.1336
9.8934
5.6062
7.3923
9.9984
9.9785
9.5926
6.1773
9.594
6.4285
5.6242
8.9611
3.6654
2.726
3.6542
4.3088
0.63807
7.6185
9.9592
9.4498
3.7022
8.8812
0.23964
9.3464
4.9804
4.8496
9.3289
5.6748
3.3671
7.7383
3.3967
2.527
5.8733
0.32031
6.1696
0.051417
0.70408
2.9273
3.1101
8.0934
3.56
7.7703
7.6117
5.0634
9.9987
2.3094
9.7284
9.4464
7.3358
0.29588
4.0212
10
8.984
3.3591
8.4568
1.8903
7.6718
9.4505
6.0606
1.3104
7.9695
8.4371
1.9533
9.7769
6.9341
4.2011
4.6997
8.6595
7.0722
6.4242
4.8942
7.7641
0.2391
7.6329
9.9492
6.8657
4.9338
9.5254
2.2345
1.2319
6.4395
6.6778
9.1567
8.9032
7.4289
3.1845
2.4407
5.9063
6.3449
9.9923
9.9339
4.6524
9.7679
7.7074
7.5442
9.6947
9.4505
7.4633
0.028752
5.4922
6.3272
8.3856
2.2852
7.7586
5.9174
0.84693
2.1198
5.7566
6.5843
4.9806
9.7499
8.1557
3.0471
2.2354
9.3398
8.5487
5.1212
0.88807
6.1336
6.6233
7.4542
9.639
10
5.652
2.9416
9.9993
8.7626
9.9478
8.4129
8.5158
5.6547
0.4377
8.0257
9.1225
8.5519
0.97175
2.3809
9.2724
7.0246
5.6775
4.3756
2.8858
9.9658
5.8531
2.1684
7.5154
0.47917
7.5882
5.8344
9.3032
2.5292
6.708
8.0311
1.3364
7.0392
9.3922
2.0866
8.9115
9.6486
7.2156
0.075614
5.3146
9.991
2.2528
9.3806
5.3712
4.2802
7.5364
5.9695
9.9217
5.3171
1.7581
3.9005
2.4211
9.5722
8.355
8.6024
8.6402
7.5762
4.3422
1.5226
9.6506
4.7488
8.0789
6.7158
8.5931
3.9859
4.3221
8.8454
9.9913
4.2941
9.7382
9.8801
9.677
9.2524
3.959
9.9655
9.7131
9.695
9.3936
6.7736
9.728
9.9382
0.38073
9.1081
6.6873
8.0081
9.997
9.7126
9.9933
5.1559
4.2203
4.768
5.0429
7.5846
4.3316
9.9128
8.6916
9.4377
2.8352
2.195
0.87452
8.2564
7.9963
5.5562
0.35521
2.4755
7.1459
9.4464
9.3095
9.9468
9.4869
6.5452
5.1498
2.0718
7.7175
3.2037
1.843
9.3414
6.5807
9.087
1.6686
6.3638
7.6789
9.7438
9.9045
5.2428
5.5212
1.599
8.5881
3.3698
9.7807
5.7937
6.5408
2.8164
1.0573
9.4328
9.5196
6.6533
9.7325
8.3203
2.7973
0.47217
2.0245
4.7569
9.1239
9.3709
2.3126
9.49
2.5681
9.0288
1.2308
5.7996
9.5845
7.396
9.9658
4.7718
7.8839
2.9438
5.7791
10
5.1402
9.897
8.8934
0.46746
6.8601
8.7395
5.9094
2.3969
7.7168
9.9683
9.9796
9.9988
9.6701
8.5597
9.7896
9.7719
9.3089
2.567
1.2451
7.1692
1.4563
6.3483
4.7066
5.6098
9.9998
9.7906
9.9665
3.8892
0.76097
9.6532
8.8283
8.0533
3.3095
7.4507
0.87469
6.2653
2.9515
4.9242
9.9521
9.714
3.928
5.5845
9.1366
9.4206
0.18278
3.4126
1.0516
8.95
9.8107
4.222
8.8582
2.1663
5.5527
9.6695
8.8795
8.8734
9.7359
4.464
8.5343
4.5207
9.9623
9.413
9.6246
9.1536
9.4794
5.9432
2.0373
2.4801
9.5881
0.47976
7.5424
9.6181
9.9672
6.6163
1.0895
7.3154
3.0282
4.5219
9.9927
2.5677
9.3946
5.109
6.7777
1.568
0.94392
9.765
1.111
9.831
5.7993
6.3749
5.2348
0.50795
9.0852
5.2716
8.4522
9.3632
8.7409
6.9124
9.5677
1.1909
0.4449
6.2953
2.2347
9.5488
0.027564
1.5057
6.1498
3.6098
9.9765
5.5097
6.974
4.0795
7.8656
7.2902
9.9945
8.6133
9.7098
1.3646
6.1647
0.64995
8.1098
9.1234
8.7829
0.95722
8.7365
4.6386
5.2021
9.0913
1.6743
3.8631
6.3613
7.9702
4.6377
6.3192
4.684
9.913
8.5948
2.7432
8.486
0.55409
9.4226
0.028337
5.6794
8.7055
0.61992
6.3106
2.705
7.9324
2.956
5.668
9.8292
0.028924
8.7646
4.2935
9.6091
4.4573
5.7513
9.9705
9.667
9.8517
9.944
2.018
5.202
9.0051
8.316
9.6604
3.3948
4.8082
3.3783
0.44024
8.7647
4.345
0.48347
4.3209
1.7687
1.1227
7.9113
0.17217
9.6994
1.0358
6.8922
2.5234
6.1533
9.7695
8.5786
9.9826
5.8238
6.0284
9.4049
9.8819
8.681
2.6596
4.8145
4.1324
3.5465
8.9278
4.6719
9.9916
9.7674
8.2688
9.8212
4.6392
8.3251
8.3923
4.5567
7.9299
1.6833
9.5028
9.8083
8.5072
0.86395
9.9535
0.9092
3.8144
5.5572
6.0484
2.5657
9.9585
1.9978
9.2709
8.4446
4.6322
1.8077
9.9756
9.6209
2.368
5.7871
6.6456
9.1639
9.8099
9.9916
9.074
8.2965
9.694
5.5954
9.8736
9.4545
9.8976
6.1466
1.1065
9.8947
8.2062
9.2408
7.9054
9.9996
2.5761
8.9721
2.5887
1.2429
8.3931
7.6191
9.367
0.86103
0.732
7.9257
9.3078
2.8692
7.459
7.8405
8.1355
0.64031
4.1169
2.7741
7.3722
9.1465
9.9164
0.48045
9.6212
9.7141
6.7259
5.4944
1.1853
2.6381
8.7016
7.9981
8.6691
6.4976
9.4707
6.5635
9.8629
1.1372
8.4046
9.5515
4.8326
7.4602
9.7796
7.4407
9.4791
7.9612
9.8273
6.4126
1.4582
9.9387
6.1113
7.3614
8.8446
0.8575
5.096
9.475
0.10281
0.85037
4.1734
5.3248
9.4144
2.9231
5.9599
8.8666
9.6434
7.5649
9.9053
9.9164
8.2579
9.9013
9.8613
5.1618
9.9998
9.8518
5.4088
9.4241
4.9317
2.4368
9.1743
8.373
8.0893
3.6895
4.2911
9.5044
7.9679
4.5644
4.4854
3.4642
7.1313
7.7553
1.0801
2.5462
7.1869
7.5171
7.1817
1.9034
2.4222
5.9935
8.8644
9.4129
8.4125
7.9189
9.9921
7.3925
4.3764
3.0335
3.3189
6.3459
7.7743
9.9122
4.7637
4.2723
8.2611
3.394
2.6693
0.25786
7.2501
0.037953
7.665
7.6622
1.1556
5.8385
9.3666
7.8291
5.9168
7.3253
5.782
1.0509
9.4009
9.3225
7.7898
8.2216
7.9862
8.2409
3.678
9.4664
8.95
9.1642
2.1572
0.08624
9.1683
9.5616
7.7522
0.87354
4.8601
9.9457
9.7337
8.8138
2.5969
8.7605
1.2466
7.7152
6.6018
8.6477
6.3027
0.48209
6.4033
6.696
0.16311
8.0302
4.5627
9.6285
9.9129
4.0772
4.4841
1.4475
9.0869
9.0312
8.2785
5.5703
8.3639
7.2604
8.5281
9.7962
4.9685
7.6805
0.44932
3.4002
9.4382
4.4121
0.89703
8.9022
8.4292
8.5075
9.8305
2.5488
8.6603
5.6623
8.8613
4.5982
8.5234
5.3521
9.9065
5.7343
8.7481
9.2547
3.0811
8.7503
9.4659
9.0894
2.7174
1.6142
9.5921
9.9951
9.2489
9.8997
8.1681
6.6037
0.72058
8.0871
9.4164
9.5944
3.4329
9.1327
8.7445
9.9904
6.0243
0.8038
4.7523
4.7452
6.9899
0.87273
1.4865
3.6678
9.4217
9.7885
8.3058
4.989
4.133
0.50203
9.7901
3.7927
9.9974
1.9907
7.4275
5.6026
9.4287
9.9091
5.3732
9.9025
1.8603
0.5468
9.8877
9.9409
7.9968
0.88552
9.8292
9.7219
7.7919
6.62
1.0599
5.6625
9.1801
7.3147
7.035
9.6464
0.26349
4.0299
2.2106
0.51767
4.3897
9.8614
2.5341
9.9985
2.0479
6.6987
5.4923
8.5879
9.8034
4.468
4.1555
1.2672
2.8855
9.2978
9.8994
8.482
7.2622
8.9214
0.70743
9.8518
8.7066
2.561
7.0995
7.4155
8.306
9.9845
7.7962
7.8791
9.9518
0.96548
8.5994
1.555
8.1695
9.5315
0.50739
7.3104
4.507
8.6126
8.069
0.9653
9.8542
9.9731
2.8031
1.1527
9.9982
6.2267
9.2919
9.9273
9.7989
9.9834
4.4945
8.9805
9.8796
9.8054
9.6398
0.55279
9.8915
8.3402
7.8297
9.1662
7.1618
9.7754
2.1851
8.5844
8.025
7.218
3.7486
9.9913
9.9135
8.5429
1.7271
7.2316
6.8575
1.0688
5.7352
9.5355
9.4437
1.8735
6.029
9.5011
3.8663
7.973
0.57669
8.7754
9.6323
8.9094
5.2487
6.9495
4.3164
4.0574
9.326
7.9435
7.4861
9.9989
9.3498
7.9599
9.4652
7.5931
1.1975
6.7801
9.7227
5.9169
3.6344
7.5166
5.4759
9.2892
9.3491
5.1755
9.9869
5.3025
2.9883
1.4254
4.7241
9.9786
8.4303
3.2115
4.9971
5.1311
9.8639
7.1171
7.7273
9.4575
5.2374
3.39
9.6153
1.1916
1.2874
4.6754
9.7435
6.7799
4.8758
6.6136
8.7186
7.844
9.6968
1.1882
3.9693
8.8196
6.283
4.8687
0.72307
4.6842
6.2109
8.2315
3.7252
9.704
9.831
9.9366
7.7314
4.5816
9.3553
7.1508
8.2048
8.8124
1.3142
9.0085
4.5172
3.5816
4.7823
4.2865
3.835
1.9285
8.6718
4.2349
3.7915
7.7922
0.80569
9.6167
0.58001
4.0746
4.5705
8.6258
8.3213
8.9964
4.1985
9.9998
4.5462
7.0851
2.0636
9.8708
3.6512
1.0519
5.4326
9.9985
3.2692
4.3646
7.1219
8.363
5.7909
8.7628
2.0284
1.1011
0.71228
7.644
9.8533
7.957
7.4126
8.4771
5.9728
3.9913
8.1744
8.382
9.2936
3.5919
4.3814
0.35646
4.4197
5.2796
8.5234
8.1598
9.2754
9.8355
9.8656
1.2233
7.3525
0.70855
9.494
4.7462
3.6155
4.0784
2.218
2.9982
9.6595
9.2091
9.2014
4.057
1.7722
0.76863
4.2026
8.5862
8.3295
7.8445
3.0955
5.9963
4.319
9.6623
9.2824
9.779
6.091
9.1932
1.0963
9.9787
8.8169
3.9719
9.15
6.8296
9.7966
4.8526
7.7154
3.7665
2.0969
3.6463
5.4069
8.8236
0.61253
8.8283
3.9833
9.7473
7.5643
6.619
2.3752
3.9107
5.7712
9.9845
7.2835
1.8874
9.9108
6.573
9.8881
4.4262
9.4204
0.87706
3.2844
9.3903
8.8872
9.8955
8.1714
7.5483
9.2574
9.8147
9.8611
9.7447
8.7875
5.9742
0.751
3.6583
0.21925
5.6429
9.8938
4.5902
9.7836
2.2912
4.6781
6.1073
3.2418
9.3402
3.7184
9.8405
4.5055
2.9506
9.0756
9.977
9.8805
8.9142
9.5738
9.7807
9.8462
3.5414
8.3276
3.7388
6.4066
9.4235
9.0202
3.7488
9.164
9.8953
9.6945
9.99
2.2252
9.7485
9.3096
9.2993
6.6063
5.6738
1.6795
6.5596
2.2924
4.45
5.6263
9.9298
2.9924
8.5676
5.8043
2.9927
0.49829
9.5194
4.7254
9.2203
8.0028
4.4898
9.583
9.8578
7.9929
9.5816
7.6561
9.5788
0.6021
9.7181
1.7887
2.3524
9.1013
3.1196
9.1651
9.7831
3.2249
9.106
8.2112
7.2137
9.9796
2.8569
3.1012
8.6004
9.172
5.5474
9.9929
0.55282
4.9306
8.5343
0.61772
2.1143
3.6628
9.757
9.9099
0.1195
3.7714
8.1791
9.997
9.9947
8.2637
9.9671
5.5395
3.4989
7.7864
7.7059
4.2735
9.7992
9.7075
8.5098
9.0727
4.0684
1.9045
2.3475
8.67
5.0437
8.2503
9.3837
9.1329
9.1542
0.93953
3.4914
6.6868
9.8743
7.545
0.8963
9.4835
9.3811
7.1706
0.4044
9.9926
3.7158
9.8794
6.4752
0.98477
1.5528
5.4705
7.2197
5.6218
0.02665
9.032
5.1589
8.5784
2.6287
8.281
6.1861
8.7409
2.772
9.8441
2.4859
1.5309
9.3061
9.8619
3.7938
8.0645
1.2006
4.0657
9.7101
8.7936
6.93
5.3155
3.2887
3.5177
9.3252
5.8287
9.6145
7.3435
1.6068
0.75926
9.9539
8.224
9.9992
6.8085
9.9963
7.8246
3.5714
1.8278
2.0337
9.1889
2.1556
2.8976
5.833
5.0362
6.598
1.6096
2.6458
8.455
9.449
5.5212
4.632
9.871
9.0774
5.9627
2.8858
0.8094
9.9613
6.1368
8.0544
7.2199
9.8664
2.8778
1.4634
0.88721
0.74758
8.7836
6.7938
9.9344
6.0213
9.7922
8.9803
9.959
6.8474
6.3088
7.2039
7.3378
6.7191
9.9788
9.7456
4.6172
9.0504
9.7404
4.6472
2.4382
1.2082
9.2273
7.4407
6.5412
9.4731
3.3693
4.6308
9.1239
6.6122
5.9418
3.8513
7.9126
9.5502
0.79138
2.3153
6.975
9.8556
4.7212
4.2979
1.0147
0.94914
7.8927
9.6739
5.19
5.2039
0.65184
5.767
9.7803
0.39667
2.6596
9.6494
0.20153
6.6916
9.6523
9.8775
7.149
9.6808
7.7812
9.3763
4.717
1.682
8.8711
9.1884
5.8388
5.1792
0.85283
5.554
5.4489
4.317
9.9097
8.6086
6.1975
8.3156
8.0913
9.9953
9.3226
9.0409
9.8248
0.16729
7.8194
9.9901
7.4346
0.98356
7.7519
3.5072
6.3812
1.5474
1.9835
9.5184
3.8976
7.0703
7.3218
0.30791
9.814
6.6143
9.995
7.7991
9.8057
3.7035
1.8361
2.3559
0.93317
3.0932
9.7866
9.3593
9.9428
1.2651
1.0956
9.9936
7.308
9.4491
4.6759
1.8509
6.9074
6.0703
9.9127
2.4786
3.144
2.3358
9.9779
9.2308
3.1864
8.6527
3.3809
6.4861
9.9562
7.9202
2.2997
8.354
2.8548
1.2984
3.2975
7.3585
8.6605
6.6013
3.3202
3.3915
9.8513
4.5616
3.8277
9.8684
1.8696
8.6487
4.9201
4.9012
9.6266
7.6062
8.4833
9.7056
8.0437
4.968
3.2601
8.3207
4.0156
9.9927
2.5075
9.4837
9.9296
6.6871
8.2136
6.0103
9.9883
8.5526
9.3622
6.069
2.3203
7.0077
9.7189
8.7463
6.4457
7.0385
2.4279
8.8948
3.1602
8.7431
1.9433
8.0482
9.3705
7.8975
8.7927
6.2193
4.2123
9.9941
9.9848
9.1014
9.08
8.4848
1.3444
7.3741
9.7293
3.239
9.6319
3.1858
6.7937
4.5389
5.1575
9.936
0.47297
9.0485
5.5716
7.9782
4.9539
9.7758
9.7416
7.5846
0.68141
7.434
9.6257
7.7676
3.3761
4.8634
1.0199
5.5403
3.9502
3.9802
6.7589
1.4841
0.99026
9.5874
1.0731
4.5068
9.4484
6.5703
9.9006
7.6109
6.2428
5.8658
0.99262
9.0226
9.0478
9.1848
8.833
3.9775
0.15503
5.2263
9.8673
9.1976
4.4555
2.8554
2.5318
1.1877
6.3376
4.1383
3.6389
2.2817
6.7397
9.1049
5.768
2.4262
2.2058
9.8877
5.2573
2.4787
9.7982
9.5284
9.1407
6.9836
5.9012
9.768
2.8025
9.9317
9.6118
8.8124
6.7204
9.8455
9.9962
0.50771
9.6236
8.602
6.4739
7.8407
9.5004
8.3818
9.4593
0.93419
5.7424
6.132
8.6398
8.3964
9.8381
8.1951
8.2295
9.8144
9.3369
9.2393
1.8062
3.1512
1.8161
9.6915
5.6413
6.5427
1.158
0.39519
9.9814
2.4625
9.9457
3.634
1.184
8.7061
1.3207
0.97497
8.8754
0.032342
2.4391
4.1802
4.7517
9.008
7.8218
7.2378
7.8758
0.077639
5.2549
7.5501
1.4411
4.1484
8.0037
0.072685
0.48284
5.578
2.5707
4.6268
4.1148
4.6405
7.9401
7.4857
9.4643
5.5259
9.2508
8.5475
7.6238
9.7271
6.194
7.8473
9.3447
7.4961
9.9969
1.6509
4.554
5.6189
6.7616
3.4253
4.8278
3.4884
0.3417
0.24303
9.4291
0.29287
9.8835
3.0394
8.1728
7.3205
8.9576
5.2677
9.2914
7.1327
9.3308
5.3918
9.9307
9.8796
7.6215
7.3007
2.7752
8.1718
9.1008
9.8107
6.7686
9.252
2.8057
0.33508
2.0167
9.7593
9.4945
2.9042
2.6571
8.7293
5.8765
9.9488
6.8022
5.9062
2.9408
5.0507
6.3861
2.1505
9.9952
6.37
9.529
9.5926
3.5572
8.4539
3.9399
1.9371
5.9672
1.0613
1.7156
7.3916
3.2615
0.40778
9.9996
9.2063
9.9961
9.9709
6.7488
9.9981
9.7343
4.6665
9.9713
1.7757
1.8317
0.010924
4.584
5.4795
1.8791
8.9934
9.9777
4.849
9.4557
8.6979
1.7133
9.0746
9.8304
0.007746
1.5945
5.4953
9.9103
10
2.6462
2.6784
1.612
8.1466
6.0279
3.9106
3.1153
2.9057
9.8338
8.3702
8.2922
8.5935
2.7459
8.3221
9.8123
2.7628
8.4899
9.8348
3.8343
7.9611
6.9238
9.6823
0.81083
9.1743
7.6499
6.246
9.4073
5.8354
5.3215
8.6032
5.8035
2.7669
0.85183
3.785
9.8813
9.9962
6.8924
2.2542
7.1995
9.9995
9.3125
9.9858
9.9394
3.6299
1.5259
6.0014
2.0459
9.266
5.1996
6.4919
3.0802
9.1557
3.1404
9.3442
3.6999
8.2151
5.1682
9.0658
1.8309
2.8018
2.9984
5.3655
5.9335
3.4727
8.679
9.9774
6.2728
9.5289
9.5017
9.9997
3.266
4.9412
9.3112
9.2789
9.9815
7.8032
8.168
5.4256
5.1383
8.0901
7.3499
6.9021
8.5724
0.6005
2.9392
9.9374
7.9302
0.24204
4.4512
0.71035
9.4847
8.9897
7.4632
7.9665
3.2532
6.0533
7.2446
9.6793
8.6067
6.8589
9.7337
6.8629
4.148
9.1217
9.9885
5.5638
3.6608
3.7207
0.29746
9.9963
9.5232
7.7399
5.735
8.5471
9.9995
9.0061
1.6011
6.462
8.8581
4.9949
9.9246
8.3795
9.9433
6.2023
4.5468
9.8485
0.27287
2.3047
9.9794
9.0109
4.6302
9.6376
9.5481
9.8986
8.4669
8.3467
1.8502
9.9191
8.3058
3.9366
9.9708
0.72516
0.32866
1.3787
7.2664
9.8189
5.9055
7.7184
8.0731
1.1762
5.7692
5.2916
3.7511
1.6888
1.7547
4.0751
4.0634
9.9496
2.883
7.1532
2.2977
9.9225
9.9387
2.1316
9.7972
0.19406
9.0618
9.8187
5.7172
3.775
1.746
9.7118
8.6047
9.407
5.3392
2.8522
0.15989
1.3455
4.9473
4.5515
7.1437
5.7063
9.9515
2.4799
9.4073
2.7516
9.5359
7.7289
6.731
5.3531
5.5135
5.6581
3.9182
9.9904
8.6119
7.1295
3.0606
1.6323
9.8468
5.3975
6.5387
1.016
9.7265
4.2497
9.9044
0.93749
8.235
7.7445
8.6728
5.0287
0.59332
4.3398
9.9417
9.5098
4.9692
9.1614
7.7791
0.2523
6.1973
0.46131
9.4308
9.9955
8.8372
9.4071
8.0715
4.3232
9.2161
8.866
6.4047
6.1182
2.3462
7.5041
3.0357
9.2339
9.019
8.9419
9.1542
8.5808
9.854
6.9713
5.1144
9.9828
1.95
3.2185
2.4103
9.5468
1.0562
6.9659
8.0755
5.4247
8.827
9.7485
9.8784
9.971
9.877
0.10268
0.65819
9.7951
6.4273
6.4049
4.9628
9.9551
8.9998
9.954
7.4064
0.34241
9.6046
4.364
9.7838
9.7599
7.6105
6.5805
9.7238
5.1952
3.6588
0.79928
2.1041
7.8835
9.8874
9.3609
8.9394
6.159
9.9781
9.272
5.4377
7.6103
3.4085
3.9129
9.1477
4.7561
6.1589
9.2294
5.2663
6.4521
0.5328
9.1012
8.2829
1.9631
3.3201
4.6568
0.486
3.1119
1.0572
0.0023915
8.4131
9.5238
5.8057
4.0109
4.3121
9.0053
3.0026
7.9023
3.7901
9.9494
7.7506
9.8217
9.9993
9.9644
6.8269
1.9508
1.0061
5.7071
7.6875
9.9259
9.9468
9.6238
2.8439
5.7899
9.9063
7.4402
6.5119
4.3372
8.2952
2.8166
9.9346
9.0076
9.6553
7.0319
9.9833
9.6986
1.7796
9.9498
8.8256
4.6392
9.7614
9.9672
8.777
7.737
2.3341
9.9977
9.5808
9.9051
8.7929
4.5823
9.1256
4.2039
8.2285
4.4677
7.2711
9.1708
9.2024
5.9217
2.501
0.3518
1.6555
9.943
8.2313
8.3863
0.10504
3.3114
1.269
2.5092
1.4371
2.0914
1.1254
4.0986
0.62895
9.2028
9.9625
3.4075
8.0954
6.3268
2.6926
3.0138
2.9272
9.9394
6.9653
9.4926
2.8622
3.5022
9.723
7.0073
9.9975
2.6725
9.9693
5.6511
6.4662
5.3568
2.2499
9.5881
2.8157
9.6578
5.9576
6.1471
7.4306
6.2563
0.038034
8.6444
3.9251
8.015
5.3297
7.5842
9.4125
7.6939
4.5636
6.6204
9.9229
9.8406
9.8213
9.9892
9.2526
0.24413
9.9993
6.5631
7.295
1.3918
9.4357
9.0328
7.557
9.2032
8.8179
8.1932
1.2898
5.5818
5.9408
8.8183
5.9414
7.6494
8.2555
6.0975
9.7046
7.6194
9.5724
4.754
9.757
3.3484
1.8021
1.3448
2.4051
9.5211
9.9844
3.0422
9.3984
0.41587
1.7793
2.8897
9.9314
7.6011
0.48947
9.8126
9.9694
6.8775
6.2879
8.2691
3.5385
8.914
9.9955
2.5403
8.3648
8.4583
8.4139
9.998
5.7103
3.9963
6.5873
1.7869
5.3331
9.4369
4.6114
9.1184
8.4857
9.6833
7.2962
5.6391
8.2641
8.1339
7.4548
9.1148
5.5728
1.9007
5.4498
9.5615
9.8712
5.1809
0.24978
0.45197
9.7224
9.955
9.3133
9.9856
6.9897
7.6543
8.5447
9.9911
9.8859
0.3933
7.8466
9.11
2.36
0.77649
7.4483
0.62584
7.0708
3.2441
6.7994
8.5595
0.7685
9.7534
0.6202
8.4479
7.1422
7.8737
9.8201
2.8555
3.1119
2.058
9.6126
9.1482
9.8604
2.4821
6.1575
8.3486
8.0603
4.4802
9.4195
5.6438
9.9971
3.1667
9.4075
9.7051
6.6282
8.7564
9.4967
3.6165
9.2521
9.9213
9.9996
9.8315
7.1088
0.092365
0.23695
1.5013
9.4453
7.6406
9.0451
3.5124
0.19935
1.8773
8.3837
0.23891
9.956
10
5.5977
9.8648
7.9973
9.6662
6.8723
0.93234
6.6171
4.7998
9.9006
9.8716
8.536
3.7695
3.5938
7.5881
5.7863
9.2674
5.7831
4.0495
5.1833
9.9467
5.5407
6.8743
3.6552
7.4095
3.241
4.4727
7.4173
7.1548
7.0613
9.9035
9.1163
9.8762
9.5342
6.4698
3.6082
1.0524
4.3174
6.2737
6.5555
9.9947
9.9342
8.0677
7.9368
1.7668
5.8677
9.9598
3.3034
2.6456
5.1832
8.2725
6.3225
6.0772
4.3315
9.8891
8.784
1.6304
1.3075
0.21038
9.9187
5.4583
6.1542
7.8601
2.8806
0.34906
8.5914
6.5972
3.09
3.0381
8.8638
9.2232
7.5356
7.3523
5.9629
7.6747
9.1181
4.4489
9.4328
1.1881
6.7496
5.8671
9.9027
6.2282
9.9628
5.9353
3.7177
9.8005
7.004
6.1733
7.6281
3.8061
3.9305
3.2352
7.9075
9.6666
9.7334
8.4759
9.9972
9.9946
8.7829
9.4376
5.2089
9.4115
0.72816
5.2629
5.3184
2.0238
9.9961
6.0762
5.96
9.423
6.2916
7.8656
8.5302
0.5183
5.9287
9.9792
8.0486
9.9448
9.9511
9.2729
7.4898
9.6215
0.1688
9.2177
1.6114
0.7597
2.8756
6.7631
0.15135
9.7529
6.7706
2.3335
3.7608
0.89089
3.1684
6.6775
6.6246
5.2391
6.3864
4.9465
7.8249
9.9993
9.0338
5.3715
7.831
5.6252
5.5175
6.182
9.1969
5.3593
8.3277
9.7341
1.8742
2.7045
9.9699
9.9938
3.8559
4.3234
9.6791
9.5207
5.4897
5.3955
4.1401
3.9638
9.9996
0.72606
8.7352
7.0898
1.7701
6.6286
9.0391
9.9809
7.3847
9.9486
9.9987
6.6802
5.4085
1.4142
9.702
6.0507
9.2824
7.6451
6.8023
4.0663
2.109
1.2175
9.7111
5.0504
8.7172
1.6331
7.9719
1.7936
3.8173
6.0565
9.0177
9.7912
9.5827
3.5707
5.1758
9.9809
4.5583
2.3985
9.205
4.2989
4.9387
0.020921
7.7442
6.4241
2.5076
8.9346
7.5428
3.8938
5.79
3.7486
7.9274
0.82755
8.1113
0.62745
9.7674
5.1324
1.7538
8.029
8.3587
9.4161
9.1557
9.469
8.5158
9.9044
8.1459
9.1552
9.0026
8.8376
9.9209
9.9886
4.9399
1.4839
9.5418
8.7837
2.6879
6.857
9.9546
2.1519
8.6047
3.001
8.3276
8.2773
6.3861
8.599
6.4604
9.7296
8.9617
6.2346
8.2725
8.4533
9.845
9.9995
9.1034
7.1354
0.76782
1.6917
9.7533
9.913
8.6992
6.6406
9.9816
1.252
5.6974
0.25815
8.0148
7.787
0.19274
7.995
5.3611
0.39942
9.9943
2.0616
7.6099
9.7708
8.7822
0.54902
6.3766
6.3721
9.3327
10
3.9349
9.8396
0.78023
4.9772
9.1111
7.0566
7.5699
3.4559
1.9198
6.9049
9.8049
8.4553
6.4734
2.1376
2.1992
9.9963
9.9902
6.2388
9.2747
7.691
9.2783
9.9928
0.65728
5.2384
6.807
2.7134
5.3038
9.8469
1.0841
1.4517
3.1767
8.2282
4.1642
9.2254
4.6199
9.3289
3.8687
8.6942
2.0573
9.9592
6.4295
5.3317
2.6357
7.0608
6.5203
1.0382
9.8453
9.8953
9.4228
6.7527
9.4917
9.8098
8.7038
1.1033
1.9428
6.1955
9.4229
7.9888
6.7549
0.5305
2.791
9.9427
8.004
7.1411
3.3643
9.9716
5.3882
6.596
9.6489
9.4642
6.3866
8.3063
9.9756
8.6351
4.0648
9.0693
7.7159
9.991
4.5521
7.0379
4.3139
1.163
1.7409
1.1802
9.9998
8.0865
9.4556
9.7635
9.6333
9.951
0.56289
2.177
9.0843
9.7988
5.544
3.331
7.863
0.40275
0.68284
9.9454
5.8988
9.4347
3.7196
8.1683
9.8596
8.3531
9.9291
9.9998
2.3358
0.38941
9.903
2.3039
1.4081
9.0193
2.7146
2.4827
6.8332
9.9676
9.1842
8.7044
1.1027
4.6251
9.9508
9.7486
9.8534
7.9835
2.5262
2.7302
9.2241
9.9631
8.5912
7.5408
8.0684
3.6023
9.6019
9.4532
7.988
6.3289
7.6014
5.2647
9.9998
5.4239
9.9859
0.38853
9.3973
6.3764
8.3624
4.7351
9.9247
3.4365
5.549
4.6535
0.59376
8.1376
9.6695
7.9803
5.404
2.1797
1.8203
9.9956
7.5187
1.3547
3.9151
3.2358
4.7432
9.8859
7.2972
2.5209
2.2368
1.0044
9.7405
9.992
9.9379
5.9982
9.8808
6.8968
6.7263
2.6058
1.2979
8.3852
4.6929
6.6877
3.2551
0.022709
9.4989
5.4646
0.23776
9.0144
3.3664
8.8282
3.7688
4.059
2.0597
5.1472
9.265
9.849
8.9833
3.7756
6.5111
9.9417
8.2324
3.9468
8.3676
8.878
5.9243
2.9926
4.6386
8.8593
8.3612
3.8243
0.68154
7.4116
2.7326
7.3101
9.7963
8.214
4.1356
9.7401
2.4482
3.9631
8.6908
3.4753
9.6287
4.8738
6.9409
9.3191
9.163
8.4097
3.8144
9.1417
5.0837
4.5786
1.9839
0.15928
9.9306
9.9003
5.6487
8.92
8.7045
1.9921
3.1046
9.8837
9.856
5.5907
3.8296
8.115
8.3186
0.30913
9.6018
7.2675
9.899
1.8526
9.9642
9.9344
1.4837
6.07
4.8569
9.7098
9.9666
9.109
8.792
8.4551
4.7608
9.1279
2.4511
9.2982
1.4387
9.9871
8.1722
9.8642
3.0026
9.9982
3.7004
3.4379
5.9032
9.4136
9.6827
5.9979
5.9083
9.3641
3.8141
9.7784
8.7796
9.9937
2.8731
3.3309
4.7198
9.2508
5.4605
8.1311
5.6654
7.609
5.6913
8.6506
0.23111
9.5722
5.2231
9.0181
9.9792
7.153
8.6563
6.2459
9.7219
8.561
7.1182
5.4707
8.8025
1.552
0.74774
9.7901
8.5417
8.1856
6.1532
7.1121
2.5498
1.4583
8.8031
2.2224
7.3827
0.056121
6.1917
3.4515
8.607
7.1054
8.0907
3.0928
2.1416
0.37359
9.9549
8.8778
7.6471
4.4756
0.66916
9.7373
8.0594
0.29098
9.945
0.15375
8.4513
9.4541
7.3592
4.417
8.3436
6.1967
7.5669
2.9524
9.2053
3.2816
1.5662
9.8678
9.6131
9.831
1.3798
8.9114
2.6421
9.6581
9.1014
9.3868
9.3178
0.89571
8.1801
9.8731
7.2479
7.1393
3.9082
9.9901
7.9124
9.9877
0.65045
2.9198
7.2871
8.4505
5.1003
8.5127
5.2976
9.7253
7.5302
8.7102
3.922
1.8945
0.63741
9.8455
9.2578
9.5206
6.3912
1.1781
2.399
3.7868
1.2413
9.7352
2.4439
8.2412
7.3799
2.9587
9.2963
8.2264
2.366
6.5497
8.7789
4.2757
8.3135
9.9581
7.7728
8.8605
9.9943
9.8747
8.5139
9.9964
2.5449
7.1789
8.3351
9.5106
6.1013
0.86027
7.2805
2.0975
5.4504
8.8858
2.0215
9.4395
0.78943
9.5835
9.7824
3.0438
8.1579
9.9999
0.66512
2.1634
3.431
7.9304
8.6949
9.0695
7.1202
8.482
0.57098
2.9982
9.2361
4.654
9.2331
9.7311
1.5543
8.0696
9.0523
7.7917
3.6097
9.9016
9.9699
7.2499
8.9601
9.5047
3.0855
1.6704
8.2582
0.34902
0.58968
1.8022
9.5972
5.5805
3.5223
5.4658
2.7075
9.3807
4.955
4.7593
9.0787
7.949
9.3968
5.3526
2.8612
7.8404
6.8808
6.1492
4.7807
9.9907
3.9458
7.7757
5.2526
4.7074
0.14761
8.6717
9.8392
6.1454
9.7543
9.9666
5.5701
3.1393
2.7774
4.6278
9.7248
7.3496
9.6391
1.6709
8.2455
7.773
3.985
0.036256
4.3606
9.6085
9.8646
9.9998
0.13255
9.1323
1.3253
8.3868
9.535
9.6454
7.7769
3.9721
9.4327
2.6267
4.176
0.077018
5.8468
0.41695
9.7407
3.1632
9.7604
0.88046
3.4392
0.71067
9.2447
8.8962
9.9187
9.8978
9.537
10
9.5143
4.8576
0.39487
9.1322
6.7624
5.7833
9.7592
0.90138
5.6797
2.2096
0.71695
8.8957
9.9079
5.6668
3.7266
9.8937
8.9244
9.8659
9.9666
9.9506
9.9999
5.8389
8.6069
9.6158
8.2916
8.9137
6.9537
7.1683
9.4073
0.63552
9.8793
9.1272
8.2334
9.2697
4.3212
3.1834
8.5443
9.9363
9.5325
5.2308
4.1178
9.2061
9.0682
9.7478
9.9188
4.1009
8.824
8.2531
1.1216
2.9163
5.0304
4.6938
6.1316
1.3738
7.7038
8.6678
1.8013
4.7577
9.9955
9.8397
0.35741
9.7703
3.7541
6.2965
2.1105
3.3223
9.3804
1.3652
5.8827
7.9979
3.0382
8.8872
8.0248
6.6623
3.6981
6.0389
9.3572
0.55482
8.1593
1.2451
6.0715
9.9974
9.6961
0.82221
9.0979
1.796
6.9068
9.7877
0.26235
9.5981
9.4292
2.996
9.9064
8.7908
9.8467
9
6.9013
9.6588
1.4206
0.40032
5.0325
6.9243
3.4665
7.6519
8.7717
9.6658
9.8665
6.3451
5.8735
6.3757
4.6741
6.458
9.9844
6.6407
7.0264
0.33828
2.9747
9.8723
5.741
1.5961
5.2209
2.768
3.8136
8.4516
9.9927
9.9224
0.84419
9.8843
2.9404
9.9993
4.9068
3.4986
9.9609
9.5618
9.9297
9.0382
9.8207
9.7762
5.3241
2.1243
9.5382
8.7716
6.2694
9.9655
9.9706
0.50371
4.2032
1.0623
9.6328
5.831
7.9129
5.1381
9.9898
8.1215
8.6679
9.7704
6.1302
1.1506
9.7967
8.8716
9.6914
8.7345
8.92
9.8654
7.9724
4.8889
9.9997
3.2026
4.3465
9.6583
9.3558
3.0988
9.3251
8.2346
9.9843
7.1119
6.8306
7.9561
9.9949
5.2129
3.9859
7.9963
9.2108
1.2842
5.5551
1.3625
4.7921
6.533
2.5033
0.93902
6.4329
4.3326
3.0779
7.1792
0.30592
9.646
3.0959
6.2102
9.1339
7.3624
4.1051
9.3424
9.9744
1.8381
0.39084
6.1544
1.0096
1.9602
1.4466
3.5742
3.2569
8.1798
5.8081
9.0926
9.9815
9.2401
1.2337
9.7857
5.395
9.4959
9.4423
4.9731
9.9692
9.6393
8.3506
4.4785
8.2443
9.9984
5.1445
3.6761
0.0062377
9.8987
8.3368
9.4415
9.2311
8.2433
2.8412
9.6997
9.0213
8.5412
8.2068
9.8041
9.4744
9.0776
5.9936
9.9999
8.3043
5.2673
2.831
4.83
3.9081
9.9572
9.8588
9.9982
9.9721
9.8054
2.521
2.2838
8.5248
9.4613
1.1333
3.7472
0.16818
3.5721
3.8972
9.905
5.458
0.59708
8.5332
9.5869
1.3118
0.18033
5.4325
6.0389
6.0796
6.6528
6.6836
7.5852
7.4247
7.156
9.4146
4.3989
7.6092
7.8499
3.1482
7.6572
3.3003
7.5955
1.0937
9.7607
3.2151
3.6613
5.6284
4.3622
9.2419
4.8029
1.6786
9.5399
3.8567
7.1143
0.62557
8.3077
5.7171
4.6553
4.9825
9.9423
6.7067
0.0011152
9.0866
5.8713
0.36001
8.4242
6.3664
8.0135
8.253
6.5433
0.77027
9.0462
9.1781
5.9387
0.80671
9.9667
9.8151
9.6358
6.4782
9.8358
9.7372
8.5078
7.146
1.1913
5.3902
3.5508
9.7598
8.3957
9.1234
2.4314
9.9687
5.8832
8.194
9.5032
8.8108
0.00075939
7.1005
9.9974
0.11001
0.64247
1.6174
8.1215
0.72492
6.1523
5.3033
8.8934
5.3977
4.8801
8.7439
7.9328
3.6879
5.554
3.1608
3.9519
9.7138
6.2161
8.5832
7.4097
9.9511
5.0012
5.3704
9.2176
9.7724
0.34635
9.722
9.5469
7.5299
6.2987
8.1126
5.0241
9.3987
1.5134
6.5178
9.309
8.322
0.023429
0.26971
6.576
3.4105
5.5089
6.3891
0.95187
5.4118
5.5801
4.5573
9.9179
6.8151
2.7958
4.4984
9.6427
8.2542
8.6361
8.2371
3.9897
9.8001
0.084321
5.4278
8.0154
9.9304
6.5896
6.1812
8.5669
9.3221
5.6162
6.5429
8.4751
9.1471
8.3909
9.4244
0.54146
1.5777
0.65519
2.4948
9.666
7.6995
2.6693
9.9538
7.5235
9.6466
4.7823
3.575
8.9242
7.2874
4.345
0.43455
2.3772
9.4295
7.2763
6.0896
1.6968
8.3704
1.9776
7.9077
2.8577
7.0143
5.0286
3.1923
1.6444
2.3899
9.8027
9.0773
0.0563
9.5598
3.7632
9.8399
9.683
5.2994
4.752
2.3983
5.7298
4.6159
9.6081
4.2561
9.729
3.0197
5.2918
5.171
7.9555
6.5688
0.60358
5.621
7.5681
1.0701
3.2871
9.3649
8.3613
9.552
0.3375
0.18467
5.8626
3.2347
7.9771
9.6148
9.2332
9.9381
7.3384
7.487
8.6652
9.7962
2.8099
8.9037
2.924
3.0874
9.3598
7.3952
0.074057
9.9754
9.8148
9.7995
7.0044
7.4079
0.50653
9.2397
9.2882
7.9357
5.4918
6.9817
7.3665
6.4792
2.2182
8.5488
8.7224
9.2374
4.6226
9.5314
4.5394
4.1736
4.1221
9.3178
4.7979
5.3185
8.7287
0.52657
2.3348
6.1483
3.2822
9.2982
8.471
9.6845
3.2064
6.3542
9.1277
1.638
6.4293
6.9654
8.87
9.941
2.413
0.82657
8.1695
3.7242
7.6881
8.7517
6.6894
8.5946
9.5503
9.7468
8.9863
4.0195
4.4853
2.878
8.0844
9.3997
1.4986
6.0039
8.3688
9.3282
7.2423
0.7343
6.382
9.4155
9.999
9.721
0.94087
9.3361
9.0808
9.2667
3.1115
4.8703
8.0631
9.9935
6.5115
7.0299
9.9901
9.315
9.9949
3.1324
0.49724
2.4587
9.0463
9.3943
8.4848
5.0642
8.5644
0.71655
9.7841
1.6103
9.9653
5.6143
2.0974
4.7192
9.8736
9.413
2.986
2.6984
9.8599
9.3587
9.4716
3.292
2.991
8.4995
1.7392
7.1364
8.8
2.4416
5.5345
9.5504
9.8987
2.4974
9.1647
7.6619
2.9082
8.8378
4.5373
8.3776
3.6196
6.9517
9.2877
8.2726
3.7945
8.5526
4.9653
1.8615
8.5822
9.9658
9.6903
2.2792
8.8192
8.6409
7.1866
6.3101
5.6674
9.6947
3.8389
4.4203
7.7148
8.3292
6.4911
9.7741
9.9739
9.5876
9.0487
1.9053
1.2994
9.6824
5.2324
9.8903
7.8812
0.8016
3.3231
2.2838
6.0831
9.8156
1.455
9.9393
9.9493
4.0486
0.56015
6.689
7.9435
9.0929
5.0022
0.99865
9.8555
9.6413
5.5289
9.329
6.3427
7.2711
7.707
3.7615
2.0018
8.1859
8.2136
3.6071
9.7509
1.8013
9.8302
5.736
4.5374
9.2562
4.0459
7.3491
3.5235
0.88454
9.6363
1.8092
7.5211
8.3119
0.0059034
2.5419
0.14948
9.2567
8.9364
5.3097
8.6895
1.4245
9.6145
6.169
1.589
1.5269
1.6629
8.2593
3.1049
6.1687
9.5534
4.9398
4.163
9.5978
3.1866
8.5637
7.863
7.7422
4.7441
2.2682
2.0312
9.6962
6.7835
3.5597
9.4143
8.7813
2.5054
2.1997
8.6765
8.5973
8.4752
2.8921
9.6121
8.2152
9.9434
8.6187
3.8153
0.73278
0.58307
9.0367
3.7311
2.2684
0.6899
9.5525
9.6887
3.5277
9.2258
4.2854
5.0668
4.9438
1.0448
1.209
7.0134
5.57
6.0866
8.268
8.6355
8.4053
5.0931
9.207
8.8778
7.9644
9.8309
9.9774
9.7594
4.8225
8.636
9.8903
8.8037
10
7.0643
4.1566
8.8626
9.9997
3.2448
6.0759
2.5174
3.8228
5.7976
5.0927
9.937
6.527
7.3599
7.0839
9.5594
9.5338
1.8402
8.2562
9.3695
4.3264
4.1025
6.6849
5.5066
6.8368
6.3525
3.9025
2.1989
4.0603
5.2047
3.8634
0.27828
6.5034
9.8879
8.5839
2.234
3.9498
9.4673
9.097
9.6165
9.95
2.958
7.3639
4.2665
5.9839
3.6791
5.3258
2.5526
0.039736
5.9621
4.2524
2.7488
7.9557
9.0584
9.0567
7.1658
4.8989
6.5521
4.4962
8.7859
9.9302
4.424
6.7995
5.7699
4.8023
5.8802
9.8157
9.9729
0.068854
8.1033
9.4381
8.4307
1.8277
8.9838
1.5294
7.9472
9.7147
3.5454
3.0302
0.59385
9.6353
0.44379
5.4539
2.7116
7.1162
7.0263
9.7756
7.8155
2.6541
9.8966
8.6364
7.1009
9.612
4.3669
9.8257
7.4115
1.4493
6.8859
4.8423
7.533
9.9769
5.4577
0.41552
9.1745
4.8846
8.6494
7.0471
9.7512
9.2306
5.8513
7.2261
7.9376
7.162
9.1389
9.1049
3.0023
6.5527
7.2748
2.3205
9.4191
2.5695
7.0178
3.9596
8.2863
6.579
3.9059
7.4427
1.4342
7.7205
9.7317
9.0977
7.4876
8.6989
9.7615
7.6237
9.9017
7.6725
9.7534
6.5274
2.4963
3.6405
8.1972
6.2979
8.1557
3.6324
9.9455
8.9342
8.7298
5.7967
8.5058
6.4856
9.9988
1.4652
6.7112
8.8646
9.9583
8.3711
8.2453
8.4729
2.3579
3.7493
7.6055
3.7003
7.1161
9.5166
8.6354
0.57731
3.2099
5.9175
9.9176
8.1633
3.3622
5.2105
4.0853
5.6906
9.8178
7.6551
4.885
8.5144
8.1851
1.3929
5.4482
9.9555
9.9266
3.9838
4.0373
9.4106
5.9021
9.8414
6.5206
7.0375
5.5291
5.643
6.5905
9.0334
9.1137
5.038
6.6636
5.591
1.0028
9.9963
8.0558
6.4961
9.9903
8.8277
6.9363
5.323
6.2707
3.1826
7.5513
9.9777
2.8954
9.3556
9.6755
9.8965
8.3638
8.0306
9.3688
4.159
0.12939
4.0925
7.4369
3.4633
9.9057
1.7617
4.0627
6.8431
8.6149
9.6698
8.3985
9.5432
7.828
6.9784
9.5179
6.387
0.76689
9.9981
9.2343
7.8885
5.0113
8.0283
9.8809
9.6972
9.7872
1.6207
9.4471
5.9533
4.6371
0.41646
8.9834
9.6998
0.78283
3.7633
9.9694
1.7205
9.9782
5.1631
9.8242
4.2013
9.0108
0.78014
1.6768
9.7557
6.182
7.7304
9.1316
9.9811
0.92755
1.8671
2.0402
9.5237
2.4895
7.3489
8.9705
9.9989
8.1854
4.4217
7.613
7.5085
9.8781
1.1118
9.9967
9.8905
9.9541
8.7008
9.0916
1.4614
2.112
9.5609
9.7062
1.6104
9.2738
4.8337
3.6555
9.6843
6.147
8.6071
0.56171
9.1825
9.9999
5.6746
7.3884
9.4308
2.5204
9.8803
4.6833
8.7578
6.6035
8.6407
8.7849
3.7152
7.5397
2.5512
9.8925
7.831
9.7061
9.9927
9.4928
7.646
9.802
4.0801
9.9572
9.9988
9.9159
0.58404
7.9588
6.1416
0.71457
9.9311
9.2469
0.94732
9.0625
4.3476
9.9844
2.3242
8.0643
6.6738
6.021
9.8243
3.4595
7.5318
9.9661
8.5537
0.53534
5.7353
9.8045
5.7283
9.2201
9.1844
3.5315
9.9285
2.6696
9.6466
6.0148
9.3563
5.0907
9.8547
9.7432
2.0571
8.7809
2.328
6.0088
7.6035
7.6224
9.371
9.1822
9.895
6.6568
5.8881
9.9612
1.4963
7.6926
4.7816
9.9624
8.2611
6.6646
9.82
9.1313
7.9894
1.5743
0.3436
1.3203
6.5558
2.9151
1.1773
4.9418
3.4949
5.0521
7.629
9.9876
3.494
5.8797
9.9989
6.6369
9.997
7.0537
9.9982
7.4813
2.0724
5.0796
9.1076
6.0749
9.9302
1.1019
5.613
7.7565
9.2779
9.1376
5.637
9.8881
2.9857
9.852
3.9452
6.05
0.051512
7.5614
5.158
8.49
9.9433
7.9752
3.9802
9.8768
0.27087
3.5042
9.0271
1.5586
9.0282
3.6751
6.0398
4.3915
2.3592
4.6765
8.3876
0.35481
8.3074
3.093
5.8404
6.6815
9.5026
3.4022
5.6518
9.893
1.9336
0.70717
8.8347
4.5136
9.9999
2.8492
7.6563
8.0091
7.0604
6.6432
2.3767
3.9507
9.0641
9.9998
7.658
8.4741
8.7692
9.9725
5.4429
6.7211
2.0054
1.2503
7.5426
8.7042
9.6994
8.0747
0.97863
9.1628
2.3892
1.3329
0.76904
1.2596
3.288
5.7313
4.3709
2.33
8.3908
1.7764
9.1428
9.8512
6.4094
5.9801
6.0525
9.819
7.3668
1.9932
3.262
2.6122
5.2881
5.4186
7.6211
2.0485
8.983
5.2916
8.5023
6.1944
9.2823
3.7245
2.917
2.3762
9.999
9.9921
9.9252
6.51
3.1171
5.5631
9.1972
9.8796
9.7607
9.9912
2.3574
1.9225
2.9975
3.9373
9.1022
3.4371
8.0628
2.7006
7.8553
6.6011
9.8314
0.10213
5.4562
2.5285
1.1955
9.8797
6.2265
7.568
1.3629
7.9864
5.9776
8.2047
0.63334
0.75277
6.5827
9.6009
8.9019
7.6035
3.104
8.4263
0.71143
9.0533
6.1824
7.2443
9.9031
9.2366
9.9823
9.2825
6.3511
6.5599
7.1985
3.5877
6.3704
2.246
7.326
5.926
0.86229
5.4155
1.5422
8.1812
3.4376
7.908
4.9615
9.2176
9.4173
1.8605
6.2645
2.2633
1.5567
7.2213
2.8661
9.0833
0.60609
2.7181
9.7187
9.6452
3.1493
6.9312
7.4535
3.0229
9.9093
4.2972
9.9705
8.7869
8.2523
7.5911
9.3979
3.5816
1.821
5.2708
1.5584
5.6317
9.994
8.2185
7.8621
6.491
6.4439
5.972
9.8734
6.0836
8.7642
0.56449
2.7608
1.4698
1.9539
2.9183
6.677
2.6656
7.301
8.7272
9.7887
9.2799
9.9969
3.385
2.6841
9.9264
9.8743
5.5844
2.1385
2.216
0.10637
9.5483
9.6237
9.9109
5.2108
6.5734
8.4902
8.7135
9.9928
8.2117
9.9357
9.9364
9.9999
4.0907
9.9642
1.7522
9.7921
1.7117
9.8727
8.4026
8.0993
6.7118
7.2238
7.5505
8.8395
7.7354
3.148
5.558
8.3654
7.2374
2.0094
9.6448
9.6836
4.8653
2.4624
9.7494
4.7824
4.1099
9.7612
9.5165
4.0071
9.874
1.9646
9.7471
9.6234
6.5406
1.9985
1.2876
2.7018
9.0975
6.9249
7.1476
9.921
3.3203
2.1178
6.3971
3.4182
3.6238
4.1923
2.1526
2.7353
5.5206
9.9978
9.7552
9.1397
7.9947
3.6642
3.7167
0.29721
9.5864
9.0004
9.3811
4.4803
9.5024
7.1661
1.8415
9.8114
3.1713
4.4269
4.4113
9.8092
2.5019
9.067
9.5372
9.1889
9.4714
8.8945
9.4003
5.4269
9.8995
7.6362
9.7468
9.9777
9.535
6.1037
8.1171
7.3225
8.1661
2.7236
7.2687
7.0357
9.7096
7.8318
2.7302
2.0232
8.5854
3.2855
6.4396
9.2096
8.6512
4.5314
9.3686
5.2971
1.4109
9.0957
9.0249
1.27
9.1556
1.3117
9.8556
9.8459
7.7978
9.7128
1.9759
3.1605
0.77628
8.8551
4.4457
9.2258
7.4462
4.9262
9.9231
9.6392
7.3218
1.9151
1.4454
8.7093
8.9833
9.9955
9.9825
5.9041
2.8941
5.7417
9.8376
8.0458
8.3425
9.9809
3.6778
4.7904
4.3458
9.9172
9.5512
9.9937
2.6857
9.5354
5.4165
7.7239
4.377
9.0394
4.9344
8.7402
9.6601
0.66711
9.9842
2.0617
2.1333
8.5463
4.9562
9.9938
8.634
9.9123
2.2454
1.6271
9.9551
9.1431
0.36528
1.6895
1.6782
4.2836
9.7686
1.7155
7.8443
9.9249
9.9942
9.8875
0.79511
6.035
4.7022
6.169
9.9106
4.3239
7.8527
9.5418
9.0391
9.8797
0.86898
9.7595
0.12182
9.0341
8.9865
2.7225
9.7911
2.4346
9.9045
3.5906
8.8085
8.4424
2.4503
4.395
3.0681
9.9427
7.5087
9.9723
3.3499
8.4854
9.4415
5.8811
9.6732
2.5333
3.1396
5.1441
3.8142
5.1673
9.9977
8.3055
8.0555
7.8754
5.9163
7.5574
9.395
6.7348
1.3839
9.9462
0.68431
8.5157
9.1335
1.4591
9.438
9.9304
7.7475
6.5451
9.4787
4.3114
9.9992
9.9976
7.4613
9.8627
3.6162
6.8283
9.8948
8.6372
6.3227
9.7381
5.8274
6.7139
6.4945
4.8723
9.7948
9.8324
5.1311
9.9738
4.6755
9.9422
2.5158
9.9727
9.8185
7.1503
0.28654
9.3989
5.3511
9.7184
6.2899
8.1432
5.5894
9.0577
4.7648
9.9684
9.7228
9.3852
4.5331
9.8007
5.5568
9.5029
9.5887
10
0.70766
3.6345
6.2635
9.7135
5.7042
1.9171
9.9115
2.825
8.0042
9.5687
3.9882
9.9975
6.3894
3.465
2.861
8.8975
9.8085
9.3487
3.9922
9.9975
0.69348
5.1464
8.711
0.89
0.85615
7.7536
8.5342
3.6378
8.3314
7.3967
7.2279
8.9216
5.5386
8.2178
4.6416
1.454
8.6307
0.44871
5.6797
1.1294
4.4264
3.2861
9.0616
8.9456
9.0154
5.3745
7.5679
5.3295
9.957
6.4321
1.732
9.7764
0.55821
3.4356
2.1502
4.5759
3.8876
9.1217
8.4237
9.9924
4.9693
6.1376
6.8503
9.8999
7.8251
6.1889
6.5471
9.9706
7.9298
5.7685
7.6859
9.9978
9.4279
1.3814
5.6013
9.3517
3.0813
5.2661
3.353
0.051917
2.9648
6.4973
8.7769
6.7076
2.0029
9.5283
1.1906
1.9213
9.7956
8.8039
7.2021
8.2398
9.6561
0.166
7.3112
5.6709
0.92162
9.0098
9.3987
9.0257
1.8715
4.8674
9.7799
8.7263
3.6713
0.44713
4.027
9.2301
6.2625
9.9694
1.3232
0.25803
8.2229
3.2914
9.2606
8.9944
5.9605
3.724
7.389
9.4729
9.363
5.5289
6.3257
9.9978
9.8674
9.149
3.3979
1.0839
1.3871
4.0065
2.3567
5.4131
8.771
1.5974
9.8431
6.698
7.4477
1.2708
2.1593
0.50375
4.164
9.3013
9.9537
0.24056
1.0082
8.6652
7.733
3.6303
9.8582
6.6321
8.1378
4.7417
2.1027
9.9363
9.9782
9.9986
3.4269
5.4634
9.0021
0.45955
8.0568
5.1935
6.4345
2.2749
2.7401
7.9293
6.118
4.5765
6.5537
5.9272
9.8572
6.1364
9.1834
4.0789
3.7432
2.5684
8.1558
8.227
9.9352
9.9785
9.5193
8.2054
9.8468
7.2776
6.6523
3.7717
9.2861
8.0425
0.07654
8.5525
9.9754
7.057
8.1324
9.0043
0.98762
2.8267
9.817
9.4384
9.9537
4.5429
9.7495
9.5929
9.6473
6.319
7.5072
9.908
8.0691
0.10793
4.1486
2.1426
8.9713
0.65153
6.3348
8.7658
7.6218
2.7588
1.3397
2.8919
5.474
9.9415
8.886
2.5833
9.3737
6.0444
8.9707
4.9837
7.6148
9.9998
8.6643
9.8482
5.3351
6.3015
9.1336
9.9996
6.807
4.9758
8.1392
9.3719
5.694
3.1478
5.7072
1.0197
6.2808
8.8357
7.1436
9.0275
4.5569
8.9525
9.9114
8.951
2.0759
8.6508
5.5631
7.0981
5.8652
9.9807
1.807
7.7173
6.6978
2.4707
7.3453
4.814
9.4159
0.98695
8.2914
8.4184
1.2706
9.71
9.7658
9.2904
9.9522
8.5068
9.9998
9.1538
0.90165
0.14679
9.6493
5.0228
4.1004
1.693
2.815
5.6702
9.6744
9.3076
9.998
8.9872
5.1557
7.476
9.2034
9.9386
2.0033
3.402
4.9274
5.0652
9.7836
8.7305
0.26674
7.2621
7.2063
5.8274
9.9225
9.9992
7.6518
7.8122
3.566
9.5018
3.6497
7.8367
8.2658
6.5389
9.2651
7.7636
9.3974
9.1409
9.9852
9.315
7.7734
8.0874
8.0089
9.9819
6.3938
8.8558
3.6207
9.3578
2.4869
1.2324
4.6884
4.8759
2.7431
3.7689
9.9992
8.1933
6.8798
3.7435
9.9916
9.0174
8.8986
2.712
6.7346
9.535
1.7148
9.4861
9.7859
1.5232
1.0324
0.9455
6.5544
9.8212
5.1962
6.334
2.0463
8.5542
7.475
9.1083
2.0606
9.8622
6.5889
1.5741
5.891
9.7867
9.9777
0.33601
9.9626
9.9249
8.1902
6.961
6.4316
5.8374
2.3636
9.7928
6.9102
9.7588
9.1025
7.5277
8.3646
4.1019
8.0139
9.7803
9.9317
9.9705
1.0459
9.9642
7.0336
1.0665
2.39
4.4849
2.6198
9.1473
9.822
9.7289
8.7021
9.5032
1.5718
7.3183
0.92057
9.5746
5.1671
9.6411
9.0812
5.0538
3.2609
5.0883
6.6048
7.3831
5.8932
9.2503
0.42303
5.5511
2.8905
5.5162
4.9661
0.29074
8.8024
8.7045
9.658
6.3304
8.4072
8.648
5.3021
4.7974
8.836
0.41322
9.9555
8.3281
2.1063
9.9534
6.7052
9.945
9.9912
4.3197
7.4887
0.19752
2.4435
5.247
9.3717
4.8203
7.6394
5.6224
9.2401
9.9973
6.46
1.1696
1.5711
5.0393
4.4305
9.9151
7.1238
7.8941
0.81096
4.0688
9.424
7.4806
9.9553
7.4762
6.0412
9.9841
8.0821
9.9575
9.3036
1.7328
4.3306
3.2777
6.0639
7.0896
9.6905
9.4067
7.9366
7.2787
4.527
8.8388
8.34
9.3896
9.7858
0.4153
8.231
3.0646
9.7752
9.9365
9.7135
0.60919
7.3668
5.4089
1.0993
3.8015
0.92645
3.5545
9.9486
9.5426
0.59762
9.9875
9.9397
0.72073
4.948
9.0249
0.49394
3.7227
4.6311
9.662
7.3093
1.8041
2.1707
5.9354
2.4765
9.962
2.0254
3.5021
0.42
9.8532
9.0543
3.1506
5.0983
8.0558
8.2039
1.0309
2.7382
2.691
9.7469
7.8971
3.1175
8.7282
1.5561
0.064594
7.7221
5.3114
6.2766
4.1734
7.1353
4.0141
0.091484
9.9307
7.0096
3.4031
9.8374
1.879
7.4173
2.6437
9.9854
9.9629
6.9779
2.5972
8.9864
9.279
6.844
9.672
9.6743
7.8075
9.4251
6.7966
9.3963
9.8668
9.9766
2.0479
8.327
9.2363
2.9536
6.4196
4.4276
6.326
8.7627
3.8703
9.799
7.4615
9.9055
6.6825
5.5313
8.8632
9.2798
9.8968
0.97706
9.4271
2.6064
9.6573
2.0196
6.9822
9.6834
7.8878
4.1956
5.3893
7.442
9.9529
4.3048
8.4417
0.59251
9.2815
2.9014
7.1772
8.016
3.6676
6.9118
9.9224
5.3918
0.99642
8.1499
2.7008
8.369
5.316
8.8455
0.86336
4.9119
8.2069
9.9964
6.55
3.8751
0.58435
7.7527
0.71738
9.9523
6.5412
9.7911
9.9344
8.7746
5.3217
9.5185
7.8654
8.7651
7.9249
9.8981
9.8728
6.5698
2.8226
4.9252
0.3736
0.11263
9.5276
3.7184
9.4738
9.5057
3.1652
6.9784
9.7239
8.3206
3.3102
9.9909
7.4687
9.6646
9.5832
7.6531
6.2344
4.4319
9.5234
9.9984
7.1636
2.9524
7.5132
3.8079
5.7699
3.1886
9.4391
6.7669
6.7647
9.0361
1.9972
9.9702
9.1451
8.2588
7.7214
3.5019
9.8375
7.2252
6.1122
9.3836
8.8901
9.9988
8.0242
2.4311
2.04
2.6441
1.0352
5.5593
9.0903
5.7385
0.56544
0.088815
8.5766
9.2547
1.0601
5.0806
7.042
4.7046
8.702
9.5505
8.7395
9.9408
8.4342
7.8328
9.9989
0.85585
1.3322
9.9815
5.9467
8.8027
5.9544
9.9997
9.6775
3.7686
6.0852
5.4899
9.47
0.50415
9.4933
0.5347
0.29001
6.464
9.6761
9.491
9.9509
3.1098
9.7683
3.9109
0.9361
9.9879
1.0271
3.528
0.51936
1.9944
8.7633
0.44433
9.7306
4.2893
6.1537
8.5535
9.9243
4.4325
9.9864
9.4057
1.3517
2.7732
2.945
1.5516
9.9
0.75992
9.9003
1.9053
5.274
3.5608
7.7124
7.8367
4.5786
9.3735
0.21777
4.0745
9.9431
9.6792
0.35937
9.9854
5.8513
7.2382
9.1247
7.6369
9.9965
7.4422
8.4543
5.0447
9.9961
9.8402
1.6684
8.2736
9.7958
7.9858
9.3297
9.2254
1.9702
8.4157
9.8855
5.0057
6.9691
3.4668
9.3208
5.9386
9.9804
8.2031
5.2729
3.2163
1.2021
7.9522
4.0256
7.9372
0.5794
9.8682
2.7185
9.0545
1.8522
6.8086
9.1943
7.4337
8.4018
9.9776
3.7255
8.348
9.2155
9.7329
8.693
9.988
0.045013
1.2528
7.7817
5.0553
8.1543
1.9422
7.9171
9.7858
2.0386
5.4073
1.3943
2.8312
8.2058
9.9336
9.1663
0.082414
6.5358
7.6338
5.3669
0.39372
8.7027
8.743
5.601
6.3067
7.4274
0.81478
3.5555
6.2042
2.2241
9.9983
9.7167
9.9362
9.8
5.8091
5.582
0.4042
9.3805
5.2543
3.0612
8.8331
3.2695
1.7423
9.9592
9.7423
9.7686
1.9644
3.5273
9.7028
9.5431
4.2076
4.6965
5.6287
6.1101
1.0338
9.9656
9.4622
8.5439
9.9925
2.0393
7.2448
7.4155
2.0566
8.4779
5.9703
8.8503
8.8761
4.5645
9.6541
9.357
9.9979
8.2011
5.4328
2.3457
9.9927
8.9543
9.3353
2.7501
3.6888
9.8877
9.1384
9.8069
4.0827
9.7304
9.6387
9.8215
0.84332
3.8418
9.7374
9.9727
2.0523
4.5522
0.81449
7.5676
6.3342
3.0419
3.1594
1.4113
0.071014
2.8972
8.5375
8.0505
9.9589
8.445
6.4846
5.5795
0.13807
3.3384
6.4128
5.0819
2.1836
1.3843
0.058608
9.4992
4.451
8.9896
6.4165
4.4851
4.0012
4.19
1.1551
9.472
4.5458
0.78986
5.0375
9.7672
2.3629
4.673
7.4055
7.4941
9.4835
0.95309
9.6962
9.9414
9.2935
1.8484
1.9658
4.5399
5.5777
8.577
9.7114
9.4008
8.9017
6.8309
5.7781
7.5958
8.044
0.93515
9.9196
6.875
1.1533
5.1283
7.5085
8.1369
9.3916
8.6192
8.573
7.8805
4.3633
9.3945
7.3073
6.7371
1.9294
9.693
2.4161
9.3357
0.75354
9.3184
5.2318
6.6117
0.76166
4.4459
9.2106
9.9326
9.2547
2.2613
5.1845
9.8611
2.2086
9.728
6.8172
9.9325
7.5157
7.3762
9.6939
2.7846
4.2033
2.4307
9.4305
8.2138
8.3671
9.1224
1.8485
9.9916
1.9427
9.8811
1.241
9.8051
8.1348
9.7146
9.0158
9.9802
2.9947
1.1776
1.3177
9.9813
9.9851
9.9435
8.8148
2.1553
8.5079
5.9727
8.9349
3.4569
9.9998
1.5858
9.5946
8.8069
5.8163
9.8549
5.6502
6.4464
9.7998
9.8374
3.2063
9.4902
8.8481
8.2724
5.9376
2.2742
0.72973
3.7641
2.6838
3.9735
9.9769
8.1718
8.1685
3.8352
9.4351
0.17726
1.9274
8.4734
9.8805
5.6891
9.3395
9.846
1.1904
5.26
9.984
7.7125
9.7221
9.7302
9.074
9.964
8.8863
1.0538
4.4002
3.0481
2.447
4.4854
3.9351
3.3334
7.3542
4.8298
4.3242
1.1986
9.8375
2.1446
8.657
0.019952
9.8512
7.0525
9.9517
0.26633
8.8905
9.3998
8.5468
7.6202
7.2616
5.9407
7.5075
4.1674
2.4142
9.83
2.9099
6.3233
5.3987
9.8259
9.5166
0.093523
7.9926
5.9637
0.48587
6.2816
6.0445
9.8386
3.4869
9.9921
7.1796
9.6096
3.1444
2.9694
9.8506
9.1301
9.2523
5.9273
9.0602
6.0897
9.9978
7.4913
6.175
1.1126
9.7077
8.5871
5.4548
8.908
4.1663
2.2572
4.6063
1.7489
9.9965
9.5617
6.7041
5.6262
8.8556
1.6384
0.44585
3.0772
4.0219
9.998
3.1892
0.83974
1.349
5.3328
9.6644
0.45586
2.0711
2.8857
9.9698
9.9999
9.9698
9.9797
3.487
3.9783
5.6684
9.8098
9.9794
8.3638
4.2382
1.4559
3.1242
9.1997
8.7758
7.3903
9.6758
6.687
4.8502
7.9709
8.4394
0.27466
0.57675
0.86501
1.0034
1.1188
9.9847
1.3025
6.5571
9.9763
7.1663
3.2438
10
9.9888
8.7107
1.1989
3.2643
0.71814
7.1342
9.9694
7.878
6.3675
8.1086
3.3067
8.7062
4.8706
8.3936
5.2995
2.3739
1.3232
9.17
9.6756
5.457
1.9824
1.1493
9.857
3.6053
9.3388
6.9259
9.4931
4.6599
7.1659
9.5445
9.2407
9.7651
7.6376
9.4892
9.969
9.2136
0.97209
2.9457
9.2173
1.7073
9.9933
9.3728
9.9996
4.7799
9.1395
9.5831
6.072
6.4544
7.8646
9.3132
8.2614
4.7456
9.5183
9.3163
3.7648
7.1536
2.2889
2.0232
8.6127
1.1478
3.1135
9.7264
8.0512
8.7426
9.9849
9.5366
9.2451
9.503
4.1705
6.0402
4.1641
3.3112
4.3232
8.7972
6.3106
7.7027
3.1011
8.1806
9.4542
0.96344
9.9985
8.2843
9.9919
9.7406
0.61769
6.4403
4.8617
2.4101
9.8048
5.2536
5.8753
9.9027
5.8547
6.7872
9.862
8.8193
8.6074
9.3805
9.5512
4.7896
0.14994
9.9094
1.5259
9.7737
9.978
9.776
8.7165
7.6666
6.5106
4.9538
1.3768
4.9761
9.7162
1.2784
2.1801
4.361
9.6373
7.6527
4.8227
9.4071
9.8152
7.8123
7.6999
8.9851
4.9836
9.9521
1.8348
9.4821
4.9535
1.7901
7.5991
8.5325
8.2095
9.25
2.5268
9.3711
9.3625
9.7405
7.529
8.0375
4.0166
7.0237
9.9991
2.098
4.9638
0.23767
9.5595
9.0985
9.5155
5.8798
9.6001
8.8536
9.9117
8.4562
8.6176
0.21141
9.7714
2.9126
4.0387
2.8077
7.4981
7.275
8.9162
9.4329
3.9068
9.9113
4.9217
2.7381
3.5187
2.1744
7.8507
8.4616
3.8128
7.9989
5.3674
9.0455
5.0305
6.8227
3.444
6.1838
8.2866
1.4288
2.3216
2.3273
1.3899
8.7477
7.6332
9.5388
5.8781
7.8429
4.1389
8.1498
9.907
7.8221
9.9973
0.28394
6.623
7.1142
9.0088
8.842
9.9993
4.098
7.6153
0.92692
3.8487
7.4822
6.9331
4.6015
2.1954
5.1186
9.6821
8.3578
3.7691
6.8284
9.9994
9.0918
0.45806
7.6316
8.4324
5.5968
3.9006
7.6879
9.2669
1.5089
6.0936
7.0359
9.7538
8.0462
8.4391
0.9159
6.9035
2.0115
8.7075
9.3378
1.9209
9.0358
8.7885
0.52855
9.9396
7.4102
3.1404
7.8064
8.8325
4.0365
6.3029
9.4162
9.9276
5.8019
5.7503
8.6557
9.9746
9.9183
5.4693
7.7341
9.5125
9.8727
9.9294
6.0429
3.1389
3.0906
0.043344
9.9967
9.9221
9.388
9.4827
7.6209
8.99
0.98194
0.96686
8.1487
3.7805
0.028845
9.3331
6.1963
9.9987
1.1013
1.9433
9.9877
9.8146
3.6866
7.2457
1.2342
8.4061
8.2372
8.7589
9.6843
9.3471
0.85724
1.2843
7.5324
4.8467
3.7452
0.35063
2.6482
9.9703
5.0685
7.0474
5.4929
8.6172
6.6799
9.8584
3.965
8.7653
7.4063
0.72517
8.7494
4.5164
1.6472
6.7012
8.7804
9.4087
9.6357
6.2288
7.1188
8.3943
9.0926
6.0413
5.3093
4.8388
6.6418
8.6396
8.4934
5.1429
7.991
9.7114
2.7588
4.4916
0.71896
9.5105
9.4914
5.8232
4.8166
9.9992
7.6134
0.22898
9.7563
8.0326
9.7638
9.393
1.6404
5.8039
9.9929
7.1866
5.7946
7.6575
9.9926
6.4692
9.7729
2.2263
1.4972
5.1945
1.1403
7.547
9.9852
4.2745
1.2554
2.2703
2.5332
7.4863
6.718
4.048
8.7214
1.9439
3.8524
7.989
5.2397
7.3194
5.025
0.3696
5.8992
7.1229
2.0216
8.2082
9.9835
1.4037
4.6607
7.388
6.4636
9.9556
9.0556
9.1643
8.436
0.55443
8.4568
4.7981
1.5814
1.2686
9.8821
3.8665
7.0143
5.7258
4.0237
4.0164
8.9067
0.88996
9.4543
4.4318
9.6836
6.8984
3.5858
3.3953
4.7387
9.9997
2.9274
9.7255
9.7009
7.3785
8.6461
5.4852
4.7822
9.5594
1.605
3.2802
6.4516
5.7056
9.38
6.7791
9.4949
0.39039
10
4.3011
9.3423
0.5505
9.7934
9.1958
1.7084
9.7813
9.6096
0.059561
8.6095
8.3784
3.2463
6.3129
9.9449
6.581
1.7197
8.7622
9.9901
6.3181
3.6514
9.844
9.9725
5.7713
9.3169
1.5652
3.4444
1.6028
0.33642
7.2566
3.9525
0.5323
9.2369
7.5189
9.8286
7.719
9.9879
9.2536
9.9683
9.1701
4.0222
1.3699
8.8072
9.5601
2.3468
4.7322
6.9255
8.9358
8.0539
0.85271
9.9897
7.8471
7.8477
7.8741
8.0987
2.1203
0.54845
6.0523
4.1573
8.8351
9.9974
3.782
9.334
8.6602
7.4627
9.8782
8.6622
7.5362
1.3977
0.43636
9.9801
9.1285
9.8529
9.8649
9.4826
7.4512
5.1228
4.2689
6.7818
0.13476
6.1885
9.0348
6.0109
8.1322
8.0052
9.9944
4.2005
0.67158
9.7943
9.8452
5.5158
2.3173
2.6284
2.5298
8.0458
9.729
0.69237
7.9979
3.7948
3.365
9.104
2.8364
1.6719
6.5315
2.9961
5.5159
2.8466
9.8422
3.2909
7.5299
2.5671
6.4738
9.6143
6.7596
9.8214
8.5786
7.5827
7.2742
6.1954
9.5677
8.4603
2.8543
9.9999
6.9409
7.1729
9.3217
8.7218
9.0833
3.4208
5.6608
5.1735
9.693
9.9925
4.2887
9.9926
8.1102
2.8945
6.6523
1.9381
8.9098
9.2886
6.8426
8.7866
9.0352
3.2805
2.1879
6.8534
10
9.8252
0.61106
9.9675
9.8587
3.2737
9.996
3.8927
8.3309
7.2764
7.0135
3.7775
0.9998
2.6151
8.6462
8.953
9.7525
4.1126
0.35287
7.6864
3.0749
9.9216
4.188
3.5195
7.2698
3.9146
0.25363
9.9932
9.8739
9.9795
9.7033
5.6334
1.4028
9.1316
8.7825
6.3156
2.2305
4.6391
8.7655
7.1148
9.1439
8.5101
1.0635
9.9997
2.8073
6.6185
7.7126
8.5768
9.5681
9.3893
4.4919
2.7935
9.6933
8.5628
8.1628
6.8163
8.1957
5.5985
9.7804
6.8485
6.6251
4.5627
7.6518
7.8625
2.2457
9.0564
3.0915
4.2512
8.9004
2.9495
6.153
3.2048
2.1613
9.5751
4.9335
6.8522
1.0504
1.2852
4.7825
4.7427
5.0646
8.5593
6.1318
9.6542
9.8054
7.6009
5.0635
7.5217
3.8373
5.4662
9.7227
9.7769
1.1615
9.9627
0.24058
1.242
9.2617
5.5278
3.2306
9.671
9.7526
9.3695
5.1994
9.9871
4.8875
7.7461
3.4079
7.9693
4.7721
8.9451
1.125
1.4251
2.8613
2.9789
2.4332
4.1489
2.8309
0.55422
1.1123
0.35253
8.211
4.1286
6.7263
2.7253
9.563
0.30361
7.2167
9.9166
9.228
9.4069
5.4306
9.9833
5.2914
9.8034
9.1452
6.1585
7.2275
5.034
1.7898
9.4442
6.7919
2.237
6.919
9.8933
6.3692
8.5877
6.6198
1.8107
5.2131
4.5096
0.079466
2.5868
9.8066
9.1467
1.0957
2.3226
9.955
9.8256
4.8817
6.6511
9.0337
6.2334
7.4588
9.9695
7.0493
9.5919
9.1507
2.4595
9.4691
0.21492
9.0715
6.9866
5.0553
9.2675
8.9559
6.4052
9.6099
9.5853
9.586
7.0828
2.5435
7.9401
9.8983
4.3942
5.281
4.9518
9.0949
8.8983
4.2403
9.7831
1.3359
1.071
9.9876
8.3154
9.3554
2.264
4.7327
0.0103
7.6997
9.9253
6.4384
5.2151
7.2146
1.3978
9.3195
5.7294
2.3015
5.6865
4.1511
4.5294
0.18115
3.6648
6.6354
2.1943
5.5663
6.5257
7.3629
7.6183
4.9869
3.3127
2.3211
7.7097
4.936
8.5564
9.468
9.5621
8.7851
4.2942
7.2968
7.6225
6.864
2.2184
5.1156
9.7757
3.7797
2.8874
7.357
5.6547
9.7025
8.9734
8.8017
4.677
0.22688
4.8667
9.2361
3.4346
9.9754
0.24444
9.5689
3.0472
3.8837
6.4904
7.9271
8.0317
9.9866
6.8001
8.2868
8.2461
8.2494
5.5433
8.871
4.6052
5.6052
9.2783
7.1487
8.2268
5.9043
3.0602
7.1178
6.7314
2.1698
6.7043
6.8453
0.66177
1.429
4.7955
9.9997
8.2564
9.2731
4.2026
7.4382
0.3547
9.6181
3.6954
8.5436
8.3487
2.4817
9.2809
4.9796
3.6269
8.9856
4.9174
7.2372
6.2783
9.5047
7.5308
9.9168
2.1703
9.8806
4.2049
9.9609
1.0199
7.6141
0.19036
2.1817
9.7454
8.4321
9.6451
8.9034
2.1781
8.678
6.6914
9.9324
9.8377
8.9592
8.4718
3.9216
8.9352
9.15
9.3195
5.8109
0.97666
8.9119
5.822
9.6684
3.7428
9.9814
9.8929
4.8
9.3391
9.271
8.0581
2.2232
0.73614
9.7693
8.02
1.2479
3.7849
9.7125
1.1331
9.5788
9.8353
5.4934
9.5122
9.561
2.768
8.869
8.6152
9.9988
5.6664
9.1173
1.1941
1.1695
7.4477
5.6836
5.5587
9.991
9.0014
5.1698
3.736
9.2724
9.837
5.179
1.1506
7.6325
6.0879
3.4534
6.8252
7.0633
8.117
4.3401
7.4966
7.2844
6.8247
7.9108
5.7608
9.9222
8.7356
4.4201
9.9837
0.2574
3.4179
9.6403
9.4026
4.5779
9.7755
9.9349
9.2476
6.4019
7.5282
9.8082
9.9937
8.0489
7.9636
9.8316
9.4668
7.2064
7.6032
8.4392
4.9702
4.9384
2.3102
9.0955
5.4789
8.1491
0.10742
2.1648
9.9843
9.0514
9.9117
9.1004
7.0454
8.4206
6.8994
6.0247
4.1697
9.8366
9.8894
6.5863
6.1227
7.6201
9.4629
0.92118
6.6809
9.3794
8.9401
8.7353
9.3853
6.5509
3.4723
9.95
8.2956
9.1354
9.6716
8.0394
5.8114
8.2551
8.7415
0.27204
9.1709
0.85821
3.7287
9.1081
6.3284
0.02345
3.3797
5.7255
9.0772
9.3383
3.6913
0.55701
9.9719
7.4014
2.4933
5.3947
4.2238
7.9083
8.4506
1.8566
0.49134
6.855
2.3971
9.9336
6.0322
5.9266
2.3829
9.8081
9.8149
1.4532
4.9899
8.8632
2.6523
5.1703
5.4254
5.1128
9.9118
2.6571
2.991
9.9859
6.6254
9.1453
1.3592
3.3184
7.8099
4.8665
9.9775
8.0006
1.876
4.2111
2.2682
9.0425
9.2694
9.716
2.5002
6.2147
9.5186
3.1854
8.5828
4.4016
8.8066
4.6625
9.9595
3.6653
8.9013
2.1802
6.4367
8.4938
1.333
7.2032
3.8149
5.5594
7.9939
9.9997
0.60206
4.0533
4.5705
3.1818
8.3898
9.0185
7.4542
1.1694
2.3857
8.7906
5.0061
9.6935
9.9666
9.2489
0.42697
9.2029
5.0465
9.5171
2.5918
8.4153
2.2311
9.6034
2.767
2.7805
2.36
6.3089
9.8229
7.0657
7.7848
1.371
6.422
8.9424
9.9959
5.3332
1.8015
3.9733
9.9997
9.676
9.2392
9.3238
9.9927
9.8333
8.451
9.8879
9.5613
8.1456
9.75
2.4397
4.8644
7.1426
5.792
4.2678
9.8469
4.6227
9.6333
2.8369
9.7275
4.4848
0.48935
5.5032
5.6879
9.7471
9.9261
3.9247
7.8851
4.9174
6.7833
9.1967
8.6927
1.0019
9.8813
9.0544
6.414
2.6743
6.0786
0.01124
7.5687
7.748
1.0203
5.7075
7.126
9.7877
9.2298
9.2128
9.7161
3.6388
5.057
9.9841
2.2353
1.6192
9.8972
1.7995
9.2046
9.0792
1.9081
9.9972
3.2116
3.8231
6.9166
4.4381
9.0247
7.8453
8.9873
1.5769
4.733
9.9366
9.8589
8.0782
7.0337
9.6275
9.5842
2.1999
8.133
9.4638
9.2303
0.15428
2.9914
5.6829
6.3592
9.8572
9.9401
8.1119
9.1074
9.8626
5.3826
3.1452
7.3993
9.9347
3.2384
9.996
6.0838
4.096
9.1188
7.4396
5.5572
5.6521
3.3454
9.7056
1.1245
5.3916
1.7129
9.908
0.63588
3.5043
5.2416
9.8537
6.8907
3.2305
4.7921
9.8751
0.10975
2.6976
9.3418
2.723
7.1521
4.4529
9.8025
9.6181
10
5.5497
7.1604
9.2297
5.8768
9.9424
6.224
0.66269
2.4497
5.3762
0.92316
9.6988
9.851
0.92379
3.1274
1.3681
7.8344
6.3377
1.3905
9.3858
9.1392
2.2615
8.2338
9.5018
9.6039
5.4722
9.5576
0.95172
1.4207
9.5373
7.5732
9.8646
2.8932
9.6557
0.98236
8.0904
0.94221
3.5866
3.383
3.9607
8.0836
8.8735
9.9253
8.5718
8.3894
5.9007
5.3296
6.542
9.6817
5.7502
9.8502
9.5646
9.6127
9.7757
5.0734
0.99211
4.0702
1.449
8.6965
9.9626
8.5778
6.0838
3.7047
5.2383
8.9082
6.9446
9.6046
4.9541
1.4722
9.6528
6.2116
3.9275
8.1442
7.8738
9.9817
0.9939
9.0445
9.8818
3.0181
9.8711
9.6099
8.6546
8.5807
7.4546
2.3045
8.2297
5.5415
6.3589
8.0825
9.8168
1.8107
9.9975
9.7497
6.3937
9.6523
4.4367
7.1915
9.2462
5.6251
4.0616
4.009
7.9267
6.4119
6.4523
9.9944
9.4678
3.261
9.9674
0.91842
0.37609
3.2166
4.4597
5.438
9.7239
9.9582
1.0005
5.9989
9.9659
3.4296
0.74647
0.11346
3.3869
8.713
2.0564
8.9409
5.6841
5.3869
9.9827
1.3712
3.9088
6.037
8.9379
9.2266
0.58772
9.4159
4.7757
6.0596
1.3764
5.2166
2.019
4.6004
9.9643
9.3552
9.6086
1.7932
3.1396
8.0213
0.16793
4.1411
8.6146
3.1014
8.806
1.6773
6.4585
1.9823
7.2873
3.9249
2.4858
6.1503
7.692
4.5491
9.1497
5.0928
0.70145
5.9814
4.8475
5.3359
0.85065
9.2298
1.2492
4.4352
6.0864
8.9085
3.5214
9.5056
9.3023
5.1006
3.5499
8.9718
5.9595
9.9627
8.5565
1.6171
9.413
8.8919
1.6849
3.1848
9.9455
3.1604
0.63617
7.526
0.068837
7.8619
6.4482
9.7108
8.029
0.83616
8.8199
2.0069
9.9578
0.61192
8.9486
9.3311
8.9182
5.8111
9.8605
6.7272
8.2317
2.0392
9.667
6.4558
9.9244
9.3567
3.3148
2.2013
1.7654
3.4569
3.4155
3.4162
6.4592
4.6752
9.595
7.9711
9.796
9.1491
8.925
9.7394
2.0882
2.0048
6.5828
4.3924
8.6931
3.5592
3.2247
8.1803
8.2024
9.9997
9.9987
9.0672
9.6389
5.4317
2.2743
9.422
8.4971
9.9991
9.3821
9.9892
2.2712
9.0352
4.3637
8.1184
6.7084
7.7909
9.9117
6.0871
1.3901
9.3403
5.5179
6.9422
4.4398
8.2011
9.7206
8.4314
7.0474
9.9243
5.1872
0.34675
0.75821
9.4917
9.9895
9.1878
4.2405
9.0083
1.535
9.9089
9.4334
2.3622
6.1426
9.9749
2.9327
4.164
0.84364
2.3105
1.2616
8.9907
1.0977
7.3341
9.399
1.1207
8.6182
6.3119
5.8037
8.1305
9.9998
1.994
3.0602
9.845
0.94371
1.3043
7.9574
0.5953
1.6191
5.8672
7.4773
3.3265
5.6942
9.9084
5.3865
7.5188
2.8325
5.1107
9.7284
9.9843
7.4665
9.8446
9.2371
2.1775
0.07221
9.4672
7.2248
3.55
8.9358
8.5325
9.7863
5.1952
4.9634
4.4525
0.20947
4.2533
9.7517
2.3513
7.6295
0.95664
9.7097
9.9829
4.5553
3.5819
9.9481
9.6942
9.4077
7.155
7.925
7.9634
6.1356
9.6583
2.4144
1.7092
7.3243
7.6327
2.5434
2.3249
0.94507
6.2832
6.9575
0.082575
3.9922
5.1253
0.21134
8.9159
9.7209
6.1362
9.5625
9.9987
6.2914
9.9824
6.3165
3.2011
3.1264
9.2743
9.9618
9.7608
5.9627
9.9709
6.7213
8.9614
6.9665
5.4331
8.2155
8.5546
3.2983
7.6922
9.9765
9.8337
9.9899
8.3736
5.9528
6.4201
0.10687
5.0204
9.3519
8.4943
6.4708
9.956
9.9943
6.9837
6.3947
9.4991
1.8814
9.6346
9.2163
7.9668
4.5817
7.9503
7.852
3.1867
0.89579
3.5279
9.9985
9.5411
0.67475
7.526
4.0391
7.1716
7.9218
0.71542
9.8103
6.8906
3.0036
9.9957
9.8833
8.3391
5.4766
9.9367
9.8732
0.81677
1.3796
3.6611
5.0143
9.7392
0.23679
3.9493
9.0567
1.3857
9.766
2.5881
6.5132
4.3114
7.5809
9.9899
2.316
9.7868
6.9413
8.0054
0.05323
6.9088
9.1234
7.4696
9.9978
7.0883
0.78027
1.7264
6.7472
2.5647
6.5602
8.2431
1.7963
1.2934
0.29856
1.3659
6.0559
6.3987
9.746
3.689
9.6988
5.5536
0.29863
9.2153
2.5544
0.31334
7.9527
9.5062
8.7752
4.5135
7.4498
2.71
7.4201
3.2711
8.7961
5.7264
3.5288
7.8545
2.0397
4.3267
1.1972
5.7416
9.7937
8.1971
5.4475
8.4863
8.2448
5.0591
2.5712
9.9627
7.1808
9.9736
6.729
9.9445
9.4696
7.0072
0.21474
3.6844
6.3486
9.8456
9.9072
8.303
6.721
9.6209
5.3933
8.661
5.2021
1.9319
6.6885
0.62898
7.5705
9.9829
2.8591
0.65962
6.4423
5.8236
9.989
8.6813
9.1152
1.7139
7.0149
9.9315
8.7029
6.1707
4.8014
9.9992
9.2651
4.8939
5.5973
7.7888
9.1292
6.0036
8.2144
9.9903
9.7458
5.6842
4.1598
9.6638
6.9844
6.7388
2.2616
1.5688
4.5813
9.9966
1.2173
4.0078
5.3958
8.4713
1.5077
0.38764
4.7026
9.9741
9.8896
9.1036
8.573
8.2372
3.2928
8.9646
2.9027
9.8612
0.91153
4.8592
9.7364
1.898
9.2391
6.7611
4.5755
8.1116
3.2747
8.8799
4.4841
2.9672
4.861
9.9453
8.6677
9.2472
9.9909
6.2268
4.5767
9.7404
5.8405
9.1421
8.4525
9.7768
5.7591
9.9995
4.7459
0.63363
5.169
9.6461
9.6113
4.9232
9.9144
8.3516
1.1258
8.7533
5.3502
2.3879
0.77872
9.5761
9.8441
0.18891
3.8234
0.83827
5.2491
5.5398
8.9112
6.3919
9.8201
3.1414
1.6582
3.6122
8.1859
8.0513
7.4492
8.5429
9.2901
4.6219
4.4584
7.2736
9.0501
9.9033
4.8699
3.4616
1.8139
4.8748
0.63786
4.9515
1.6986
7.9496
9.8403
9.8733
7.4533
9.2695
6.0883
0.37891
3.0927
3.4847
7.6868
1.2087
6.127
7.8788
9.6898
8.72
9.5632
1.1887
7.8146
1.6559
9.0179
4.7847
8.8272
9.8126
0.050376
6.2455
5.076
9.4388
9.3606
8.595
5.7582
3.6513
1.9144
3.2307
8.2904
8.0191
9.9862
7.234
9.9572
3.5487
7.6963
1.3157
9.6225
2.721
7.7403
9.5739
9.968
8.523
3.0698
1.2921
5.4457
9.997
4.2608
3.4981
2.1188
9.881
6.2632
7.7161
0.22606
6.8162
9.6621
0.90759
4.8239
5.6961
9.0931
9.9868
9.9891
8.3277
9.7295
4.3821
5.5871
3.5397
9.9968
0.11434
8.8628
5.6108
9.007
1.9924
1.2153
7.7868
9.8649
8.19
9.5398
0.53401
8.2578
5.3765
2.1886
2.0029
0.5654
5.9015
9.9912
9.8514
8.0899
5.8428
0.29449
9.3667
8.8719
0.63015
9.1408
9.5641
1.0158
6.9208
9.9995
5.7461
8.9223
3.3102
7.0649
0.87273
0.55716
6.9513
4.4676
1.0164
8.9113
4.7571
9.4243
2.8011
0.3826
9.3897
6.0408
6.8526
3.7806
5.5271
9.6878
9.8241
3.7118
8.8873
4.0929
6.3838
1.5061
4.5273
9.984
6.0879
9.9254
8.3281
8.9269
7.6503
5.643
6.5394
9.8942
8.7552
1.8321
5.4893
9.715
4.184
6.3485
4.7904
1.9597
8.4433
8.8788
9.9397
9.4064
4.8183
8.1525
2.1985
0.089723
6.1377
9.8625
2.425
4.687
9.9811
9.9873
9.7411
9.8557
5.075
9.8074
4.105
9.4603
7.6968
0.97474
8.1711
9.2916
9.9775
1.0858
3.3485
9.2241
8.6941
7.7741
2.3066
9.9885
9.9993
4.5877
0.84371
9.9815
6.2346
3.323
4.705
9.9471
9.9909
1.4006
9.9854
8.204
9.5167
9.9537
1.2235
9.9695
3.7121
3.3463
1.7114
7.4915
3.8776
9.6679
1.5411
9.4771
7.7184
0.0098053
7.4296
3.2718
7.9645
6.6377
8.8274
3.7592
9.9518
8.8163
9.9405
6.1034
9.5759
6.3749
9.312
0.13767
9.9997
1.1763
2.6328
7.227
9.4038
5.3421
4.4467
2.3659
9.8895
4.1553
5.1159
0.78303
3.1592
7.3292
3.6416
8.0159
9.5717
5.7041
9.424
9.0146
10
0.3188
8.6007
7.427
9.9774
8.8766
6.7012
4.4922
6.1385
5.8293
1.6179
6.8249
9.388
6.7629
4.8047
5.7141
8.9547
9.8705
9.2692
2.1149
1.8336
1.4928
4.1506
0.78367
2.5673
9.9884
2.7542
6.6225
9.0706
6.9802
7.7203
9.2712
9.9874
5.7651
8.5411
0.8141
9.8591
9.8465
9.9992
5.6703
5.1342
8.9676
8.2251
9.7238
9.9601
9.9969
9.8832
0.49323
1.3596
5.3628
1.7135
5.8706
9.1642
9.8024
4.8994
9.8869
8.5125
6.0972
9.644
9.9986
5.6078
6.907
8.2421
5.9782
8.3102
8.1536
9.5358
8.0048
4.1559
6.6666
6.2822
5.3481
9.9036
5.1841
7.4807
3.1764
7.0492
2.539
7.3138
9.0119
4.5018
8.0206
9.7015
9.8807
9.4072
3.3676
8.3876
8.9986
0.051326
8.1231
9.9588
1.3639
3.4694
9.9243
3.1019
4.5884
8.7577
3.3155
6.5872
7.2576
6.2066
6.9651
2.9036
1.6391
9.9568
2.0096
5.0139
9.534
2.1983
7.5449
9.7892
9.9589
6.5922
4.0154
2.8531
8.8941
1.9344
2.355
8.9243
5.8918
3.8154
4.4604
7.427
2.5408
0.30096
0.019678
7.0769
9.9162
9.9639
5.1356
7.5253
5.219
7.1058
1.4027
4.2173
5.601
9.433
2.2721
5.7855
9.9365
3.8109
9.1263
4.6336
6.7634
8.5951
8.7909
6.3415
0.36884
6.0137
9.6872
9.9138
7.9012
9.6922
5.3141
9.729
9.854
8.3425
5.8674
3.8411
9.9998
8.4202
9.2652
9.8223
6.6508
4.1796
6.7769
0.46991
3.5133
7.5049
5.8723
9.2713
9.6536
7.705
7.7619
8.076
7.7644
6.8197
5.1014
9.5658
9.5012
4.2897
3.2719
3.8341
3.2905
7.6405
7.351
4.6076
9.6613
1.2468
5.8893
9.8769
9.8069
3.4643
3.5976
9.9448
8.5303
4.2634
1.8392
8.9702
7.8665
1.9917
2.5613
9.0612
0.4366
4.0588
9.9818
0.38587
9.4897
9.431
1.5207
9.0103
0.72954
0.9754
9.4568
9.3848
9.998
9.9629
9.1326
9.9781
2.0246
8.6729
5.622
7.4911
9.9515
9.8616
3.4572
1.3722
3.32
8.7693
6.2857
6.9057
9.0507
4.7808
9.6718
9.6008
4.5835
9.5764
0.41113
9.6754
6.951
1.6059
7.8908
2.3629
9.9203
9.0943
2.2698
3.206
6.9824
4.4269
8.6282
1.5919
9.3538
4.464
2.5066
3.9199
9.9893
3.1514
9.8895
2.5071
6.7452
9.9516
2.1162
9.4364
8.6407
9.1216
2.7261
5.4703
8.9679
6.0444
3.7637
9.8294
8.8724
8.7636
0.4864
8.4992
0.8827
9.1644
9.997
8.9287
9.2081
7.896
9.9678
1.4852
9.9112
6.9584
4.9975
9.7534
0.41253
3.3101
6.8993
9.8738
9.0702
9.791
5.9661
1.4841
0.46223
7.2256
7.0785
9.4475
9.587
9.1158
9.3601
4.9899
7.9754
9.5372
2.5222
8.0507
9.9656
6.324
3.9889
9.9465
2.7655
9.9993
9.061
7.3908
4.2645
1.958
2.0677
9.2179
5.1114
5.5053
5.9945
9.6605
8.26
2.6519
1.4103
3.751
1.4077
2.7457
2.8389
4.4854
8.3436
9.3191
7.2114
8.7986
4.6552
4.4306
5.6678
4.6387
6.0343
6.5028
3.5532
9.9177
9.6067
9.9711
9.6434
3.6189
8.1152
7.5072
9.4057
9.8141
5.4614
9.5887
8.9817
8.8856
3.6336
2.1142
4.4722
1.9774
5.6852
9.9845
3.4848
4.2929
9.0861
2.2611
9.7066
9.327
9.5608
9.8759
9.8403
0.24529
7.6632
9.4014
1.2421
3.7123
6.559
6.6741
9.8488
4.107
1.9487
3.6286
3.9279
1.2461
8.6872
7.3416
8.7924
6.9758
4.2923
7.3338
9.9303
9.2565
7.036
9.8574
9.9144
6.5546
4.9041
5.0469
3.922
3.6075
5.3578
4.3061
9.9975
6.983
8.8434
2.4015
6.4141
2.4952
5.8959
8.0598
9.7042
9.8979
2.2451
7.7081
5.7278
4.5759
9.2345
9.9925
5.3118
7.1356
9.4883
8.822
4.0067
8.3268
4.3464
2.0404
9.2968
8.4531
7.2476
8.8884
6.4051
2.7299
9.9736
0.33705
7.8317
9.9997
2.605
7.1293
5.9963
9.9529
6.9769
8.9292
5.407
5.2214
9.9502
9.078
9.6412
6.941
7.7813
9.109
8.6635
3.8151
4.5414
6.8477
9.9779
8.4968
8.7676
9.9592
10
6.1017
9.3307
6.4605
8.7176
1.4791
8.8043
4.3228
3.5992
3.9606
9.9885
9.4392
8.9531
9.9961
8.8464
3.1557
7.2221
6.7502
6.7218
9.9669
8.0298
2.4926
9.9859
8.1341
9.3826
7.9436
8.8638
9.6385
3.3732
3.8275
8.0308
2.6173
8.6277
9.1232
2.2113
6.1388
3.2861
4.2815
8.8025
9.3135
5.2916
8.0689
2.6697
3.802
0.82547
2.5857
9.4821
0.9792
1.4768
6.3014
0.18499
2.6678
9.9957
7.5374
9.9119
9.9913
1.9118
0.08665
0.22325
9.9911
5.3613
6.4269
6.2703
3.1681
6.7368
8.8465
6.4503
6.0976
3.5389
9.7605
9.9557
4.7673
9.9893
9.8462
9.6119
8.482
9.666
0.74364
8.0097
9.9993
3.9201
1.6602
3.7224
4.8566
7.6861
4.4884
8.9711
6.3235
9.7095
3.8135
9.6075
9.6274
3.9006
9.1374
8.638
9.44
9.2615
9.9999
9.3567
9.8265
5.2324
9.5572
9.9891
3.6384
6.1621
9.9998
8.1975
0.29048
9.9785
0.86023
9.9878
6.0799
9.7274
9.8442
6.8656
1.4128
6.9745
8.3341
8.1378
7.8962
8.7067
5.7601
0.62718
1.3853
9.9991
4.0131
0.68513
9.1666
5.2743
9.3144
9.4305
0.44422
9.5268
9.9079
9.9754
9.9508
9.8398
9.6704
9.9019
7.7851
9.8259
3.2484
9.4392
6.123
8.3666
9.9997
2.2245
5.4754
0.26445
7.2432
8.2506
2.289
1.6795
9.9778
9.8792
9.5183
1.3849
0.39541
9.6651
2.294
9.9316
9.9454
1.6745
9.8158
5.958
2.1684
9.4946
2.0726
6.9388
9.2904
9.9769
9.959
4.8457
9.9289
8.3301
8.4824
8.1929
0.75155
8.7387
9.9857
9.929
6.0825
4.8446
1.9374
9.2289
4.7853
0.46369
9.1122
8.7839
7.23
9.5485
9.8652
9.9993
5.9352
3.6538
2.1352
6.2891
9.6867
8.7902
4.5921
5.5185
2.7606
5.3418
3.9102
5.6743
3.0335
6.466
1.2938
3.9905
6.7602
6.2862
0.32114
2.4638
8.6203
7.9492
2.808
5.2153
8.3335
7.2024
9.6924
1.5997
9.9816
2.3956
9.1458
9.9993
6.7273
6.6617
8.1851
9.98
4.2856
9.945
3.9014
9.4204
4.6523
4.1323
2.2829
9.9966
0.98422
9.2203
4.583
8.8113
8.4818
1.8513
6.3212
4.2611
2.0264
7.5436
4.9692
1.0083
1.371
5.9976
9.1246
9.7036
5.9821
8.8988
6.283
3.347
9.0399
6.011
9.9172
8.4839
5.6629
5.2985
2.5997
7.8677
8.8473
8.1597
9.9646
9.2826
3.2135
8.2085
8.9443
9.7375
6.9757
9.7672
8.787
1.9042
9.9532
0.10853
2.5252
8.3703
3.1792
8.7754
7.6077
9.4243
4.1276
3.8191
9.9487
2.3338
3.4346
7.7994
8.677
4.3398
7.3356
3.3923
7.761
5.4216
6.9604
6.3664
9.9469
9.9627
9.7197
1.5877
9.6247
4.3651
7.3678
1.6105
6.5119
4.5667
8.2358
5.3399
8.1929
9.7352
9.7377
7.5685
8.4337
4.7617
1.2204
0.18385
8.4202
6.8585
0.72807
7.6091
5.1284
0.3174
8.4817
7.6
6.0656
9.5331
2.4652
9.2518
6.9295
6.1331
8.7724
9.9996
9.9965
10
7.2887
8.6444
9.5602
3.4945
8.6954
7.2742
3.7008
6.3544
8.294
8.6336
8.5521
9.9205
8.1557
0.89376
6.0703
6.7651
4.2993
4.1322
7.9322
7.4529
5.3468
7.5857
1.4234
4.3538
6.9795
7.7042
6.145
7.1941
5.8259
2.3148
9.8361
5.2872
7.9239
7.9814
8.3555
8.1334
8.9704
9.0578
6.0355
2.8741
0.37535
5.9519
9.7791
9.8074
9.5401
7.5671
8.8355
8.7552
9.569
2.0371
2.6344
8.9222
5.2453
8.3561
9.6447
3.9382
9.782
9.9705
6.5601
4.9026
2.453
9.5584
9.5406
8.8222
3.4434
5.0026
0.78803
2.5802
5.7787
9.8595
8.6348
4.9435
9.6229
3.713
9.8943
4.4202
8.2989
9.5428
0.50223
9.8209
9.9984
8.5206
5.6035
9.1222
9.9211
7.0195
2.8019
6.7697
1.1194
9.9137
7.2009
3.893
5.9357
9.9794
8.5841
9.3506
1.7896
4.029
9.5637
9.2901
6.1685
8.835
8.8201
2.8316
0.19213
0.44503
1.5873
9.6977
1.6191
4.827
9.1135
5.4361
7.1833
3.9547
7.8734
6.7017
9.121
1.6407
9.9949
6.0716
9.4852
6.263
9.5609
6.8992
7.4905
0.17196
8.1384
3.53
8.8382
7.2574
3.0356
9.6819
1.525
4.1282
6.4405
7.842
1.6782
1.7263
0.25092
6.196
4.5467
4.1435
8.5731
9.3326
9.9014
6.8341
9.8048
1.3012
8.7183
9.1768
5.6854
8.5988
0.30543
8.0743
5.0149
1.782
8.6705
7.5328
2.7505
5.826
6.9835
6.3486
8.4041
2.3762
9.9384
9.7928
4.0519
7.1709
6.9642
0.65196
5.9369
5.6009
2.5915
9.7219
8.5491
7.2764
9.0549
1.2727
9.9356
0.53414
3.4833
7.0693
2.2164
3.8581
9.8961
7.4772
9.754
7.3246
9.7221
3.6579
1.8093
8.5031
1.6816
4.3364
1.5397
4.347
9.9055
7.223
4.041
5.1236
6.9751
9.4702
3.9253
8.259
9.9998
0.21247
6.5985
7.2993
9.8149
2.3537
2.868
9.9394
9.4307
2.4812
9.9507
1.0253
5.6275
8.8526
0.43771
9.8439
9.9142
6.356
3.5082
8.1738
9.9313
8.4061
0.86
9.9992
4.4784
3.6826
5.6968
3.9875
3.4567
5.4658
2.7039
9.344
7.937
4.7475
9.8873
9.8721
6.3109
1.1072
8.4849
9.6792
9.8859
8.2719
6.1909
0.092622
9.989
7.4039
5.1005
8.0146
9.8546
6.5358
8.8685
9.9107
1.7413
3.4381
6.9386
9.5022
6.3873
2.6323
9.8319
0.45139
5.3424
9.7734
9.1474
8.5753
7.0278
1.5402
4.0134
6.6615
7.2017
8.0576
6.7373
6.0503
7.216
2.4382
3.7157
3.0253
8.91
7.5788
1.5859
5.1918
9.8339
1.8064
9.7913
9.0145
2.6037
9.8311
1.2106
8.9319
8.6825
8.8236
9.9984
0.9463
8.2851
6.9225
4.6059
2.2734
9.9756
9.9807
9.8043
9.2393
5.6194
8.2519
8.983
0.91432
7.7554
7.5533
9.9916
1.8474
8.3971
2.2955
3.3038
0.54162
9.377
3.9378
9.4388
8.1789
0.46449
9.8996
5.5428
6.0539
9.9299
6.5706
9.9871
3.0527
9.4371
9.679
9.364
5.7049
9.9671
7.505
7.5737
4.4954
9.2335
1.8466
2.568
9.9991
1.0558
9.2885
6.2847
2.2045
0.78567
9.9856
3.5106
5.7126
2.3039
7.9134
6.2867
1.6115
0.080686
5.806
9.8258
4.4411
8.8192
9.1661
9.8855
9.0541
8.4757
8.7431
9.1264
9.8735
9.9459
6.3873
5.2401
9.9411
9.9739
1.0761
5.1142
0.21618
5.8283
8.1368
2.2749
5.9566
1.1836
8.2329
4.9878
1.3332
9.2457
9.2191
3.5559
4.7432
2.515
0.66409
