# Supplementary material for: PEPIS: A Pipeline for Estimating Epistatic Effects in Quantitative Trait Locus Mapping and Genome-Wide Association Studies
Source: PLoS Comput Biol. 2016 May 25;12(5):e1004925. doi: 10.1371/journal.pcbi.1004925 (PMC4880203; doi:10.1371/journal.pcbi.1004925)
Supplement: S1 File — Eleven sub directories are included, and each contains three '.txt' files corresponding to the additive genotypic Z Matrix, the dominance W matrix, and the phenotypic vector. (ZIP) [file pcbi.1004925.s001.zip › Simulate_Data/Bin_1000_Ind_10000/Z_Simu_Bin_1000_Ind_10000.txt]

-1,1,-1,1,-1,1,-1,1,-1,1,-1,1,-1,1,-1,1,-1,1,-1,1,-1,1,-1,1,-1,1,-1,1,-1,1,-1,1,-1,1,-1,1,-1,1,-1,1,-1,1,-1,1,-1,1,-1,1,-1,1,-1,1,-1,1,-1,1,-1,1,-1,1,-1,1,-1,1,-1,1,-1,1,-1,1,-1,1,-1,1,-1,1,-1,1,-1,1,-1,1,-1,1,-1,1,-1,1,-1,1,-1,1,-1,1,-1,1,-1,1,-1,1,-1,1,-1,1,-1,1,-1,1,-1,1,-1,1,-1,1,-1,1,-1,1,-1,1,-1,1,-1,1,-1,1,-1,1,-1,1,-1,1,-1,1,-1,1,-1,1,-1,1,-1,1,-1,1,-1,1,-1,1,-1,1,-1,1,-1,1,-1,1,-1,1,-1,1,-1,1,-1,1,-1,1,-1,1,-1,1,-1,1,-1,1,-1,1,-1,1,-1,1,-1,1,-1,1,-1,1,-1,1,-1,1,-1,1,-1,1,-1,1,-1,1,-1,1,-1,1,-1,1,-1,1,-1,1,-1,1,-1,1,-1,1,-1,1,-1,1,-1,1,-1,1,-1,1,-1,1,-1,1,-1,1,-1,1,-1,1,-1,1,-1,1,-1,1,-1,1,-1,1,-1,1,-1,1,-1,1,-1,1,-1,1,-1,1,-1,1,-1,1,-1,1,-1,1,-1,1,-1,1,-1,1,-1,1,-1,1,-1,1,-1,1,-1,1,-1,1,-1,1,-1,1,-1,1,-1,1,-1,1,-1,1,-1,1,-1,1,-1,1,-1,1,-1,1,-1,1,-1,1,-1,1,-1,1,-1,1,-1,1,-1,1,-1,1,-1,1,-1,1,-1,1,-1,1,-1,1,-1,1,-1,1,-1,1,-1,1,-1,1,-1,1,-1,1,-1,1,-1,1,-1,1,-1,1,-1,1,-1,1,-1,1,-1,1,-1,1,-1,1,-1,1,-1,1,-1,1,-1,1,-1,1,-1,1,-1,1,-1,1,-1,1,-1,1,-1,1,-1,1,-1,1,-1,1,-1,1,-1,1,-1,1,-1,1,-1,1,-1,1,-1,1,-1,1,-1,1,-1,1,-1,1,-1,1,-1,1,-1,1,-1,1,-1,1,-1,1,-1,1,-1,1,-1,1,-1,1,-1,1,-1,1,-1,1,-1,1,-1,1,-1,1,-1,1,-1,1,-1,1,-1,1,-1,1,-1,1,-1,1,-1,1,-1,1,-1,1,-1,1,-1,1,-1,1,-1,1,-1,1,-1,1,-1,1,-1,1,-1,1,-1,1,-1,1,-1,1,-1,1,-1,1,-1,1,-1,1,-1,1,-1,1,-1,1,-1,1,-1,1,-1,1,-1,1,-1,1,-1,1,-1,1,-1,1,-1,1,-1,1,-1,1,-1,1,-1,1,-1,1,-1,1,-1,1,-1,1,-1,1,-1,1,-1,1,-1,1,-1,1,-1,1,-1,1,-1,1,-1,1,-1,1,-1,1,-1,1,-1,1,-1,1,-1,1,-1,1,-1,1,-1,1,-1,1,-1,1,-1,1,-1,1,-1,1,-1,1,-1,1,-1,1,-1,1,-1,1,-1,1,-1,1,-1,1,-1,1,-1,1,-1,1,-1,1,-1,1,-1,1,-1,1,-1,1,-1,1,-1,1,-1,1,-1,1,-1,1,-1,1,-1,1,-1,1,-1,1,-1,1,-1,1,-1,1,-1,1,-1,1,-1,1,-1,1,-1,1,-1,1,-1,1,-1,1,-1,1,-1,1,-1,1,-1,1,-1,1,-1,1,-1,1,-1,1,-1,1,-1,1,-1,1,-1,1,-1,1,-1,1,-1,1,-1,1,-1,1,-1,1,-1,1,-1,1,-1,1,-1,1,-1,1,-1,1,-1,1,-1,1,-1,1,-1,1,-1,1,-1,1,-1,1,-1,1,-1,1,-1,1,-1,1,-1,1,-1,1,-1,1,-1,1,-1,1,-1,1,-1,1,-1,1,-1,1,-1,1,-1,1,-1,1,-1,1,-1,1,-1,1,-1,1,-1,1,-1,1,-1,1,-1,1,-1,1,-1,1,-1,1,-1,1,-1,1,-1,1,-1,1,-1,1,-1,1,-1,1,-1,1,-1,1,-1,1,-1,1,-1,1,-1,1,-1,1,-1,1,-1,1,-1,1,-1,1,-1,1,-1,1,-1,1,-1,1,-1,1,-1,1,-1,1,-1,1,-1,1,-1,1,-1,1,-1,1,-1,1,-1,1,-1,1,-1,1,-1,1,-1,1,-1,1,-1,1,-1,1,-1,1,-1,1,-1,1,-1,1,-1,1,-1,1,-1,1,-1,1,-1,1,-1,1,-1,1,-1,1,-1,1,-1,1,-1,1,-1,1,-1,1,-1,1,-1,1,-1,1,-1,1,-1,1,-1,1,-1,1,-1,1,-1,1,-1,1,-1,1,-1,1,-1,1,-1,1,-1,1,-1,1,-1,1,-1,1,-1,1,-1,1,-1,1,-1,1,-1,1,-1,1,-1,1,-1,1,-1,1,-1,1,-1,1,-1,1,-1,1,-1,1,-1,1,-1,1,-1,1,-1,1,-1,1,-1,1,-1,1,-1,1,-1,1,-1,1,-1,1,-1,1,-1,1,-1,1,-1,1,-1,1,-1,1,-1,1,-1,1,-1,1,-1,1,-1,1,-1,1,-1,1,-1,1,-1,1,-1,1,-1,1,-1,1,-1,1,-1,1,-1,1,-1,1,-1,1,-1,1,-1,1,-1,1,-1,1,-1,1,-1,1,-1,1,-1,1,-1,1,-1,1,-1,1,-1,1,-1,1,-1,1,-1,1,-1,1,-1,1,-1,1,-1,1,-1,1,-1,1,-1,1,-1,1,-1,1,-1,1,-1,1,-1,1,-1,1,-1,1,-1,1,-1,1,-1,1,-1,1,-1,1,-1,1,-1,1,-1,1,-1,1,-1,1,-1,1,-1,1,-1,1,-1,1,-1,1,-1,1,-1,1,-1,1,-1,1,-1,1,-1,1,-1,1,-1,1,-1,1,-1,1,-1,1,-1,1,-1,1,-1,1,-1,1,-1,1,-1,1,-1,1,-1,1,-1,1,-1,1,-1,1,-1,1,-1,1,-1,1,-1,1,-1,1,-1,1,-1,1,-1,1,-1,1,-1,1,-1,1,-1,1,-1,1,-1,1,-1,1,-1,1,-1,1,-1,1,-1,1,-1,1,-1,1,-1,1,-1,1,-1,1,-1,1,-1,1,-1,1,-1,1,-1,1,-1,1,-1,1,-1,1,-1,1,-1,1,-1,1,-1,1,-1,1,-1,1,-1,1,-1,1,-1,1,-1,1,-1,1,-1,1,-1,1,-1,1,-1,1,-1,1,-1,1,-1,1,-1,1,-1,1,-1,1,-1,1,-1,1,-1,1,-1,1,-1,1,-1,1,-1,1,-1,1,-1,1,-1,1,-1,1,-1,1,-1,1,-1,1,-1,1,-1,1,-1,1,-1,1,-1,1,-1,1,-1,1,-1,1,-1,1,-1,1,-1,1,-1,1,-1,1,-1,1,-1,1,-1,1,-1,1,-1,1,-1,1,-1,1,-1,1,-1,1,-1,1,-1,1,-1,1,-1,1,-1,1,-1,1,-1,1,-1,1,-1,1,-1,1,-1,1,-1,1,-1,1,-1,1,-1,1,-1,1,-1,1,-1,1,-1,1,-1,1,-1,1,-1,1,-1,1,-1,1,-1,1,-1,1,-1,1,-1,1,-1,1,-1,1,-1,1,-1,1,-1,1,-1,1,-1,1,-1,1,-1,1,-1,1,-1,1,-1,1,-1,1,-1,1,-1,1,-1,1,-1,1,-1,1,-1,1,-1,1,-1,1,-1,1,-1,1,-1,1,-1,1,-1,1,-1,1,-1,1,-1,1,-1,1,-1,1,-1,1,-1,1,-1,1,-1,1,-1,1,-1,1,-1,1,-1,1,-1,1,-1,1,-1,1,-1,1,-1,1,-1,1,-1,1,-1,1,-1,1,-1,1,-1,1,-1,1,-1,1,-1,1,-1,1,-1,1,-1,1,-1,1,-1,1,-1,1,-1,1,-1,1,-1,1,-1,1,-1,1,-1,1,-1,1,-1,1,-1,1,-1,1,-1,1,-1,1,-1,1,-1,1,-1,1,-1,1,-1,1,-1,1,-1,1,-1,1,-1,1,-1,1,-1,1,-1,1,-1,1,-1,1,-1,1,-1,1,-1,1,-1,1,-1,1,-1,1,-1,1,-1,1,-1,1,-1,1,-1,1,-1,1,-1,1,-1,1,-1,1,-1,1,-1,1,-1,1,-1,1,-1,1,-1,1,-1,1,-1,1,-1,1,-1,1,-1,1,-1,1,-1,1,-1,1,-1,1,-1,1,-1,1,-1,1,-1,1,-1,1,-1,1,-1,1,-1,1,-1,1,-1,1,-1,1,-1,1,-1,1,-1,1,-1,1,-1,1,-1,1,-1,1,-1,1,-1,1,-1,1,-1,1,-1,1,-1,1,-1,1,-1,1,-1,1,-1,1,-1,1,-1,1,-1,1,-1,1,-1,1,-1,1,-1,1,-1,1,-1,1,-1,1,-1,1,-1,1,-1,1,-1,1,-1,1,-1,1,-1,1,-1,1,-1,1,-1,1,-1,1,-1,1,-1,1,-1,1,-1,1,-1,1,-1,1,-1,1,-1,1,-1,1,-1,1,-1,1,-1,1,-1,1,-1,1,-1,1,-1,1,-1,1,-1,1,-1,1,-1,1,-1,1,-1,1,-1,1,-1,1,-1,1,-1,1,-1,1,-1,1,-1,1,-1,1,-1,1,-1,1,-1,1,-1,1,-1,1,-1,1,-1,1,-1,1,-1,1,-1,1,-1,1,-1,1,-1,1,-1,1,-1,1,-1,1,-1,1,-1,1,-1,1,-1,1,-1,1,-1,1,-1,1,-1,1,-1,1,-1,1,-1,1,-1,1,-1,1,-1,1,-1,1,-1,1,-1,1,-1,1,-1,1,-1,1,-1,1,-1,1,-1,1,-1,1,-1,1,-1,1,-1,1,-1,1,-1,1,-1,1,-1,1,-1,1,-1,1,-1,1,-1,1,-1,1,-1,1,-1,1,-1,1,-1,1,-1,1,-1,1,-1,1,-1,1,-1,1,-1,1,-1,1,-1,1,-1,1,-1,1,-1,1,-1,1,-1,1,-1,1,-1,1,-1,1,-1,1,-1,1,-1,1,-1,1,-1,1,-1,1,-1,1,-1,1,-1,1,-1,1,-1,1,-1,1,-1,1,-1,1,-1,1,-1,1,-1,1,-1,1,-1,1,-1,1,-1,1,-1,1,-1,1,-1,1,-1,1,-1,1,-1,1,-1,1,-1,1,-1,1,-1,1,-1,1,-1,1,-1,1,-1,1,-1,1,-1,1,-1,1,-1,1,-1,1,-1,1,-1,1,-1,1,-1,1,-1,1,-1,1,-1,1,-1,1,-1,1,-1,1,-1,1,-1,1,-1,1,-1,1,-1,1,-1,1,-1,1,-1,1,-1,1,-1,1,-1,1,-1,1,-1,1,-1,1,-1,1,-1,1,-1,1,-1,1,-1,1,-1,1,-1,1,-1,1,-1,1,-1,1,-1,1,-1,1,-1,1,-1,1,-1,1,-1,1,-1,1,-1,1,-1,1,-1,1,-1,1,-1,1,-1,1,-1,1,-1,1,-1,1,-1,1,-1,1,-1,1,-1,1,-1,1,-1,1,-1,1,-1,1,-1,1,-1,1,-1,1,-1,1,-1,1,-1,1,-1,1,-1,1,-1,1,-1,1,-1,1,-1,1,-1,1,-1,1,-1,1,-1,1,-1,1,-1,1,-1,1,-1,1,-1,1,-1,1,-1,1,-1,1,-1,1,-1,1,-1,1,-1,1,-1,1,-1,1,-1,1,-1,1,-1,1,-1,1,-1,1,-1,1,-1,1,-1,1,-1,1,-1,1,-1,1,-1,1,-1,1,-1,1,-1,1,-1,1,-1,1,-1,1,-1,1,-1,1,-1,1,-1,1,-1,1,-1,1,-1,1,-1,1,-1,1,-1,1,-1,1,-1,1,-1,1,-1,1,-1,1,-1,1,-1,1,-1,1,-1,1,-1,1,-1,1,-1,1,-1,1,-1,1,-1,1,-1,1,-1,1,-1,1,-1,1,-1,1,-1,1,-1,1,-1,1,-1,1,-1,1,-1,1,-1,1,-1,1,-1,1,-1,1,-1,1,-1,1,-1,1,-1,1,-1,1,-1,1,-1,1,-1,1,-1,1,-1,1,-1,1,-1,1,-1,1,-1,1,-1,1,-1,1,-1,1,-1,1,-1,1,-1,1,-1,1,-1,1,-1,1,-1,1,-1,1,-1,1,-1,1,-1,1,-1,1,-1,1,-1,1,-1,1,-1,1,-1,1,-1,1,-1,1,-1,1,-1,1,-1,1,-1,1,-1,1,-1,1,-1,1,-1,1,-1,1,-1,1,-1,1,-1,1,-1,1,-1,1,-1,1,-1,1,-1,1,-1,1,-1,1,-1,1,-1,1,-1,1,-1,1,-1,1,-1,1,-1,1,-1,1,-1,1,-1,1,-1,1,-1,1,-1,1,-1,1,-1,1,-1,1,-1,1,-1,1,-1,1,-1,1,-1,1,-1,1,-1,1,-1,1,-1,1,-1,1,-1,1,-1,1,-1,1,-1,1,-1,1,-1,1,-1,1,-1,1,-1,1,-1,1,-1,1,-1,1,-1,1,-1,1,-1,1,-1,1,-1,1,-1,1,-1,1,-1,1,-1,1,-1,1,-1,1,-1,1,-1,1,-1,1,-1,1,-1,1,-1,1,-1,1,-1,1,-1,1,-1,1,-1,1,-1,1,-1,1,-1,1,-1,1,-1,1,-1,1,-1,1,-1,1,-1,1,-1,1,-1,1,-1,1,-1,1,-1,1,-1,1,-1,1,-1,1,-1,1,-1,1,-1,1,-1,1,-1,1,-1,1,-1,1,-1,1,-1,1,-1,1,-1,1,-1,1,-1,1,-1,1,-1,1,-1,1,-1,1,-1,1,-1,1,-1,1,-1,1,-1,1,-1,1,-1,1,-1,1,-1,1,-1,1,-1,1,-1,1,-1,1,-1,1,-1,1,-1,1,-1,1,-1,1,-1,1,-1,1,-1,1,-1,1,-1,1,-1,1,-1,1,-1,1,-1,1,-1,1,-1,1,-1,1,-1,1,-1,1,-1,1,-1,1,-1,1,-1,1,-1,1,-1,1,-1,1,-1,1,-1,1,-1,1,-1,1,-1,1,-1,1,-1,1,-1,1,-1,1,-1,1,-1,1,-1,1,-1,1,-1,1,-1,1,-1,1,-1,1,-1,1,-1,1,-1,1,-1,1,-1,1,-1,1,-1,1,-1,1,-1,1,-1,1,-1,1,-1,1,-1,1,-1,1,-1,1,-1,1,-1,1,-1,1,-1,1,-1,1,-1,1,-1,1,-1,1,-1,1,-1,1,-1,1,-1,1,-1,1,-1,1,-1,1,-1,1,-1,1,-1,1,-1,1,-1,1,-1,1,-1,1,-1,1,-1,1,-1,1,-1,1,-1,1,-1,1,-1,1,-1,1,-1,1,-1,1,-1,1,-1,1,-1,1,-1,1,-1,1,-1,1,-1,1,-1,1,-1,1,-1,1,-1,1,-1,1,-1,1,-1,1,-1,1,-1,1,-1,1,-1,1,-1,1,-1,1,-1,1,-1,1,-1,1,-1,1,-1,1,-1,1,-1,1,-1,1,-1,1,-1,1,-1,1,-1,1,-1,1,-1,1,-1,1,-1,1,-1,1,-1,1,-1,1,-1,1,-1,1,-1,1,-1,1,-1,1,-1,1,-1,1,-1,1,-1,1,-1,1,-1,1,-1,1,-1,1,-1,1,-1,1,-1,1,-1,1,-1,1,-1,1,-1,1,-1,1,-1,1,-1,1,-1,1,-1,1,-1,1,-1,1,-1,1,-1,1,-1,1,-1,1,-1,1,-1,1,-1,1,-1,1,-1,1,-1,1,-1,1,-1,1,-1,1,-1,1,-1,1,-1,1,-1,1,-1,1,-1,1,-1,1,-1,1,-1,1,-1,1,-1,1,-1,1,-1,1,-1,1,-1,1,-1,1,-1,1,-1,1,-1,1,-1,1,-1,1,-1,1,-1,1,-1,1,-1,1,-1,1,-1,1,-1,1,-1,1,-1,1,-1,1,-1,1,-1,1,-1,1,-1,1,-1,1,-1,1,-1,1,-1,1,-1,1,-1,1,-1,1,-1,1,-1,1,-1,1,-1,1,-1,1,-1,1,-1,1,-1,1,-1,1,-1,1,-1,1,-1,1,-1,1,-1,1,-1,1,-1,1,-1,1,-1,1,-1,1,-1,1,-1,1,-1,1,-1,1,-1,1,-1,1,-1,1,-1,1,-1,1,-1,1,-1,1,-1,1,-1,1,-1,1,-1,1,-1,1,-1,1,-1,1,-1,1,-1,1,-1,1,-1,1,-1,1,-1,1,-1,1,-1,1,-1,1,-1,1,-1,1,-1,1,-1,1,-1,1,-1,1,-1,1,-1,1,-1,1,-1,1,-1,1,-1,1,-1,1,-1,1,-1,1,-1,1,-1,1,-1,1,-1,1,-1,1,-1,1,-1,1,-1,1,-1,1,-1,1,-1,1,-1,1,-1,1,-1,1,-1,1,-1,1,-1,1,-1,1,-1,1,-1,1,-1,1,-1,1,-1,1,-1,1,-1,1,-1,1,-1,1,-1,1,-1,1,-1,1,-1,1,-1,1,-1,1,-1,1,-1,1,-1,1,-1,1,-1,1,-1,1,-1,1,-1,1,-1,1,-1,1,-1,1,-1,1,-1,1,-1,1,-1,1,-1,1,-1,1,-1,1,-1,1,-1,1,-1,1,-1,1,-1,1,-1,1,-1,1,-1,1,-1,1,-1,1,-1,1,-1,1,-1,1,-1,1,-1,1,-1,1,-1,1,-1,1,-1,1,-1,1,-1,1,-1,1,-1,1,-1,1,-1,1,-1,1,-1,1,-1,1,-1,1,-1,1,-1,1,-1,1,-1,1,-1,1,-1,1,-1,1,-1,1,-1,1,-1,1,-1,1,-1,1,-1,1,-1,1,-1,1,-1,1,-1,1,-1,1,-1,1,-1,1,-1,1,-1,1,-1,1,-1,1,-1,1,-1,1,-1,1,-1,1,-1,1,-1,1,-1,1,-1,1,-1,1,-1,1,-1,1,-1,1,-1,1,-1,1,-1,1,-1,1,-1,1,-1,1,-1,1,-1,1,-1,1,-1,1,-1,1,-1,1,-1,1,-1,1,-1,1,-1,1,-1,1,-1,1,-1,1,-1,1,-1,1,-1,1,-1,1,-1,1,-1,1,-1,1,-1,1,-1,1,-1,1,-1,1,-1,1,-1,1,-1,1,-1,1,-1,1,-1,1,-1,1,-1,1,-1,1,-1,1,-1,1,-1,1,-1,1,-1,1,-1,1,-1,1,-1,1,-1,1,-1,1,-1,1,-1,1,-1,1,-1,1,-1,1,-1,1,-1,1,-1,1,-1,1,-1,1,-1,1,-1,1,-1,1,-1,1,-1,1,-1,1,-1,1,-1,1,-1,1,-1,1,-1,1,-1,1,-1,1,-1,1,-1,1,-1,1,-1,1,-1,1,-1,1,-1,1,-1,1,-1,1,-1,1,-1,1,-1,1,-1,1,-1,1,-1,1,-1,1,-1,1,-1,1,-1,1,-1,1,-1,1,-1,1,-1,1,-1,1,-1,1,-1,1,-1,1,-1,1,-1,1,-1,1,-1,1,-1,1,-1,1,-1,1,-1,1,-1,1,-1,1,-1,1,-1,1,-1,1,-1,1,-1,1,-1,1,-1,1,-1,1,-1,1,-1,1,-1,1,-1,1,-1,1,-1,1,-1,1,-1,1,-1,1,-1,1,-1,1,-1,1,-1,1,-1,1,-1,1,-1,1,-1,1,-1,1,-1,1,-1,1,-1,1,-1,1,-1,1,-1,1,-1,1,-1,1,-1,1,-1,1,-1,1,-1,1,-1,1,-1,1,-1,1,-1,1,-1,1,-1,1,-1,1,-1,1,-1,1,-1,1,-1,1,-1,1,-1,1,-1,1,-1,1,-1,1,-1,1,-1,1,-1,1,-1,1,-1,1,-1,1,-1,1,-1,1,-1,1,-1,1,-1,1,-1,1,-1,1,-1,1,-1,1,-1,1,-1,1,-1,1,-1,1,-1,1,-1,1,-1,1,-1,1,-1,1,-1,1,-1,1,-1,1,-1,1,-1,1,-1,1,-1,1,-1,1,-1,1,-1,1,-1,1,-1,1,-1,1,-1,1,-1,1,-1,1,-1,1,-1,1,-1,1,-1,1,-1,1,-1,1,-1,1,-1,1,-1,1,-1,1,-1,1,-1,1,-1,1,-1,1,-1,1,-1,1,-1,1,-1,1,-1,1,-1,1,-1,1,-1,1,-1,1,-1,1,-1,1,-1,1,-1,1,-1,1,-1,1,-1,1,-1,1,-1,1,-1,1,-1,1,-1,1,-1,1,-1,1,-1,1,-1,1,-1,1,-1,1,-1,1,-1,1,-1,1,-1,1,-1,1,-1,1,-1,1,-1,1,-1,1,-1,1,-1,1,-1,1,-1,1,-1,1,-1,1,-1,1,-1,1,-1,1,-1,1,-1,1,-1,1,-1,1,-1,1,-1,1,-1,1,-1,1,-1,1,-1,1,-1,1,-1,1,-1,1,-1,1,-1,1,-1,1,-1,1,-1,1,-1,1,-1,1,-1,1,-1,1,-1,1,-1,1,-1,1,-1,1,-1,1,-1,1,-1,1,-1,1,-1,1,-1,1,-1,1,-1,1,-1,1,-1,1,-1,1,-1,1,-1,1,-1,1,-1,1,-1,1,-1,1,-1,1,-1,1,-1,1,-1,1,-1,1,-1,1,-1,1,-1,1,-1,1,-1,1,-1,1,-1,1,-1,1,-1,1,-1,1,-1,1,-1,1,-1,1,-1,1,-1,1,-1,1,-1,1,-1,1,-1,1,-1,1,-1,1,-1,1,-1,1,-1,1,-1,1,-1,1,-1,1,-1,1,-1,1,-1,1,-1,1,-1,1,-1,1,-1,1,-1,1,-1,1,-1,1,-1,1,-1,1,-1,1,-1,1,-1,1,-1,1,-1,1,-1,1,-1,1,-1,1,-1,1,-1,1,-1,1,-1,1,-1,1,-1,1,-1,1,-1,1,-1,1,-1,1,-1,1,-1,1,-1,1,-1,1,-1,1,-1,1,-1,1,-1,1,-1,1,-1,1,-1,1,-1,1,-1,1,-1,1,-1,1,-1,1,-1,1,-1,1,-1,1,-1,1,-1,1,-1,1,-1,1,-1,1,-1,1,-1,1,-1,1,-1,1,-1,1,-1,1,-1,1,-1,1,-1,1,-1,1,-1,1,-1,1,-1,1,-1,1,-1,1,-1,1,-1,1,-1,1,-1,1,-1,1,-1,1,-1,1,-1,1,-1,1,-1,1,-1,1,-1,1,-1,1,-1,1,-1,1,-1,1,-1,1,-1,1,-1,1,-1,1,-1,1,-1,1,-1,1,-1,1,-1,1,-1,1,-1,1,-1,1,-1,1,-1,1,-1,1,-1,1,-1,1,-1,1,-1,1,-1,1,-1,1,-1,1,-1,1,-1,1,-1,1,-1,1,-1,1,-1,1,-1,1,-1,1,-1,1,-1,1,-1,1,-1,1,-1,1,-1,1,-1,1,-1,1,-1,1,-1,1,-1,1,-1,1,-1,1,-1,1,-1,1,-1,1,-1,1,-1,1,-1,1,-1,1,-1,1,-1,1,-1,1,-1,1,-1,1,-1,1,-1,1,-1,1,-1,1,-1,1,-1,1,-1,1,-1,1,-1,1,-1,1,-1,1,-1,1,-1,1,-1,1,-1,1,-1,1,-1,1,-1,1,-1,1,-1,1,-1,1,-1,1,-1,1,-1,1,-1,1,-1,1,-1,1,-1,1,-1,1,-1,1,-1,1,-1,1,-1,1,-1,1,-1,1,-1,1,-1,1,-1,1,-1,1,-1,1,-1,1,-1,1,-1,1,-1,1,-1,1,-1,1,-1,1,-1,1,-1,1,-1,1,-1,1,-1,1,-1,1,-1,1,-1,1,-1,1,-1,1,-1,1,-1,1,-1,1,-1,1,-1,1,-1,1,-1,1,-1,1,-1,1,-1,1,-1,1,-1,1,-1,1,-1,1,-1,1,-1,1,-1,1,-1,1,-1,1,-1,1,-1,1,-1,1,-1,1,-1,1,-1,1,-1,1,-1,1,-1,1,-1,1,-1,1,-1,1,-1,1,-1,1,-1,1,-1,1,-1,1,-1,1,-1,1,-1,1,-1,1,-1,1,-1,1,-1,1,-1,1,-1,1,-1,1,-1,1,-1,1,-1,1,-1,1,-1,1,-1,1,-1,1,-1,1,-1,1,-1,1,-1,1,-1,1,-1,1,-1,1,-1,1,-1,1,-1,1,-1,1,-1,1,-1,1,-1,1,-1,1,-1,1,-1,1,-1,1,-1,1,-1,1,-1,1,-1,1,-1,1,-1,1,-1,1,-1,1,-1,1,-1,1,-1,1,-1,1,-1,1,-1,1,-1,1,-1,1,-1,1,-1,1,-1,1,-1,1,-1,1,-1,1,-1,1,-1,1,-1,1,-1,1,-1,1,-1,1,-1,1,-1,1,-1,1,-1,1,-1,1,-1,1,-1,1,-1,1,-1,1,-1,1,-1,1,-1,1,-1,1,-1,1,-1,1,-1,1,-1,1,-1,1,-1,1,-1,1,-1,1,-1,1,-1,1,-1,1,-1,1,-1,1,-1,1,-1,1,-1,1,-1,1,-1,1,-1,1,-1,1,-1,1,-1,1,-1,1,-1,1,-1,1,-1,1,-1,1,-1,1,-1,1,-1,1,-1,1,-1,1,-1,1,-1,1,-1,1,-1,1,-1,1,-1,1,-1,1,-1,1,-1,1,-1,1,-1,1,-1,1,-1,1,-1,1,-1,1,-1,1,-1,1,-1,1,-1,1,-1,1,-1,1,-1,1,-1,1,-1,1,-1,1,-1,1,-1,1,-1,1,-1,1,-1,1,-1,1,-1,1,-1,1,-1,1,-1,1,-1,1,-1,1,-1,1,-1,1,-1,1,-1,1,-1,1,-1,1,-1,1,-1,1,-1,1,-1,1,-1,1,-1,1,-1,1,-1,1,-1,1,-1,1,-1,1,-1,1,-1,1,-1,1,-1,1,-1,1,-1,1,-1,1,-1,1,-1,1,-1,1,-1,1,-1,1,-1,1,-1,1,-1,1,-1,1,-1,1,-1,1,-1,1,-1,1,-1,1,-1,1,-1,1,-1,1,-1,1,-1,1,-1,1,-1,1,-1,1,-1,1,-1,1,-1,1,-1,1,-1,1,-1,1,-1,1,-1,1,-1,1,-1,1,-1,1,-1,1,-1,1,-1,1,-1,1,-1,1,-1,1,-1,1,-1,1,-1,1,-1,1,-1,1,-1,1,-1,1,-1,1,-1,1,-1,1,-1,1,-1,1,-1,1,-1,1,-1,1,-1,1,-1,1,-1,1,-1,1,-1,1,-1,1,-1,1,-1,1,-1,1,-1,1,-1,1,-1,1,-1,1,-1,1,-1,1,-1,1,-1,1,-1,1,-1,1,-1,1,-1,1,-1,1,-1,1,-1,1,-1,1,-1,1,-1,1,-1,1,-1,1,-1,1,-1,1,-1,1,-1,1,-1,1,-1,1,-1,1,-1,1,-1,1,-1,1,-1,1,-1,1,-1,1,-1,1,-1,1,-1,1,-1,1,-1,1,-1,1,-1,1,-1,1,-1,1,-1,1,-1,1,-1,1,-1,1,-1,1,-1,1,-1,1,-1,1,-1,1,-1,1,-1,1,-1,1,-1,1,-1,1,-1,1,-1,1,-1,1,-1,1,-1,1,-1,1,-1,1,-1,1,-1,1,-1,1,-1,1,-1,1,-1,1,-1,1,-1,1,-1,1,-1,1,-1,1,-1,1,-1,1,-1,1,-1,1,-1,1,-1,1,-1,1,-1,1,-1,1,-1,1,-1,1,-1,1,-1,1,-1,1,-1,1,-1,1,-1,1,-1,1,-1,1,-1,1,-1,1,-1,1,-1,1,-1,1,-1,1,-1,1,-1,1,-1,1,-1,1,-1,1,-1,1,-1,1,-1,1,-1,1,-1,1,-1,1,-1,1,-1,1,-1,1,-1,1,-1,1,-1,1,-1,1,-1,1,-1,1,-1,1,-1,1,-1,1,-1,1,-1,1,-1,1,-1,1,-1,1,-1,1,-1,1,-1,1,-1,1,-1,1,-1,1,-1,1,-1,1,-1,1,-1,1,-1,1,-1,1,-1,1,-1,1,-1,1,-1,1,-1,1,-1,1,-1,1,-1,1,-1,1,-1,1,-1,1,-1,1,-1,1,-1,1,-1,1,-1,1,-1,1,-1,1,-1,1,-1,1,-1,1,-1,1,-1,1,-1,1,-1,1,-1,1,-1,1,-1,1,-1,1,-1,1,-1,1,-1,1,-1,1,-1,1,-1,1,-1,1,-1,1,-1,1,-1,1,-1,1,-1,1,-1,1,-1,1,-1,1,-1,1,-1,1,-1,1,-1,1,-1,1,-1,1,-1,1,-1,1,-1,1,-1,1,-1,1,-1,1,-1,1,-1,1,-1,1,-1,1,-1,1,-1,1,-1,1,-1,1,-1,1,-1,1,-1,1,-1,1,-1,1,-1,1,-1,1,-1,1,-1,1,-1,1,-1,1,-1,1,-1,1,-1,1,-1,1,-1,1,-1,1,-1,1,-1,1,-1,1,-1,1,-1,1,-1,1,-1,1,-1,1,-1,1,-1,1,-1,1,-1,1,-1,1,-1,1,-1,1,-1,1,-1,1,-1,1,-1,1,-1,1,-1,1,-1,1,-1,1,-1,1,-1,1,-1,1,-1,1,-1,1,-1,1,-1,1,-1,1,-1,1,-1,1,-1,1,-1,1,-1,1,-1,1,-1,1,-1,1,-1,1,-1,1,-1,1,-1,1,-1,1,-1,1,-1,1,-1,1,-1,1,-1,1,-1,1,-1,1,-1,1,-1,1,-1,1,-1,1,-1,1,-1,1,-1,1,-1,1,-1,1,-1,1,-1,1,-1,1,-1,1,-1,1,-1,1,-1,1,-1,1,-1,1,-1,1,-1,1,-1,1,-1,1,-1,1,-1,1,-1,1,-1,1,-1,1,-1,1,-1,1,-1,1,-1,1,-1,1,-1,1,-1,1,-1,1,-1,1,-1,1,-1,1,-1,1,-1,1,-1,1,-1,1,-1,1,-1,1,-1,1,-1,1,-1,1,-1,1,-1,1,-1,1,-1,1,-1,1,-1,1,-1,1,-1,1,-1,1,-1,1,-1,1,-1,1,-1,1,-1,1,-1,1,-1,1,-1,1,-1,1,-1,1,-1,1,-1,1,-1,1,-1,1,-1,1,-1,1,-1,1,-1,1,-1,1,-1,1,-1,1,-1,1,-1,1,-1,1,-1,1,-1,1,-1,1,-1,1,-1,1,-1,1,-1,1,-1,1,-1,1,-1,1,-1,1,-1,1,-1,1,-1,1,-1,1,-1,1,-1,1,-1,1,-1,1,-1,1,-1,1,-1,1,-1,1,-1,1,-1,1,-1,1,-1,1,-1,1,-1,1,-1,1,-1,1,-1,1,-1,1,-1,1,-1,1,-1,1,-1,1,-1,1,-1,1,-1,1,-1,1,-1,1,-1,1,-1,1,-1,1,-1,1,-1,1,-1,1,-1,1,-1,1,-1,1,-1,1,-1,1,-1,1,-1,1,-1,1,-1,1,-1,1,-1,1,-1,1,-1,1,-1,1,-1,1,-1,1,-1,1,-1,1,-1,1,-1,1,-1,1,-1,1,-1,1,-1,1,-1,1,-1,1,-1,1,-1,1,-1,1,-1,1,-1,1,-1,1,-1,1,-1,1,-1,1,-1,1,-1,1,-1,1,-1,1,-1,1,-1,1,-1,1,-1,1,-1,1,-1,1,-1,1,-1,1,-1,1,-1,1,-1,1,-1,1,-1,1,-1,1,-1,1,-1,1,-1,1,-1,1,-1,1,-1,1,-1,1,-1,1,-1,1,-1,1,-1,1,-1,1,-1,1,-1,1,-1,1,-1,1,-1,1,-1,1,-1,1,-1,1,-1,1,-1,1,-1,1,-1,1,-1,1,-1,1,-1,1,-1,1,-1,1,-1,1,-1,1,-1,1,-1,1,-1,1,-1,1,-1,1,-1,1,-1,1,-1,1,-1,1,-1,1,-1,1,-1,1,-1,1,-1,1,-1,1,-1,1,-1,1,-1,1,-1,1,-1,1,-1,1,-1,1,-1,1,-1,1,-1,1,-1,1,-1,1,-1,1,-1,1,-1,1,-1,1,-1,1,-1,1,-1,1,-1,1,-1,1,-1,1,-1,1,-1,1,-1,1,-1,1,-1,1,-1,1,-1,1,-1,1,-1,1,-1,1,-1,1,-1,1,-1,1,-1,1,-1,1,-1,1,-1,1,-1,1,-1,1,-1,1,-1,1,-1,1,-1,1,-1,1,-1,1,-1,1,-1,1,-1,1,-1,1,-1,1,-1,1,-1,1,-1,1,-1,1,-1,1,-1,1,-1,1,-1,1,-1,1,-1,1,-1,1,-1,1,-1,1,-1,1,-1,1,-1,1,-1,1,-1,1,-1,1,-1,1,-1,1,-1,1,-1,1,-1,1,-1,1,-1,1,-1,1,-1,1,-1,1,-1,1,-1,1,-1,1,-1,1,-1,1,-1,1,-1,1,-1,1,-1,1,-1,1,-1,1,-1,1,-1,1,-1,1,-1,1,-1,1,-1,1,-1,1,-1,1,-1,1,-1,1,-1,1,-1,1,-1,1,-1,1,-1,1,-1,1,-1,1,-1,1,-1,1,-1,1,-1,1,-1,1,-1,1,-1,1,-1,1,-1,1,-1,1,-1,1,-1,1,-1,1,-1,1,-1,1,-1,1,-1,1,-1,1,-1,1,-1,1,-1,1,-1,1,-1,1,-1,1,-1,1,-1,1,-1,1,-1,1,-1,1,-1,1,-1,1,-1,1,-1,1,-1,1,-1,1,-1,1,-1,1,-1,1,-1,1,-1,1,-1,1,-1,1,-1,1,-1,1,-1,1,-1,1,-1,1,-1,1,-1,1,-1,1,-1,1,-1,1,-1,1,-1,1,-1,1,-1,1,-1,1,-1,1,-1,1,-1,1,-1,1,-1,1,-1,1,-1,1,-1,1,-1,1,-1,1,-1,1,-1,1,-1,1,-1,1,-1,1,-1,1,-1,1,-1,1,-1,1,-1,1,-1,1,-1,1,-1,1,-1,1,-1,1,-1,1,-1,1,-1,1,-1,1,-1,1,-1,1,-1,1,-1,1,-1,1,-1,1,-1,1,-1,1,-1,1,-1,1,-1,1,-1,1,-1,1,-1,1,-1,1,-1,1,-1,1,-1,1,-1,1,-1,1,-1,1,-1,1,-1,1,-1,1,-1,1,-1,1,-1,1,-1,1,-1,1,-1,1,-1,1,-1,1,-1,1,-1,1,-1,1,-1,1,-1,1,-1,1,-1,1,-1,1,-1,1,-1,1,-1,1,-1,1,-1,1,-1,1,-1,1,-1,1,-1,1,-1,1,-1,1,-1,1,-1,1,-1,1,-1,1,-1,1,-1,1,-1,1,-1,1,-1,1,-1,1,-1,1,-1,1,-1,1,-1,1,-1,1,-1,1,-1,1,-1,1,-1,1,-1,1,-1,1,-1,1,-1,1,-1,1,-1,1,-1,1,-1,1,-1,1,-1,1,-1,1,-1,1,-1,1,-1,1,-1,1,-1,1,-1,1,-1,1,-1,1,-1,1,-1,1,-1,1,-1,1,-1,1,-1,1,-1,1,-1,1,-1,1,-1,1,-1,1,-1,1,-1,1,-1,1,-1,1,-1,1,-1,1,-1,1,-1,1,-1,1,-1,1,-1,1,-1,1,-1,1,-1,1,-1,1,-1,1,-1,1,-1,1,-1,1,-1,1,-1,1,-1,1,-1,1,-1,1,-1,1,-1,1,-1,1,-1,1,-1,1,-1,1,-1,1,-1,1,-1,1,-1,1,-1,1,-1,1,-1,1,-1,1,-1,1,-1,1,-1,1,-1,1,-1,1,-1,1,-1,1,-1,1,-1,1,-1,1,-1,1,-1,1,-1,1,-1,1,-1,1,-1,1,-1,1,-1,1,-1,1,-1,1,-1,1,-1,1,-1,1,-1,1,-1,1,-1,1,-1,1,-1,1,-1,1,-1,1,-1,1,-1,1,-1,1,-1,1,-1,1,-1,1,-1,1,-1,1,-1,1,-1,1,-1,1,-1,1,-1,1,-1,1,-1,1,-1,1,-1,1,-1,1,-1,1,-1,1,-1,1,-1,1,-1,1,-1,1,-1,1,-1,1,-1,1,-1,1,-1,1,-1,1,-1,1,-1,1,-1,1,-1,1,-1,1,-1,1,-1,1,-1,1,-1,1,-1,1,-1,1,-1,1,-1,1,-1,1,-1,1,-1,1,-1,1,-1,1,-1,1,-1,1,-1,1,-1,1,-1,1,-1,1,-1,1,-1,1,-1,1,-1,1,-1,1,-1,1,-1,1,-1,1,-1,1,-1,1,-1,1,-1,1,-1,1,-1,1,-1,1,-1,1,-1,1,-1,1,-1,1,-1,1,-1,1,-1,1,-1,1,-1,1,-1,1,-1,1,-1,1,-1,1,-1,1,-1,1,-1,1,-1,1,-1,1,-1,1,-1,1,-1,1,-1,1,-1,1,-1,1,-1,1,-1,1,-1,1,-1,1,-1,1,-1,1,-1,1,-1,1,-1,1,-1,1,-1,1,-1,1,-1,1,-1,1,-1,1,-1,1,-1,1,-1,1,-1,1,-1,1,-1,1,-1,1,-1,1,-1,1,-1,1,-1,1,-1,1,-1,1,-1,1,-1,1,-1,1,-1,1,-1,1,-1,1,-1,1,-1,1,-1,1,-1,1,-1,1,-1,1,-1,1,-1,1,-1,1,-1,1,-1,1,-1,1,-1,1,-1,1,-1,1,-1,1,-1,1,-1,1,-1,1,-1,1,-1,1,-1,1,-1,1,-1,1,-1,1,-1,1,-1,1,-1,1,-1,1,-1,1,-1,1,-1,1,-1,1,-1,1,-1,1,-1,1,-1,1,-1,1,-1,1,-1,1,-1,1,-1,1,-1,1,-1,1,-1,1,-1,1,-1,1,-1,1,-1,1,-1,1,-1,1,-1,1,-1,1,-1,1,-1,1,-1,1,-1,1,-1,1,-1,1,-1,1,-1,1,-1,1,-1,1,-1,1,-1,1,-1,1,-1,1,-1,1,-1,1,-1,1,-1,1,-1,1,-1,1,-1,1,-1,1,-1,1,-1,1,-1,1,-1,1,-1,1,-1,1,-1,1,-1,1,-1,1,-1,1,-1,1,-1,1,-1,1,-1,1,-1,1,-1,1,-1,1,-1,1,-1,1,-1,1,-1,1,-1,1,-1,1,-1,1,-1,1,-1,1,-1,1,-1,1,-1,1,-1,1,-1,1,-1,1,-1,1,-1,1,-1,1,-1,1,-1,1,-1,1,-1,1,-1,1,-1,1,-1,1,-1,1,-1,1,-1,1,-1,1,-1,1,-1,1,-1,1,-1,1,-1,1,-1,1,-1,1,-1,1,-1,1,-1,1,-1,1,-1,1,-1,1,-1,1,-1,1,-1,1,-1,1,-1,1,-1,1,-1,1,-1,1,-1,1,-1,1,-1,1,-1,1,-1,1,-1,1,-1,1,-1,1,-1,1,-1,1,-1,1,-1,1,-1,1,-1,1,-1,1,-1,1,-1,1,-1,1,-1,1,-1,1,-1,1,-1,1,-1,1,-1,1,-1,1,-1,1,-1,1,-1,1,-1,1,-1,1,-1,1,-1,1,-1,1,-1,1,-1,1,-1,1,-1,1,-1,1,-1,1,-1,1,-1,1,-1,1,-1,1,-1,1,-1,1,-1,1,-1,1,-1,1,-1,1,-1,1,-1,1,-1,1,-1,1,-1,1,-1,1,-1,1,-1,1,-1,1,-1,1,-1,1,-1,1,-1,1,-1,1,-1,1,-1,1,-1,1,-1,1,-1,1,-1,1,-1,1,-1,1,-1,1,-1,1,-1,1,-1,1,-1,1,-1,1,-1,1,-1,1,-1,1,-1,1,-1,1,-1,1,-1,1,-1,1,-1,1,-1,1,-1,1,-1,1,-1,1,-1,1,-1,1,-1,1,-1,1,-1,1,-1,1,-1,1,-1,1,-1,1,-1,1,-1,1,-1,1,-1,1,-1,1,-1,1,-1,1,-1,1,-1,1,-1,1,-1,1,-1,1,-1,1,-1,1,-1,1,-1,1,-1,1,-1,1,-1,1,-1,1,-1,1,-1,1,-1,1,-1,1,-1,1,-1,1,-1,1,-1,1,-1,1,-1,1,-1,1,-1,1,-1,1,-1,1,-1,1,-1,1,-1,1,-1,1,-1,1,-1,1,-1,1,-1,1,-1,1,-1,1,-1,1,-1,1,-1,1,-1,1,-1,1,-1,1,-1,1,-1,1,-1,1,-1,1,-1,1,-1,1,-1,1,-1,1,-1,1,-1,1,-1,1,-1,1,-1,1,-1,1,-1,1,-1,1,-1,1,-1,1,-1,1,-1,1,-1,1,-1,1,-1,1,-1,1,-1,1,-1,1,-1,1,-1,1,-1,1,-1,1,-1,1,-1,1,-1,1,-1,1,-1,1,-1,1,-1,1,-1,1,-1,1,-1,1,-1,1,-1,1,-1,1,-1,1,-1,1,-1,1,-1,1,-1,1,-1,1,-1,1,-1,1,-1,1,-1,1,-1,1,-1,1,-1,1,-1,1,-1,1,-1,1,-1,1,-1,1,-1,1,-1,1,-1,1,-1,1,-1,1,-1,1,-1,1,-1,1,-1,1,-1,1,-1,1,-1,1,-1,1,-1,1,-1,1,-1,1,-1,1,-1,1,-1,1,-1,1,-1,1,-1,1,-1,1,-1,1,-1,1,-1,1,-1,1,-1,1,-1,1,-1,1,-1,1,-1,1,-1,1,-1,1,-1,1,-1,1,-1,1,-1,1,-1,1,-1,1,-1,1,-1,1,-1,1,-1,1,-1,1,-1,1,-1,1,-1,1,-1,1,-1,1,-1,1,-1,1,-1,1,-1,1,-1,1,-1,1,-1,1,-1,1,-1,1,-1,1,-1,1,-1,1,-1,1,-1,1,-1,1,-1,1,-1,1,-1,1,-1,1,-1,1,-1,1,-1,1,-1,1,-1,1,-1,1,-1,1,-1,1,-1,1,-1,1,-1,1,-1,1,-1,1,-1,1,-1,1,-1,1,-1,1,-1,1,-1,1,-1,1,-1,1,-1,1,-1,1,-1,1,-1,1,-1,1,-1,1,-1,1,-1,1,-1,1,-1,1,-1,1,-1,1,-1,1,-1,1,-1,1,-1,1,-1,1,-1,1,-1,1,-1,1,-1,1,-1,1,-1,1,-1,1,-1,1,-1,1,-1,1,-1,1,-1,1,-1,1,-1,1,-1,1,-1,1,-1,1,-1,1,-1,1,-1,1,-1,1,-1,1,-1,1,-1,1,-1,1,-1,1,-1,1,-1,1,-1,1,-1,1,-1,1,-1,1,-1,1,-1,1,-1,1,-1,1,-1,1,-1,1,-1,1,-1,1,-1,1,-1,1,-1,1,-1,1,-1,1,-1,1,-1,1,-1,1,-1,1,-1,1,-1,1,-1,1,-1,1,-1,1,-1,1,-1,1,-1,1,-1,1,-1,1,-1,1,-1,1,-1,1,-1,1,-1,1,-1,1,-1,1,-1,1,-1,1,-1,1,-1,1,-1,1,-1,1,-1,1,-1,1,-1,1,-1,1,-1,1,-1,1,-1,1,-1,1,-1,1,-1,1,-1,1,-1,1,-1,1,-1,1,-1,1,-1,1,-1,1,-1,1,-1,1,-1,1,-1,1,-1,1,-1,1,-1,1,-1,1,-1,1,-1,1,-1,1,-1,1,-1,1,-1,1,-1,1,-1,1,-1,1,-1,1,-1,1,-1,1,-1,1,-1,1,-1,1,-1,1,-1,1,-1,1,-1,1,-1,1,-1,1,-1,1,-1,1,-1,1,-1,1,-1,1,-1,1,-1,1,-1,1,-1,1,-1,1,-1,1,-1,1,-1,1,-1,1,-1,1,-1,1,-1,1,-1,1,-1,1,-1,1,-1,1,-1,1,-1,1,-1,1,-1,1,-1,1,-1,1,-1,1,-1,1,-1,1,-1,1,-1,1,-1,1,-1,1,-1,1,-1,1,-1,1,-1,1,-1,1,-1,1,-1,1,-1,1,-1,1,-1,1,-1,1,-1,1,-1,1,-1,1,-1,1,-1,1,-1,1,-1,1,-1,1,-1,1,-1,1,-1,1,-1,1,-1,1,-1,1,-1,1,-1,1,-1,1,-1,1,-1,1,-1,1,-1,1,-1,1,-1,1,-1,1,-1,1,-1,1,-1,1,-1,1,-1,1,-1,1,-1,1,-1,1,-1,1,-1,1,-1,1,-1,1,-1,1,-1,1,-1,1,-1,1,-1,1,-1,1,-1,1,-1,1,-1,1,-1,1,-1,1,-1,1,-1,1,-1,1,-1,1,-1,1,-1,1,-1,1,-1,1,-1,1,-1,1,-1,1,-1,1,-1,1,-1,1,-1,1,-1,1,-1,1,-1,1,-1,1,-1,1,-1,1,-1,1,-1,1,-1,1,-1,1,-1,1,-1,1,-1,1,-1,1,-1,1,-1,1,-1,1,-1,1,-1,1,-1,1,-1,1,-1,1,-1,1,-1,1,-1,1,-1,1,-1,1,-1,1,-1,1,-1,1,-1,1,-1,1,-1,1,-1,1,-1,1,-1,1,-1,1,-1,1,-1,1,-1,1,-1,1,-1,1,-1,1,-1,1,-1,1,-1,1,-1,1,-1,1,-1,1,-1,1,-1,1,-1,1,-1,1,-1,1,-1,1,-1,1,-1,1,-1,1,-1,1,-1,1,-1,1,-1,1,-1,1,-1,1,-1,1,-1,1,-1,1,-1,1,-1,1,-1,1,-1,1,-1,1,-1,1,-1,1,-1,1,-1,1,-1,1,-1,1,-1,1,-1,1,-1,1,-1,1,-1,1,-1,1,-1,1,-1,1,-1,1,-1,1,-1,1,-1,1,-1,1,-1,1,-1,1,-1,1,-1,1,-1,1,-1,1,-1,1,-1,1,-1,1,-1,1,-1,1,-1,1,-1,1,-1,1,-1,1,-1,1,-1,1,-1,1,-1,1,-1,1,-1,1,-1,1,-1,1,-1,1,-1,1,-1,1,-1,1,-1,1,-1,1,-1,1,-1,1,-1,1,-1,1,-1,1,-1,1,-1,1,-1,1,-1,1,-1,1,-1,1,-1,1,-1,1,-1,1,-1,1,-1,1,-1,1,-1,1,-1,1,-1,1,-1,1,-1,1,-1,1,-1,1,-1,1,-1,1,-1,1,-1,1,-1,1,-1,1,-1,1,-1,1,-1,1,-1,1,-1,1,-1,1,-1,1,-1,1,-1,1,-1,1,-1,1,-1,1,-1,1,-1,1,-1,1,-1,1,-1,1,-1,1,-1,1,-1,1,-1,1,-1,1,-1,1,-1,1,-1,1,-1,1,-1,1,-1,1,-1,1,-1,1,-1,1,-1,1,-1,1,-1,1,-1,1,-1,1,-1,1,-1,1,-1,1,-1,1,-1,1,-1,1,-1,1,-1,1,-1,1,-1,1,-1,1,-1,1,-1,1,-1,1,-1,1,-1,1,-1,1,-1,1,-1,1,-1,1,-1,1,-1,1,-1,1,-1,1,-1,1,-1,1,-1,1,-1,1,-1,1,-1,1,-1,1,-1,1,-1,1,-1,1,-1,1,-1,1,-1,1,-1,1,-1,1,-1,1,-1,1,-1,1,-1,1,-1,1,-1,1,-1,1,-1,1,-1,1,-1,1,-1,1,-1,1,-1,1,-1,1,-1,1,-1,1,-1,1,-1,1,-1,1,-1,1,-1,1,-1,1,-1,1,-1,1,-1,1,-1,1,-1,1,-1,1,-1,1,-1,1,-1,1,-1,1,-1,1,-1,1,-1,1,-1,1,-1,1,-1,1,-1,1,-1,1,-1,1,-1,1,-1,1,-1,1,-1,1,-1,1,-1,1,-1,1,-1,1,-1,1,-1,1,-1,1,-1,1,-1,1,-1,1,-1,1,-1,1,-1,1,-1,1,-1,1,-1,1,-1,1,-1,1,-1,1,-1,1,-1,1,-1,1,-1,1,-1,1,-1,1,-1,1,-1,1,-1,1,-1,1,-1,1,-1,1,-1,1,-1,1,-1,1,-1,1,-1,1,-1,1,-1,1,-1,1,-1,1,-1,1,-1,1,-1,1,-1,1,-1,1,-1,1,-1,1,-1,1,-1,1,-1,1,-1,1,-1,1,-1,1,-1,1,-1,1,-1,1,-1,1,-1,1,-1,1,-1,1,-1,1,-1,1,-1,1,-1,1,-1,1,-1,1,-1,1,-1,1,-1,1,-1,1,-1,1,-1,1,-1,1,-1,1,-1,1,-1,1,-1,1,-1,1,-1,1,-1,1,-1,1,-1,1,-1,1,-1,1,-1,1,-1,1,-1,1,-1,1,-1,1,-1,1,-1,1,-1,1,-1,1,-1,1,-1,1,-1,1,-1,1,-1,1,-1,1,-1,1,-1,1,-1,1,-1,1,-1,1,-1,1,-1,1,-1,1,-1,1,-1,1,-1,1,-1,1,-1,1,-1,1,-1,1,-1,1,-1,1,-1,1,-1,1,-1,1,-1,1,-1,1,-1,1,-1,1,-1,1,-1,1,-1,1,-1,1,-1,1,-1,1,-1,1,-1,1,-1,1,-1,1,-1,1,-1,1,-1,1,-1,1,-1,1,-1,1,-1,1,-1,1,-1,1,-1,1,-1,1,-1,1,-1,1,-1,1,-1,1,-1,1,-1,1,-1,1,-1,1,-1,1,-1,1,-1,1,-1,1,-1,1,-1,1,-1,1,-1,1,-1,1,-1,1,-1,1,-1,1,-1,1,-1,1,-1,1,-1,1,-1,1,-1,1,-1,1,-1,1,-1,1,-1,1,-1,1,-1,1,-1,1,-1,1,-1,1,-1,1,-1,1,-1,1,-1,1,-1,1,-1,1,-1,1,-1,1,-1,1,-1,1,-1,1,-1,1,-1,1,-1,1,-1,1,-1,1,-1,1,-1,1,-1,1,-1,1,-1,1,-1,1,-1,1,-1,1,-1,1,-1,1,-1,1,-1,1,-1,1,-1,1,-1,1,-1,1,-1,1,-1,1,-1,1,-1,1,-1,1,-1,1,-1,1,-1,1,-1,1,-1,1,-1,1,-1,1,-1,1,-1,1,-1,1,-1,1,-1,1,-1,1,-1,1,-1,1,-1,1,-1,1,-1,1,-1,1,-1,1,-1,1,-1,1,-1,1,-1,1,-1,1,-1,1,-1,1,-1,1,-1,1,-1,1,-1,1,-1,1,-1,1,-1,1,-1,1,-1,1,-1,1,-1,1,-1,1,-1,1,-1,1,-1,1,-1,1,-1,1,-1,1,-1,1,-1,1,-1,1,-1,1,-1,1,-1,1,-1,1,-1,1,-1,1,-1,1,-1,1,-1,1,-1,1,-1,1,-1,1,-1,1,-1,1,-1,1,-1,1,-1,1,-1,1,-1,1,-1,1,-1,1,-1,1,-1,1,-1,1,-1,1,-1,1,-1,1,-1,1,-1,1,-1,1,-1,1,-1,1,-1,1,-1,1,-1,1,-1,1,-1,1,-1,1,-1,1,-1,1,-1,1,-1,1,-1,1,-1,1,-1,1,-1,1,-1,1,-1,1,-1,1,-1,1,-1,1,-1,1,-1,1,-1,1,-1,1,-1,1,-1,1,-1,1,-1,1,-1,1,-1,1,-1,1,-1,1,-1,1,-1,1,-1,1,-1,1,-1,1,-1,1,-1,1,-1,1,-1,1,-1,1,-1,1,-1,1,-1,1,-1,1,-1,1,-1,1,-1,1,-1,1,-1,1,-1,1,-1,1,-1,1,-1,1,-1,1,-1,1,-1,1,-1,1,-1,1,-1,1,-1,1,-1,1,-1,1,-1,1,-1,1,-1,1,-1,1,-1,1,-1,1,-1,1,-1,1,-1,1,-1,1,-1,1,-1,1,-1,1,-1,1,-1,1,-1,1,-1,1,-1,1,-1,1,-1,1,-1,1,-1,1,-1,1,-1,1,-1,1,-1,1,-1,1,-1,1,-1,1,-1,1,-1,1,-1,1,-1,1,-1,1,-1,1,-1,1,-1,1,-1,1,-1,1,-1,1,-1,1,-1,1,-1,1,-1,1,-1,1,-1,1,-1,1,-1,1,-1,1,-1,1,-1,1,-1,1,-1,1,-1,1,-1,1,-1,1,-1,1,-1,1,-1,1,-1,1,-1,1,-1,1,-1,1,-1,1,-1,1,-1,1,-1,1,-1,1,-1,1,-1,1,-1,1,-1,1,-1,1,-1,1,-1,1,-1,1,-1,1,-1,1,-1,1,-1,1,-1,1,-1,1,-1,1,-1,1,-1,1,-1,1,-1,1,-1,1,-1,1,-1,1,-1,1,-1,1,-1,1,-1,1,-1,1,-1,1,-1,1,-1,1,-1,1,-1,1,-1,1,-1,1,-1,1,-1,1,-1,1,-1,1,-1,1,-1,1,-1,1,-1,1,-1,1,-1,1,-1,1,-1,1,-1,1,-1,1,-1,1,-1,1,-1,1,-1,1,-1,1,-1,1,-1,1,-1,1,-1,1,-1,1,-1,1,-1,1,-1,1,-1,1,-1,1,-1,1,-1,1,-1,1,-1,1,-1,1,-1,1,-1,1,-1,1,-1,1,-1,1,-1,1,-1,1,-1,1,-1,1,-1,1,-1,1,-1,1,-1,1,-1,1,-1,1,-1,1,-1,1,-1,1,-1,1,-1,1,-1,1,-1,1,-1,1,-1,1,-1,1,-1,1,-1,1,-1,1,-1,1,-1,1,-1,1,-1,1,-1,1,-1,1,-1,1,-1,1,-1,1,-1,1,-1,1,-1,1,-1,1,-1,1,-1,1,-1,1,-1,1,-1,1,-1,1,-1,1,-1,1,-1,1,-1,1,-1,1,-1,1,-1,1,-1,1,-1,1,-1,1,-1,1,-1,1,-1,1,-1,1,-1,1,-1,1,-1,1,-1,1,-1,1,-1,1,-1,1
1,-0,-1,0,1,-0,-1,-0,1,-0,-1,0,1,-0,-1,-0,1,-0,-1,0,1,0,-1,0,1,-0,-1,0,1,-0,-1,0,1,0,-1,-0,1,0,-1,0,1,-0,-1,0,1,-0,-1,0,1,-0,-1,-0,1,-0,-1,0,1,-0,-1,0,1,0,-1,0,1,0,-1,0,1,-0,-1,0,1,-0,-1,-0,1,-0,-1,-0,1,-0,-1,0,1,-0,-1,0,1,0,-1,0,1,0,-1,0,1,-0,-1,0,1,-0,-1,0,1,-0,-1,0,1,0,-1,0,1,-0,-1,0,1,0,-1,0,1,-0,-1,-0,1,-0,-1,0,1,-0,-1,-0,1,-0,-1,0,1,0,-1,0,1,-0,-1,0,1,0,-1,0,1,-0,-1,0,1,0,-1,0,1,-0,-1,-0,1,-0,-1,0,1,-0,-1,-0,1,-0,-1,0,1,0,-1,0,1,-0,-1,0,1,0,-1,0,1,-0,-1,-0,1,-0,-1,0,1,-0,-1,-0,1,-0,-1,0,1,-0,-1,0,1,-0,-1,0,1,0,-1,0,1,-0,-1,0,1,-0,-1,0,1,0,-1,0,1,-0,-1,-0,1,-0,-1,0,1,-0,-1,0,1,0,-1,0,1,-0,-1,-0,1,-0,-1,0,1,0,-1,0,1,-0,-1,-0,1,-0,-1,0,1,-0,-1,0,1,0,-1,0,1,-0,-1,-0,1,-0,-1,0,1,0,-1,0,1,-0,-1,-0,1,-0,-1,0,1,-0,-1,0,1,0,-1,0,1,-0,-1,-0,1,-0,-1,0,1,0,-1,0,1,-0,-1,0,1,-0,-1,0,1,-0,-1,0,1,0,-1,0,1,-0,-1,-0,1,-0,-1,0,1,0,-1,0,1,-0,-1,0,1,-0,-1,0,1,-0,-1,0,1,0,-1,0,1,-0,-1,-0,1,-0,-1,0,1,0,-1,0,1,-0,-1,0,1,-0,-1,0,1,-0,-1,0,1,0,-1,0,1,-0,-1,-0,1,-0,-1,0,1,-0,-1,0,1,-0,-1,0,1,-0,-1,-0,1,-0,-1,0,1,0,-1,0,1,-0,-1,-0,1,-0,-1,0,1,-0,-1,0,1,-0,-1,0,1,-0,-1,-0,1,-0,-1,0,1,-0,-1,0,1,-0,-1,-0,1,0,-1,0,1,-0,-1,0,1,-0,-1,-0,1,-0,-1,0,1,-0,-1,0,1,0,-1,-0,1,-0,-1,0,1,-0,-1,0,1,0,-1,-0,1,-0,-1,0,1,-0,-1,-0,1,0,-1,0,1,-0,-1,0,1,-0,-1,-0,1,0,-1,0,1,-0,-1,0,1,-0,-1,-0,1,-0,-1,0,1,-0,-1,0,1,0,-1,-0,1,-0,-1,0,1,-0,-1,0,1,0,-1,0,1,-0,-1,0,1,-0,-1,-0,1,0,-1,0,1,-0,-1,0,1,-0,-1,-0,1,0,-1,0,1,-0,-1,0,1,-0,-1,-0,1,-0,-1,0,1,-0,-1,0,1,0,-1,-0,1,-0,-1,0,1,-0,-1,0,1,0,-1,0,1,-0,-1,0,1,-0,-1,-0,1,0,-1,0,1,-0,-1,0,1,-0,-1,-0,1,-0,-1,0,1,-0,-1,0,1,0,-1,-0,1,-0,-1,0,1,-0,-1,0,1,0,-1,0,1,-0,-1,0,1,-0,-1,0,1,0,-1,0,1,-0,-1,0,1,-0,-1,-0,1,0,-1,0,1,-0,-1,0,1,-0,-1,-0,1,-0,-1,0,1,-0,-1,0,1,0,-1,-0,1,-0,-1,0,1,-0,-1,0,1,0,-1,0,1,-0,-1,0,1,-0,-1,0,1,0,-1,0,1,-0,-1,0,1,-0,-1,-0,1,-0,-1,0,1,-0,-1,0,1,-0,-1,-0,1,-0,-1,0,1,-0,-1,0,1,0,-1,-0,1,-0,-1,0,1,-0,-1,0,1,0,-1,0,1,-0,-1,0,1,-0,-1,0,1,0,-1,0,1,-0,-1,0,1,-0,-1,-0,1,-0,-1,0,1,-0,-1,0,1,-0,-1,-0,1,-0,-1,0,1,-0,-1,0,1,0,-1,0,1,-0,-1,0,1,-0,-1,0,1,0,-1,0,1,-0,-1,0,1,-0,-1,0,1,-0,-1,0,1,-0,-1,0,1,-0,-1,-0,1,-0,-1,0,1,-0,-1,0,1,-0,-1,-0,1,-0,-1,0,1,-0,-1,0,1,0,-1,0,1,-0,-1,0,1,-0,-1,0,1,0,-1,0,1,-0,-1,0,1,-0,-1,-0,1,-0,-1,0,1,0,-1,0,1,-0,-1,0,1,-0,-1,0,1,-0,-1,0,1,-0,-1,-0,1,0,-1,-0,1,-0,-1,0,1,-0,-1,0,1,-0,-1,0,1,-0,-1,0,1,0,-1,-0,1,0,-1,0,1,-0,-1,0,1,-0,-1,0,1,-0,-1,0,1,-0,-1,-0,1,0,-1,-0,1,-0,-1,0,1,-0,-1,0,1,-0,-1,0,1,-0,-1,0,1,0,-1,-0,1,0,-1,-0,1,-0,-1,0,1,-0,-1,0,1,-0,-1,0,1,-0,-1,-0,1,0,-1,-0,1,0,-1,0,1,-0,-1,0,1,-0,-1,0,1,-0,-1,0,1,-0,-1,-0,1,0,-1,-0,1,-0,-1,0,1,-0,-1,0,1,-0,-1,0,1,-0,-1,0,1,0,-1,-0,1,0,-1,0,1,-0,-1,0,1,-0,-1,0,1,-0,-1,0,1,-0,-1,-0,1,0,-1,-0,1,-0,-1,0,1,-0,-1,0,1,-0,-1,0,1,-0,-1,0,1,0,-1,-0,1,0,-1,0,1,-0,-1,0,1,-0,-1,0,1,-0,-1,0,1,-0,-1,-0,1,0,-1,-0,1,-0,-1,0,1,-0,-1,0,1,-0,-1,0,1,-0,-1,0,1,0,-1,-0,1,0,-1,-0,1,-0,-1,0,1,-0,-1,0,1,-0,-1,0,1,-0,-1,0,1,0,-1,-0,1,0,-1,0,1,-0,-1,0,1,-0,-1,0,1,-0,-1,0,1,-0,-1,-0,1,0,-1,-0,1,-0,-1,0,1,-0,-1,0,1,-0,-1,0,1,-0,-1,0,1,0,-1,-0,1,0,-1,0,1,-0,-1,0,1,-0,-1,0,1,-0,-1,0,1,-0,-1,-0,1,0,-1,-0,1,-0,-1,0,1,-0,-1,0,1,-0,-1,0,1,-0,-1,0,1,0,-1,-0,1,0,-1,0,1,-0,-1,0,1,-0,-1,0,1,-0,-1,0,1,-0,-1,0,1,0,-1,-0,1,-0,-1,0,1,-0,-1,0,1,-0,-1,0,1,-0,-1,0,1,-0,-1,-0,1,0,-1,0,1,-0,-1,0,1,-0,-1,0,1,-0,-1,0,1,-0,-1,0,1,0,-1,-0,1,0,-1,0,1,-0,-1,0,1,-0,-1,0,1,-0,-1,0,1,-0,-1,-0,1,0,-1,-0,1,-0,-1,0,1,-0,-1,0,1,-0,-1,0,1,-0,-1,0,1,0,-1,-0,1,0,-1,0,1,-0,-1,0,1,-0,-1,0,1,-0,-1,0,1,-0,-1,-0,1,0,-1,-0,1,-0,-1,0,1,-0,-1,0,1,-0,-1,0,1,-0,-1,0,1,-0,-1,-0,1,0,-1,0,1,-0,-1,0,1,-0,-1,0,1,-0,-1,0,1,-0,-1,0,1,0,-1,-0,1,-0,-1,0,1,-0,-1,0,1,-0,-1,0,1,-0,-1,0,1,-0,-1,-0,1,0,-1,0,1,-0,-1,0,1,-0,-1,0,1,-0,-1,0,1,-0,-1,0,1,0,-1,-0,1,0,-1,0,1,-0,-1,0,1,-0,-1,0,1,-0,-1,0,1,-0,-1,-0,1,0,-1,-0,1,-0,-1,0,1,-0,-1,0,1,-0,-1,0,1,-0,-1,0,1,-0,-1,-0,1,0,-1,0,1,-0,-1,0,1,-0,-1,0,1,-0,-1,0,1,-0,-1,0,1,0,-1,-0,1,-0,-1,0,1,-0,-1,0,1,-0,-1,0,1,-0,-1,0,1,-0,-1,-0,1,0,-1,0,1,-0,-1,0,1,-0,-1,0,1,-0,-1,0,1,-0,-1,0,1,0,-1,-0,1,-0,-1,0,1,-0,-1,0,1,-0,-1,0,1,-0,-1,0,1,-0,-1,-0,1,0,-1,0,1,-0,-1,0,1,-0,-1,0,1,-0,-1,0,1,-0,-1,0,1,0,-1,-0,1,-0,-1,0,1,-0,-1,0,1,-0,-1,0,1,-0,-1,0,1,-0,-1,0,1,0,-1,-0,1,-0,-1,0,1,-0,-1,0,1,-0,-1,0,1,-0,-1,0,1,-0,-1,-0,1,0,-1,0,1,-0,-1,0,1,-0,-1,0,1,-0,-1,0,1,-0,-1,0,1,0,-1,-0,1,-0,-1,0,1,-0,-1,0,1,-0,-1,0,1,-0,-1,0,1,-0,-1,-0,1,0,-1,0,1,-0,-1,0,1,-0,-1,0,1,-0,-1,0,1,-0,-1,0,1,0,-1,-0,1,-0,-1,0,1,-0,-1,0,1,-0,-1,0,1,-0,-1,0,1,-0,-1,0,1,-0,-1,-0,1,-0,-1,-0,1,-0,-1,-0,1,-0,-1,0,1,-0,-1,0,1,-0,-1,0,1,0,-1,0,1,0,-1,0,1,0,-1,0,1,-0,-1,0,1,-0,-1,0,1,-0,-1,-0,1,-0,-1,-0,1,-0,-1,-0,1,-0,-1,0,1,-0,-1,0,1,-0,-1,0,1,0,-1,0,1,0,-1,0,1,0,-1,0,1,-0,-1,0,1,-0,-1,0,1,-0,-1,-0,1,-0,-1,-0,1,-0,-1,-0,1,-0,-1,0,1,-0,-1,0,1,-0,-1,0,1,0,-1,0,1,0,-1,0,1,0,-1,0,1,-0,-1,0,1,-0,-1,0,1,-0,-1,-0,1,-0,-1,-0,1,-0,-1,-0,1,-0,-1,-0,1,-0,-1,0,1,-0,-1,0,1,0,-1,0,1,0,-1,0,1,0,-1,0,1,0,-1,0,1,-0,-1,0,1,-0,-1,-0,1,-0,-1,-0,1,-0,-1,-0,1,-0,-1,-0,1,-0,-1,0,1,-0,-1,0,1,0,-1,0,1,0,-1,0,1,0,-1,0,1,0,-1,0,1,-0,-1,0,1,-0,-1,-0,1,-0,-1,-0,1,-0,-1,-0,1,-0,-1,-0,1,-0,-1,0,1,-0,-1,0,1,-0,-1,0,1,0,-1,0,1,0,-1,0,1,0,-1,0,1,-0,-1,0,1,-0,-1,0,1,-0,-1,-0,1,-0,-1,-0,1,-0,-1,-0,1,-0,-1,0,1,-0,-1,0,1,-0,-1,0,1,0,-1,0,1,0,-1,0,1,0,-1,0,1,-0,-1,0,1,-0,-1,0,1,-0,-1,-0,1,-0,-1,-0,1,-0,-1,-0,1,-0,-1,0,1,-0,-1,0,1,-0,-1,0,1,0,-1,0,1,0,-1,0,1,0,-1,0,1,-0,-1,0,1,-0,-1,0,1,-0,-1,-0,1,-0,-1,-0,1,-0,-1,-0,1,-0,-1,0,1,-0,-1,0,1,-0,-1,0,1,0,-1,0,1,0,-1,0,1,0,-1,0,1,-0,-1,0,1,-0,-1,0,1,-0,-1,-0,1,-0,-1,-0,1,-0,-1,-0,1,-0,-1,0,1,-0,-1,0,1,-0,-1,0,1,0,-1,0,1,0,-1,0,1,0,-1,0,1,-0,-1,0,1,-0,-1,0,1,-0,-1,-0,1,-0,-1,-0,1,-0,-1,-0,1,-0,-1,0,1,-0,-1,0,1,-0,-1,0,1,0,-1,0,1,0,-1,0,1,0,-1,0,1,0,-1,0,1,-0,-1,0,1,-0,-1,0,1,-0,-1,-0,1,-0,-1,-0,1,-0,-1,-0,1,-0,-1,0,1,-0,-1,0,1,-0,-1,0,1,0,-1,0,1,0,-1,0,1,0,-1,0,1,-0,-1,0,1,-0,-1,0,1,-0,-1,-0,1,-0,-1,-0,1,-0,-1,-0,1,-0,-1,0,1,-0,-1,0,1,-0,-1,0,1,0,-1,0,1,0,-1,0,1,0,-1,0,1,-0,-1,0,1,-0,-1,0,1,-0,-1,-0,1,-0,-1,-0,1,-0,-1,-0,1,-0,-1,0,1,-0,-1,0,1,-0,-1,0,1,0,-1,0,1,0,-1,0,1,0,-1,0,1,-0,-1,0,1,-0,-1,0,1,-0,-1,-0,1,-0,-1,-0,1,-0,-1,-0,1,-0,-1,0,1,-0,-1,0,1,-0,-1,0,1,0,-1,0,1,0,-1,0,1,0,-1,0,1,-0,-1,0,1,-0,-1,0,1,-0,-1,-0,1,-0,-1,-0,1,-0,-1,-0,1,-0,-1,0,1,-0,-1,0,1,-0,-1,0,1,0,-1,0,1,0,-1,0,1,0,-1,0,1,-0,-1,0,1,-0,-1,0,1,-0,-1,-0,1,-0,-1,-0,1,-0,-1,-0,1,-0,-1,0,1,-0,-1,0,1,-0,-1,0,1,0,-1,0,1,0,-1,0,1,0,-1,0,1,-0,-1,0,1,-0,-1,0,1,-0,-1,0,1,-0,-1,-0,1,-0,-1,-0,1,-0,-1,0,1,-0,-1,0,1,-0,-1,0,1,-0,-1,0,1,0,-1,0,1,0,-1,0,1,-0,-1,0,1,-0,-1,0,1,-0,-1,0,1,-0,-1,-0,1,-0,-1,-0,1,-0,-1,0,1,-0,-1,0,1,-0,-1,0,1,-0,-1,0,1,0,-1,0,1,0,-1,0,1,0,-1,0,1,-0,-1,0,1,-0,-1,0,1,-0,-1,-0,1,-0,-1,-0,1,-0,-1,-0,1,-0,-1,0,1,-0,-1,0,1,-0,-1,0,1,0,-1,0,1,0,-1,0,1,0,-1,0,1,-0,-1,0,1,-0,-1,0,1,-0,-1,-0,1,-0,-1,-0,1,-0,-1,-0,1,-0,-1,0,1,-0,-1,0,1,-0,-1,0,1,0,-1,0,1,0,-1,0,1,0,-1,0,1,-0,-1,0,1,-0,-1,0,1,-0,-1,-0,1,-0,-1,-0,1,-0,-1,-0,1,-0,-1,0,1,-0,-1,0,1,-0,-1,0,1,0,-1,0,1,0,-1,0,1,0,-1,0,1,-0,-1,0,1,-0,-1,0,1,-0,-1,-0,1,-0,-1,-0,1,-0,-1,-0,1,-0,-1,0,1,-0,-1,0,1,-0,-1,0,1,-0,-1,0,1,0,-1,0,1,0,-1,0,1,-0,-1,0,1,-0,-1,0,1,-0,-1,0,1,-0,-1,-0,1,-0,-1,-0,1,-0,-1,0,1,-0,-1,0,1,-0,-1,0,1,-0,-1,0,1,0,-1,0,1,0,-1,0,1,-0,-1,0,1,-0,-1,0,1,-0,-1,0,1,-0,-1,-0,1,-0,-1,-0,1,-0,-1,0,1,-0,-1,0,1,-0,-1,0,1,-0,-1,0,1,0,-1,0,1,0,-1,0,1,-0,-1,0,1,-0,-1,0,1,-0,-1,0,1,-0,-1,-0,1,-0,-1,-0,1,-0,-1,0,1,-0,-1,0,1,-0,-1,0,1,-0,-1,0,1,0,-1,0,1,0,-1,0,1,-0,-1,0,1,-0,-1,0,1,-0,-1,0,1,-0,-1,-0,1,-0,-1,-0,1,-0,-1,-0,1,-0,-1,0,1,-0,-1,0,1,-0,-1,0,1,0,-1,0,1,0,-1,0,1,0,-1,0,1,-0,-1,0,1,-0,-1,0,1,-0,-1,-0,1,-0,-1,-0,1,-0,-1,-0,1,-0,-1,0,1,-0,-1,0,1,-0,-1,0,1,0,-1,0,1,0,-1,0,1,0,-1,0,1,-0,-1,0,1,-0,-1,0,1,-0,-1,0,1,-0,-1,-0,1,-0,-1,-0,1,-0,-1,0,1,-0,-1,0,1,-0,-1,0,1,-0,-1,0,1,0,-1,0,1,0,-1,0,1,-0,-1,0,1,-0,-1,0,1,-0,-1,0,1,-0,-1,-0,1,-0,-1,-0,1,-0,-1,0,1,-0,-1,0,1,-0,-1,0,1,-0,-1,0,1,0,-1,0,1,0,-1,0,1,-0,-1,0,1,-0,-1,0,1,-0,-1,0,1,-0,-1,-0,1,-0,-1,-0,1,-0,-1,0,1,-0,-1,0,1,-0,-1,0,1,-0,-1,0,1,0,-1,0,1,0,-1,0,1,-0,-1,0,1,-0,-1,0,1,-0,-1,0,1,-0,-1,-0,1,-0,-1,-0,1,-0,-1,0,1,-0,-1,0,1,-0,-1,0,1,-0,-1,0,1,0,-1,0,1,0,-1,0,1,-0,-1,0,1,-0,-1,0,1,-0,-1,0,1,-0,-1,-0,1,-0,-1,-0,1,-0,-1,0,1,-0,-1,0,1,-0,-1,0,1,-0,-1,0,1,0,-1,0,1,0,-1,0,1,-0,-1,0,1,-0,-1,0,1,-0,-1,0,1,-0,-1,-0,1,-0,-1,-0,1,-0,-1,0,1,-0,-1,0,1,-0,-1,0,1,-0,-1,0,1,-0,-1,0,1,0,-1,0,1,-0,-1,0,1,-0,-1,0,1,-0,-1,0,1,-0,-1,0,1,-0,-1,-0,1,-0,-1,-0,1,-0,-1,0,1,-0,-1,0,1,-0,-1,0,1,-0,-1,0,1,0,-1,0,1,0,-1,0,1,-0,-1,0,1,-0,-1,0,1,-0,-1,0,1,-0,-1,-0,1,-0,-1,-0,1,-0,-1,0,1,-0,-1,0,1,-0,-1,0,1,-0,-1,0,1,0,-1,0,1,0,-1,0,1,-0,-1,0,1,-0,-1,0,1,-0,-1,0,1,-0,-1,-0,1,-0,-1,-0,1,-0,-1,0,1,-0,-1,0,1,-0,-1,0,1,-0,-1,0,1,0,-1,0,1,0,-1,0,1,-0,-1,0,1,-0,-1,0,1,-0,-1,0,1,-0,-1,-0,1,-0,-1,-0,1,-0,-1,0,1,-0,-1,0,1,-0,-1,0,1,-0,-1,0,1,0,-1,0,1,0,-1,0,1,-0,-1,0,1,-0,-1,0,1,-0,-1,0,1,-0,-1,-0,1,-0,-1,-0,1,-0,-1,0,1,-0,-1,0,1,-0,-1,0,1,-0,-1,0,1,0,-1,0,1,0,-1,0,1,-0,-1,0,1,-0,-1,0,1,-0,-1,0,1,-0,-1,0,1,0,-1,-0,1,-0,-1,0,1,-0,-1,-0,1,-0,-1,0,1,-0,-1,-0,1,-0,-1,0,1,-0,-1,-0,1,0,-1,0,1,-0,-1,0,1,0,-1,0,1,-0,-1,0,1,0,-1,-0,1,-0,-1,0,1,-0,-1,-0,1,-0,-1,0,1,-0,-1,-0,1,-0,-1,0,1,-0,-1,-0,1,0,-1,0,1,-0,-1,0,1,0,-1,0,1,-0,-1,0,1,0,-1,-0,1,-0,-1,0,1,-0,-1,-0,1,-0,-1,0,1,-0,-1,-0,1,-0,-1,0,1,-0,-1,-0,1,0,-1,0,1,-0,-1,0,1,0,-1,0,1,-0,-1,0,1,0,-1,-0,1,-0,-1,0,1,-0,-1,-0,1,-0,-1,0,1,-0,-1,-0,1,-0,-1,0,1,-0,-1,-0,1,0,-1,0,1,-0,-1,0,1,0,-1,0,1,-0,-1,0,1,0,-1,-0,1,-0,-1,0,1,-0,-1,-0,1,-0,-1,0,1,-0,-1,-0,1,-0,-1,0,1,-0,-1,-0,1,0,-1,0,1,-0,-1,0,1,0,-1,0,1,-0,-1,0,1,0,-1,-0,1,-0,-1,0,1,-0,-1,-0,1,-0,-1,0,1,-0,-1,-0,1,-0,-1,0,1,-0,-1,-0,1,0,-1,0,1,-0,-1,0,1,0,-1,0,1,-0,-1,0,1,0,-1,0,1,-0,-1,0,1,-0,-1,-0,1,-0,-1,0,1,-0,-1,-0,1,-0,-1,0,1,-0,-1,-0,1,0,-1,0,1,-0,-1,0,1,0,-1,0,1,-0,-1,0,1,0,-1,0,1,-0,-1,0,1,0,-1,-0,1,-0,-1,0,1,-0,-1,-0,1,-0,-1,0,1,-0,-1,-0,1,0,-1,0,1,-0,-1,0,1,0,-1,0,1,-0,-1,0,1,0,-1,0,1,-0,-1,0,1,0,-1,-0,1,-0,-1,0,1,-0,-1,-0,1,-0,-1,0,1,-0,-1,-0,1,0,-1,0,1,-0,-1,0,1,0,-1,0,1,-0,-1,0,1,0,-1,0,1,-0,-1,0,1,0,-1,-0,1,-0,-1,0,1,-0,-1,-0,1,-0,-1,0,1,-0,-1,-0,1,0,-1,0,1,-0,-1,0,1,0,-1,0,1,-0,-1,0,1,0,-1,0,1,-0,-1,0,1,0,-1,-0,1,-0,-1,0,1,-0,-1,-0,1,-0,-1,0,1,-0,-1,-0,1,0,-1,0,1,-0,-1,0,1,0,-1,0,1,-0,-1,0,1,0,-1,0,1,-0,-1,0,1,0,-1,-0,1,-0,-1,0,1,-0,-1,-0,1,-0,-1,0,1,-0,-1,-0,1,-0,-1,0,1,-0,-1,0,1,0,-1,0,1,-0,-1,0,1,0,-1,0,1,-0,-1,0,1,0,-1,-0,1,-0,-1,0,1,-0,-1,-0,1,-0,-1,0,1,-0,-1,-0,1,-0,-1,0,1,-0,-1,0,1,0,-1,0,1,-0,-1,0,1,0,-1,0,1,-0,-1,0,1,0,-1,-0,1,-0,-1,0,1,-0,-1,-0,1,-0,-1,0,1,-0,-1,-0,1,-0,-1,0,1,-0,-1,0,1,0,-1,0,1,-0,-1,0,1,0,-1,0,1,-0,-1,0,1,0,-1,-0,1,-0,-1,0,1,-0,-1,-0,1,-0,-1,0,1,-0,-1,-0,1,-0,-1,0,1,-0,-1,-0,1,0,-1,0,1,-0,-1,0,1,0,-1,0,1,-0,-1,0,1,0,-1,-0,1,-0,-1,0,1,-0,-1,-0,1,-0,-1,0,1,-0,-1,-0,1,-0,-1,0,1,-0,-1,-0,1,0,-1,0,1,-0,-1,0,1,0,-1,0,1,-0,-1,0,1,0,-1,-0,1,-0,-1,0,1,-0,-1,-0,1,-0,-1,0,1,-0,-1,-0,1,-0,-1,0,1,-0,-1,-0,1,0,-1,0,1,-0,-1,0,1,0,-1,0,1,-0,-1,0,1,0,-1,0,1,-0,-1,0,1,-0,-1,-0,1,-0,-1,0,1,-0,-1,-0,1,-0,-1,0,1,-0,-1,-0,1,0,-1,0,1,-0,-1,0,1,0,-1,0,1,-0,-1,0,1,0,-1,0,1,-0,-1,0,1,-0,-1,-0,1,-0,-1,0,1,-0,-1,-0,1,-0,-1,0,1,-0,-1,-0,1,0,-1,0,1,-0,-1,0,1,0,-1,0,1,-0,-1,0,1,0,-1,0,1,-0,-1,0,1,-0,-1,-0,1,-0,-1,0,1,-0,-1,-0,1,-0,-1,0,1,-0,-1,-0,1,0,-1,0,1,-0,-1,0,1,0,-1,0,1,-0,-1,0,1,0,-1,0,1,-0,-1,0,1,-0,-1,-0,1,-0,-1,0,1,-0,-1,-0,1,-0,-1,0,1,-0,-1,-0,1,0,-1,0,1,-0,-1,0,1,0,-1,0,1,-0,-1,0,1,0,-1,0,1,-0,-1,0,1,-0,-1,-0,1,-0,-1,0,1,-0,-1,-0,1,-0,-1,0,1,-0,-1,-0,1,0,-1,0,1,-0,-1,0,1,0,-1,0,1,-0,-1,0,1,0,-1,0,1,-0,-1,0,1,0,-1,-0,1,-0,-1,0,1,-0,-1,-0,1,-0,-1,0,1,-0,-1,-0,1,-0,-1,0,1,-0,-1,0,1,0,-1,0,1,-0,-1,0,1,0,-1,0,1,-0,-1,0,1,0,-1,-0,1,-0,-1,0,1,-0,-1,-0,1,-0,-1,0,1,-0,-1,-0,1,-0,-1,0,1,-0,-1,0,1,0,-1,0,1,-0,-1,0,1,0,-1,0,1,-0,-1,0,1,0,-1,-0,1,-0,-1,0,1,-0,-1,-0,1,-0,-1,0,1,-0,-1,-0,1,-0,-1,0,1,-0,-1,0,1,0,-1,0,1,-0,-1,0,1,0,-1,0,1,-0,-1,0,1,0,-1,-0,1,-0,-1,0,1,-0,-1,-0,1,-0,-1,0,1,-0,-1,-0,1,-0,-1,0,1,-0,-1,0,1,0,-1,0,1,-0,-1,0,1,0,-1,0,1,-0,-1,0,1,0,-1,-0,1,-0,-1,0,1,-0,-1,-0,1,-0,-1,0,1,-0,-1,-0,1,-0,-1,0,1,-0,-1,0,1,0,-1,0,1,-0,-1,0,1,0,-1,0,1,-0,-1,0,1,0,-1,-0,1,-0,-1,0,1,-0,-1,-0,1,-0,-1,0,1,-0,-1,-0,1,-0,-1,0,1,-0,-1,0,1,0,-1,0,1,-0,-1,0,1,0,-1,0,1,-0,-1,0,1,0,-1,0,1,-0,-1,0,1,-0,-1,-0,1,-0,-1,0,1,-0,-1,-0,1,-0,-1,0,1,-0,-1,0,1,0,-1,0,1,-0,-1,0,1,0,-1,0,1,-0,-1,0,1,0,-1,0,1,-0,-1,0,1,-0,-1,-0,1,-0,-1,0,1,-0,-1,-0,1,-0,-1,0,1,-0,-1,-0,1,0,-1,0,1,-0,-1,0,1,0,-1,0,1,-0,-1,0,1,0,-1,0,1,-0,-1,0,1,-0,-1,-0,1,-0,-1,0,1,-0,-1,-0,1,-0,-1,0,1,-0,-1,-0,1,0,-1,0,1,-0,-1,0,1,0,-1,0,1,-0,-1,0,1,0,-1,0,1,-0,-1,0,1,-0,-1,-0,1,-0,-1,0,1,-0,-1,-0,1,-0,-1,0,1,-0,-1,-0,1,0,-1,0,1,-0,-1,0,1,0,-1,0,1,-0,-1,0,1,0,-1,0,1,-0,-1,0,1,-0,-1,-0,1,-0,-1,0,1,-0,-1,-0,1,-0,-1,0,1,-0,-1,-0,1,0,-1,0,1,-0,-1,0,1,0,-1,0,1,-0,-1,0,1,0,-1,0,1,-0,-1,0,1,-0,-1,-0,1,-0,-1,0,1,-0,-1,-0,1,-0,-1,0,1,-0,-1,-0,1,-0,-1,0,1,-0,-1,0,1,0,-1,0,1,-0,-1,0,1,0,-1,0,1,-0,-1,0,1,-0,-1,-0,1,-0,-1,0,1,-0,-1,-0,1,-0,-1,0,1,-0,-1,-0,1,-0,-1,0,1,-0,-1,0,1,0,-1,0,1,-0,-1,0,1,0,-1,0,1,-0,-1,0,1,-0,-1,-0,1,-0,-1,0,1,-0,-1,-0,1,-0,-1,0,1,-0,-1,-0,1,-0,-1,0,1,-0,-1,0,1,0,-1,0,1,-0,-1,0,1,0,-1,0,1,-0,-1,0,1,-0,-1,-0,1,-0,-1,0,1,-0,-1,-0,1,-0,-1,0,1,-0,-1,-0,1,-0,-1,0,1,-0,-1,0,1,0,-1,0,1,-0,-1,0,1,0,-1,0,1,-0,-1,0,1,0,-1,-0,1,-0,-1,0,1,-0,-1,-0,1,-0,-1,0,1,-0,-1,-0,1,-0,-1,0,1,-0,-1,0,1,0,-1,0,1,-0,-1,0,1,0,-1,0,1,-0,-1,0,1,0,-1,-0,1,-0,-1,0,1,-0,-1,-0,1,-0,-1,0,1,-0,-1,-0,1,-0,-1,0,1,-0,-1,0,1,0,-1,0,1,-0,-1,0,1,0,-1,0,1,-0,-1,0,1,0,-1,0,1,-0,-1,0,1,-0,-1,-0,1,-0,-1,0,1,-0,-1,-0,1,-0,-1,0,1,-0,-1,0,1,0,-1,0,1,-0,-1,0,1,0,-1,0,1,-0,-1,0,1,0,-1,0,1,-0,-1,0,1,-0,-1,-0,1,-0,-1,0,1,-0,-1,-0,1,-0,-1,0,1,-0,-1,0,1,0,-1,0,1,-0,-1,0,1,0,-1,0,1,-0,-1,0,1,0,-1,0,1,-0,-1,0,1,-0,-1,-0,1,-0,-1,0,1,-0,-1,-0,1,-0,-1,0,1,-0,-1,0,1,0,-1,0,1,-0,-1,0,1,0,-1,0,1,-0,-1,0,1,0,-1,0,1,-0,-1,0,1,-0,-1,-0,1,-0,-1,0,1,-0,-1,-0,1,-0,-1,0,1,-0,-1,0,1,0,-1,0,1,-0,-1,0,1,0,-1,0,1,-0,-1,0,1,0,-1,0,1,-0,-1,0,1,-0,-1,-0,1,-0,-1,0,1,-0,-1,-0,1,-0,-1,0,1,-0,-1,0,1,0,-1,0,1,-0,-1,0,1,0,-1,0,1,-0,-1,0,1,0,-1,0,1,-0,-1,0,1,-0,-1,-0,1,-0,-1,0,1,-0,-1,-0,1,-0,-1,0,1,-0,-1,-0,1,-0,-1,0,1,-0,-1,0,1,0,-1,0,1,-0,-1,0,1,0,-1,0,1,-0,-1,0,1,-0,-1,-0,1,-0,-1,0,1,-0,-1,-0,1,-0,-1,0,1,-0,-1,-0,1,-0,-1,0,1,-0,-1,0,1,0,-1,0,1,-0,-1,0,1,0,-1,0,1,-0,-1,0,1,-0,-1,-0,1,-0,-1,0,1,-0,-1,-0,1,-0,-1,0,1,-0,-1,-0,1,-0,-1,0,1,-0,-1,0,1,0,-1,0,1,-0,-1,0,1,0,-1,0,1,-0,-1,0,1,-0,-1,-0,1,-0,-1,0,1,-0,-1,-0,1,-0,-1,0,1,-0,-1,-0,1,-0,-1,0,1,-0,-1,0,1,0,-1,0,1,-0,-1,0,1,0,-1,0,1,-0,-1,0,1,-0,-1,-0,1,-0,-1,0,1,-0,-1,-0,1,-0,-1,0,1,-0,-1,-0,1,-0,-1,0,1,-0,-1,0,1,0,-1,0,1,-0,-1,0,1,0,-1,0,1,-0,-1,0,1,-0,-1,-0,1,-0,-1,0,1,-0,-1,-0,1,-0,-1,0,1,-0,-1,-0,1,-0,-1,0,1,-0,-1,0,1,0,-1,0,1,-0,-1,0,1,0,-1,0,1,-0,-1,0,1,-0,-1,0,1,-0,-1,0,1,-0,-1,-0,1,-0,-1,0,1,-0,-1,-0,1,-0,-1,0,1,-0,-1,0,1,0,-1,0,1,-0,-1,0,1,0,-1,0,1,-0,-1,0,1,-0,-1,0,1,-0,-1,0,1,-0,-1,-0,1,-0,-1,0,1,-0,-1,-0,1,-0,-1,0,1,-0,-1,0,1,0,-1,0,1,-0,-1,0,1,0,-1,0,1,-0,-1,0,1,0,-1,0,1,-0,-1,0,1,-0,-1,-0,1,-0,-1,0,1,-0,-1,-0,1,-0,-1,0,1,-0,-1,0,1,0,-1,0,1,-0,-1,0,1,0,-1,0,1,-0,-1,0,1,0,-1,0,1,-0,-1,0,1,-0,-1,-0,1,-0,-1,0,1,-0,-1,-0,1,-0,-1,0,1,-0,-1,0,1,0,-1,0,1,-0,-1,0,1,0,-1,0,1,-0,-1,0,1,0,-1,0,1,-0,-1,0,1,-0,-1,-0,1,-0,-1,0,1,-0,-1,-0,1,-0,-1,0,1,-0,-1,0,1,0,-1,0,1,-0,-1,0,1,0,-1,0,1,-0,-1,0,1,0,-1,0,1,-0,-1,0,1,-0,-1,-0,1,-0,-1,0,1,-0,-1,-0,1,-0,-1,0,1,-0,-1,0,1,-0,-1,0,1,-0,-1,0,1,0,-1,0,1,-0,-1,0,1,0,-1,0,1,-0,-1,0,1,-0,-1,-0,1,-0,-1,0,1,-0,-1,-0,1,-0,-1,0,1,-0,-1,0,1,-0,-1,0,1,-0,-1,0,1,0,-1,0,1,-0,-1,0,1,0,-1,0,1,-0,-1,0,1,-0,-1,-0,1,-0,-1,0,1,-0,-1,-0,1,-0,-1,0,1,-0,-1,0,1,-0,-1,0,1,-0,-1,0,1,0,-1,0,1,-0,-1,0,1,0,-1,0,1,-0,-1,0,1,-0,-1,-0,1,-0,-1,0,1,-0,-1,-0,1,-0,-1,0,1,-0,-1,0,1,-0,-1,0,1,-0,-1,0,1,0,-1,0,1,-0,-1,0,1,0,-1,0,1,-0,-1,0,1,-0,-1,-0,1,-0,-1,0,1,-0,-1,-0,1,-0,-1,0,1,-0,-1,0,1,-0,-1,0,1,-0,-1,0,1,0,-1,0,1,-0,-1,0,1,0,-1,0,1,-0,-1,0,1,-0,-1,-0,1,-0,-1,0,1,-0,-1,-0,1,-0,-1,0,1,-0,-1,-0,1,-0,-1,0,1,-0,-1,0,1,0,-1,0,1,-0,-1,0,1,0,-1,0,1,-0,-1,0,1,-0,-1,0,1,-0,-1,0,1,-0,-1,-0,1,-0,-1,0,1,-0,-1,-0,1,-0,-1,0,1,-0,-1,0,1,0,-1,0,1,-0,-1,0,1,0,-1,0,1,-0,-1,0,1,-0,-1,0,1,-0,-1,0,1,-0,-1,-0,1,-0,-1,0,1,-0,-1,-0,1,-0,-1,0,1,-0,-1,0,1,0,-1,0,1,-0,-1,0,1,0,-1,0,1,-0,-1,0,1,-0,-1,0,1,-0,-1,0,1,-0,-1,-0,1,-0,-1,0,1,-0,-1,-0,1,-0,-1,0,1,-0,-1,0,1,0,-1,0,1,-0,-1,0,1,0,-1,0,1,-0,-1,0,1,-0,-1,0,1,-0,-1,0,1,-0,-1,-0,1,-0,-1,0,1,-0,-1,-0,1,-0,-1,0,1,-0,-1,0,1,0,-1,0,1,-0,-1,0,1,0,-1,0,1,-0,-1,0,1,-0,-1,0,1,-0,-1,0,1,-0,-1,-0,1,-0,-1,0,1,-0,-1,-0,1,-0,-1,0,1,-0,-1,0,1,0,-1,0,1,-0,-1,0,1,0,-1,0,1,-0,-1,0,1,-0,-1,0,1,-0,-1,0,1,-0,-1,-0,1,-0,-1,0,1,-0,-1,-0,1,-0,-1,0,1,-0,-1,0,1,-0,-1,0,1,-0,-1,0,1,0,-1,0,1,-0,-1,0,1,-0,-1,0,1,-0,-1,0,1,-0,-1,-0,1,-0,-1,0,1,-0,-1,-0,1,-0,-1,0,1,-0,-1,0,1,-0,-1,0,1,-0,-1,0,1,0,-1,0,1,-0,-1,0,1,0,-1,0,1,-0,-1,0,1,-0,-1,-0,1,-0,-1,0,1,-0,-1,-0,1,-0,-1,0,1,-0,-1,0,1,-0,-1,0,1,-0,-1,0,1,0,-1,0,1,-0,-1,0,1,0,-1,0,1,-0,-1,0,1,-0,-1,-0,1,-0,-1,0,1,-0,-1,-0,1,-0,-1,0,1,-0,-1,0,1,-0,-1,0,1,-0,-1,0,1,0,-1,0,1,-0,-1,0,1,0,-1,0,1,-0,-1,0,1,-0,-1,-0,1,-0,-1,0,1,-0,-1,-0,1,-0,-1,0,1,-0,-1,0,1,-0,-1,0,1,-0,-1,0,1,0,-1,0,1,-0,-1,0,1,0,-1,0,1,-0,-1,0,1,-0,-1,-0,1,-0,-1,0,1,-0,-1,-0,1,-0,-1,0,1,-0,-1,0,1,-0,-1,0,1,-0,-1,0,1,0,-1,0,1,-0,-1,0,1,0,-1,0,1,-0,-1,0,1,-0,-1,0,1,-0,-1,0,1,-0,-1,-0,1,-0,-1,0,1,-0,-1,0,1,-0,-1,0,1,-0,-1,0,1,0,-1,0,1,-0,-1,0,1,0,-1,0,1,-0,-1,0,1,-0,-1,0,1,-0,-1,0,1,-0,-1,-0,1,-0,-1,0,1,-0,-1,0,1,-0,-1,0,1,-0,-1,0,1,0,-1,0,1,-0,-1,0,1,0,-1,0,1,-0,-1,0,1,-0,-1,0,1,-0,-1,0,1,-0,-1,-0,1,-0,-1,0,1,-0,-1,0,1,-0,-1,0,1,-0,-1,0,1,0,-1,0,1,-0,-1,0,1,0,-1,0,1,-0,-1,0,1,-0,-1,0,1,-0,-1,0,1,-0,-1,-0,1,-0,-1,0,1,-0,-1,-0,1,-0,-1,0,1,-0,-1,0,1,0,-1,0,1,-0,-1,0,1,0,-1,0,1,-0,-1,0,1,-0,-1,0,1,-0,-1,0,1,-0,-1,-0,1,-0,-1,0,1,-0,-1,-0,1,-0,-1,0,1,-0,-1,0,1,0,-1,0,1,-0,-1,0,1,0,-1,0,1,-0,-1,0,1,-0,-1,0,1,-0,-1,0,1,-0,-1,-0,1,-0,-1,0,1,-0,-1,-0,1,-0,-1,0,1,-0,-1,0,1,-0,-1,0,1,-0,-1,0,1,-0,-1,0,1,0,-1,-0,1,0,-1,0,1,-0,-1,0,1,-0,-1,0,1,-0,-1,-0,1,0,-1,-0,1,-0,-1,0,1,-0,-1,0,1,-0,-1,0,1,0,-1,-0,1,0,-1,0,1,-0,-1,0,1,-0,-1,0,1,-0,-1,-0,1,0,-1,-0,1,-0,-1,0,1,-0,-1,0,1,-0,-1,0,1,0,-1,-0,1,-0,-1,0,1,-0,-1,0,1,-0,-1,0,1,0,-1,-0,1,0,-1,0,1,-0,-1,0,1,-0,-1,0,1,-0,-1,-0,1,0,-1,-0,1,-0,-1,0,1,-0,-1,0,1,-0,-1,0,1,0,-1,-0,1,0,-1,0,1,-0,-1,0,1,-0,-1,0,1,-0,-1,-0,1,0,-1,-0,1,-0,-1,0,1,-0,-1,0,1,-0,-1,0,1,0,-1,-0,1,-0,-1,0,1,-0,-1,0,1,-0,-1,0,1,0,-1,-0,1,0,-1,0,1,-0,-1,0,1,-0,-1,0,1,-0,-1,-0,1,0,-1,-0,1,-0,-1,0,1,-0,-1,0,1,-0,-1,0,1,0,-1,-0,1,0,-1,0,1,-0,-1,0,1,-0,-1,0,1,-0,-1,-0,1,0,-1,0,1,-0,-1,0,1,-0,-1,0,1,-0,-1,-0,1,0,-1,-0,1,-0,-1,0,1,-0,-1,0,1,-0,-1,0,1,0,-1,-0,1,0,-1,0,1,-0,-1,0,1,-0,-1,0,1,-0,-1,-0,1,0,-1,-0,1,-0,-1,0,1,-0,-1,0,1,-0,-1,0,1,0,-1,-0,1,0,-1,0,1,-0,-1,0,1,-0,-1,0,1,-0,-1,-0,1,0,-1,0,1,-0,-1,0,1,-0,-1,0,1,-0,-1,-0,1,0,-1,-0,1,-0,-1,0,1,-0,-1,0,1,-0,-1,0,1,0,-1,-0,1,0,-1,0,1,-0,-1,0,1,-0,-1,0,1,-0,-1,-0,1,0,-1,-0,1,-0,-1,0,1,-0,-1,0,1,-0,-1,0,1,0,-1,-0,1,0,-1,0,1,-0,-1,0,1,-0,-1,0,1,-0,-1,-0,1,0,-1,0,1,-0,-1,0,1,-0,-1,0,1,-0,-1,-0,1,0,-1,-0,1,-0,-1,0,1,-0,-1,0,1,-0,-1,0,1,0,-1,-0,1,0,-1,0,1,-0,-1,0,1,-0,-1,0,1,-0,-1,-0,1,0,-1,-0,1,-0,-1,0,1,-0,-1,0,1,-0,-1,0,1,0,-1,-0,1,-0,-1,0,1,-0,-1,0,1,-0,-1,0,1,-0,-1,-0,1,0,-1,0,1,-0,-1,0,1,-0,-1,0,1,-0,-1,-0,1,0,-1,-0,1,-0,-1,0,1,-0,-1,0,1,-0,-1,0,1,0,-1,-0,1,0,-1,0,1,-0,-1,0,1,-0,-1,0,1,-0,-1,-0,1,0,-1,-0,1,-0,-1,0,1,-0,-1,0,1,-0,-1,0,1,0,-1,-0,1,-0,-1,0,1,-0,-1,0,1,-0,-1,0,1,0,-1,-0,1,0,-1,0,1,-0,-1,0,1,-0,-1,0,1,-0,-1,-0,1,0,-1,-0,1,-0,-1,0,1,-0,-1,0,1,-0,-1,0,1,0,-1,-0,1,0,-1,0,1,-0,-1,0,1,-0,-1,0,1,-0,-1,-0,1,0,-1,-0,1,-0,-1,0,1,-0,-1,0,1,-0,-1,0,1,0,-1,-0,1,-0,-1,0,1,-0,-1,0,1,-0,-1,0,1,0,-1,-0,1,0,-1,0,1,-0,-1,0,1,-0,-1,0,1,-0,-1,-0,1,0,-1,-0,1,-0,-1,0,1,-0,-1,0,1,-0,-1,0,1,0,-1,-0,1,0,-1,0,1,-0,-1,0,1,-0,-1,0,1,-0,-1,-0,1,0,-1,0,1,-0,-1,0,1,-0,-1,0,1,-0,-1,0,1,0,-1,-0,1,-0,-1,0,1,-0,-1,0,1,-0,-1,0,1,0,-1,-0,1,0,-1,0,1,-0,-1,0,1,-0,-1,0,1,-0,-1,-0,1,0,-1,-0,1,-0,-1,0,1,-0,-1,0,1,-0,-1,0,1,0,-1,-0,1,0,-1,0,1,-0,-1,0,1,-0,-1,0,1,-0,-1,-0,1,0,-1,0,1,-0,-1,0,1,-0,-1,0,1,-0,-1,0,1,0,-1,-0,1,-0,-1,0,1,-0,-1,0,1,-0,-1,0,1,0,-1,-0,1,0,-1,0,1,-0,-1,0,1,-0,-1,0,1,-0,-1,-0,1,0,-1,-0,1,-0,-1,0,1,-0,-1,0,1,-0,-1,0,1,0,-1,-0,1,0,-1,0,1,-0,-1,0,1,-0,-1,0,1,-0,-1,-0,1,0,-1,0,1,-0,-1,0,1,-0,-1,0,1,-0,-1,-0,1,0,-1,-0,1,-0,-1,0,1,-0,-1,0,1,-0,-1,0,1,0,-1,-0,1,0,-1,0,1,-0,-1,0,1,-0,-1,0,1,-0,-1,-0,1,0,-1,-0,1,-0,-1,0,1,-0,-1,0,1,-0,-1,0,1,0,-1,-0,1,-0,-1,0,1,-0,-1,0,1,-0,-1,0,1,-0,-1,-0,1,0,-1,0,1,-0,-1,0,1,-0,-1,0,1,-0,-1,-0,1,0,-1,-0,1,-0,-1,0,1,-0,-1,0,1,-0,-1,0,1,0,-1,-0,1,0,-1,0,1,-0,-1,0,1,-0,-1,0,1,-0,-1,-0,1,0,-1,-0,1,-0,-1,0,1,-0,-1,0,1,-0,-1,0,1,0,-1,-0,1,-0,-1,0,1,-0,-1,0,1,-0,-1,0,1,-0,-1,-0,1,0,-1,0,1,-0,-1,0,1,-0,-1,0,1,-0,-1,-0,1,0,-1,-0,1,-0,-1,0,1,-0,-1,0,1,-0,-1,0,1,0,-1,-0,1,0,-1,0,1,-0,-1,0,1,-0,-1,0,1,-0,-1,-0,1,0,-1,-0,1,-0,-1,0,1,-0,-1,0,1,-0,-1,0,1,0,-1,-0,1,-0,-1,0,1,-0,-1,0,1,-0,-1,0,1,-0,-1,-0,1,0,-1,0,1,-0,-1,0,1,-0,-1,0,1,-0,-1,-0,1,0,-1,-0,1,-0,-1,0,1,-0,-1,0,1,-0,-1,0,1,0,-1,-0,1,0,-1,0,1,-0,-1,0,1,-0,-1,0,1,-0,-1,-0,1,0,-1,0,1,-0,-1,0,1,-0,-1,0,1,-0,-1,0,1,0,-1,-0,1,-0,-1,0,1,-0,-1,0,1,-0,-1,0,1,0,-1,-0,1,0,-1,0,1,-0,-1,0,1,-0,-1,0,1,-0,-1,-0,1,0,-1,-0,1,-0,-1,0,1,-0,-1,0,1,-0,-1,0,1,0,-1,-0,1,0,-1,0,1,-0,-1,0,1,-0,-1,0,1,-0,-1,-0,1,0,-1,0,1,-0,-1,0,1,-0,-1,0,1,-0,-1,0,1,0,-1,-0,1,-0,-1,0,1,-0,-1,0,1,-0,-1,0,1,0,-1,-0,1,0,-1,0,1,-0,-1,0,1,-0,-1,0,1,-0,-1,-0,1,0,-1,-0,1,-0,-1,0,1,-0,-1,0,1,-0,-1,0,1,0,-1,-0,1,0,-1,0,1,-0,-1,0,1,-0,-1,0,1,-0,-1,-0,1,0,-1,0,1,-0,-1,0,1,-0,-1,0,1,-0,-1,0,1,0,-1,-0,1,-0,-1,0,1,-0,-1,0,1,-0,-1,0,1,0,-1,-0,1,0,-1,0,1,-0,-1,0,1,-0,-1,0,1,-0,-1,-0,1,0,-1,-0,1,-0,-1,0,1,-0,-1,0,1,-0,-1,0,1,0,-1,-0,1,-0,-1,0,1,-0,-1,0,1,-0,-1,0,1,-0,-1,-0,1,0,-1,0,1,-0,-1,0,1,-0,-1,0,1,-0,-1,0,1,0,-1,-0,1,-0,-1,0,1,-0,-1,0,1,-0,-1,0,1,0,-1,-0,1,0,-1,0,1,-0,-1,0,1,-0,-1,0,1,-0,-1,-0,1,0,-1,-0,1,-0,-1,0,1,-0,-1,0,1,-0,-1,0,1,0,-1,-0,1,-0,-1,0,1,-0,-1,0,1,-0,-1,0,1,-0,-1,-0,1,0,-1,0,1,-0,-1,0,1,-0,-1,0,1,-0,-1,-0,1,0,-1,-0,1,-0,-1,0,1,-0,-1,0,1,-0,-1,0,1,0,-1,-0,1,0,-1,0,1,-0,-1,0,1,-0,-1,0,1,-0,-1,-0,1,0,-1,-0,1,-0,-1,0,1,-0,-1,0,1,-0,-1,0,1,0,-1,-0,1,-0,-1,0,1,-0,-1,0,1,-0,-1,0,1,-0,-1,-0,1,0,-1,0,1,-0,-1,0,1,-0,-1,0,1,-0,-1,-0,1,0,-1,-0,1,-0,-1,0,1,-0,-1,0,1,-0,-1,0,1,0,-1,-0,1,0,-1,0,1,-0,-1,0,1,-0,-1,0,1,-0,-1,-0,1,0,-1,0,1,-0,-1,0,1,-0,-1,0,1,-0,-1,0,1,0,-1,-0,1,-0,-1,0,1,-0,-1,0,1,-0,-1,0,1,-0,-1,-0,1,0,-1,0,1,-0,-1,0,1,-0,-1,0,1,-0,-1,-0,1,0,-1,-0,1,-0,-1,0,1,-0,-1,0,1,-0,-1,0,1,0,-1,-0,1,0,-1,0,1,-0,-1,0,1,-0,-1,0,1,-0,-1,-0,1,0,-1,0,1,-0,-1,0,1,-0,-1,0,1,-0,-1,0,1,0,-1,-0,1,-0,-1,0,1,-0,-1,0,1,-0,-1,0,1,-0,-1,-0,1,0,-1,0,1,-0,-1,0,1,-0,-1,0,1,-0,-1,-0,1,0,-1,-0,1,-0,-1,0,1,-0,-1,0,1,-0,-1,0,1,0,-1,-0,1,0,-1,0,1,-0,-1,0,1,-0,-1,0,1,-0,-1,-0,1,0,-1,0,1,-0,-1,0,1,-0,-1,0,1,-0,-1,0,1,0,-1,-0,1,-0,-1,0,1,-0,-1,0,1,-0,-1,0,1,0,-1,-0,1,0,-1,0,1,-0,-1,0,1,-0,-1,0,1,-0,-1,-0,1,0,-1,-0,1,-0,-1,0,1,-0,-1,0,1,-0,-1,0,1,0,-1,-0,1,-0,-1,0,1,-0,-1,0,1,-0,-1,0,1,-0,-1,-0,1,0,-1,0,1,-0,-1,0,1,-0,-1,0,1,-0,-1,0,1,0,-1,-0,1,-0,-1,0,1,-0,-1,0,1,-0,-1,0,1,0,-1,-0,1,0,-1,0,1,-0,-1,0,1,-0,-1,0,1,-0,-1,-0,1,0,-1,-0,1,-0,-1,0,1,-0,-1,0,1,-0,-1,0,1,0,-1,-0,1,-0,-1,0,1,-0,-1,0,1,-0,-1,0,1,-0,-1,-0,1,0,-1,0,1,-0,-1,0,1,-0,-1,0,1,-0,-1,0,1,0,-1,-0,1,-0,-1,0,1,-0,-1,0,1,-0,-1,0,1,0,-1,-0,1,0,-1,0,1,-0,-1,0,1,-0,-1,0,1,-0,-1,-0,1,0,-1,-0,1,-0,-1,0,1,-0,-1,0,1,-0,-1,0,1,0,-1,-0,1,-0,-1,0,1,-0,-1,0,1,-0,-1,0,1,-0,-1,-0,1,0,-1,0,1,-0,-1,0,1,-0,-1,0,1,-0,-1,0,1,0,-1,-0,1,-0,-1,0,1,-0,-1,0,1,-0,-1,0,1,0,-1,-0,1,0,-1,0,1,-0,-1,0,1,-0,-1,0,1,-0,-1,-0,1,0,-1,0,1,-0,-1,0,1,-0,-1,0,1,-0,-1,0,1,0,-1,-0,1,-0,-1,0,1,-0,-1,0,1,-0,-1,0,1,-0,-1,-0,1,0,-1,0,1,-0,-1,0,1,-0,-1,0,1,-0,-1,0,1,0,-1,-0,1,-0,-1,0,1,-0,-1,0,1,-0,-1,0,1,0,-1,-0,1,0,-1,0,1,-0,-1,0,1,-0,-1,0,1,-0,-1,-0,1,0,-1,0,1,-0,-1,0,1,-0,-1,0,1,-0,-1,0,1,0,-1,-0,1,-0,-1,0,1,-0,-1,0,1,-0,-1,0,1,-0,-1,-0,1,0,-1,0,1,-0,-1,0,1,-0,-1,0,1,-0,-1,-0,1,0,-1,-0,1,-0,-1,0,1,-0,-1,0,1,-0,-1,0,1,0,-1,-0,1,0,-1,0,1,-0,-1,0,1,-0,-1,0,1,-0,-1,-0,1,0,-1,0,1,-0,-1,0,1,-0,-1,0,1,-0,-1,0,1,0,-1,-0,1,-0,-1,0,1,-0,-1,0,1,-0,-1,0,1,-0,-1,-0,1,0,-1,0,1,-0,-1,0,1,-0,-1,0,1,-0,-1,-0,1,0,-1,-0,1,-0,-1,0,1,-0,-1,0,1,-0,-1,0,1,0,-1,-0,1,-0,-1,0,1,-0,-1,0,1,-0,-1,0,1,-0,-1,-0,1,0,-1,0,1,-0,-1,0,1,-0,-1,0,1,-0,-1,0,1,0,-1,-0,1,-0,-1,0,1,-0,-1,0,1,-0,-1,0,1,-0,-1,-0,1,0,-1,0,1,-0,-1,0,1,-0,-1,0,1,-0,-1,-0,1,0,-1,-0,1,-0,-1,0,1,-0,-1,0,1,-0,-1,0,1,0,-1,-0,1,-0,-1,0,1,-0,-1,0,1,-0,-1,0,1,-0,-1,-0,1,0,-1,0,1,-0,-1,0,1,-0,-1,0,1,-0,-1,0,1,0,-1,-0,1,-0,-1,0,1,-0,-1,0,1,-0,-1,0,1,-0,-1,-0,1,0,-1,0,1,-0,-1,0,1,-0,-1,0,1,-0,-1,-0,1,0,-1,-0,1,-0,-1,0,1,-0,-1,0,1,-0,-1,0,1,0,-1,-0,1,-0,-1,0,1,-0,-1,0,1,-0,-1,0,1,-0,-1,-0,1,0,-1,0,1,-0,-1,0,1,-0,-1,0,1,-0,-1,0,1,0,-1,-0,1,-0,-1,0,1,-0,-1,0,1,-0,-1,0,1,0,-1,-0,1,0,-1,0,1,-0,-1,0,1,-0,-1,0,1,-0,-1,-0,1,0,-1,0,1,-0,-1,0,1,-0,-1,0,1,-0,-1,0,1,0,-1,-0,1,-0,-1,0,1,-0,-1,0,1,-0,-1,0,1,-0,-1,-0,1,0,-1,0,1,-0,-1,0,1,-0,-1,0,1,-0,-1,0,1,0,-1,-0,1,-0,-1,0,1,-0,-1,0,1,-0,-1,0,1,0,-1,-0,1,0,-1,0,1,-0,-1,0,1,-0,-1,0,1,-0,-1,-0,1,0,-1,0,1,-0,-1,0,1,-0,-1,0,1,-0,-1,0,1,0,-1,-0,1,-0,-1,0,1,-0,-1,0,1,-0,-1,0,1,-0,-1,-0,1,0,-1,0,1,-0,-1,0,1,-0,-1,0,1,-0,-1,0,1,0,-1,-0,1,-0,-1,0,1,-0,-1,0,1,-0,-1,0,1,0,-1,-0,1,0,-1,0,1,-0,-1,0,1,-0,-1,0,1,-0,-1,-0,1,0,-1,0,1,-0,-1,0,1,-0,-1,0,1,-0,-1,0,1,0,-1,-0,1,-0,-1,0,1,-0,-1,0,1,-0,-1,0,1,-0,-1,-0,1,0,-1,0,1,-0,-1,0,1,-0,-1,0,1,-0,-1,0,1,0,-1,-0,1,-0,-1,0,1,-0,-1,0,1,-0,-1,0,1,0,-1,-0,1,0,-1,0,1,-0,-1,0,1,-0,-1,0,1,-0,-1,-0,1,0,-1,0,1,-0,-1,0,1,-0,-1,0,1,-0,-1,0,1,0,-1,-0,1,-0,-1,0,1,-0,-1,0,1,-0,-1,0,1,-0,-1,-0,1,0,-1,0,1,-0,-1,0,1,-0,-1,0,1,-0,-1,-0,1,0,-1,-0,1,-0,-1,0,1,-0,-1,0,1,-0,-1,0,1,0,-1,-0,1,-0,-1,0,1,-0,-1,0,1,-0,-1,0,1,-0,-1,-0
-1,-1,-1,-1,-1,-1,-1,-1,-1,-1,-1,-1,-1,-1,-1,-1,-1,-1,-1,-1,-1,-1,-1,-1,-1,-1,-1,-1,-1,-1,-1,-1,-1,-1,-1,-1,-1,-1,-1,-1,-1,-1,-1,-1,-1,-1,-1,-1,-1,-1,-1,-1,-1,-1,-1,-1,-1,-1,-1,-1,-1,-1,-1,-1,-1,-1,-1,-1,-1,-1,-1,-1,-1,-1,-1,-1,-1,-1,-1,-1,-1,-1,-1,-1,-1,-1,-1,-1,-1,-1,-1,-1,-1,-1,-1,-1,-1,-1,-1,-1,-1,-1,-1,-1,-1,-1,-1,-1,-1,-1,-1,-1,-1,-1,-1,-1,-1,-1,-1,-1,-1,-1,-1,-1,-1,-1,-1,-1,-1,-1,-1,-1,-1,-1,-1,-1,-1,-1,-1,-1,-1,-1,-1,-1,-1,-1,-1,-1,-1,-1,-1,-1,-1,-1,-1,-1,-1,-1,-1,-1,-1,-1,-1,-1,-1,-1,-1,-1,-1,-1,-1,-1,-1,-1,-1,-1,-1,-1,-1,-1,-1,-1,-1,-1,-1,-1,-1,-1,-1,-1,-1,-1,-1,-1,-1,-1,-1,-1,-1,-1,-1,-1,-1,-1,-1,-1,-1,-1,-1,-1,-1,-1,-1,-1,-1,-1,-1,-1,-1,-1,-1,-1,-1,-1,-1,-1,-1,-1,-1,-1,-1,-1,-1,-1,-1,-1,-1,-1,-1,-1,-1,-1,-1,-1,-1,-1,-1,-1,-1,-1,-1,-1,-1,-1,-1,-1,-1,-1,-1,-1,-1,-1,-1,-1,-1,-1,-1,-1,-1,-1,-1,-1,-1,-1,-1,-1,-1,-1,-1,-1,-1,-1,-1,-1,-1,-1,-1,-1,-1,-1,-1,-1,-1,-1,-1,-1,-1,-1,-1,-1,-1,-1,-1,-1,-1,-1,-1,-1,-1,-1,-1,-1,-1,-1,-1,-1,-1,-1,-1,-1,-1,-1,-1,-1,-1,-1,-1,-1,-1,-1,-1,-1,-1,-1,-1,-1,-1,-1,-1,-1,-1,-1,-1,-1,-1,-1,-1,-1,-1,-1,-1,-1,-1,-1,-1,-1,-1,-1,-1,-1,-1,-1,-1,-1,-1,-1,-1,-1,-1,-1,-1,-1,-1,-1,-1,-1,-1,-1,-1,-1,-1,-1,-1,-1,-1,-1,-1,-1,-1,-1,-1,-1,-1,-1,-1,-1,-1,-1,-1,-1,-1,-1,-1,-1,-1,-1,-1,-1,-1,-1,-1,-1,-1,-1,-1,-1,-1,-1,-1,-1,-1,-1,-1,-1,-1,-1,-1,-1,-1,-1,-1,-1,-1,-1,-1,-1,-1,-1,-1,-1,-1,-1,-1,-1,-1,-1,-1,-1,-1,-1,-1,-1,-1,-1,-1,-1,-1,-1,-1,-1,-1,-1,-1,-1,-1,-1,-1,-1,-1,-1,-1,-1,-1,-1,-1,-1,-1,-1,-1,-1,-1,-1,-1,-1,-1,-1,-1,-1,-1,-1,-1,-1,-1,-1,-1,-1,-1,-1,-1,-1,-1,-1,-1,-1,-1,-1,-1,-1,-1,-1,-1,-1,-1,-1,-1,-1,-1,-1,-1,-1,-1,-1,-1,-1,-1,-1,-1,-1,-1,-1,-1,-1,-1,-1,-1,-1,-1,-1,-1,-1,-1,-1,-1,-1,-1,-1,-1,-1,-1,-1,-1,-1,-1,-1,-1,-1,-1,-1,-1,-1,-1,-1,-1,-1,-1,-1,-1,-1,-1,-1,-1,-1,-1,-1,-1,-1,-1,-1,-1,-1,-1,-1,-1,-1,-1,-1,-1,-1,-1,-1,-1,-1,-1,-1,-1,-1,-1,-1,-1,-1,-1,-1,-1,-1,-1,-1,-1,-1,-1,-1,-1,-1,-1,-1,-1,-1,-1,-1,-1,-1,-1,-1,-1,-1,-1,-1,-1,-1,-1,-1,-1,-1,-1,-1,-1,-1,-1,-1,-1,-1,-1,-1,-1,-1,-1,-1,-1,-1,-1,-1,-1,-1,-1,-1,-1,-1,-1,-1,-1,-1,-1,-1,-1,-1,-1,-1,-1,-1,-1,-1,-1,-1,-1,-1,-1,-1,-1,-1,-1,-1,-1,-1,-1,-1,-1,-1,-1,-1,-1,-1,-1,-1,-1,-1,-1,-1,-1,-1,-1,-1,-1,-1,-1,-1,-1,-1,-1,-1,-1,-1,-1,-1,-1,-1,-1,-1,-1,-1,-1,-1,-1,-1,-1,-1,-1,-1,-1,-1,-1,-1,-1,-1,-1,-1,-1,-1,-1,-1,-1,-1,-1,-1,-1,-1,-1,-1,-1,-1,-1,-1,-1,-1,-1,-1,-1,-1,-1,-1,-1,-1,-1,-1,-1,-1,-1,-1,-1,-1,-1,-1,-1,-1,-1,-1,-1,-1,-1,-1,-1,-1,-1,-1,-1,-1,-1,-1,-1,-1,-1,-1,-1,-1,-1,-1,-1,-1,-1,-1,-1,-1,-1,-1,-1,-1,-1,-1,-1,-1,-1,-1,-1,-1,-1,-1,-1,-1,-1,-1,-1,-1,-1,-1,-1,-1,-1,-1,-1,-1,-1,-1,-1,-1,-1,-1,-1,-1,-1,-1,-1,-1,-1,-1,-1,-1,-1,-1,-1,-1,-1,-1,-1,-1,-1,-1,-1,-1,-1,-1,-1,-1,-1,-1,-1,-1,-1,-1,-1,-1,-1,-1,-1,-1,-1,-1,-1,-1,-1,-1,-1,-1,-1,-1,-1,-1,-1,-1,-1,-1,-1,-1,-1,-1,-1,-1,-1,-1,-1,-1,-1,-1,-1,-1,-1,-1,-1,-1,-1,-1,-1,-1,-1,-1,-1,-1,-1,-1,-1,-1,-1,-1,-1,-1,-1,-1,-1,-1,-1,-1,-1,-1,-1,-1,-1,-1,-1,-1,-1,-1,-1,-1,-1,-1,-1,-1,-1,-1,-1,-1,-1,-1,-1,-1,-1,-1,-1,-1,-1,-1,-1,-1,-1,-1,-1,-1,-1,-1,-1,-1,-1,-1,-1,-1,-1,-1,-1,-1,-1,-1,-1,-1,-1,-1,-1,-1,-1,-1,-1,-1,-1,-1,-1,-1,-1,-1,-1,-1,-1,-1,-1,-1,-1,-1,-1,-1,-1,-1,-1,-1,-1,-1,-1,-1,-1,-1,-1,-1,-1,-1,-1,-1,-1,-1,-1,-1,-1,-1,-1,-1,-1,-1,-1,-1,-1,-1,-1,-1,-1,-1,-1,-1,-1,-1,-1,-1,-1,-1,-1,-1,-1,-1,-1,-1,-1,-1,-1,-1,-1,-1,-1,-1,-1,-1,-1,-1,-1,-1,-1,-1,-1,-1,-1,-1,-1,-1,-1,-1,-1,-1,-1,-1,-1,-1,-1,-1,-1,-1,-1,-1,-1,-1,-1,-1,-1,-1,-1,-1,-1,-1,-1,-1,-1,-1,-1,-1,-1,-1,-1,-1,-1,-1,-1,-1,-1,-1,-1,-1,-1,-1,-1,-1,-1,-1,-1,-1,-1,-1,-1,-1,-1,-1,-1,-1,-1,-1,-1,-1,-1,-1,-1,-1,-1,-1,-1,-1,-1,-1,-1,-1,-1,-1,-1,-1,-1,-1,-1,-1,-1,-1,-1,-1,-1,-1,-1,-1,-1,-1,-1,-1,-1,-1,-1,-1,-1,-1,-1,-1,-1,-1,-1,-1,-1,-1,-1,-1,-1,-1,-1,-1,-1,-1,-1,-1,-1,-1,-1,-1,-1,-1,-1,-1,-1,-1,-1,-1,-1,-1,-1,-1,-1,-1,-1,-1,-1,-1,-1,-1,-1,-1,-1,-1,-1,-1,-1,-1,-1,-1,-1,-1,-1,-1,-1,-1,-1,-1,-1,-1,-1,-1,-1,-1,-1,-1,-1,-1,-1,-1,-1,-1,-1,-1,-1,-1,-1,-1,-1,-1,-1,-1,-1,-1,-1,-1,-1,-1,-1,-1,-1,-1,-1,-1,-1,-1,-1,-1,-1,-1,-1,-1,-1,-1,-1,-1,-1,-1,-1,-1,-1,-1,-1,-1,-1,-1,-1,-1,-1,-1,-1,-1,-1,-1,-1,-1,-1,-1,-1,-1,-1,-1,-1,-1,-1,-1,-1,-1,-1,-1,-1,-1,-1,-1,-1,-1,-1,-1,-1,-1,-1,-1,-1,-1,-1,-1,-1,-1,-1,-1,-1,-1,-1,-1,-1,-1,-1,-1,-1,-1,-1,-1,-1,-1,-1,-1,-1,-1,-1,-1,-1,-1,-1,-1,-1,-1,-1,-1,-1,-1,-1,-1,-1,-1,-1,-1,-1,-1,-1,-1,-1,-1,-1,-1,-1,-1,-1,-1,-1,-1,-1,-1,-1,-1,-1,-1,-1,-1,-1,-1,-1,-1,-1,-1,-1,-1,-1,-1,-1,-1,-1,-1,-1,-1,-1,-1,-1,-1,-1,-1,-1,-1,-1,-1,-1,-1,-1,-1,-1,-1,-1,-1,-1,-1,-1,-1,-1,-1,-1,-1,-1,-1,-1,-1,-1,-1,-1,-1,-1,-1,-1,-1,-1,-1,-1,-1,-1,-1,-1,-1,-1,-1,-1,-1,-1,-1,-1,-1,-1,-1,-1,-1,-1,-1,-1,-1,-1,-1,-1,-1,-1,-1,-1,-1,-1,-1,-1,-1,-1,-1,-1,-1,-1,-1,-1,-1,-1,-1,-1,-1,-1,-1,-1,-1,-1,-1,-1,-1,-1,-1,-1,-1,-1,-1,-1,-1,-1,-1,-1,-1,-1,-1,-1,-1,-1,-1,-1,-1,-1,-1,-1,-1,-1,-1,-1,-1,-1,-1,-1,-1,-1,-1,-1,-1,-1,-1,-1,-1,-1,-1,-1,-1,-1,-1,-1,-1,-1,-1,-1,-1,-1,-1,-1,-1,-1,-1,-1,-1,-1,-1,-1,-1,-1,-1,-1,-1,-1,-1,-1,-1,-1,-1,-1,-1,-1,-1,-1,-1,-1,-1,-1,-1,-1,-1,-1,-1,-1,-1,-1,-1,-1,-1,-1,-1,-1,-1,-1,-1,-1,-1,-1,-1,-1,-1,-1,-1,-1,-1,-1,-1,-1,-1,-1,-1,-1,-1,-1,-1,-1,-1,-1,-1,-1,-1,-1,-1,-1,-1,-1,-1,-1,-1,-1,-1,-1,-1,-1,-1,-1,-1,-1,-1,-1,-1,-1,-1,-1,-1,-1,-1,-1,-1,-1,-1,-1,-1,-1,-1,-1,-1,-1,-1,-1,-1,-1,-1,-1,-1,-1,-1,-1,-1,-1,-1,-1,-1,-1,-1,-1,-1,-1,-1,-1,-1,-1,-1,-1,-1,-1,-1,-1,-1,-1,-1,-1,-1,-1,-1,-1,-1,-1,-1,-1,-1,-1,-1,-1,-1,-1,-1,-1,-1,-1,-1,-1,-1,-1,-1,-1,-1,-1,-1,-1,-1,-1,-1,-1,-1,-1,-1,-1,-1,-1,-1,-1,-1,-1,-1,-1,-1,-1,-1,-1,-1,-1,-1,-1,-1,-1,-1,-1,-1,-1,-1,-1,-1,-1,-1,-1,-1,-1,-1,-1,-1,-1,-1,-1,-1,-1,-1,-1,-1,-1,-1,-1,-1,-1,-1,-1,-1,-1,-1,-1,-1,-1,-1,-1,-1,-1,-1,-1,-1,-1,-1,-1,-1,-1,-1,-1,-1,-1,-1,-1,-1,-1,-1,-1,-1,-1,-1,-1,-1,-1,-1,-1,-1,-1,-1,-1,-1,-1,-1,-1,-1,-1,-1,-1,-1,-1,-1,-1,-1,-1,-1,-1,-1,-1,-1,-1,-1,-1,-1,-1,-1,-1,-1,-1,-1,-1,-1,-1,-1,-1,-1,-1,-1,-1,-1,-1,-1,-1,-1,-1,-1,-1,-1,-1,-1,-1,-1,-1,-1,-1,-1,-1,-1,-1,-1,-1,-1,-1,-1,-1,-1,-1,-1,-1,-1,-1,-1,-1,-1,-1,-1,-1,-1,-1,-1,-1,-1,-1,-1,-1,-1,-1,-1,-1,-1,-1,-1,-1,-1,-1,-1,-1,-1,-1,-1,-1,-1,-1,-1,-1,-1,-1,-1,-1,-1,-1,-1,-1,-1,-1,-1,-1,-1,-1,-1,-1,-1,-1,-1,-1,-1,-1,-1,-1,-1,-1,-1,-1,-1,-1,-1,-1,-1,-1,-1,-1,-1,-1,-1,-1,-1,-1,-1,-1,-1,-1,-1,-1,-1,-1,-1,-1,-1,-1,-1,-1,-1,-1,-1,-1,-1,-1,-1,-1,-1,-1,-1,-1,-1,-1,-1,-1,-1,-1,-1,-1,-1,-1,-1,-1,-1,-1,-1,-1,-1,-1,-1,-1,-1,-1,-1,-1,-1,-1,-1,-1,-1,-1,-1,-1,-1,-1,-1,-1,-1,-1,-1,-1,-1,-1,-1,-1,-1,-1,-1,-1,-1,-1,-1,-1,-1,-1,-1,-1,-1,-1,-1,-1,-1,-1,-1,-1,-1,-1,-1,-1,-1,-1,-1,-1,-1,-1,-1,-1,-1,-1,-1,-1,-1,-1,-1,-1,-1,-1,-1,-1,-1,-1,-1,-1,-1,-1,-1,-1,-1,-1,-1,-1,-1,-1,-1,-1,-1,-1,-1,-1,-1,-1,-1,-1,-1,-1,-1,-1,-1,-1,-1,-1,-1,-1,-1,-1,-1,-1,-1,-1,-1,-1,-1,-1,-1,-1,-1,-1,-1,-1,-1,-1,-1,-1,-1,-1,-1,-1,-1,-1,-1,-1,-1,-1,-1,-1,-1,-1,-1,-1,-1,-1,-1,-1,-1,-1,-1,-1,-1,-1,-1,-1,-1,-1,-1,-1,-1,-1,-1,-1,-1,-1,-1,-1,-1,-1,-1,-1,-1,-1,-1,-1,-1,-1,-1,-1,-1,-1,-1,-1,-1,-1,-1,-1,-1,-1,-1,-1,-1,-1,-1,-1,-1,-1,-1,-1,-1,-1,-1,-1,-1,-1,-1,-1,-1,-1,-1,-1,-1,-1,-1,-1,-1,-1,-1,-1,-1,-1,-1,-1,-1,-1,-1,-1,-1,-1,-1,-1,-1,-1,-1,-1,-1,-1,-1,-1,-1,-1,-1,-1,-1,-1,-1,-1,-1,-1,-1,-1,-1,-1,-1,-1,-1,-1,-1,-1,-1,-1,-1,-1,-1,-1,-1,-1,-1,-1,-1,-1,-1,-1,-1,-1,-1,-1,-1,-1,-1,-1,-1,-1,-1,-1,-1,-1,-1,-1,-1,-1,-1,-1,-1,-1,-1,-1,-1,-1,-1,-1,-1,-1,-1,-1,-1,-1,-1,-1,-1,-1,-1,-1,-1,-1,-1,-1,-1,-1,-1,-1,-1,-1,-1,-1,-1,-1,-1,-1,-1,-1,-1,-1,-1,-1,-1,-1,-1,-1,-1,-1,-1,-1,-1,-1,-1,-1,-1,-1,-1,-1,-1,-1,-1,-1,-1,-1,-1,-1,-1,-1,-1,-1,-1,-1,-1,-1,-1,-1,-1,-1,-1,-1,-1,-1,-1,-1,-1,-1,-1,-1,-1,-1,-1,-1,-1,-1,-1,-1,-1,-1,-1,-1,-1,-1,-1,-1,-1,-1,-1,-1,-1,-1,-1,-1,-1,-1,-1,-1,-1,-1,-1,-1,-1,-1,-1,-1,-1,-1,-1,-1,-1,-1,-1,-1,-1,-1,-1,-1,-1,-1,-1,-1,-1,-1,-1,-1,-1,-1,-1,-1,-1,-1,-1,-1,-1,-1,-1,-1,-1,-1,-1,-1,-1,-1,-1,-1,-1,-1,-1,-1,-1,-1,-1,-1,-1,-1,-1,-1,-1,-1,-1,-1,-1,-1,-1,-1,-1,-1,-1,-1,-1,-1,-1,-1,-1,-1,-1,-1,-1,-1,-1,-1,-1,-1,-1,-1,-1,-1,-1,-1,-1,-1,-1,-1,-1,-1,-1,-1,-1,-1,-1,-1,-1,-1,-1,-1,-1,-1,-1,-1,-1,-1,-1,-1,-1,-1,-1,-1,-1,-1,-1,-1,-1,-1,-1,-1,-1,-1,-1,-1,-1,-1,-1,-1,-1,-1,-1,-1,-1,-1,-1,-1,-1,-1,-1,-1,-1,-1,-1,-1,-1,-1,-1,-1,-1,-1,-1,-1,-1,-1,-1,-1,-1,-1,-1,-1,-1,-1,-1,-1,-1,-1,-1,-1,-1,-1,-1,-1,-1,-1,-1,-1,-1,-1,-1,-1,-1,-1,-1,-1,-1,-1,-1,-1,-1,-1,-1,-1,-1,-1,-1,-1,-1,-1,-1,-1,-1,-1,-1,-1,-1,-1,-1,-1,-1,-1,-1,-1,-1,-1,-1,-1,-1,-1,-1,-1,-1,-1,-1,-1,-1,-1,-1,-1,-1,-1,-1,-1,-1,-1,-1,-1,-1,-1,-1,-1,-1,-1,-1,-1,-1,-1,-1,-1,-1,-1,-1,-1,-1,-1,-1,-1,-1,-1,-1,-1,-1,-1,-1,-1,-1,-1,-1,-1,-1,-1,-1,-1,-1,-1,-1,-1,-1,-1,-1,-1,-1,-1,-1,-1,-1,-1,-1,-1,-1,-1,-1,-1,-1,-1,-1,-1,-1,-1,-1,-1,-1,-1,-1,-1,-1,-1,-1,-1,-1,-1,-1,-1,-1,-1,-1,-1,-1,-1,-1,-1,-1,-1,-1,-1,-1,-1,-1,-1,-1,-1,-1,-1,-1,-1,-1,-1,-1,-1,-1,-1,-1,-1,-1,-1,-1,-1,-1,-1,-1,-1,-1,-1,-1,-1,-1,-1,-1,-1,-1,-1,-1,-1,-1,-1,-1,-1,-1,-1,-1,-1,-1,-1,-1,-1,-1,-1,-1,-1,-1,-1,-1,-1,-1,-1,-1,-1,-1,-1,-1,-1,-1,-1,-1,-1,-1,-1,-1,-1,-1,-1,-1,-1,-1,-1,-1,-1,-1,-1,-1,-1,-1,-1,-1,-1,-1,-1,-1,-1,-1,-1,-1,-1,-1,-1,-1,-1,-1,-1,-1,-1,-1,-1,-1,-1,-1,-1,-1,-1,-1,-1,-1,-1,-1,-1,-1,-1,-1,-1,-1,-1,-1,-1,-1,-1,-1,-1,-1,-1,-1,-1,-1,-1,-1,-1,-1,-1,-1,-1,-1,-1,-1,-1,-1,-1,-1,-1,-1,-1,-1,-1,-1,-1,-1,-1,-1,-1,-1,-1,-1,-1,-1,-1,-1,-1,-1,-1,-1,-1,-1,-1,-1,-1,-1,-1,-1,-1,-1,-1,-1,-1,-1,-1,-1,-1,-1,-1,-1,-1,-1,-1,-1,-1,-1,-1,-1,-1,-1,-1,-1,-1,-1,-1,-1,-1,-1,-1,-1,-1,-1,-1,-1,-1,-1,-1,-1,-1,-1,-1,-1,-1,-1,-1,-1,-1,-1,-1,-1,-1,-1,-1,-1,-1,-1,-1,-1,-1,-1,-1,-1,-1,-1,-1,-1,-1,-1,-1,-1,-1,-1,-1,-1,-1,-1,-1,-1,-1,-1,-1,-1,-1,-1,-1,-1,-1,-1,-1,-1,-1,-1,-1,-1,-1,-1,-1,-1,-1,-1,-1,-1,-1,-1,-1,-1,-1,-1,-1,-1,-1,-1,-1,-1,-1,-1,-1,-1,-1,-1,-1,-1,-1,-1,-1,-1,-1,-1,-1,-1,-1,-1,-1,-1,-1,-1,-1,-1,-1,-1,-1,-1,-1,-1,-1,-1,-1,-1,-1,-1,-1,-1,-1,-1,-1,-1,-1,-1,-1,-1,-1,-1,-1,-1,-1,-1,-1,-1,-1,-1,-1,-1,-1,-1,-1,-1,-1,-1,-1,-1,-1,-1,-1,-1,-1,-1,-1,-1,-1,-1,-1,-1,-1,-1,-1,-1,-1,-1,-1,-1,-1,-1,-1,-1,-1,-1,-1,-1,-1,-1,-1,-1,-1,-1,-1,-1,-1,-1,-1,-1,-1,-1,-1,-1,-1,-1,-1,-1,-1,-1,-1,-1,-1,-1,-1,-1,-1,-1,-1,-1,-1,-1,-1,-1,-1,-1,-1,-1,-1,-1,-1,-1,-1,-1,-1,-1,-1,-1,-1,-1,-1,-1,-1,-1,-1,-1,-1,-1,-1,-1,-1,-1,-1,-1,-1,-1,-1,-1,-1,-1,-1,-1,-1,-1,-1,-1,-1,-1,-1,-1,-1,-1,-1,-1,-1,-1,-1,-1,-1,-1,-1,-1,-1,-1,-1,-1,-1,-1,-1,-1,-1,-1,-1,-1,-1,-1,-1,-1,-1,-1,-1,-1,-1,-1,-1,-1,-1,-1,-1,-1,-1,-1,-1,-1,-1,-1,-1,-1,-1,-1,-1,-1,-1,-1,-1,-1,-1,-1,-1,-1,-1,-1,-1,-1,-1,-1,-1,-1,-1,-1,-1,-1,-1,-1,-1,-1,-1,-1,-1,-1,-1,-1,-1,-1,-1,-1,-1,-1,-1,-1,-1,-1,-1,-1,-1,-1,-1,-1,-1,-1,-1,-1,-1,-1,-1,-1,-1,-1,-1,-1,-1,-1,-1,-1,-1,-1,-1,-1,-1,-1,-1,-1,-1,-1,-1,-1,-1,-1,-1,-1,-1,-1,-1,-1,-1,-1,-1,-1,-1,-1,-1,-1,-1,-1,-1,-1,-1,-1,-1,-1,-1,-1,-1,-1,-1,-1,-1,-1,-1,-1,-1,-1,-1,-1,-1,-1,-1,-1,-1,-1,-1,-1,-1,-1,-1,-1,-1,-1,-1,-1,-1,-1,-1,-1,-1,-1,-1,-1,-1,-1,-1,-1,-1,-1,-1,-1,-1,-1,-1,-1,-1,-1,-1,-1,-1,-1,-1,-1,-1,-1,-1,-1,-1,-1,-1,-1,-1,-1,-1,-1,-1,-1,-1,-1,-1,-1,-1,-1,-1,-1,-1,-1,-1,-1,-1,-1,-1,-1,-1,-1,-1,-1,-1,-1,-1,-1,-1,-1,-1,-1,-1,-1,-1,-1,-1,-1,-1,-1,-1,-1,-1,-1,-1,-1,-1,-1,-1,-1,-1,-1,-1,-1,-1,-1,-1,-1,-1,-1,-1,-1,-1,-1,-1,-1,-1,-1,-1,-1,-1,-1,-1,-1,-1,-1,-1,-1,-1,-1,-1,-1,-1,-1,-1,-1,-1,-1,-1,-1,-1,-1,-1,-1,-1,-1,-1,-1,-1,-1,-1,-1,-1,-1,-1,-1,-1,-1,-1,-1,-1,-1,-1,-1,-1,-1,-1,-1,-1,-1,-1,-1,-1,-1,-1,-1,-1,-1,-1,-1,-1,-1,-1,-1,-1,-1,-1,-1,-1,-1,-1,-1,-1,-1,-1,-1,-1,-1,-1,-1,-1,-1,-1,-1,-1,-1,-1,-1,-1,-1,-1,-1,-1,-1,-1,-1,-1,-1,-1,-1,-1,-1,-1,-1,-1,-1,-1,-1,-1,-1,-1,-1,-1,-1,-1,-1,-1,-1,-1,-1,-1,-1,-1,-1,-1,-1,-1,-1,-1,-1,-1,-1,-1,-1,-1,-1,-1,-1,-1,-1,-1,-1,-1,-1,-1,-1,-1,-1,-1,-1,-1,-1,-1,-1,-1,-1,-1,-1,-1,-1,-1,-1,-1,-1,-1,-1,-1,-1,-1,-1,-1,-1,-1,-1,-1,-1,-1,-1,-1,-1,-1,-1,-1,-1,-1,-1,-1,-1,-1,-1,-1,-1,-1,-1,-1,-1,-1,-1,-1,-1,-1,-1,-1,-1,-1,-1,-1,-1,-1,-1,-1,-1,-1,-1,-1,-1,-1,-1,-1,-1,-1,-1,-1,-1,-1,-1,-1,-1,-1,-1,-1,-1,-1,-1,-1,-1,-1,-1,-1,-1,-1,-1,-1,-1,-1,-1,-1,-1,-1,-1,-1,-1,-1,-1,-1,-1,-1,-1,-1,-1,-1,-1,-1,-1,-1,-1,-1,-1,-1,-1,-1,-1,-1,-1,-1,-1,-1,-1,-1,-1,-1,-1,-1,-1,-1,-1,-1,-1,-1,-1,-1,-1,-1,-1,-1,-1,-1,-1,-1,-1,-1,-1,-1,-1,-1,-1,-1,-1,-1,-1,-1,-1,-1,-1,-1,-1,-1,-1,-1,-1,-1,-1,-1,-1,-1,-1,-1,-1,-1,-1,-1,-1,-1,-1,-1,-1,-1,-1,-1,-1,-1,-1,-1,-1,-1,-1,-1,-1,-1,-1,-1,-1,-1,-1,-1,-1,-1,-1,-1,-1,-1,-1,-1,-1,-1,-1,-1,-1,-1,-1,-1,-1,-1,-1,-1,-1,-1,-1,-1,-1,-1,-1,-1,-1,-1,-1,-1,-1,-1,-1,-1,-1,-1,-1,-1,-1,-1,-1,-1,-1,-1,-1,-1,-1,-1,-1,-1,-1,-1,-1,-1,-1,-1,-1,-1,-1,-1,-1,-1,-1,-1,-1,-1,-1,-1,-1,-1,-1,-1,-1,-1,-1,-1,-1,-1,-1,-1,-1,-1,-1,-1,-1,-1,-1,-1,-1,-1,-1,-1,-1,-1,-1,-1,-1,-1,-1,-1,-1,-1,-1,-1,-1,-1,-1,-1,-1,-1,-1,-1,-1,-1,-1,-1,-1,-1,-1,-1,-1,-1,-1,-1,-1,-1,-1,-1,-1,-1,-1,-1,-1,-1,-1,-1,-1,-1,-1,-1,-1,-1,-1,-1,-1,-1,-1,-1,-1,-1,-1,-1,-1,-1,-1,-1,-1,-1,-1,-1,-1,-1,-1,-1,-1,-1,-1,-1,-1,-1,-1,-1,-1,-1,-1,-1,-1,-1,-1,-1,-1,-1,-1,-1,-1,-1,-1,-1,-1,-1,-1,-1,-1,-1,-1,-1,-1,-1,-1,-1,-1,-1,-1,-1,-1,-1,-1,-1,-1,-1,-1,-1,-1,-1,-1,-1,-1,-1,-1,-1,-1,-1,-1,-1,-1,-1,-1,-1,-1,-1,-1,-1,-1,-1,-1,-1,-1,-1,-1,-1,-1,-1,-1,-1,-1,-1,-1,-1,-1,-1,-1,-1,-1,-1,-1,-1,-1,-1,-1,-1,-1,-1,-1,-1,-1,-1,-1,-1,-1,-1,-1,-1,-1,-1,-1,-1,-1,-1,-1,-1,-1,-1,-1,-1,-1,-1,-1,-1,-1,-1,-1,-1,-1,-1,-1,-1,-1,-1,-1,-1,-1,-1,-1,-1,-1,-1,-1,-1,-1,-1,-1,-1,-1,-1,-1,-1,-1,-1,-1,-1,-1,-1,-1,-1,-1,-1,-1,-1,-1,-1,-1,-1,-1,-1,-1,-1,-1,-1,-1,-1,-1,-1,-1,-1,-1,-1,-1,-1,-1,-1,-1,-1,-1,-1,-1,-1,-1,-1,-1,-1,-1,-1,-1,-1,-1,-1,-1,-1,-1,-1,-1,-1,-1,-1,-1,-1,-1,-1,-1,-1,-1,-1,-1,-1,-1,-1,-1,-1,-1,-1,-1,-1,-1,-1,-1,-1,-1,-1,-1,-1,-1,-1,-1,-1,-1,-1,-1,-1,-1,-1,-1,-1,-1,-1,-1,-1,-1,-1,-1,-1,-1,-1,-1,-1,-1,-1,-1,-1,-1,-1,-1,-1,-1,-1,-1,-1,-1,-1,-1,-1,-1,-1,-1,-1,-1,-1,-1,-1,-1,-1,-1,-1,-1,-1,-1,-1,-1,-1,-1,-1,-1,-1,-1,-1,-1,-1,-1,-1,-1,-1,-1,-1,-1,-1,-1,-1,-1,-1,-1,-1,-1,-1,-1,-1,-1,-1,-1,-1,-1,-1,-1,-1,-1,-1,-1,-1,-1,-1,-1,-1,-1,-1,-1,-1,-1,-1,-1,-1,-1,-1,-1,-1,-1,-1,-1,-1,-1,-1,-1,-1,-1,-1,-1,-1,-1,-1,-1,-1,-1,-1,-1,-1,-1,-1,-1,-1,-1,-1,-1,-1,-1,-1,-1,-1,-1,-1,-1,-1,-1,-1,-1,-1,-1,-1,-1,-1,-1,-1,-1,-1,-1,-1,-1,-1,-1,-1,-1,-1,-1,-1,-1,-1,-1,-1,-1,-1,-1,-1,-1,-1,-1,-1,-1,-1,-1,-1,-1,-1,-1,-1,-1,-1,-1,-1,-1,-1,-1,-1,-1,-1,-1,-1,-1,-1,-1,-1,-1,-1,-1,-1,-1,-1,-1,-1,-1,-1,-1,-1,-1,-1,-1,-1,-1,-1,-1,-1,-1,-1,-1,-1,-1,-1,-1,-1,-1,-1,-1,-1,-1,-1,-1,-1,-1,-1,-1,-1,-1,-1,-1,-1,-1,-1,-1,-1,-1,-1,-1,-1,-1,-1,-1,-1,-1,-1,-1,-1,-1,-1,-1,-1,-1,-1,-1,-1,-1,-1,-1,-1,-1,-1,-1,-1,-1,-1,-1,-1,-1,-1,-1,-1,-1,-1,-1,-1,-1,-1,-1,-1,-1,-1,-1,-1,-1,-1,-1,-1,-1,-1,-1,-1,-1,-1,-1,-1,-1,-1,-1,-1,-1,-1,-1,-1,-1,-1,-1,-1,-1,-1,-1,-1,-1,-1,-1,-1,-1,-1,-1,-1,-1,-1,-1,-1,-1,-1,-1,-1,-1,-1,-1,-1,-1,-1,-1,-1,-1,-1,-1,-1,-1,-1,-1,-1,-1,-1,-1,-1,-1,-1,-1,-1,-1,-1,-1,-1,-1,-1,-1,-1,-1,-1,-1,-1,-1,-1,-1,-1,-1,-1,-1,-1,-1,-1,-1,-1,-1,-1,-1,-1,-1,-1,-1,-1,-1,-1,-1,-1,-1,-1,-1,-1,-1,-1,-1,-1,-1,-1,-1,-1,-1,-1,-1,-1,-1,-1,-1,-1,-1,-1,-1,-1,-1,-1,-1,-1,-1,-1,-1,-1,-1,-1,-1,-1,-1,-1,-1,-1,-1,-1,-1,-1,-1,-1,-1,-1,-1,-1,-1,-1,-1,-1,-1,-1,-1,-1,-1,-1,-1,-1,-1,-1,-1,-1,-1,-1,-1,-1,-1,-1,-1,-1,-1,-1,-1,-1,-1,-1,-1,-1,-1,-1,-1,-1,-1,-1,-1,-1,-1,-1,-1,-1,-1,-1,-1,-1,-1,-1,-1,-1,-1,-1,-1,-1,-1,-1,-1,-1,-1,-1,-1,-1,-1,-1,-1,-1,-1,-1,-1,-1,-1,-1,-1,-1,-1,-1,-1,-1,-1,-1,-1,-1,-1,-1,-1,-1,-1,-1,-1,-1,-1,-1,-1,-1,-1,-1,-1,-1,-1,-1,-1,-1,-1,-1,-1,-1,-1,-1,-1,-1,-1,-1,-1,-1,-1,-1,-1,-1,-1,-1,-1,-1,-1,-1,-1,-1,-1,-1,-1,-1,-1,-1,-1,-1,-1,-1,-1,-1,-1,-1,-1,-1,-1,-1,-1,-1,-1,-1,-1,-1,-1,-1,-1,-1,-1,-1,-1,-1,-1,-1,-1,-1,-1,-1,-1,-1,-1,-1,-1,-1,-1,-1,-1,-1,-1,-1,-1,-1,-1,-1,-1,-1,-1,-1,-1,-1,-1,-1,-1,-1,-1,-1,-1,-1,-1,-1,-1,-1,-1,-1,-1,-1,-1,-1,-1,-1,-1,-1,-1,-1,-1,-1,-1,-1,-1,-1,-1,-1,-1,-1,-1,-1,-1,-1,-1,-1,-1,-1,-1,-1,-1,-1,-1,-1,-1,-1,-1,-1,-1,-1,-1,-1,-1,-1,-1,-1,-1,-1,-1,-1,-1,-1,-1,-1,-1,-1,-1,-1,-1,-1,-1,-1,-1,-1,-1,-1,-1,-1,-1,-1,-1,-1,-1,-1,-1,-1,-1,-1,-1,-1,-1,-1,-1,-1,-1,-1,-1,-1,-1,-1,-1,-1,-1,-1,-1,-1,-1,-1,-1,-1,-1,-1,-1,-1,-1,-1,-1,-1,-1,-1,-1,-1,-1,-1,-1,-1,-1,-1,-1,-1,-1,-1,-1,-1,-1,-1,-1,-1,-1,-1,-1,-1,-1,-1,-1,-1,-1,-1,-1,-1,-1,-1,-1,-1,-1,-1,-1,-1,-1,-1,-1,-1,-1,-1,-1,-1,-1,-1,-1,-1,-1,-1,-1,-1,-1,-1,-1,-1,-1,-1,-1,-1,-1,-1,-1,-1,-1,-1,-1,-1,-1,-1,-1,-1,-1,-1,-1,-1,-1,-1,-1,-1,-1,-1,-1,-1,-1,-1,-1,-1,-1,-1,-1,-1,-1,-1,-1,-1,-1,-1,-1,-1,-1,-1,-1,-1,-1,-1,-1,-1,-1,-1,-1,-1,-1,-1,-1,-1,-1,-1,-1,-1,-1,-1,-1,-1,-1,-1,-1,-1,-1,-1,-1,-1,-1,-1,-1,-1,-1,-1,-1,-1,-1,-1,-1,-1,-1,-1,-1,-1,-1,-1,-1,-1,-1,-1,-1,-1,-1,-1,-1,-1,-1,-1,-1,-1,-1,-1,-1,-1,-1,-1,-1,-1,-1,-1,-1,-1,-1,-1,-1,-1,-1,-1,-1,-1,-1,-1,-1,-1,-1,-1,-1,-1,-1,-1,-1,-1,-1,-1,-1,-1,-1,-1,-1,-1,-1,-1,-1,-1,-1,-1,-1,-1,-1,-1,-1,-1,-1,-1,-1,-1,-1,-1,-1,-1,-1,-1,-1,-1,-1,-1,-1,-1,-1,-1,-1,-1,-1,-1,-1,-1,-1,-1,-1,-1,-1,-1,-1,-1,-1,-1,-1,-1,-1,-1,-1,-1,-1,-1,-1,-1,-1,-1,-1,-1,-1,-1,-1,-1,-1,-1,-1,-1,-1,-1,-1,-1,-1,-1,-1,-1,-1,-1,-1,-1,-1,-1,-1,-1,-1,-1,-1,-1,-1,-1,-1,-1,-1,-1,-1,-1,-1,-1,-1,-1,-1,-1,-1,-1,-1,-1,-1,-1,-1,-1,-1,-1,-1,-1,-1,-1,-1,-1,-1,-1,-1,-1,-1,-1,-1,-1,-1,-1,-1,-1,-1,-1,-1,-1,-1,-1,-1,-1,-1,-1,-1,-1,-1,-1,-1,-1,-1,-1,-1,-1,-1,-1,-1,-1,-1,-1,-1,-1,-1,-1,-1,-1,-1,-1,-1,-1,-1,-1,-1,-1,-1,-1,-1,-1,-1,-1,-1,-1,-1,-1,-1,-1,-1,-1,-1,-1,-1,-1,-1,-1,-1,-1,-1,-1,-1,-1,-1,-1,-1,-1,-1,-1,-1,-1,-1,-1,-1,-1,-1,-1,-1,-1,-1,-1,-1,-1,-1,-1,-1,-1,-1,-1,-1,-1,-1,-1,-1,-1,-1,-1,-1,-1,-1,-1,-1,-1,-1,-1,-1,-1,-1,-1,-1,-1,-1,-1,-1,-1,-1,-1,-1,-1,-1,-1,-1,-1,-1,-1,-1,-1,-1,-1,-1,-1,-1,-1,-1,-1,-1,-1,-1,-1,-1,-1,-1,-1,-1,-1,-1,-1,-1,-1,-1,-1,-1,-1,-1,-1,-1,-1,-1,-1,-1,-1,-1,-1,-1,-1,-1,-1,-1,-1,-1,-1,-1,-1,-1,-1,-1,-1,-1,-1,-1,-1,-1,-1,-1,-1,-1,-1,-1,-1,-1,-1,-1,-1,-1,-1,-1,-1,-1,-1,-1,-1,-1,-1,-1,-1,-1,-1,-1,-1,-1,-1,-1,-1,-1,-1,-1,-1,-1,-1,-1,-1,-1,-1,-1,-1,-1,-1,-1,-1,-1,-1,-1,-1,-1,-1,-1,-1,-1,-1,-1,-1,-1,-1,-1,-1,-1,-1,-1,-1,-1,-1,-1,-1,-1,-1,-1,-1,-1,-1,-1,-1,-1,-1,-1,-1,-1,-1,-1,-1,-1,-1,-1,-1,-1,-1,-1,-1,-1,-1,-1,-1,-1,-1,-1,-1,-1,-1,-1,-1,-1,-1,-1,-1,-1,-1,-1,-1,-1,-1,-1,-1,-1,-1,-1,-1,-1,-1,-1,-1,-1,-1,-1,-1,-1,-1,-1,-1,-1,-1,-1,-1,-1,-1,-1,-1,-1,-1,-1,-1,-1,-1,-1,-1,-1,-1,-1,-1,-1,-1,-1,-1,-1,-1,-1,-1,-1,-1,-1,-1,-1,-1,-1,-1,-1,-1,-1,-1,-1,-1,-1,-1,-1,-1,-1,-1,-1,-1,-1,-1,-1,-1,-1,-1,-1,-1,-1,-1,-1,-1,-1,-1,-1,-1,-1,-1,-1,-1,-1,-1,-1,-1,-1,-1,-1,-1,-1,-1,-1,-1,-1,-1,-1,-1,-1,-1,-1,-1,-1,-1,-1,-1,-1,-1,-1,-1,-1,-1,-1,-1,-1,-1,-1,-1,-1,-1,-1,-1,-1,-1,-1,-1,-1,-1,-1,-1,-1,-1,-1,-1,-1,-1,-1,-1,-1,-1,-1,-1,-1,-1,-1,-1,-1,-1,-1,-1,-1,-1,-1,-1,-1,-1,-1,-1,-1,-1,-1,-1,-1,-1,-1,-1,-1,-1,-1,-1,-1,-1,-1,-1,-1,-1,-1,-1,-1,-1,-1,-1,-1,-1,-1,-1,-1,-1,-1,-1,-1,-1,-1,-1,-1,-1,-1,-1,-1,-1,-1,-1,-1,-1,-1,-1,-1,-1,-1,-1,-1,-1,-1,-1,-1,-1,-1,-1,-1,-1,-1,-1,-1,-1,-1,-1,-1,-1,-1,-1,-1,-1,-1,-1,-1,-1,-1,-1,-1,-1,-1,-1,-1,-1,-1,-1,-1,-1,-1,-1,-1,-1,-1,-1,-1,-1,-1,-1,-1,-1,-1,-1,-1,-1,-1,-1,-1,-1,-1,-1,-1,-1,-1,-1,-1,-1,-1,-1,-1,-1,-1,-1,-1,-1,-1,-1,-1,-1,-1,-1,-1,-1,-1,-1,-1,-1,-1,-1,-1,-1,-1,-1,-1,-1,-1,-1,-1,-1,-1,-1,-1,-1,-1,-1,-1,-1,-1,-1,-1,-1,-1,-1,-1,-1,-1,-1,-1,-1,-1,-1,-1,-1,-1,-1,-1,-1,-1,-1,-1,-1,-1,-1,-1,-1,-1,-1,-1,-1,-1,-1,-1,-1,-1,-1,-1,-1,-1,-1,-1,-1,-1,-1,-1,-1,-1,-1,-1,-1,-1,-1,-1,-1,-1,-1,-1,-1,-1,-1,-1,-1,-1,-1,-1,-1,-1,-1,-1,-1,-1,-1,-1,-1,-1,-1,-1,-1,-1,-1,-1,-1,-1,-1,-1,-1,-1,-1,-1,-1,-1,-1,-1,-1,-1,-1,-1,-1,-1,-1,-1,-1,-1,-1,-1,-1,-1,-1,-1,-1,-1,-1,-1,-1,-1,-1,-1,-1,-1,-1,-1,-1,-1,-1,-1,-1,-1,-1,-1,-1,-1,-1,-1,-1,-1,-1,-1,-1,-1,-1,-1,-1,-1,-1,-1,-1,-1,-1,-1,-1,-1,-1,-1,-1,-1,-1,-1,-1,-1,-1,-1,-1,-1,-1,-1,-1,-1,-1,-1,-1,-1,-1,-1,-1,-1,-1,-1,-1,-1,-1,-1,-1,-1,-1,-1,-1,-1,-1,-1,-1,-1,-1,-1,-1,-1,-1,-1,-1,-1,-1,-1,-1,-1,-1,-1,-1,-1,-1,-1,-1,-1,-1,-1,-1,-1,-1,-1,-1,-1,-1,-1,-1,-1,-1,-1,-1,-1,-1,-1,-1,-1,-1,-1,-1,-1,-1,-1,-1,-1,-1,-1,-1,-1,-1,-1,-1,-1,-1,-1,-1,-1,-1,-1,-1,-1,-1,-1,-1,-1,-1,-1,-1,-1,-1,-1,-1,-1,-1,-1,-1,-1,-1,-1,-1,-1,-1,-1,-1,-1,-1,-1,-1,-1,-1,-1,-1,-1,-1,-1,-1,-1,-1,-1,-1,-1,-1,-1,-1,-1,-1,-1,-1,-1,-1,-1,-1,-1,-1,-1,-1,-1,-1,-1,-1,-1,-1,-1,-1,-1,-1,-1,-1,-1,-1,-1,-1,-1,-1,-1,-1,-1,-1,-1,-1,-1,-1,-1,-1,-1,-1,-1,-1,-1,-1,-1,-1,-1,-1,-1,-1,-1,-1,-1,-1,-1,-1,-1,-1,-1,-1,-1,-1,-1,-1,-1,-1,-1,-1,-1,-1,-1,-1,-1,-1,-1,-1,-1,-1,-1,-1,-1,-1,-1,-1,-1,-1,-1,-1,-1,-1,-1,-1,-1,-1,-1,-1,-1,-1,-1,-1,-1,-1,-1,-1,-1,-1,-1,-1,-1,-1,-1,-1,-1,-1,-1,-1,-1,-1,-1,-1,-1,-1,-1,-1,-1,-1,-1,-1,-1,-1,-1,-1,-1,-1,-1,-1,-1,-1,-1,-1,-1,-1,-1,-1,-1,-1,-1,-1,-1,-1,-1,-1,-1,-1,-1,-1,-1,-1,-1,-1,-1,-1,-1,-1,-1,-1,-1,-1,-1,-1,-1,-1,-1,-1,-1,-1,-1,-1,-1,-1,-1,-1,-1,-1,-1,-1,-1,-1,-1,-1,-1,-1,-1,-1,-1,-1,-1,-1,-1,-1,-1,-1,-1,-1,-1,-1,-1,-1,-1,-1,-1,-1,-1,-1,-1,-1,-1,-1,-1,-1,-1,-1,-1,-1,-1,-1,-1,-1,-1,-1,-1,-1,-1,-1,-1,-1,-1,-1,-1,-1,-1,-1,-1,-1,-1,-1,-1,-1,-1,-1,-1,-1,-1,-1,-1,-1,-1,-1,-1,-1,-1,-1,-1,-1,-1,-1,-1,-1,-1,-1,-1,-1,-1,-1,-1,-1,-1,-1,-1,-1,-1,-1,-1,-1,-1,-1,-1,-1,-1,-1,-1,-1,-1,-1,-1,-1,-1,-1,-1,-1,-1,-1,-1,-1,-1,-1,-1,-1,-1,-1,-1,-1,-1,-1,-1,-1,-1,-1,-1,-1,-1,-1,-1,-1,-1,-1,-1,-1,-1,-1,-1,-1,-1,-1,-1,-1,-1,-1,-1,-1,-1,-1,-1,-1,-1,-1,-1,-1,-1,-1,-1,-1,-1,-1,-1,-1,-1,-1,-1,-1,-1,-1,-1,-1,-1,-1,-1,-1,-1,-1,-1,-1,-1,-1,-1,-1,-1,-1,-1,-1,-1,-1,-1,-1,-1,-1,-1,-1,-1,-1,-1,-1,-1,-1,-1,-1,-1,-1,-1,-1,-1,-1,-1,-1,-1,-1,-1,-1,-1,-1,-1,-1,-1,-1,-1,-1,-1,-1,-1,-1,-1,-1,-1,-1,-1,-1,-1,-1,-1,-1,-1,-1,-1,-1,-1,-1,-1,-1,-1,-1,-1,-1,-1,-1,-1,-1,-1,-1,-1,-1,-1,-1,-1,-1,-1,-1,-1,-1,-1,-1,-1,-1,-1,-1,-1,-1,-1,-1,-1,-1,-1,-1,-1,-1,-1,-1,-1,-1,-1,-1,-1,-1,-1,-1,-1,-1,-1,-1,-1,-1,-1,-1,-1,-1,-1,-1,-1,-1,-1,-1,-1,-1,-1,-1,-1,-1,-1,-1,-1,-1,-1,-1,-1,-1,-1,-1,-1,-1,-1,-1,-1,-1,-1,-1,-1,-1,-1,-1,-1,-1,-1,-1,-1,-1,-1,-1,-1,-1,-1,-1,-1,-1,-1,-1,-1,-1,-1,-1,-1,-1,-1,-1,-1,-1,-1,-1,-1,-1,-1,-1,-1,-1,-1,-1,-1,-1,-1,-1,-1,-1,-1,-1,-1,-1,-1,-1,-1,-1,-1,-1,-1,-1,-1,-1,-1,-1,-1,-1,-1,-1,-1,-1,-1,-1,-1,-1,-1,-1,-1,-1,-1,-1,-1,-1,-1,-1,-1,-1,-1,-1,-1,-1,-1,-1,-1,-1,-1,-1,-1,-1,-1,-1,-1,-1,-1,-1,-1,-1,-1,-1,-1,-1,-1,-1,-1,-1,-1,-1,-1,-1,-1,-1,-1,-1,-1,-1,-1,-1,-1,-1,-1,-1,-1,-1,-1,-1,-1,-1,-1,-1,-1,-1,-1,-1,-1,-1,-1,-1,-1,-1,-1,-1,-1,-1,-1,-1,-1,-1,-1,-1,-1,-1,-1,-1,-1,-1,-1,-1,-1,-1,-1,-1,-1,-1,-1,-1,-1,-1,-1,-1,-1,-1,-1,-1,-1,-1,-1,-1,-1,-1,-1,-1,-1,-1,-1,-1,-1,-1,-1,-1,-1,-1,-1,-1,-1,-1,-1,-1,-1,-1,-1,-1,-1,-1,-1,-1,-1,-1,-1,-1,-1,-1,-1,-1,-1,-1,-1,-1,-1,-1,-1,-1,-1,-1,-1,-1,-1,-1,-1,-1,-1,-1,-1,-1,-1,-1,-1,-1,-1,-1,-1,-1,-1,-1,-1,-1,-1,-1,-1,-1,-1,-1,-1,-1,-1,-1,-1,-1,-1,-1,-1,-1,-1,-1,-1,-1,-1,-1,-1,-1,-1,-1,-1,-1,-1,-1,-1,-1,-1,-1,-1,-1,-1,-1,-1,-1,-1,-1,-1,-1,-1,-1,-1,-1,-1,-1,-1,-1,-1,-1,-1,-1,-1,-1,-1,-1,-1,-1,-1,-1,-1,-1,-1,-1,-1,-1,-1,-1,-1,-1,-1,-1,-1,-1,-1,-1,-1,-1,-1,-1,-1,-1,-1,-1,-1,-1,-1,-1,-1,-1,-1,-1,-1,-1,-1,-1,-1,-1,-1,-1,-1,-1,-1,-1,-1,-1,-1,-1,-1,-1,-1,-1,-1,-1,-1,-1,-1,-1,-1,-1,-1,-1,-1,-1,-1,-1,-1,-1,-1,-1,-1,-1,-1,-1,-1,-1,-1,-1,-1,-1,-1,-1,-1,-1,-1,-1,-1,-1,-1,-1,-1,-1,-1,-1,-1,-1,-1,-1,-1,-1,-1,-1,-1,-1,-1,-1,-1,-1,-1,-1,-1,-1,-1,-1,-1,-1,-1,-1,-1,-1,-1,-1,-1,-1,-1,-1,-1,-1,-1,-1,-1,-1,-1,-1,-1,-1,-1,-1,-1,-1,-1,-1,-1,-1,-1,-1,-1,-1,-1,-1,-1,-1,-1,-1,-1,-1,-1,-1,-1,-1,-1,-1,-1,-1,-1,-1,-1,-1,-1,-1,-1,-1,-1,-1,-1,-1,-1,-1,-1,-1,-1,-1,-1,-1,-1,-1,-1,-1,-1,-1,-1,-1,-1,-1,-1,-1,-1,-1,-1,-1,-1,-1,-1,-1,-1,-1,-1,-1,-1,-1,-1,-1,-1,-1,-1,-1,-1,-1,-1,-1,-1,-1,-1,-1,-1,-1,-1,-1,-1,-1,-1,-1,-1,-1,-1,-1,-1,-1,-1,-1,-1,-1,-1,-1,-1,-1,-1,-1,-1,-1,-1,-1,-1,-1,-1,-1,-1,-1,-1,-1,-1,-1,-1,-1,-1,-1,-1,-1,-1,-1,-1,-1,-1,-1,-1,-1,-1,-1,-1,-1,-1,-1,-1,-1,-1,-1,-1,-1,-1,-1,-1,-1,-1,-1,-1,-1,-1,-1,-1,-1,-1,-1,-1,-1,-1,-1,-1,-1,-1,-1,-1,-1,-1,-1,-1,-1,-1,-1,-1,-1,-1,-1,-1,-1,-1,-1,-1,-1,-1,-1,-1,-1,-1,-1,-1,-1,-1,-1,-1,-1,-1,-1,-1,-1,-1,-1,-1,-1,-1,-1,-1,-1,-1,-1,-1,-1,-1,-1,-1,-1,-1,-1,-1,-1,-1,-1,-1,-1,-1,-1,-1,-1,-1,-1,-1,-1,-1,-1,-1,-1,-1,-1,-1,-1,-1,-1,-1,-1,-1,-1,-1,-1,-1,-1,-1,-1,-1,-1,-1,-1,-1,-1,-1,-1,-1,-1,-1,-1,-1,-1,-1,-1,-1,-1,-1,-1,-1,-1,-1,-1,-1,-1,-1,-1,-1,-1,-1,-1,-1,-1,-1,-1,-1,-1,-1,-1,-1,-1,-1,-1,-1,-1,-1,-1,-1,-1,-1,-1,-1,-1,-1,-1,-1,-1,-1,-1,-1,-1,-1,-1,-1,-1,-1,-1,-1,-1,-1,-1,-1,-1,-1,-1,-1,-1,-1,-1,-1,-1,-1,-1,-1,-1,-1,-1,-1,-1,-1,-1,-1,-1,-1,-1,-1,-1,-1,-1,-1,-1,-1,-1,-1,-1,-1,-1,-1,-1,-1,-1,-1,-1,-1,-1,-1,-1,-1,-1,-1,-1,-1,-1,-1,-1,-1,-1,-1,-1,-1,-1,-1,-1,-1,-1,-1,-1,-1,-1,-1,-1,-1,-1,-1,-1,-1,-1,-1,-1,-1,-1,-1,-1,-1,-1,-1,-1,-1,-1,-1,-1,-1,-1,-1,-1,-1,-1,-1,-1,-1,-1,-1,-1,-1,-1,-1,-1,-1,-1,-1,-1,-1,-1,-1,-1,-1,-1,-1,-1,-1,-1,-1,-1,-1,-1,-1,-1,-1,-1,-1,-1,-1,-1,-1,-1,-1,-1,-1,-1,-1,-1,-1,-1,-1,-1,-1,-1,-1,-1,-1,-1,-1,-1,-1,-1,-1,-1,-1,-1,-1,-1,-1,-1,-1,-1,-1,-1,-1,-1,-1,-1,-1,-1,-1,-1,-1,-1,-1,-1,-1,-1,-1,-1,-1,-1,-1,-1,-1,-1,-1,-1,-1,-1,-1,-1,-1,-1,-1,-1,-1,-1,-1,-1,-1,-1,-1,-1,-1,-1,-1,-1,-1,-1,-1,-1,-1,-1,-1,-1,-1,-1,-1,-1,-1,-1,-1,-1,-1,-1,-1,-1,-1,-1,-1,-1,-1,-1,-1,-1,-1,-1,-1,-1,-1,-1,-1,-1,-1,-1,-1,-1,-1,-1,-1,-1,-1,-1,-1,-1,-1,-1,-1,-1,-1,-1,-1,-1,-1,-1,-1,-1,-1,-1,-1,-1,-1,-1,-1,-1,-1,-1,-1,-1,-1,-1,-1,-1,-1,-1,-1,-1,-1,-1,-1,-1,-1,-1,-1,-1,-1,-1,-1,-1,-1,-1,-1,-1,-1,-1,-1,-1,-1,-1,-1,-1,-1,-1,-1,-1,-1,-1,-1,-1,-1,-1,-1,-1,-1,-1,-1,-1,-1,-1,-1,-1,-1,-1,-1,-1,-1,-1,-1,-1,-1,-1,-1,-1,-1,-1,-1,-1,-1,-1,-1,-1,-1,-1,-1,-1,-1,-1,-1,-1,-1,-1,-1,-1,-1,-1,-1,-1,-1,-1,-1,-1,-1,-1,-1,-1,-1,-1,-1,-1,-1,-1,-1,-1,-1,-1,-1,-1,-1,-1,-1,-1,-1,-1,-1,-1,-1,-1,-1,-1,-1,-1,-1,-1,-1,-1,-1,-1,-1,-1,-1,-1,-1,-1,-1,-1,-1,-1,-1,-1,-1,-1,-1,-1,-1,-1,-1,-1,-1,-1,-1,-1,-1,-1,-1,-1,-1,-1,-1,-1,-1,-1,-1,-1,-1,-1,-1,-1,-1,-1,-1,-1,-1,-1,-1,-1,-1,-1,-1,-1,-1,-1,-1,-1,-1,-1,-1,-1,-1,-1,-1,-1,-1,-1,-1,-1,-1,-1,-1,-1,-1,-1,-1,-1,-1,-1,-1,-1,-1,-1,-1,-1,-1,-1,-1,-1,-1,-1,-1,-1,-1,-1,-1,-1,-1,-1,-1,-1,-1,-1,-1,-1,-1,-1,-1,-1,-1,-1,-1,-1,-1,-1,-1,-1,-1,-1,-1,-1,-1,-1,-1,-1,-1,-1,-1,-1,-1,-1,-1,-1,-1,-1,-1,-1,-1,-1,-1,-1,-1,-1,-1,-1,-1,-1,-1,-1,-1,-1,-1,-1,-1,-1,-1,-1,-1,-1,-1,-1,-1,-1,-1,-1,-1,-1,-1,-1,-1,-1,-1,-1,-1,-1,-1,-1,-1,-1,-1,-1,-1,-1,-1,-1,-1,-1,-1,-1,-1,-1,-1,-1,-1,-1,-1,-1,-1,-1,-1,-1,-1,-1,-1,-1,-1,-1,-1,-1,-1,-1,-1,-1,-1,-1,-1,-1,-1,-1,-1,-1,-1,-1,-1,-1,-1,-1,-1,-1,-1,-1,-1,-1,-1,-1,-1,-1,-1,-1,-1,-1,-1,-1,-1,-1,-1,-1,-1,-1,-1,-1,-1,-1,-1,-1,-1,-1,-1,-1,-1,-1,-1,-1,-1,-1,-1,-1,-1,-1,-1,-1,-1,-1,-1,-1,-1,-1,-1,-1,-1,-1,-1,-1,-1,-1,-1,-1,-1,-1,-1,-1,-1,-1,-1,-1,-1,-1,-1,-1,-1,-1,-1,-1,-1,-1,-1,-1,-1,-1,-1,-1,-1,-1,-1,-1,-1,-1,-1,-1,-1,-1,-1,-1,-1,-1,-1,-1,-1,-1,-1,-1,-1,-1,-1,-1,-1,-1,-1,-1,-1,-1,-1,-1,-1,-1,-1,-1,-1,-1,-1,-1,-1,-1,-1,-1,-1,-1,-1,-1,-1,-1,-1,-1,-1,-1,-1,-1,-1,-1,-1,-1,-1,-1,-1,-1,-1,-1,-1,-1,-1,-1,-1,-1,-1,-1,-1,-1,-1,-1,-1,-1,-1,-1,-1,-1,-1,-1,-1,-1,-1,-1,-1,-1,-1,-1,-1,-1,-1,-1,-1,-1,-1,-1,-1,-1,-1,-1,-1,-1,-1,-1,-1,-1,-1,-1,-1,-1,-1,-1,-1,-1,-1,-1,-1,-1,-1,-1,-1,-1,-1,-1,-1,-1,-1,-1,-1,-1,-1,-1,-1,-1,-1,-1,-1,-1,-1,-1,-1,-1,-1,-1,-1,-1,-1,-1,-1,-1,-1,-1,-1,-1,-1,-1,-1,-1,-1,-1,-1,-1,-1,-1,-1,-1,-1,-1,-1,-1,-1,-1,-1,-1,-1,-1,-1,-1,-1,-1,-1,-1,-1,-1,-1,-1,-1,-1,-1,-1,-1,-1,-1,-1,-1,-1,-1,-1,-1,-1,-1,-1,-1,-1,-1,-1,-1,-1,-1,-1,-1,-1,-1,-1,-1,-1,-1,-1,-1,-1,-1,-1,-1,-1,-1,-1,-1,-1,-1,-1,-1,-1,-1,-1,-1,-1,-1,-1,-1,-1,-1,-1,-1,-1,-1,-1,-1,-1,-1,-1,-1,-1,-1,-1,-1,-1,-1,-1,-1,-1,-1,-1,-1,-1,-1,-1,-1,-1,-1,-1,-1,-1,-1,-1,-1,-1,-1,-1,-1,-1,-1,-1,-1,-1,-1,-1,-1,-1,-1,-1,-1,-1,-1,-1,-1,-1,-1,-1,-1,-1,-1,-1,-1,-1,-1,-1,-1,-1,-1,-1,-1,-1,-1,-1,-1,-1,-1,-1,-1,-1,-1,-1,-1,-1,-1,-1,-1,-1,-1,-1,-1,-1,-1,-1,-1,-1,-1,-1,-1,-1,-1,-1,-1,-1,-1,-1,-1,-1,-1,-1,-1,-1,-1,-1,-1,-1,-1,-1,-1,-1,-1,-1,-1,-1,-1,-1,-1,-1,-1,-1,-1,-1,-1,-1,-1,-1,-1,-1,-1,-1,-1,-1,-1,-1,-1,-1,-1,-1,-1,-1,-1,-1,-1,-1,-1,-1,-1,-1,-1,-1,-1,-1,-1,-1,-1,-1,-1,-1,-1,-1,-1,-1,-1,-1,-1,-1,-1,-1,-1,-1,-1,-1,-1,-1,-1,-1,-1,-1,-1,-1,-1,-1,-1,-1,-1,-1,-1,-1,-1,-1,-1,-1,-1,-1,-1,-1,-1,-1,-1,-1,-1,-1,-1,-1,-1,-1,-1,-1,-1,-1,-1,-1,-1,-1,-1,-1,-1,-1,-1,-1,-1,-1,-1,-1,-1,-1,-1,-1,-1,-1,-1,-1,-1,-1,-1,-1,-1,-1,-1,-1,-1,-1,-1,-1,-1,-1,-1,-1,-1,-1,-1,-1,-1,-1,-1,-1,-1,-1,-1,-1,-1,-1,-1,-1,-1,-1,-1,-1,-1,-1,-1,-1,-1,-1,-1,-1,-1,-1,-1,-1,-1,-1,-1,-1,-1,-1,-1,-1,-1,-1,-1,-1,-1,-1,-1,-1,-1,-1,-1,-1,-1,-1,-1,-1,-1,-1,-1,-1,-1,-1,-1,-1,-1,-1,-1,-1,-1,-1,-1,-1,-1,-1,-1,-1,-1,-1,-1,-1,-1,-1,-1,-1,-1,-1,-1,-1,-1,-1,-1,-1,-1,-1,-1,-1,-1,-1,-1,-1,-1,-1,-1,-1,-1,-1,-1,-1,-1,-1,-1,-1,-1,-1,-1,-1,-1,-1,-1,-1,-1,-1,-1,-1,-1,-1,-1,-1,-1,-1,-1,-1,-1,-1,-1,-1,-1,-1,-1,-1,-1,-1,-1,-1,-1,-1,-1,-1,-1,-1,-1,-1,-1,-1,-1,-1,-1,-1,-1,-1,-1,-1,-1,-1,-1,-1,-1,-1,-1,-1,-1,-1,-1,-1,-1,-1,-1,-1,-1,-1,-1,-1,-1,-1,-1,-1,-1,-1,-1,-1,-1,-1,-1,-1,-1,-1,-1,-1,-1,-1,-1,-1,-1,-1,-1,-1,-1,-1,-1,-1,-1,-1,-1,-1,-1,-1,-1,-1,-1,-1,-1,-1,-1,-1,-1,-1,-1,-1,-1,-1,-1,-1,-1,-1,-1,-1,-1,-1,-1,-1,-1,-1,-1,-1,-1,-1,-1,-1,-1,-1,-1,-1,-1,-1,-1,-1,-1,-1,-1,-1,-1,-1,-1,-1,-1,-1,-1,-1,-1,-1,-1,-1,-1,-1,-1,-1,-1,-1,-1,-1,-1,-1,-1,-1,-1,-1,-1,-1,-1,-1,-1,-1,-1,-1,-1,-1,-1,-1,-1,-1,-1,-1,-1,-1,-1,-1,-1,-1,-1,-1,-1,-1,-1,-1,-1,-1,-1,-1,-1,-1,-1,-1,-1,-1,-1,-1,-1,-1,-1,-1,-1,-1,-1,-1,-1,-1,-1,-1,-1,-1,-1,-1,-1,-1,-1,-1,-1,-1,-1,-1,-1,-1,-1,-1,-1,-1,-1,-1,-1,-1,-1,-1,-1,-1,-1,-1,-1,-1,-1,-1,-1,-1,-1,-1,-1,-1,-1,-1,-1,-1,-1,-1,-1,-1,-1,-1,-1,-1,-1,-1,-1,-1,-1,-1,-1,-1,-1,-1,-1,-1,-1,-1,-1,-1,-1,-1,-1,-1,-1,-1,-1,-1,-1,-1,-1,-1,-1,-1,-1,-1,-1,-1,-1,-1,-1,-1,-1,-1,-1,-1,-1,-1,-1,-1,-1,-1,-1,-1,-1,-1,-1,-1,-1,-1,-1,-1,-1,-1,-1,-1,-1,-1,-1,-1,-1,-1,-1,-1,-1,-1,-1,-1,-1,-1,-1,-1,-1,-1,-1,-1,-1,-1,-1,-1,-1,-1,-1,-1,-1,-1,-1,-1,-1,-1,-1,-1,-1,-1,-1,-1,-1,-1,-1,-1,-1,-1,-1,-1,-1,-1,-1,-1,-1,-1,-1,-1,-1,-1,-1,-1,-1,-1,-1,-1,-1,-1,-1,-1,-1,-1,-1,-1,-1,-1,-1,-1,-1,-1,-1,-1,-1,-1,-1,-1,-1,-1,-1,-1,-1,-1,-1,-1,-1,-1,-1,-1,-1,-1,-1,-1,-1,-1,-1,-1,-1,-1,-1,-1,-1,-1,-1,-1,-1,-1,-1,-1,-1,-1,-1,-1,-1,-1,-1,-1,-1,-1,-1,-1,-1,-1,-1,-1,-1,-1,-1,-1,-1,-1,-1,-1,-1,-1,-1,-1,-1,-1,-1,-1,-1,-1,-1,-1,-1,-1,-1,-1,-1,-1,-1,-1,-1,-1,-1,-1,-1,-1,-1,-1,-1,-1,-1,-1,-1,-1,-1,-1,-1,-1,-1,-1,-1,-1,-1,-1,-1,-1,-1,-1,-1,-1,-1,-1,-1,-1,-1,-1,-1,-1,-1,-1,-1,-1,-1,-1,-1,-1,-1,-1,-1,-1,-1,-1,-1,-1,-1,-1,-1,-1,-1,-1,-1,-1,-1,-1,-1,-1,-1,-1,-1,-1,-1,-1,-1,-1,-1,-1,-1,-1,-1,-1,-1,-1,-1,-1,-1,-1,-1,-1,-1,-1,-1,-1,-1,-1,-1,-1,-1,-1,-1,-1,-1,-1,-1,-1,-1,-1,-1,-1,-1,-1,-1,-1,-1,-1,-1,-1,-1,-1,-1,-1,-1,-1,-1,-1,-1,-1,-1,-1,-1,-1,-1,-1,-1,-1,-1,-1,-1,-1,-1,-1,-1,-1,-1,-1,-1,-1,-1,-1,-1,-1,-1,-1,-1,-1,-1,-1,-1,-1,-1,-1,-1,-1,-1,-1,-1,-1,-1,-1,-1,-1,-1,-1,-1,-1,-1,-1,-1,-1,-1,-1,-1,-1,-1,-1,-1,-1,-1,-1,-1,-1,-1,-1,-1,-1,-1,-1,-1,-1,-1,-1,-1,-1,-1,-1,-1,-1,-1,-1,-1,-1,-1,-1,-1,-1,-1,-1,-1,-1,-1,-1,-1,-1,-1,-1,-1,-1,-1,-1,-1,-1,-1,-1,-1,-1,-1,-1,-1,-1,-1,-1,-1,-1,-1,-1,-1,-1,-1,-1,-1,-1,-1,-1,-1,-1,-1,-1,-1,-1,-1,-1,-1,-1,-1,-1,-1,-1,-1,-1,-1,-1,-1,-1,-1,-1,-1,-1,-1,-1,-1,-1,-1,-1,-1,-1,-1,-1,-1,-1,-1,-1,-1,-1,-1,-1,-1,-1,-1,-1,-1,-1,-1,-1,-1,-1,-1,-1,-1,-1,-1,-1,-1,-1,-1,-1,-1,-1,-1,-1,-1,-1,-1,-1,-1,-1,-1,-1,-1,-1,-1,-1,-1,-1,-1,-1,-1,-1,-1,-1,-1,-1,-1,-1,-1,-1,-1,-1,-1,-1,-1,-1,-1,-1,-1,-1,-1,-1,-1,-1,-1,-1,-1,-1,-1,-1,-1,-1,-1,-1,-1,-1,-1,-1,-1,-1,-1,-1,-1,-1,-1,-1,-1,-1,-1,-1,-1,-1,-1,-1,-1,-1,-1,-1,-1,-1,-1,-1,-1,-1,-1,-1,-1,-1,-1,-1,-1,-1,-1,-1,-1,-1,-1,-1,-1,-1,-1,-1,-1,-1,-1,-1,-1,-1,-1,-1,-1,-1,-1,-1,-1,-1,-1,-1,-1,-1,-1,-1,-1,-1,-1,-1,-1,-1,-1,-1,-1,-1,-1,-1,-1,-1,-1,-1,-1,-1,-1,-1,-1,-1,-1,-1,-1,-1,-1,-1,-1,-1,-1,-1,-1,-1,-1,-1,-1,-1,-1,-1,-1,-1,-1,-1,-1,-1,-1,-1,-1,-1,-1,-1,-1,-1,-1,-1,-1,-1,-1,-1,-1,-1,-1,-1,-1,-1,-1,-1,-1,-1,-1,-1,-1,-1,-1,-1,-1,-1,-1,-1,-1,-1,-1,-1,-1,-1,-1,-1,-1,-1,-1,-1,-1,-1,-1,-1,-1,-1,-1,-1,-1,-1,-1,-1,-1,-1,-1,-1,-1,-1,-1,-1,-1,-1,-1,-1,-1,-1,-1,-1,-1
1,0,-1,-0,1,-0,-1,-0,1,0,-1,-0,1,0,-1,0,1,-0,-1,0,1,0,-1,-0,1,0,-1,-0,1,0,-1,-0,1,0,-1,-0,1,0,-1,-0,1,0,-1,-0,1,0,-1,-0,1,0,-1,-0,1,-0,-1,0,1,-0,-1,-0,1,0,-1,-0,1,-0,-1,-0,1,-0,-1,-0,1,-0,-1,-0,1,0,-1,-0,1,0,-1,-0,1,0,-1,-0,1,0,-1,0,1,0,-1,0,1,0,-1,0,1,0,-1,0,1,0,-1,0,1,0,-1,-0,1,0,-1,-0,1,0,-1,-0,1,0,-1,-0,1,0,-1,-0,1,0,-1,0,1,0,-1,-0,1,-0,-1,-0,1,0,-1,-0,1,-0,-1,-0,1,0,-1,-0,1,-0,-1,-0,1,0,-1,-0,1,-0,-1,-0,1,0,-1,-0,1,-0,-1,-0,1,0,-1,0,1,0,-1,-0,1,0,-1,0,1,0,-1,-0,1,0,-1,0,1,0,-1,-0,1,0,-1,0,1,0,-1,-0,1,0,-1,-0,1,0,-1,-0,1,-0,-1,-0,1,0,-1,-0,1,-0,-1,-0,1,0,-1,-0,1,-0,-1,-0,1,0,-1,-0,1,0,-1,-0,1,0,-1,-0,1,0,-1,-0,1,0,-1,0,1,0,-1,-0,1,0,-1,-0,1,-0,-1,-0,1,0,-1,0,1,0,-1,-0,1,0,-1,-0,1,-0,-1,-0,1,0,-1,0,1,0,-1,-0,1,-0,-1,-0,1,-0,-1,-0,1,0,-1,0,1,0,-1,-0,1,-0,-1,-0,1,0,-1,-0,1,0,-1,0,1,0,-1,-0,1,-0,-1,-0,1,0,-1,0,1,0,-1,0,1,0,-1,-0,1,-0,-1,-0,1,0,-1,0,1,0,-1,-0,1,0,-1,-0,1,-0,-1,-0,1,0,-1,0,1,0,-1,-0,1,-0,-1,-0,1,0,-1,-0,1,0,-1,0,1,0,-1,-0,1,-0,-1,-0,1,0,-1,-0,1,0,-1,0,1,0,-1,-0,1,-0,-1,-0,1,0,-1,0,1,0,-1,-0,1,0,-1,-0,1,-0,-1,-0,1,0,-1,0,1,0,-1,-0,1,0,-1,-0,1,0,-1,-0,1,0,-1,0,1,0,-1,-0,1,-0,-1,-0,1,0,-1,-0,1,0,-1,0,1,0,-1,-0,1,-0,-1,-0,1,0,-1,-0,1,0,-1,-0,1,0,-1,-0,1,-0,-1,-0,1,0,-1,0,1,0,-1,-0,1,0,-1,-0,1,-0,-1,-0,1,0,-1,0,1,0,-1,-0,1,0,-1,-0,1,0,-1,-0,1,0,-1,0,1,0,-1,-0,1,-0,-1,-0,1,0,-1,-0,1,-0,-1,0,1,0,-1,-0,1,0,-1,-0,1,-0,-1,-0,1,0,-1,-0,1,0,-1,0,1,-0,-1,-0,1,0,-1,-0,1,0,-1,0,1,0,-1,-0,1,0,-1,-0,1,-0,-1,0,1,0,-1,-0,1,0,-1,0,1,-0,-1,-0,1,0,-1,-0,1,0,-1,0,1,0,-1,-0,1,0,-1,-0,1,-0,-1,0,1,0,-1,-0,1,0,-1,-0,1,-0,-1,-0,1,0,-1,-0,1,0,-1,0,1,-0,-1,-0,1,0,-1,-0,1,0,-1,0,1,0,-1,-0,1,0,-1,-0,1,-0,-1,0,1,0,-1,-0,1,0,-1,-0,1,-0,-1,-0,1,0,-1,-0,1,0,-1,0,1,0,-1,-0,1,0,-1,-0,1,-0,-1,0,1,0,-1,-0,1,0,-1,-0,1,-0,-1,-0,1,0,-1,-0,1,0,-1,0,1,-0,-1,-0,1,0,-1,-0,1,0,-1,0,1,0,-1,-0,1,0,-1,-0,1,-0,-1,0,1,0,-1,-0,1,0,-1,-0,1,-0,-1,-0,1,0,-1,-0,1,0,-1,0,1,0,-1,-0,1,0,-1,-0,1,0,-1,0,1,0,-1,-0,1,0,-1,-0,1,-0,-1,-0,1,0,-1,-0,1,0,-1,0,1,-0,-1,-0,1,0,-1,-0,1,0,-1,0,1,0,-1,-0,1,0,-1,-0,1,-0,-1,0,1,0,-1,-0,1,0,-1,-0,1,-0,-1,-0,1,0,-1,-0,1,0,-1,0,1,0,-1,-0,1,0,-1,-0,1,0,-1,0,1,0,-1,-0,1,0,-1,-0,1,-0,-1,-0,1,0,-1,-0,1,0,-1,-0,1,-0,-1,-0,1,0,-1,-0,1,0,-1,0,1,0,-1,-0,1,0,-1,-0,1,-0,-1,0,1,0,-1,-0,1,0,-1,-0,1,-0,-1,-0,1,0,-1,-0,1,0,-1,0,1,0,-1,-0,1,0,-1,-0,1,0,-1,0,1,0,-1,-0,1,0,-1,-0,1,-0,-1,-0,1,0,-1,-0,1,0,-1,-0,1,-0,-1,-0,1,0,-1,-0,1,0,-1,0,1,0,-1,-0,1,0,-1,-0,1,0,-1,0,1,0,-1,-0,1,0,-1,-0,1,-0,-1,-0,1,0,-1,-0,1,0,-1,-0,1,0,-1,-0,1,0,-1,-0,1,0,-1,0,1,0,-1,-0,1,0,-1,-0,1,-0,-1,-0,1,0,-1,-0,1,0,-1,-0,1,-0,-1,-0,1,0,-1,-0,1,0,-1,0,1,0,-1,-0,1,0,-1,-0,1,0,-1,0,1,0,-1,-0,1,0,-1,-0,1,-0,-1,-0,1,0,-1,0,1,-0,-1,0,1,0,-1,-0,1,0,-1,-0,1,0,-1,-0,1,0,-1,-0,1,-0,-1,0,1,-0,-1,-0,1,0,-1,-0,1,0,-1,-0,1,0,-1,-0,1,0,-1,0,1,-0,-1,0,1,0,-1,-0,1,0,-1,-0,1,0,-1,-0,1,0,-1,-0,1,-0,-1,0,1,-0,-1,-0,1,0,-1,-0,1,0,-1,-0,1,0,-1,-0,1,-0,-1,0,1,-0,-1,0,1,0,-1,-0,1,0,-1,-0,1,0,-1,-0,1,0,-1,0,1,-0,-1,0,1,-0,-1,-0,1,0,-1,-0,1,0,-1,-0,1,0,-1,-0,1,-0,-1,0,1,-0,-1,0,1,0,-1,-0,1,0,-1,-0,1,0,-1,-0,1,0,-1,0,1,-0,-1,0,1,0,-1,-0,1,0,-1,-0,1,0,-1,-0,1,0,-1,-0,1,-0,-1,0,1,-0,-1,-0,1,0,-1,-0,1,0,-1,-0,1,0,-1,-0,1,0,-1,0,1,-0,-1,0,1,0,-1,-0,1,0,-1,-0,1,0,-1,-0,1,0,-1,-0,1,-0,-1,0,1,-0,-1,-0,1,0,-1,-0,1,0,-1,-0,1,0,-1,-0,1,0,-1,0,1,-0,-1,0,1,0,-1,-0,1,0,-1,-0,1,0,-1,-0,1,0,-1,-0,1,-0,-1,0,1,-0,-1,-0,1,0,-1,-0,1,0,-1,-0,1,0,-1,-0,1,0,-1,0,1,-0,-1,0,1,0,-1,-0,1,0,-1,-0,1,0,-1,-0,1,0,-1,0,1,-0,-1,0,1,0,-1,-0,1,0,-1,-0,1,0,-1,-0,1,0,-1,-0,1,-0,-1,0,1,-0,-1,-0,1,0,-1,-0,1,0,-1,-0,1,0,-1,-0,1,0,-1,0,1,-0,-1,0,1,0,-1,-0,1,0,-1,-0,1,0,-1,-0,1,0,-1,-0,1,-0,-1,0,1,-0,-1,-0,1,0,-1,-0,1,0,-1,-0,1,0,-1,-0,1,0,-1,0,1,-0,-1,0,1,0,-1,-0,1,0,-1,-0,1,0,-1,-0,1,0,-1,-0,1,-0,-1,0,1,-0,-1,-0,1,0,-1,-0,1,0,-1,-0,1,0,-1,-0,1,0,-1,0,1,-0,-1,0,1,0,-1,-0,1,0,-1,-0,1,0,-1,-0,1,0,-1,-0,1,-0,-1,0,1,0,-1,-0,1,0,-1,-0,1,0,-1,-0,1,0,-1,-0,1,0,-1,0,1,-0,-1,-0,1,0,-1,-0,1,0,-1,-0,1,0,-1,-0,1,0,-1,0,1,-0,-1,0,1,0,-1,-0,1,0,-1,-0,1,0,-1,-0,1,0,-1,-0,1,-0,-1,0,1,-0,-1,-0,1,0,-1,-0,1,0,-1,-0,1,0,-1,-0,1,0,-1,0,1,-0,-1,0,1,0,-1,-0,1,0,-1,-0,1,0,-1,-0,1,0,-1,-0,1,-0,-1,0,1,-0,-1,-0,1,0,-1,-0,1,0,-1,-0,1,0,-1,-0,1,0,-1,0,1,-0,-1,-0,1,0,-1,-0,1,0,-1,-0,1,0,-1,-0,1,0,-1,-0,1,-0,-1,0,1,0,-1,-0,1,0,-1,-0,1,0,-1,-0,1,0,-1,-0,1,0,-1,0,1,-0,-1,-0,1,0,-1,-0,1,0,-1,-0,1,0,-1,-0,1,0,-1,-0,1,-0,-1,0,1,0,-1,-0,1,0,-1,-0,1,0,-1,-0,1,0,-1,-0,1,0,-1,0,1,-0,-1,-0,1,0,-1,-0,1,0,-1,-0,1,0,-1,-0,1,0,-1,0,1,-0,-1,0,1,0,-1,-0,1,0,-1,-0,1,0,-1,-0,1,0,-1,-0,1,-0,-1,0,1,-0,-1,-0,1,0,-1,-0,1,0,-1,-0,1,0,-1,-0,1,0,-1,0,1,-0,-1,-0,1,0,-1,-0,1,0,-1,-0,1,0,-1,-0,1,0,-1,-0,1,-0,-1,0,1,0,-1,-0,1,0,-1,-0,1,0,-1,-0,1,0,-1,-0,1,0,-1,0,1,-0,-1,-0,1,0,-1,-0,1,0,-1,-0,1,0,-1,-0,1,0,-1,-0,1,-0,-1,0,1,0,-1,-0,1,0,-1,-0,1,0,-1,-0,1,0,-1,-0,1,0,-1,0,1,-0,-1,-0,1,0,-1,-0,1,0,-1,-0,1,0,-1,-0,1,0,-1,-0,1,-0,-1,0,1,0,-1,-0,1,0,-1,-0,1,0,-1,-0,1,0,-1,-0,1,0,-1,0,1,-0,-1,-0,1,0,-1,-0,1,0,-1,-0,1,0,-1,-0,1,0,-1,-0,1,-0,-1,-0,1,0,-1,-0,1,0,-1,-0,1,0,-1,-0,1,0,-1,-0,1,-0,-1,0,1,0,-1,-0,1,0,-1,-0,1,0,-1,-0,1,0,-1,-0,1,0,-1,0,1,-0,-1,-0,1,0,-1,-0,1,0,-1,-0,1,0,-1,-0,1,0,-1,-0,1,-0,-1,0,1,0,-1,-0,1,0,-1,-0,1,0,-1,-0,1,0,-1,-0,1,0,-1,0,1,-0,-1,-0,1,0,-1,-0,1,0,-1,-0,1,0,-1,-0,1,0,-1,-0,1,-0,-1,0,1,0,-1,-0,1,0,-1,-0,1,0,-1,-0,1,0,-1,-0,1,0,-1,0,1,-0,-1,-0,1,0,-1,-0,1,0,-1,-0,1,0,-1,-0,1,-0,-1,0,1,-0,-1,-0,1,0,-1,-0,1,0,-1,-0,1,0,-1,-0,1,0,-1,-0,1,0,-1,-0,1,0,-1,-0,1,0,-1,-0,1,-0,-1,0,1,-0,-1,0,1,-0,-1,0,1,-0,-1,-0,1,0,-1,-0,1,0,-1,-0,1,0,-1,-0,1,0,-1,-0,1,0,-1,-0,1,0,-1,-0,1,0,-1,-0,1,-0,-1,0,1,-0,-1,0,1,-0,-1,0,1,-0,-1,-0,1,0,-1,-0,1,0,-1,-0,1,0,-1,-0,1,0,-1,-0,1,0,-1,-0,1,0,-1,-0,1,0,-1,-0,1,-0,-1,0,1,-0,-1,0,1,-0,-1,0,1,-0,-1,-0,1,0,-1,-0,1,0,-1,-0,1,0,-1,-0,1,0,-1,-0,1,0,-1,-0,1,0,-1,-0,1,0,-1,-0,1,-0,-1,0,1,-0,-1,0,1,-0,-1,0,1,0,-1,-0,1,0,-1,-0,1,0,-1,-0,1,0,-1,-0,1,0,-1,-0,1,0,-1,-0,1,0,-1,-0,1,0,-1,0,1,-0,-1,0,1,-0,-1,0,1,-0,-1,0,1,0,-1,-0,1,0,-1,-0,1,0,-1,-0,1,0,-1,-0,1,0,-1,-0,1,0,-1,-0,1,0,-1,-0,1,0,-1,0,1,-0,-1,0,1,-0,-1,0,1,-0,-1,0,1,0,-1,-0,1,0,-1,-0,1,0,-1,-0,1,0,-1,-0,1,0,-1,-0,1,0,-1,-0,1,0,-1,-0,1,0,-1,0,1,-0,-1,0,1,-0,-1,0,1,-0,-1,-0,1,0,-1,-0,1,0,-1,-0,1,0,-1,-0,1,0,-1,-0,1,0,-1,-0,1,0,-1,-0,1,0,-1,-0,1,0,-1,0,1,-0,-1,0,1,-0,-1,0,1,-0,-1,-0,1,0,-1,-0,1,0,-1,-0,1,0,-1,-0,1,0,-1,-0,1,0,-1,-0,1,0,-1,-0,1,0,-1,-0,1,-0,-1,0,1,-0,-1,0,1,-0,-1,0,1,-0,-1,-0,1,0,-1,-0,1,0,-1,-0,1,0,-1,-0,1,0,-1,-0,1,0,-1,-0,1,0,-1,-0,1,0,-1,-0,1,-0,-1,0,1,-0,-1,0,1,-0,-1,0,1,0,-1,-0,1,0,-1,-0,1,0,-1,-0,1,0,-1,-0,1,0,-1,-0,1,0,-1,-0,1,0,-1,-0,1,0,-1,-0,1,-0,-1,0,1,-0,-1,0,1,-0,-1,0,1,0,-1,-0,1,0,-1,-0,1,0,-1,-0,1,0,-1,-0,1,0,-1,-0,1,0,-1,-0,1,0,-1,-0,1,0,-1,-0,1,-0,-1,0,1,-0,-1,0,1,-0,-1,0,1,0,-1,-0,1,0,-1,-0,1,0,-1,-0,1,0,-1,-0,1,0,-1,-0,1,0,-1,-0,1,0,-1,-0,1,0,-1,-0,1,-0,-1,0,1,-0,-1,0,1,-0,-1,0,1,0,-1,-0,1,0,-1,-0,1,0,-1,-0,1,0,-1,-0,1,0,-1,-0,1,0,-1,-0,1,0,-1,-0,1,0,-1,0,1,-0,-1,0,1,-0,-1,0,1,-0,-1,-0,1,0,-1,-0,1,0,-1,-0,1,0,-1,-0,1,0,-1,-0,1,0,-1,-0,1,0,-1,-0,1,0,-1,-0,1,0,-1,0,1,-0,-1,0,1,-0,-1,0,1,-0,-1,-0,1,0,-1,-0,1,0,-1,-0,1,0,-1,-0,1,0,-1,-0,1,0,-1,-0,1,0,-1,-0,1,0,-1,-0,1,0,-1,0,1,-0,-1,0,1,-0,-1,0,1,-0,-1,-0,1,0,-1,-0,1,0,-1,-0,1,0,-1,-0,1,0,-1,-0,1,0,-1,-0,1,0,-1,-0,1,0,-1,-0,1,0,-1,0,1,-0,-1,0,1,-0,-1,0,1,0,-1,-0,1,0,-1,-0,1,0,-1,-0,1,0,-1,-0,1,0,-1,-0,1,0,-1,-0,1,0,-1,-0,1,0,-1,-0,1,0,-1,0,1,-0,-1,0,1,-0,-1,0,1,0,-1,-0,1,0,-1,-0,1,0,-1,-0,1,0,-1,-0,1,0,-1,-0,1,0,-1,-0,1,0,-1,-0,1,0,-1,-0,1,-0,-1,0,1,-0,-1,0,1,-0,-1,0,1,0,-1,-0,1,0,-1,-0,1,0,-1,-0,1,0,-1,-0,1,0,-1,-0,1,0,-1,-0,1,0,-1,-0,1,0,-1,-0,1,-0,-1,0,1,-0,-1,0,1,-0,-1,0,1,0,-1,-0,1,0,-1,-0,1,0,-1,-0,1,0,-1,-0,1,0,-1,-0,1,0,-1,-0,1,0,-1,-0,1,0,-1,-0,1,-0,-1,0,1,-0,-1,0,1,-0,-1,-0,1,0,-1,-0,1,0,-1,-0,1,0,-1,-0,1,0,-1,-0,1,0,-1,-0,1,0,-1,-0,1,0,-1,-0,1,0,-1,-0,1,-0,-1,0,1,-0,-1,0,1,-0,-1,-0,1,0,-1,-0,1,0,-1,-0,1,0,-1,-0,1,0,-1,-0,1,0,-1,-0,1,0,-1,-0,1,0,-1,-0,1,0,-1,0,1,-0,-1,0,1,-0,-1,0,1,-0,-1,-0,1,0,-1,-0,1,0,-1,-0,1,0,-1,-0,1,0,-1,-0,1,0,-1,-0,1,0,-1,-0,1,0,-1,-0,1,0,-1,0,1,-0,-1,0,1,-0,-1,0,1,0,-1,-0,1,0,-1,-0,1,0,-1,-0,1,0,-1,-0,1,0,-1,-0,1,0,-1,-0,1,0,-1,-0,1,0,-1,-0,1,0,-1,0,1,-0,-1,0,1,-0,-1,0,1,0,-1,-0,1,0,-1,-0,1,0,-1,-0,1,0,-1,-0,1,0,-1,-0,1,0,-1,-0,1,0,-1,-0,1,0,-1,-0,1,0,-1,0,1,-0,-1,0,1,-0,-1,0,1,0,-1,-0,1,0,-1,-0,1,0,-1,-0,1,0,-1,-0,1,0,-1,-0,1,0,-1,-0,1,0,-1,-0,1,0,-1,-0,1,0,-1,0,1,-0,-1,0,1,-0,-1,0,1,0,-1,-0,1,0,-1,-0,1,0,-1,-0,1,0,-1,-0,1,0,-1,-0,1,0,-1,-0,1,0,-1,-0,1,0,-1,-0,1,-0,-1,0,1,-0,-1,0,1,-0,-1,-0,1,0,-1,-0,1,0,-1,-0,1,0,-1,-0,1,0,-1,-0,1,0,-1,-0,1,0,-1,-0,1,0,-1,-0,1,0,-1,-0,1,-0,-1,0,1,-0,-1,0,1,-0,-1,-0,1,0,-1,-0,1,0,-1,-0,1,0,-1,-0,1,0,-1,-0,1,0,-1,-0,1,0,-1,-0,1,0,-1,-0,1,0,-1,-0,1,-0,-1,0,1,-0,-1,0,1,-0,-1,-0,1,0,-1,-0,1,0,-1,-0,1,0,-1,-0,1,0,-1,-0,1,0,-1,-0,1,0,-1,-0,1,0,-1,-0,1,0,-1,-0,1,-0,-1,0,1,-0,-1,0,1,0,-1,-0,1,0,-1,-0,1,0,-1,-0,1,0,-1,-0,1,0,-1,-0,1,0,-1,-0,1,0,-1,-0,1,0,-1,-0,1,0,-1,-0,1,-0,-1,0,1,-0,-1,0,1,0,-1,-0,1,0,-1,-0,1,0,-1,-0,1,0,-1,-0,1,0,-1,-0,1,0,-1,-0,1,0,-1,-0,1,0,-1,-0,1,0,-1,0,1,-0,-1,0,1,-0,-1,0,1,0,-1,-0,1,0,-1,-0,1,0,-1,-0,1,0,-1,-0,1,0,-1,-0,1,0,-1,-0,1,0,-1,-0,1,0,-1,-0,1,0,-1,0,1,-0,-1,0,1,-0,-1,-0,1,0,-1,-0,1,0,-1,-0,1,0,-1,-0,1,0,-1,-0,1,0,-1,-0,1,0,-1,-0,1,0,-1,-0,1,0,-1,-0,1,0,-1,0,1,-0,-1,0,1,-0,-1,-0,1,0,-1,-0,1,0,-1,-0,1,0,-1,-0,1,0,-1,-0,1,0,-1,-0,1,0,-1,-0,1,0,-1,-0,1,0,-1,-0,1,0,-1,0,1,-0,-1,0,1,-0,-1,-0,1,0,-1,-0,1,0,-1,-0,1,0,-1,-0,1,0,-1,-0,1,0,-1,-0,1,0,-1,-0,1,0,-1,-0,1,0,-1,-0,1,-0,-1,0,1,-0,-1,0,1,-0,-1,-0,1,0,-1,-0,1,0,-1,-0,1,0,-1,-0,1,0,-1,-0,1,0,-1,-0,1,0,-1,-0,1,0,-1,-0,1,0,-1,-0,1,-0,-1,0,1,-0,-1,0,1,0,-1,-0,1,0,-1,-0,1,0,-1,-0,1,0,-1,-0,1,0,-1,-0,1,0,-1,-0,1,0,-1,-0,1,0,-1,-0,1,0,-1,-0,1,-0,-1,0,1,-0,-1,0,1,0,-1,-0,1,0,-1,-0,1,0,-1,-0,1,0,-1,-0,1,0,-1,-0,1,0,-1,-0,1,0,-1,-0,1,0,-1,-0,1,0,-1,-0,1,-0,-1,0,1,-0,-1,0,1,0,-1,-0,1,0,-1,-0,1,0,-1,-0,1,0,-1,-0,1,0,-1,-0,1,0,-1,-0,1,0,-1,-0,1,0,-1,-0,1,0,-1,-0,1,-0,-1,0,1,-0,-1,-0,1,0,-1,-0,1,0,-1,-0,1,0,-1,-0,1,0,-1,-0,1,0,-1,-0,1,0,-1,-0,1,0,-1,-0,1,0,-1,-0,1,0,-1,0,1,-0,-1,0,1,-0,-1,-0,1,0,-1,-0,1,0,-1,-0,1,0,-1,-0,1,0,-1,-0,1,0,-1,-0,1,0,-1,-0,1,0,-1,-0,1,0,-1,-0,1,0,-1,0,1,-0,-1,0,1,-0,-1,-0,1,0,-1,-0,1,0,-1,-0,1,0,-1,-0,1,0,-1,-0,1,0,-1,-0,1,0,-1,-0,1,0,-1,-0,1,0,-1,-0,1,0,-1,0,1,-0,-1,0,1,-0,-1,-0,1,0,-1,-0,1,0,-1,-0,1,0,-1,-0,1,0,-1,-0,1,0,-1,-0,1,0,-1,-0,1,0,-1,-0,1,0,-1,-0,1,0,-1,0,1,-0,-1,0,1,0,-1,-0,1,0,-1,-0,1,0,-1,-0,1,0,-1,-0,1,0,-1,-0,1,0,-1,-0,1,0,-1,-0,1,0,-1,-0,1,0,-1,-0,1,0,-1,0,1,-0,-1,0,1,0,-1,-0,1,0,-1,-0,1,0,-1,-0,1,0,-1,-0,1,0,-1,-0,1,0,-1,-0,1,0,-1,-0,1,0,-1,-0,1,0,-1,-0,1,-0,-1,0,1,-0,-1,0,1,0,-1,-0,1,0,-1,-0,1,0,-1,-0,1,0,-1,-0,1,0,-1,-0,1,0,-1,-0,1,0,-1,-0,1,0,-1,-0,1,0,-1,-0,1,-0,-1,-0,1,-0,-1,-0,1,0,-1,-0,1,0,-1,-0,1,0,-1,-0,1,0,-1,0,1,0,-1,0,1,0,-1,0,1,0,-1,0,1,0,-1,0,1,0,-1,0,1,0,-1,0,1,0,-1,-0,1,0,-1,-0,1,0,-1,-0,1,0,-1,-0,1,0,-1,-0,1,-0,-1,-0,1,-0,-1,-0,1,-0,-1,-0,1,-0,-1,-0,1,-0,-1,-0,1,-0,-1,-0,1,-0,-1,-0,1,0,-1,-0,1,0,-1,-0,1,0,-1,-0,1,0,-1,0,1,0,-1,0,1,0,-1,0,1,0,-1,0,1,0,-1,0,1,0,-1,0,1,0,-1,0,1,0,-1,-0,1,0,-1,-0,1,0,-1,-0,1,0,-1,-0,1,-0,-1,-0,1,-0,-1,-0,1,-0,-1,-0,1,-0,-1,-0,1,-0,-1,-0,1,-0,-1,-0,1,-0,-1,-0,1,0,-1,-0,1,0,-1,-0,1,0,-1,-0,1,0,-1,-0,1,0,-1,0,1,0,-1,0,1,0,-1,0,1,0,-1,0,1,0,-1,0,1,0,-1,0,1,0,-1,0,1,0,-1,-0,1,0,-1,-0,1,0,-1,-0,1,0,-1,-0,1,-0,-1,-0,1,-0,-1,-0,1,-0,-1,-0,1,-0,-1,-0,1,-0,-1,-0,1,-0,-1,-0,1,-0,-1,-0,1,0,-1,-0,1,0,-1,-0,1,0,-1,-0,1,0,-1,-0,1,0,-1,0,1,0,-1,0,1,0,-1,0,1,0,-1,0,1,0,-1,0,1,0,-1,0,1,0,-1,-0,1,0,-1,-0,1,0,-1,-0,1,0,-1,-0,1,0,-1,-0,1,-0,-1,-0,1,-0,-1,-0,1,-0,-1,-0,1,-0,-1,-0,1,-0,-1,-0,1,-0,-1,-0,1,-0,-1,-0,1,0,-1,-0,1,0,-1,-0,1,0,-1,-0,1,0,-1,0,1,0,-1,0,1,0,-1,0,1,0,-1,0,1,0,-1,0,1,0,-1,0,1,0,-1,0,1,0,-1,-0,1,0,-1,-0,1,0,-1,-0,1,0,-1,-0,1,0,-1,-0,1,-0,-1,-0,1,-0,-1,-0,1,-0,-1,-0,1,-0,-1,-0,1,-0,-1,-0,1,-0,-1,-0,1,0,-1,-0,1,0,-1,-0,1,0,-1,-0,1,0,-1,-0,1,0,-1,0,1,0,-1,0,1,0,-1,0,1,0,-1,0,1,0,-1,0,1,0,-1,0,1,0,-1,0,1,0,-1,-0,1,0,-1,-0,1,0,-1,-0,1,0,-1,-0,1,0,-1,-0,1,-0,-1,-0,1,-0,-1,-0,1,-0,-1,-0,1,-0,-1,-0,1,-0,-1,-0,1,-0,-1,-0,1,0,-1,-0,1,0,-1,-0,1,0,-1,-0,1,0,-1,-0,1,0,-1,0,1,0,-1,0,1,0,-1,0,1,0,-1,0,1,0,-1,0,1,0,-1,0,1,0,-1,0,1,0,-1,-0,1,0,-1,-0,1,0,-1,-0,1,0,-1,-0,1,-0,-1,-0,1,-0,-1,-0,1,-0,-1,-0,1,-0,-1,-0,1,-0,-1,-0,1,-0,-1,-0,1,-0,-1,-0,1,0,-1,-0,1,0,-1,-0,1,0,-1,-0,1,0,-1,-0,1,0,-1,0,1,0,-1,0,1,0,-1,0,1,0,-1,0,1,0,-1,0,1,0,-1,0,1,0,-1,-0,1,0,-1,-0,1,0,-1,-0,1,0,-1,-0,1,0,-1,-0,1,-0,-1,-0,1,-0,-1,-0,1,-0,-1,-0,1,-0,-1,-0,1,-0,-1,-0,1,-0,-1,-0,1,-0,-1,-0,1,0,-1,-0,1,0,-1,-0,1,0,-1,-0,1,0,-1,-0,1,0,-1,0,1,0,-1,0,1,0,-1,0,1,0,-1,0,1,0,-1,0,1,0,-1,0,1,0,-1,-0,1,0,-1,-0,1,0,-1,-0,1,0,-1,-0,1,0,-1,-0,1,-0,-1,-0,1,-0,-1,-0,1,-0,-1,-0,1,-0,-1,-0,1,-0,-1,-0,1,-0,-1,-0,1,0,-1,-0,1,0,-1,-0,1,0,-1,-0,1,0,-1,-0,1,0,-1,0,1,0,-1,0,1,0,-1,0,1,0,-1,0,1,0,-1,0,1,0,-1,0,1,0,-1,0,1,0,-1,-0,1,0,-1,-0,1,0,-1,-0,1,0,-1,-0,1,0,-1,-0,1,-0,-1,-0,1,-0,-1,-0,1,-0,-1,-0,1,-0,-1,-0,1,-0,-1,-0,1,-0,-1,-0,1,0,-1,-0,1,0,-1,-0,1,0,-1,-0,1,0,-1,-0,1,0,-1,0,1,0,-1,0,1,0,-1,0,1,0,-1,0,1,0,-1,0,1,0,-1,0,1,0,-1,-0,1,0,-1,-0,1,0,-1,-0,1,0,-1,-0,1,0,-1,-0,1,0,-1,-0,1,-0,-1,-0,1,-0,-1,-0,1,-0,-1,-0,1,-0,-1,-0,1,-0,-1,-0,1,-0,-1,-0,1,0,-1,-0,1,0,-1,-0,1,0,-1,-0,1,0,-1,-0,1,0,-1,0,1,0,-1,0,1,0,-1,0,1,0,-1,0,1,0,-1,0,1,0,-1,0,1,0,-1,-0,1,0,-1,-0,1,0,-1,-0,1,0,-1,-0,1,0,-1,-0,1,-0,-1,-0,1,-0,-1,-0,1,-0,-1,-0,1,-0,-1,-0,1,-0,-1,-0,1,-0,-1,-0,1,0,-1,-0,1,0,-1,-0,1,0,-1,-0,1,0,-1,-0,1,0,-1,-0,1,0,-1,0,1,0,-1,0,1,0,-1,0,1,0,-1,0,1,0,-1,0,1,0,-1,0,1,0,-1,-0,1,0,-1,-0,1,0,-1,-0,1,0,-1,-0,1,0,-1,-0,1,-0,-1,-0,1,-0,-1,-0,1,-0,-1,-0,1,-0,-1,-0,1,-0,-1,-0,1,-0,-1,-0,1,0,-1,-0,1,0,-1,-0,1,0,-1,-0,1,0,-1,-0,1,0,-1,0,1,0,-1,0,1,0,-1,0,1,0,-1,0,1,0,-1,0,1,0,-1,0,1,0,-1,-0,1,0,-1,-0,1,0,-1,-0,1,0,-1,-0,1,0,-1,-0,1,0,-1,-0,1,-0,-1,-0,1,-0,-1,-0,1,-0,-1,-0,1,-0,-1,-0,1,-0,-1,-0,1,-0,-1,-0,1,0,-1,-0,1,0,-1,-0,1,0,-1,-0,1,0,-1,-0,1,0,-1,0,1,0,-1,0,1,0,-1,0,1,0,-1,0,1,0,-1,0,1,0,-1,0,1,0,-1,-0,1,0,-1,-0,1,0,-1,-0,1,0,-1,-0,1,0,-1,-0,1,0,-1,-0,1,-0,-1,-0,1,-0,-1,-0,1,-0,-1,-0,1,-0,-1,-0,1,-0,-1,-0,1,-0,-1,-0,1,0,-1,-0,1,0,-1,-0,1,0,-1,-0,1,0,-1,-0,1,0,-1,0,1,0,-1,0,1,0,-1,0,1,0,-1,0,1,0,-1,0,1,0,-1,0,1,0,-1,-0,1,0,-1,-0,1,0,-1,-0,1,0,-1,-0,1,0,-1,-0,1,-0,-1,-0,1,-0,-1,-0,1,-0,-1,-0,1,-0,-1,-0,1,-0,-1,-0,1,-0,-1,-0,1,0,-1,-0,1,0,-1,-0,1,0,-1,-0,1,0,-1,-0,1,0,-1,-0,1,0,-1,0,1,0,-1,0,1,0,-1,0,1,0,-1,0,1,0,-1,0,1,0,-1,0,1,0,-1,-0,1,0,-1,-0,1,0,-1,-0,1,0,-1,-0,1,0,-1,-0,1,-0,-1,-0,1,-0,-1,-0,1,-0,-1,-0,1,-0,-1,-0,1,-0,-1,-0,1,-0,-1,-0,1,0,-1,-0,1,0,-1,-0,1,0,-1,-0,1,0,-1,-0,1,0,-1,-0,1,0,-1,0,1,0,-1,0,1,0,-1,0,1,0,-1,0,1,0,-1,0,1,0,-1,-0,1,0,-1,-0,1,0,-1,-0,1,0,-1,-0,1,0,-1,-0,1,0,-1,-0,1,-0,-1,-0,1,-0,-1,-0,1,-0,-1,-0,1,-0,-1,-0,1,-0,-1,-0,1,-0,-1,-0,1,0,-1,-0,1,0,-1,-0,1,0,-1,-0,1,0,-1,-0,1,0,-1,0,1,0,-1,0,1,0,-1,0,1,0,-1,0,1,0,-1,0,1,0,-1,0,1,0,-1,-0,1,0,-1,-0,1,0,-1,-0,1,0,-1,-0,1,0,-1,-0,1,0,-1,-0,1,-0,-1,-0,1,-0,-1,-0,1,-0,-1,-0,1,-0,-1,-0,1,-0,-1,-0,1,0,-1,-0,1,0,-1,-0,1,0,-1,-0,1,0,-1,-0,1,0,-1,-0,1,0,-1,0,1,0,-1,0,1,0,-1,0,1,0,-1,0,1,0,-1,0,1,0,-1,0,1,0,-1,-0,1,0,-1,-0,1,0,-1,-0,1,0,-1,-0,1,0,-1,-0,1,0,-1,-0,1,-0,-1,-0,1,-0,-1,-0,1,-0,-1,-0,1,-0,-1,-0,1,-0,-1,-0,1,0,-1,-0,1,0,-1,-0,1,0,-1,-0,1,0,-1,-0,1,0,-1,-0,1,0,-1,0,1,0,-1,0,1,0,-1,0,1,0,-1,0,1,0,-1,0,1,0,-1,-0,1,0,-1,-0,1,0,-1,-0,1,0,-1,-0,1,0,-1,-0,1,0,-1,-0,1,-0,-1,-0,1,-0,-1,-0,1,-0,-1,-0,1,-0,-1,-0,1,-0,-1,-0,1,-0,-1,-0,1,0,-1,-0,1,0,-1,-0,1,0,-1,-0,1,0,-1,-0,1,0,-1,-0,1,0,-1,0,1,0,-1,0,1,0,-1,0,1,0,-1,0,1,0,-1,0,1,0,-1,-0,1,0,-1,-0,1,0,-1,-0,1,0,-1,-0,1,0,-1,-0,1,0,-1,-0,1,-0,-1,-0,1,-0,-1,-0,1,-0,-1,-0,1,-0,-1,-0,1,-0,-1,-0,1,-0,-1,-0,1,0,-1,-0,1,0,-1,-0,1,0,-1,-0,1,0,-1,-0,1,0,-1,-0,1,0,-1,0,1,0,-1,0,1,0,-1,0,1,0,-1,0,1,0,-1,0,1,0,-1,-0,1,0,-1,-0,1,0,-1,-0,1,0,-1,-0,1,0,-1,-0,1,0,-1,-0,1,-0,-1,-0,1,-0,-1,-0,1,-0,-1,-0,1,-0,-1,-0,1,-0,-1,-0,1,0,-1,-0,1,0,-1,-0,1,0,-1,-0,1,0,-1,-0,1,0,-1,-0,1,0,-1,0,1,0,-1,0,1,0,-1,0,1,0,-1,0,1,0,-1,0,1,0,-1,0,1,0,-1,-0,1,0,-1,-0,1,0,-1,-0,1,0,-1,-0,1,0,-1,-0,1,0,-1,-0,1,-0,-1,-0,1,-0,-1,-0,1,-0,-1,-0,1,-0,-1,-0,1,-0,-1,-0,1,0,-1,-0,1,0,-1,-0,1,0,-1,-0,1,0,-1,-0,1,0,-1,-0,1,0,-1,0,1,0,-1,0,1,0,-1,0,1,0,-1,0,1,0,-1,0,1,0,-1,-0,1,0,-1,-0,1,0,-1,-0,1,0,-1,-0,1,0,-1,-0,1,0,-1,-0,1,0,-1,-0,1,-0,-1,-0,1,-0,-1,-0,1,-0,-1,-0,1,-0,-1,-0,1,-0,-1,-0,1,0,-1,-0,1,0,-1,-0,1,0,-1,-0,1,0,-1,-0,1,0,-1,-0,1,0,-1,0,1,0,-1,0,1,0,-1,0,1,0,-1,0,1,0,-1,0,1,0,-1,-0,1,0,-1,-0,1,0,-1,-0,1,0,-1,-0,1,0,-1,-0,1,0,-1,-0,1,-0,-1,-0,1,-0,-1,-0,1,-0,-1,-0,1,-0,-1,-0,1,-0,-1,-0,1,0,-1,-0,1,0,-1,-0,1,0,-1,-0,1,0,-1,-0,1,0,-1,-0,1,0,-1,-0,1,0,-1,0,1,0,-1,0,1,0,-1,0,1,0,-1,0,1,0,-1,0,1,0,-1,-0,1,0,-1,-0,1,0,-1,-0,1,0,-1,-0,1,0,-1,-0,1,0,-1,-0,1,-0,-1,-0,1,-0,-1,-0,1,-0,-1,-0,1,-0,-1,-0,1,-0,-1,-0,1,0,-1,-0,1,0,-1,-0,1,0,-1,-0,1,0,-1,-0,1,0,-1,-0,1,0,-1,-0,1,0,-1,0,1,0,-1,0,1,0,-1,0,1,0,-1,0,1,0,-1,-0,1,0,-1,-0,1,0,-1,-0,1,0,-1,-0,1,0,-1,-0,1,0,-1,-0,1,0,-1,-0,1,-0,-1,-0,1,-0,-1,-0,1,-0,-1,-0,1,-0,-1,-0,1,-0,-1,-0,1,0,-1,-0,1,0,-1,-0,1,0,-1,-0,1,0,-1,-0,1,0,-1,-0,1,0,-1,0,1,0,-1,0,1,0,-1,0,1,0,-1,0,1,0,-1,0,1,0,-1,-0,1,0,-1,-0,1,0,-1,-0,1,0,-1,-0,1,0,-1,-0,1,0,-1,-0,1,0,-1,-0,1,-0,-1,-0,1,-0,-1,-0,1,-0,-1,-0,1,-0,-1,-0,1,0,-1,-0,1,0,-1,-0,1,0,-1,-0,1,0,-1,-0,1,0,-1,-0,1,0,-1,-0,1,0,-1,0,1,0,-1,0,1,0,-1,0,1,0,-1,0,1,0,-1,0,1,0,-1,-0,1,0,-1,-0,1,0,-1,-0,1,0,-1,-0,1,0,-1,-0,1,0,-1,-0,1,-0,-1,-0,1,-0,-1,-0,1,-0,-1,-0,1,-0,-1,-0,1,-0,-1,-0,1,0,-1,-0,1,0,-1,-0,1,0,-1,-0,1,0,-1,-0,1,0,-1,-0,1,0,-1,-0,1,0,-1,0,1,0,-1,0,1,0,-1,0,1,0,-1,0,1,0,-1,0,1,0,-1,-0,1,0,-1,-0,1,0,-1,-0,1,0,-1,-0,1,0,-1,-0,1,0,-1,-0,1,-0,-1,-0,1,-0,-1,-0,1,-0,-1,-0,1,-0,-1,-0,1,-0,-1,-0,1,0,-1,-0,1,0,-1,-0,1,0,-1,-0,1,0,-1,-0,1,0,-1,-0,1,0,-1,-0,1,0,-1,0,1,0,-1,0,1,0,-1,0,1,0,-1,0,1,0,-1,-0,1,0,-1,-0,1,0,-1,-0,1,0,-1,-0,1,0,-1,-0,1,0,-1,-0,1,0,-1,-0,1,-0,-1,-0,1,-0,-1,-0,1,-0,-1,-0,1,-0,-1,-0,1,-0,-1,-0,1,0,-1,-0,1,0,-1,-0,1,0,-1,-0,1,0,-1,-0,1,0,-1,-0,1,0,-1,0,1,0,-1,0,1,0,-1,0,1,0,-1,0,1,0,-1,0,1,0,-1,-0,1,0,-1,-0,1,0,-1,-0,1,0,-1,-0,1,0,-1,-0,1,0,-1,-0,1,0,-1,-0,1,-0,-1,-0,1,-0,-1,-0,1,-0,-1,-0,1,-0,-1,-0,1,0,-1,-0,1,0,-1,-0,1,0,-1,-0,1,0,-1,-0,1,0,-1,-0,1,0,-1,-0,1,0,-1,0,1,0,-1,0,1,0,-1,0,1,0,-1,0,1,0,-1,0,1,0,-1,-0,1,0,-1,-0,1,0,-1,-0,1,0,-1,-0,1,0,-1,-0,1,0,-1,-0,1,0,-1,-0,1,-0,-1,-0,1,-0,-1,-0,1,-0,-1,-0,1,-0,-1,-0,1,0,-1,-0,1,0,-1,-0,1,0,-1,-0,1,0,-1,-0,1,0,-1,-0,1,0,-1,-0,1,0,-1,0,1,0,-1,0,1,0,-1,0,1,0,-1,0,1,0,-1,-0,1,0,-1,-0,1,0,-1,-0,1,0,-1,-0,1,0,-1,-0,1,0,-1,-0,1,0,-1,-0,1,-0,-1,-0,1,-0,-1,-0,1,-0,-1,-0,1,-0,-1,-0,1,-0,-1,-0,1,0,-1,-0,1,0,-1,-0,1,0,-1,-0,1,0,-1,-0,1,0,-1,-0,1,0,-1,-0,1,0,-1,0,1,0,-1,0,1,0,-1,0,1,0,-1,0,1,0,-1,-0,1,0,-1,-0,1,0,-1,-0,1,0,-1,-0,1,0,-1,-0,1,0,-1,-0,1,0,-1,-0,1,-0,-1,-0,1,-0,-1,-0,1,-0,-1,-0,1,-0,-1,-0,1,0,-1,-0,1,0,-1,-0,1,0,-1,-0,1,0,-1,-0,1,0,-1,-0,1,0,-1,-0,1,0,-1,-0,1,0,-1,0,1,0,-1,0,1,0,-1,0,1,0,-1,0,1,0,-1,-0,1,0,-1,-0,1,0,-1,-0,1,0,-1,-0,1,0,-1,-0,1,0,-1,-0,1,0,-1,-0,1,-0,-1,-0,1,-0,-1,-0,1,-0,-1,-0,1,-0,-1,-0,1,0,-1,-0,1,0,-1,-0,1,0,-1,-0,1,0,-1,-0,1,0,-1,-0,1,0,-1,-0,1,0,-1,0,1,0,-1,0,1,0,-1,0,1,0,-1,0,1,0,-1,-0,1,0,-1,-0,1,0,-1,-0,1,0,-1,-0,1,0,-1,-0,1,0,-1,-0,1,0,-1,-0,1,0,-1,-0,1,-0,-1,-0,1,-0,-1,-0,1,-0,-1,-0,1,-0,-1,-0,1,0,-1,-0,1,0,-1,-0,1,0,-1,-0,1,0,-1,-0,1,0,-1,-0,1,0,-1,-0,1,0,-1,0,1,0,-1,0,1,0,-1,0,1,0,-1,0,1,0,-1,-0,1,0,-1,-0,1,0,-1,-0,1,0,-1,-0,1,0,-1,-0,1,0,-1,-0,1,0,-1,-0,1,0,-1,-0,1,-0,-1,-0,1,-0,-1,-0,1,-0,-1,-0,1,-0,-1,-0,1,0,-1,-0,1,0,-1,-0,1,0,-1,-0,1,0,-1,-0,1,0,-1,-0,1,0,-1,-0,1,0,-1,0,1,0,-1,0,1,0,-1,0,1,0,-1,0,1,0,-1,-0,1,0,-1,-0,1,0,-1,-0,1,0,-1,-0,1,0,-1,-0,1,0,-1,-0,1,0,-1,-0,1,-0,-1,-0,1,-0,-1,-0,1,-0,-1,-0,1,-0,-1,-0,1,0,-1,-0,1,0,-1,-0,1,0,-1,-0,1,0,-1,-0,1,0,-1,-0,1,0,-1,-0,1,0,-1,-0,1,0,-1,0,1,0,-1,0,1,0,-1,0,1,0,-1,0,1,0,-1,-0,1,0,-1,-0,1,0,-1,-0,1,0,-1,-0,1,0,-1,-0,1,0,-1,-0,1,0,-1,-0,1,-0,-1,-0,1,-0,-1,-0,1,-0,-1,-0,1,-0,-1,-0,1,0,-1,-0,1,0,-1,-0,1,0,-1,-0,1,0,-1,-0,1,0,-1,-0,1,0,-1,-0,1,0,-1,-0,1,0,-1,0,1,0,-1,0,1,0,-1,0,1,0,-1,-0,1,0,-1,-0,1,0,-1,-0,1,0,-1,-0,1,0,-1,-0,1,0,-1,-0,1,0,-1,-0,1,0,-1,-0,1,-0,-1,-0,1,-0,-1,-0,1,-0,-1,-0,1,-0,-1,-0,1,0,-1,-0,1,0,-1,-0,1,0,-1,-0,1,0,-1,-0,1,0,-1,-0,1,0,-1,-0,1,0,-1,0,1,0,-1,0,1,0,-1,0,1,0,-1,0,1,0,-1,-0,1,0,-1,-0,1,0,-1,-0,1,0,-1,-0,1,0,-1,-0,1,0,-1,-0,1,0,-1,-0,1,0,-1,-0,1,-0,-1,-0,1,-0,-1,-0,1,-0,-1,-0,1,0,-1,-0,1,0,-1,-0,1,0,-1,-0,1,0,-1,-0,1,0,-1,-0,1,0,-1,-0,1,0,-1,-0,1,0,-1,0,1,0,-1,0,1,0,-1,0,1,0,-1,0,1,0,-1,-0,1,0,-1,-0,1,0,-1,-0,1,0,-1,-0,1,0,-1,-0,1,0,-1,-0,1,0,-1,-0,1,0,-1,-0,1,-0,-1,-0,1,-0,-1,-0,1,-0,-1,-0,1,0,-1,-0,1,0,-1,-0,1,0,-1,-0,1,0,-1,-0,1,0,-1,-0,1,0,-1,-0,1,0,-1,-0,1,0,-1,0,1,0,-1,0,1,0,-1,0,1,0,-1,-0,1,0,-1,-0,1,0,-1,-0,1,0,-1,-0,1,0,-1,-0,1,0,-1,-0,1,0,-1,-0,1,0,-1,-0,1,-0,-1,-0,1,-0,-1,-0,1,-0,-1,-0,1,-0,-1,-0,1,0,-1,-0,1,0,-1,-0,1,0,-1,-0,1,0,-1,-0,1,0,-1,-0,1,0,-1,-0,1,0,-1,-0,1,0,-1,0,1,0,-1,0,1,0,-1,0,1,0,-1,-0,1,0,-1,-0,1,0,-1,-0,1,0,-1,-0,1,0,-1,-0,1,0,-1,-0,1,0,-1,-0,1,0,-1,-0,1,-0,-1,-0,1,-0,-1,-0,1,-0,-1,-0,1,0,-1,-0,1,0,-1,-0,1,0,-1,-0,1,0,-1,-0,1,0,-1,-0,1,0,-1,-0,1,0,-1,-0,1,0,-1,0,1,0,-1,0,1,0,-1,0,1,0,-1,0,1,0,-1,-0,1,0,-1,-0,1,0,-1,-0,1,0,-1,-0,1,0,-1,-0,1,0,-1,-0,1,0,-1,-0,1,0,-1,-0,1,-0,-1,-0,1,-0,-1,-0,1,-0,-1,-0,1,0,-1,-0,1,0,-1,-0,1,0,-1,-0,1,0,-1,-0,1,0,-1,-0,1,0,-1,-0,1,0,-1,-0,1,0,-1,0,1,0,-1,0,1,0,-1,0,1,0,-1,0,1,0,-1,-0,1,0,-1,-0,1,0,-1,-0,1,0,-1,-0,1,0,-1,-0,1,0,-1,-0,1,0,-1,-0,1,0,-1,-0,1,-0,-1,-0,1,-0,-1,-0,1,-0,-1,0,1,0,-1,-0,1,0,-1,0,1,0,-1,-0,1,0,-1,0,1,0,-1,-0,1,0,-1,0,1,0,-1,-0,1,0,-1,0,1,-0,-1,-0,1,0,-1,0,1,-0,-1,-0,1,0,-1,-0,1,-0,-1,-0,1,0,-1,-0,1,-0,-1,-0,1,0,-1,-0,1,-0,-1,-0,1,0,-1,-0,1,-0,-1,0,1,0,-1,-0,1,-0,-1,0,1,0,-1,-0,1,0,-1,0,1,0,-1,-0,1,0,-1,0,1,0,-1,-0,1,0,-1,0,1,0,-1,-0,1,0,-1,0,1,-0,-1,-0,1,0,-1,0,1,-0,-1,-0,1,0,-1,-0,1,-0,-1,-0,1,0,-1,-0,1,-0,-1,-0,1,0,-1,-0,1,-0,-1,-0,1,0,-1,-0,1,-0,-1,-0,1,0,-1,-0,1,-0,-1,0,1,0,-1,-0,1,0,-1,0,1,0,-1,-0,1,0,-1,0,1,0,-1,-0,1,0,-1,0,1,0,-1,-0,1,0,-1,0,1,0,-1,-0,1,0,-1,0,1,-0,-1,-0,1,0,-1,0,1,-0,-1,-0,1,0,-1,-0,1,-0,-1,-0,1,0,-1,-0,1,-0,-1,-0,1,0,-1,-0,1,-0,-1,-0,1,0,-1,-0,1,-0,-1,0,1,0,-1,-0,1,-0,-1,0,1,0,-1,-0,1,0,-1,0,1,0,-1,-0,1,0,-1,0,1,0,-1,-0,1,0,-1,0,1,0,-1,-0,1,0,-1,0,1,-0,-1,-0,1,0,-1,0,1,-0,-1,-0,1,0,-1,-0,1,-0,-1,-0,1,0,-1,-0,1,-0,-1,-0,1,0,-1,-0,1,-0,-1,-0,1,0,-1,-0,1,-0,-1,0,1,0,-1,-0,1,-0,-1,0,1,0,-1,-0,1,0,-1,0,1,0,-1,-0,1,0,-1,0,1,0,-1,-0,1,0,-1,0,1,0,-1,-0,1,0,-1,0,1,0,-1,-0,1,0,-1,0,1,-0,-1,-0,1,0,-1,-0,1,-0,-1,-0,1,0,-1,-0,1,-0,-1,-0,1,0,-1,-0,1,-0,-1,-0,1,0,-1,-0,1,-0,-1,-0,1,0,-1,-0,1,-0,-1,0,1,0,-1,-0,1,0,-1,0,1,0,-1,-0,1,0,-1,0,1,0,-1,-0,1,0,-1,0,1,0,-1,-0,1,0,-1,0,1,0,-1,-0,1,0,-1,0,1,-0,-1,-0,1,0,-1,0,1,-0,-1,-0,1,0,-1,-0,1,-0,-1,-0,1,0,-1,-0,1,-0,-1,-0,1,0,-1,-0,1,-0,-1,-0,1,0,-1,-0,1,-0,-1,0,1,0,-1,-0,1,-0,-1,0,1,0,-1,-0,1,0,-1,0,1,0,-1,-0,1,0,-1,0,1,0,-1,-0,1,0,-1,0,1,0,-1,-0,1,0,-1,0,1,-0,-1,-0,1,0,-1,0,1,-0,-1,-0,1,0,-1,-0,1,-0,-1,-0,1,0,-1,-0,1,-0,-1,-0,1,0,-1,-0,1,-0,-1,-0,1,0,-1,-0,1,-0,-1,-0,1,0,-1,-0,1,-0,-1,0,1,0,-1,-0,1,0,-1,0,1,0,-1,-0,1,0,-1,0,1,0,-1,-0,1,0,-1,0,1,0,-1,-0,1,0,-1,0,1,0,-1,-0,1,0,-1,0,1,-0,-1,-0,1,0,-1,-0,1,-0,-1,-0,1,0,-1,-0,1,-0,-1,-0,1,0,-1,-0,1,-0,-1,-0,1,0,-1,-0,1,-0,-1,-0,1,0,-1,-0,1,-0,-1,0,1,0,-1,-0,1,-0,-1,0,1,0,-1,-0,1,0,-1,0,1,0,-1,-0,1,0,-1,0,1,0,-1,-0,1,0,-1,0,1,0,-1,-0,1,0,-1,0,1,-0,-1,-0,1,0,-1,0,1,-0,-1,-0,1,0,-1,-0,1,-0,-1,-0,1,0,-1,-0,1,-0,-1,-0,1,0,-1,-0,1,-0,-1,-0,1,0,-1,-0,1,-0,-1,0,1,0,-1,-0,1,-0,-1,0,1,0,-1,-0,1,0,-1,0,1,0,-1,-0,1,0,-1,0,1,0,-1,-0,1,0,-1,0,1,0,-1,-0,1,0,-1,0,1,0,-1,-0,1,0,-1,0,1,-0,-1,-0,1,0,-1,-0,1,-0,-1,-0,1,0,-1,-0,1,-0,-1,-0,1,0,-1,-0,1,-0,-1,-0,1,0,-1,-0,1,-0,-1,-0,1,0,-1,-0,1,-0,-1,0,1,0,-1,-0,1,0,-1,0,1,0,-1,-0,1,0,-1,0,1,0,-1,-0,1,0,-1,0,1,0,-1,-0,1,0,-1,0,1,0,-1,-0,1,0,-1,0,1,-0,-1,-0,1,0,-1,-0,1,-0,-1,-0,1,0,-1,-0,1,-0,-1,-0,1,0,-1,-0,1,-0,-1,-0,1,0,-1,-0,1,-0,-1,-0,1,0,-1,-0,1,-0,-1,0,1,0,-1,-0,1,-0,-1,0,1,0,-1,-0,1,0,-1,0,1,0,-1,-0,1,0,-1,0,1,0,-1,-0,1,0,-1,0,1,0,-1,-0,1,0,-1,0,1,-0,-1,-0,1,0,-1,0,1,-0,-1,-0,1,0,-1,-0,1,-0,-1,-0,1,0,-1,-0,1,-0,-1,-0,1,0,-1,-0,1,-0,-1,-0,1,0,-1,-0,1,-0,-1,-0,1,0,-1,-0,1,-0,-1,0,1,0,-1,-0,1,0,-1,0,1,0,-1,-0,1,0,-1,0,1,0,-1,-0,1,0,-1,0,1,0,-1,-0,1,0,-1,0,1,0,-1,-0,1,0,-1,0,1,-0,-1,-0,1,0,-1,-0,1,-0,-1,-0,1,0,-1,-0,1,-0,-1,-0,1,0,-1,-0,1,-0,-1,-0,1,0,-1,-0,1,-0,-1,-0,1,0,-1,-0,1,-0,-1,0,1,0,-1,-0,1,0,-1,0,1,0,-1,-0,1,0,-1,0,1,0,-1,-0,1,0,-1,0,1,0,-1,-0,1,0,-1,0,1,0,-1,-0,1,0,-1,0,1,-0,-1,-0,1,0,-1,-0,1,-0,-1,-0,1,0,-1,-0,1,-0,-1,-0,1,0,-1,-0,1,-0,-1,-0,1,0,-1,-0,1,-0,-1,-0,1,0,-1,-0,1,-0,-1,0,1,0,-1,-0,1,-0,-1,0,1,0,-1,-0,1,0,-1,0,1,0,-1,-0,1,0,-1,0,1,0,-1,-0,1,0,-1,0,1,0,-1,-0,1,0,-1,0,1,0,-1,-0,1,0,-1,0,1,-0,-1,-0,1,0,-1,-0,1,-0,-1,-0,1,0,-1,-0,1,-0,-1,-0,1,0,-1,-0,1,-0,-1,-0,1,0,-1,-0,1,-0,-1,-0,1,0,-1,-0,1,-0,-1,0,1,0,-1,-0,1,0,-1,0,1,0,-1,-0,1,0,-1,0,1,0,-1,-0,1,0,-1,0,1,0,-1,-0,1,0,-1,0,1,0,-1,-0,1,0,-1,0,1,-0,-1,-0,1,0,-1,-0,1,-0,-1,-0,1,0,-1,-0,1,-0,-1,-0,1,0,-1,-0,1,-0,-1,-0,1,0,-1,-0,1,-0,-1,-0,1,0,-1,-0,1,-0,-1,0,1,0,-1,-0,1,0,-1,0,1,0,-1,-0,1,0,-1,0,1,0,-1,-0,1,0,-1,0,1,0,-1,-0,1,0,-1,0,1,0,-1,-0,1,0,-1,0,1,-0,-1,-0,1,0,-1,0,1,-0,-1,-0,1,0,-1,-0,1,-0,-1,-0,1,0,-1,-0,1,-0,-1,-0,1,0,-1,-0,1,-0,-1,-0,1,0,-1,-0,1,-0,-1,-0,1,0,-1,-0,1,-0,-1,0,1,0,-1,-0,1,0,-1,0,1,0,-1,-0,1,0,-1,0,1,0,-1,-0,1,0,-1,0,1,0,-1,-0,1,0,-1,0,1,0,-1,-0,1,0,-1,0,1,-0,-1,-0,1,0,-1,-0,1,-0,-1,-0,1,0,-1,-0,1,-0,-1,-0,1,0,-1,-0,1,-0,-1,-0,1,0,-1,-0,1,-0,-1,-0,1,0,-1,-0,1,-0,-1,0,1,0,-1,-0,1,0,-1,0,1,0,-1,-0,1,0,-1,0,1,0,-1,-0,1,0,-1,0,1,0,-1,-0,1,0,-1,0,1,0,-1,-0,1,0,-1,0,1,-0,-1,-0,1,0,-1,-0,1,-0,-1,-0,1,0,-1,-0,1,-0,-1,-0,1,0,-1,-0,1,-0,-1,-0,1,0,-1,-0,1,-0,-1,-0,1,0,-1,-0,1,-0,-1,0,1,0,-1,-0,1,0,-1,0,1,0,-1,-0
-1,1,-1,1,-1,1,-1,1,-1,1,-1,1,-1,1,-1,1,-1,1,-1,1,-1,1,-1,1,-1,1,-1,1,-1,1,-1,1,-1,1,-1,1,-1,1,-1,1,-1,1,-1,1,-1,1,-1,1,-1,1,-1,1,-1,1,-1,1,-1,1,-1,1,-1,1,-1,1,-1,1,-1,1,-1,1,-1,1,-1,1,-1,1,-1,1,-1,1,-1,1,-1,1,-1,1,-1,1,-1,1,-1,1,-1,1,-1,1,-1,1,-1,1,-1,1,-1,1,-1,1,-1,1,-1,1,-1,1,-1,1,-1,1,-1,1,-1,1,-1,1,-1,1,-1,1,-1,1,-1,1,-1,1,-1,1,-1,1,-1,1,-1,1,-1,1,-1,1,-1,1,-1,1,-1,1,-1,1,-1,1,-1,1,-1,1,-1,1,-1,1,-1,1,-1,1,-1,1,-1,1,-1,1,-1,1,-1,1,-1,1,-1,1,-1,1,-1,1,-1,1,-1,1,-1,1,-1,1,-1,1,-1,1,-1,1,-1,1,-1,1,-1,1,-1,1,-1,1,-1,1,-1,1,-1,1,-1,1,-1,1,-1,1,-1,1,-1,1,-1,1,-1,1,-1,1,-1,1,-1,1,-1,1,-1,1,-1,1,-1,1,-1,1,-1,1,-1,1,-1,1,-1,1,-1,1,-1,1,-1,1,-1,1,-1,1,-1,1,-1,1,-1,1,-1,1,-1,1,-1,1,-1,1,-1,1,-1,1,-1,1,-1,1,-1,1,-1,1,-1,1,-1,1,-1,1,-1,1,-1,1,-1,1,-1,1,-1,1,-1,1,-1,1,-1,1,-1,1,-1,1,-1,1,-1,1,-1,1,-1,1,-1,1,-1,1,-1,1,-1,1,-1,1,-1,1,-1,1,-1,1,-1,1,-1,1,-1,1,-1,1,-1,1,-1,1,-1,1,-1,1,-1,1,-1,1,-1,1,-1,1,-1,1,-1,1,-1,1,-1,1,-1,1,-1,1,-1,1,-1,1,-1,1,-1,1,-1,1,-1,1,-1,1,-1,1,-1,1,-1,1,-1,1,-1,1,-1,1,-1,1,-1,1,-1,1,-1,1,-1,1,-1,1,-1,1,-1,1,-1,1,-1,1,-1,1,-1,1,-1,1,-1,1,-1,1,-1,1,-1,1,-1,1,-1,1,-1,1,-1,1,-1,1,-1,1,-1,1,-1,1,-1,1,-1,1,-1,1,-1,1,-1,1,-1,1,-1,1,-1,1,-1,1,-1,1,-1,1,-1,1,-1,1,-1,1,-1,1,-1,1,-1,1,-1,1,-1,1,-1,1,-1,1,-1,1,-1,1,-1,1,-1,1,-1,1,-1,1,-1,1,-1,1,-1,1,-1,1,-1,1,-1,1,-1,1,-1,1,-1,1,-1,1,-1,1,-1,1,-1,1,-1,1,-1,1,-1,1,-1,1,-1,1,-1,1,-1,1,-1,1,-1,1,-1,1,-1,1,-1,1,-1,1,-1,1,-1,1,-1,1,-1,1,-1,1,-1,1,-1,1,-1,1,-1,1,-1,1,-1,1,-1,1,-1,1,-1,1,-1,1,-1,1,-1,1,-1,1,-1,1,-1,1,-1,1,-1,1,-1,1,-1,1,-1,1,-1,1,-1,1,-1,1,-1,1,-1,1,-1,1,-1,1,-1,1,-1,1,-1,1,-1,1,-1,1,-1,1,-1,1,-1,1,-1,1,-1,1,-1,1,-1,1,-1,1,-1,1,-1,1,-1,1,-1,1,-1,1,-1,1,-1,1,-1,1,-1,1,-1,1,-1,1,-1,1,-1,1,-1,1,-1,1,-1,1,-1,1,-1,1,-1,1,-1,1,-1,1,-1,1,-1,1,-1,1,-1,1,-1,1,-1,1,-1,1,-1,1,-1,1,-1,1,-1,1,-1,1,-1,1,-1,1,-1,1,-1,1,-1,1,-1,1,-1,1,-1,1,-1,1,-1,1,-1,1,-1,1,-1,1,-1,1,-1,1,-1,1,-1,1,-1,1,-1,1,-1,1,-1,1,-1,1,-1,1,-1,1,-1,1,-1,1,-1,1,-1,1,-1,1,-1,1,-1,1,-1,1,-1,1,-1,1,-1,1,-1,1,-1,1,-1,1,-1,1,-1,1,-1,1,-1,1,-1,1,-1,1,-1,1,-1,1,-1,1,-1,1,-1,1,-1,1,-1,1,-1,1,-1,1,-1,1,-1,1,-1,1,-1,1,-1,1,-1,1,-1,1,-1,1,-1,1,-1,1,-1,1,-1,1,-1,1,-1,1,-1,1,-1,1,-1,1,-1,1,-1,1,-1,1,-1,1,-1,1,-1,1,-1,1,-1,1,-1,1,-1,1,-1,1,-1,1,-1,1,-1,1,-1,1,-1,1,-1,1,-1,1,-1,1,-1,1,-1,1,-1,1,-1,1,-1,1,-1,1,-1,1,-1,1,-1,1,-1,1,-1,1,-1,1,-1,1,-1,1,-1,1,-1,1,-1,1,-1,1,-1,1,-1,1,-1,1,-1,1,-1,1,-1,1,-1,1,-1,1,-1,1,-1,1,-1,1,-1,1,-1,1,-1,1,-1,1,-1,1,-1,1,-1,1,-1,1,-1,1,-1,1,-1,1,-1,1,-1,1,-1,1,-1,1,-1,1,-1,1,-1,1,-1,1,-1,1,-1,1,-1,1,-1,1,-1,1,-1,1,-1,1,-1,1,-1,1,-1,1,-1,1,-1,1,-1,1,-1,1,-1,1,-1,1,-1,1,-1,1,-1,1,-1,1,-1,1,-1,1,-1,1,-1,1,-1,1,-1,1,-1,1,-1,1,-1,1,-1,1,-1,1,-1,1,-1,1,-1,1,-1,1,-1,1,-1,1,-1,1,-1,1,-1,1,-1,1,-1,1,-1,1,-1,1,-1,1,-1,1,-1,1,-1,1,-1,1,-1,1,-1,1,-1,1,-1,1,-1,1,-1,1,-1,1,-1,1,-1,1,-1,1,-1,1,-1,1,-1,1,-1,1,-1,1,-1,1,-1,1,-1,1,-1,1,-1,1,-1,1,-1,1,-1,1,-1,1,-1,1,-1,1,-1,1,-1,1,-1,1,-1,1,-1,1,-1,1,-1,1,-1,1,-1,1,-1,1,-1,1,-1,1,-1,1,-1,1,-1,1,-1,1,-1,1,-1,1,-1,1,-1,1,-1,1,-1,1,-1,1,-1,1,-1,1,-1,1,-1,1,-1,1,-1,1,-1,1,-1,1,-1,1,-1,1,-1,1,-1,1,-1,1,-1,1,-1,1,-1,1,-1,1,-1,1,-1,1,-1,1,-1,1,-1,1,-1,1,-1,1,-1,1,-1,1,-1,1,-1,1,-1,1,-1,1,-1,1,-1,1,-1,1,-1,1,-1,1,-1,1,-1,1,-1,1,-1,1,-1,1,-1,1,-1,1,-1,1,-1,1,-1,1,-1,1,-1,1,-1,1,-1,1,-1,1,-1,1,-1,1,-1,1,-1,1,-1,1,-1,1,-1,1,-1,1,-1,1,-1,1,-1,1,-1,1,-1,1,-1,1,-1,1,-1,1,-1,1,-1,1,-1,1,-1,1,-1,1,-1,1,-1,1,-1,1,-1,1,-1,1,-1,1,-1,1,-1,1,-1,1,-1,1,-1,1,-1,1,-1,1,-1,1,-1,1,-1,1,-1,1,-1,1,-1,1,-1,1,-1,1,-1,1,-1,1,-1,1,-1,1,-1,1,-1,1,-1,1,-1,1,-1,1,-1,1,-1,1,-1,1,-1,1,-1,1,-1,1,-1,1,-1,1,-1,1,-1,1,-1,1,-1,1,-1,1,-1,1,-1,1,-1,1,-1,1,-1,1,-1,1,-1,1,-1,1,-1,1,-1,1,-1,1,-1,1,-1,1,-1,1,-1,1,-1,1,-1,1,-1,1,-1,1,-1,1,-1,1,-1,1,-1,1,-1,1,-1,1,-1,1,-1,1,-1,1,-1,1,-1,1,-1,1,-1,1,-1,1,-1,1,-1,1,-1,1,-1,1,-1,1,-1,1,-1,1,-1,1,-1,1,-1,1,-1,1,-1,1,-1,1,-1,1,-1,1,-1,1,-1,1,-1,1,-1,1,-1,1,-1,1,-1,1,-1,1,-1,1,-1,1,-1,1,-1,1,-1,1,-1,1,-1,1,-1,1,-1,1,-1,1,-1,1,-1,1,-1,1,-1,1,-1,1,-1,1,-1,1,-1,1,-1,1,-1,1,-1,1,-1,1,-1,1,-1,1,-1,1,-1,1,-1,1,-1,1,-1,1,-1,1,-1,1,-1,1,-1,1,-1,1,-1,1,-1,1,-1,1,-1,1,-1,1,-1,1,-1,1,-1,1,-1,1,-1,1,-1,1,-1,1,-1,1,-1,1,-1,1,-1,1,-1,1,-1,1,-1,1,-1,1,-1,1,-1,1,-1,1,-1,1,-1,1,-1,1,-1,1,-1,1,-1,1,-1,1,-1,1,-1,1,-1,1,-1,1,-1,1,-1,1,-1,1,-1,1,-1,1,-1,1,-1,1,-1,1,-1,1,-1,1,-1,1,-1,1,-1,1,-1,1,-1,1,-1,1,-1,1,-1,1,-1,1,-1,1,-1,1,-1,1,-1,1,-1,1,-1,1,-1,1,-1,1,-1,1,-1,1,-1,1,-1,1,-1,1,-1,1,-1,1,-1,1,-1,1,-1,1,-1,1,-1,1,-1,1,-1,1,-1,1,-1,1,-1,1,-1,1,-1,1,-1,1,-1,1,-1,1,-1,1,-1,1,-1,1,-1,1,-1,1,-1,1,-1,1,-1,1,-1,1,-1,1,-1,1,-1,1,-1,1,-1,1,-1,1,-1,1,-1,1,-1,1,-1,1,-1,1,-1,1,-1,1,-1,1,-1,1,-1,1,-1,1,-1,1,-1,1,-1,1,-1,1,-1,1,-1,1,-1,1,-1,1,-1,1,-1,1,-1,1,-1,1,-1,1,-1,1,-1,1,-1,1,-1,1,-1,1,-1,1,-1,1,-1,1,-1,1,-1,1,-1,1,-1,1,-1,1,-1,1,-1,1,-1,1,-1,1,-1,1,-1,1,-1,1,-1,1,-1,1,-1,1,-1,1,-1,1,-1,1,-1,1,-1,1,-1,1,-1,1,-1,1,-1,1,-1,1,-1,1,-1,1,-1,1,-1,1,-1,1,-1,1,-1,1,-1,1,-1,1,-1,1,-1,1,-1,1,-1,1,-1,1,-1,1,-1,1,-1,1,-1,1,-1,1,-1,1,-1,1,-1,1,-1,1,-1,1,-1,1,-1,1,-1,1,-1,1,-1,1,-1,1,-1,1,-1,1,-1,1,-1,1,-1,1,-1,1,-1,1,-1,1,-1,1,-1,1,-1,1,-1,1,-1,1,-1,1,-1,1,-1,1,-1,1,-1,1,-1,1,-1,1,-1,1,-1,1,-1,1,-1,1,-1,1,-1,1,-1,1,-1,1,-1,1,-1,1,-1,1,-1,1,-1,1,-1,1,-1,1,-1,1,-1,1,-1,1,-1,1,-1,1,-1,1,-1,1,-1,1,-1,1,-1,1,-1,1,-1,1,-1,1,-1,1,-1,1,-1,1,-1,1,-1,1,-1,1,-1,1,-1,1,-1,1,-1,1,-1,1,-1,1,-1,1,-1,1,-1,1,-1,1,-1,1,-1,1,-1,1,-1,1,-1,1,-1,1,-1,1,-1,1,-1,1,-1,1,-1,1,-1,1,-1,1,-1,1,-1,1,-1,1,-1,1,-1,1,-1,1,-1,1,-1,1,-1,1,-1,1,-1,1,-1,1,-1,1,-1,1,-1,1,-1,1,-1,1,-1,1,-1,1,-1,1,-1,1,-1,1,-1,1,-1,1,-1,1,-1,1,-1,1,-1,1,-1,1,-1,1,-1,1,-1,1,-1,1,-1,1,-1,1,-1,1,-1,1,-1,1,-1,1,-1,1,-1,1,-1,1,-1,1,-1,1,-1,1,-1,1,-1,1,-1,1,-1,1,-1,1,-1,1,-1,1,-1,1,-1,1,-1,1,-1,1,-1,1,-1,1,-1,1,-1,1,-1,1,-1,1,-1,1,-1,1,-1,1,-1,1,-1,1,-1,1,-1,1,-1,1,-1,1,-1,1,-1,1,-1,1,-1,1,-1,1,-1,1,-1,1,-1,1,-1,1,-1,1,-1,1,-1,1,-1,1,-1,1,-1,1,-1,1,-1,1,-1,1,-1,1,-1,1,-1,1,-1,1,-1,1,-1,1,-1,1,-1,1,-1,1,-1,1,-1,1,-1,1,-1,1,-1,1,-1,1,-1,1,-1,1,-1,1,-1,1,-1,1,-1,1,-1,1,-1,1,-1,1,-1,1,-1,1,-1,1,-1,1,-1,1,-1,1,-1,1,-1,1,-1,1,-1,1,-1,1,-1,1,-1,1,-1,1,-1,1,-1,1,-1,1,-1,1,-1,1,-1,1,-1,1,-1,1,-1,1,-1,1,-1,1,-1,1,-1,1,-1,1,-1,1,-1,1,-1,1,-1,1,-1,1,-1,1,-1,1,-1,1,-1,1,-1,1,-1,1,-1,1,-1,1,-1,1,-1,1,-1,1,-1,1,-1,1,-1,1,-1,1,-1,1,-1,1,-1,1,-1,1,-1,1,-1,1,-1,1,-1,1,-1,1,-1,1,-1,1,-1,1,-1,1,-1,1,-1,1,-1,1,-1,1,-1,1,-1,1,-1,1,-1,1,-1,1,-1,1,-1,1,-1,1,-1,1,-1,1,-1,1,-1,1,-1,1,-1,1,-1,1,-1,1,-1,1,-1,1,-1,1,-1,1,-1,1,-1,1,-1,1,-1,1,-1,1,-1,1,-1,1,-1,1,-1,1,-1,1,-1,1,-1,1,-1,1,-1,1,-1,1,-1,1,-1,1,-1,1,-1,1,-1,1,-1,1,-1,1,-1,1,-1,1,-1,1,-1,1,-1,1,-1,1,-1,1,-1,1,-1,1,-1,1,-1,1,-1,1,-1,1,-1,1,-1,1,-1,1,-1,1,-1,1,-1,1,-1,1,-1,1,-1,1,-1,1,-1,1,-1,1,-1,1,-1,1,-1,1,-1,1,-1,1,-1,1,-1,1,-1,1,-1,1,-1,1,-1,1,-1,1,-1,1,-1,1,-1,1,-1,1,-1,1,-1,1,-1,1,-1,1,-1,1,-1,1,-1,1,-1,1,-1,1,-1,1,-1,1,-1,1,-1,1,-1,1,-1,1,-1,1,-1,1,-1,1,-1,1,-1,1,-1,1,-1,1,-1,1,-1,1,-1,1,-1,1,-1,1,-1,1,-1,1,-1,1,-1,1,-1,1,-1,1,-1,1,-1,1,-1,1,-1,1,-1,1,-1,1,-1,1,-1,1,-1,1,-1,1,-1,1,-1,1,-1,1,-1,1,-1,1,-1,1,-1,1,-1,1,-1,1,-1,1,-1,1,-1,1,-1,1,-1,1,-1,1,-1,1,-1,1,-1,1,-1,1,-1,1,-1,1,-1,1,-1,1,-1,1,-1,1,-1,1,-1,1,-1,1,-1,1,-1,1,-1,1,-1,1,-1,1,-1,1,-1,1,-1,1,-1,1,-1,1,-1,1,-1,1,-1,1,-1,1,-1,1,-1,1,-1,1,-1,1,-1,1,-1,1,-1,1,-1,1,-1,1,-1,1,-1,1,-1,1,-1,1,-1,1,-1,1,-1,1,-1,1,-1,1,-1,1,-1,1,-1,1,-1,1,-1,1,-1,1,-1,1,-1,1,-1,1,-1,1,-1,1,-1,1,-1,1,-1,1,-1,1,-1,1,-1,1,-1,1,-1,1,-1,1,-1,1,-1,1,-1,1,-1,1,-1,1,-1,1,-1,1,-1,1,-1,1,-1,1,-1,1,-1,1,-1,1,-1,1,-1,1,-1,1,-1,1,-1,1,-1,1,-1,1,-1,1,-1,1,-1,1,-1,1,-1,1,-1,1,-1,1,-1,1,-1,1,-1,1,-1,1,-1,1,-1,1,-1,1,-1,1,-1,1,-1,1,-1,1,-1,1,-1,1,-1,1,-1,1,-1,1,-1,1,-1,1,-1,1,-1,1,-1,1,-1,1,-1,1,-1,1,-1,1,-1,1,-1,1,-1,1,-1,1,-1,1,-1,1,-1,1,-1,1,-1,1,-1,1,-1,1,-1,1,-1,1,-1,1,-1,1,-1,1,-1,1,-1,1,-1,1,-1,1,-1,1,-1,1,-1,1,-1,1,-1,1,-1,1,-1,1,-1,1,-1,1,-1,1,-1,1,-1,1,-1,1,-1,1,-1,1,-1,1,-1,1,-1,1,-1,1,-1,1,-1,1,-1,1,-1,1,-1,1,-1,1,-1,1,-1,1,-1,1,-1,1,-1,1,-1,1,-1,1,-1,1,-1,1,-1,1,-1,1,-1,1,-1,1,-1,1,-1,1,-1,1,-1,1,-1,1,-1,1,-1,1,-1,1,-1,1,-1,1,-1,1,-1,1,-1,1,-1,1,-1,1,-1,1,-1,1,-1,1,-1,1,-1,1,-1,1,-1,1,-1,1,-1,1,-1,1,-1,1,-1,1,-1,1,-1,1,-1,1,-1,1,-1,1,-1,1,-1,1,-1,1,-1,1,-1,1,-1,1,-1,1,-1,1,-1,1,-1,1,-1,1,-1,1,-1,1,-1,1,-1,1,-1,1,-1,1,-1,1,-1,1,-1,1,-1,1,-1,1,-1,1,-1,1,-1,1,-1,1,-1,1,-1,1,-1,1,-1,1,-1,1,-1,1,-1,1,-1,1,-1,1,-1,1,-1,1,-1,1,-1,1,-1,1,-1,1,-1,1,-1,1,-1,1,-1,1,-1,1,-1,1,-1,1,-1,1,-1,1,-1,1,-1,1,-1,1,-1,1,-1,1,-1,1,-1,1,-1,1,-1,1,-1,1,-1,1,-1,1,-1,1,-1,1,-1,1,-1,1,-1,1,-1,1,-1,1,-1,1,-1,1,-1,1,-1,1,-1,1,-1,1,-1,1,-1,1,-1,1,-1,1,-1,1,-1,1,-1,1,-1,1,-1,1,-1,1,-1,1,-1,1,-1,1,-1,1,-1,1,-1,1,-1,1,-1,1,-1,1,-1,1,-1,1,-1,1,-1,1,-1,1,-1,1,-1,1,-1,1,-1,1,-1,1,-1,1,-1,1,-1,1,-1,1,-1,1,-1,1,-1,1,-1,1,-1,1,-1,1,-1,1,-1,1,-1,1,-1,1,-1,1,-1,1,-1,1,-1,1,-1,1,-1,1,-1,1,-1,1,-1,1,-1,1,-1,1,-1,1,-1,1,-1,1,-1,1,-1,1,-1,1,-1,1,-1,1,-1,1,-1,1,-1,1,-1,1,-1,1,-1,1,-1,1,-1,1,-1,1,-1,1,-1,1,-1,1,-1,1,-1,1,-1,1,-1,1,-1,1,-1,1,-1,1,-1,1,-1,1,-1,1,-1,1,-1,1,-1,1,-1,1,-1,1,-1,1,-1,1,-1,1,-1,1,-1,1,-1,1,-1,1,-1,1,-1,1,-1,1,-1,1,-1,1,-1,1,-1,1,-1,1,-1,1,-1,1,-1,1,-1,1,-1,1,-1,1,-1,1,-1,1,-1,1,-1,1,-1,1,-1,1,-1,1,-1,1,-1,1,-1,1,-1,1,-1,1,-1,1,-1,1,-1,1,-1,1,-1,1,-1,1,-1,1,-1,1,-1,1,-1,1,-1,1,-1,1,-1,1,-1,1,-1,1,-1,1,-1,1,-1,1,-1,1,-1,1,-1,1,-1,1,-1,1,-1,1,-1,1,-1,1,-1,1,-1,1,-1,1,-1,1,-1,1,-1,1,-1,1,-1,1,-1,1,-1,1,-1,1,-1,1,-1,1,-1,1,-1,1,-1,1,-1,1,-1,1,-1,1,-1,1,-1,1,-1,1,-1,1,-1,1,-1,1,-1,1,-1,1,-1,1,-1,1,-1,1,-1,1,-1,1,-1,1,-1,1,-1,1,-1,1,-1,1,-1,1,-1,1,-1,1,-1,1,-1,1,-1,1,-1,1,-1,1,-1,1,-1,1,-1,1,-1,1,-1,1,-1,1,-1,1,-1,1,-1,1,-1,1,-1,1,-1,1,-1,1,-1,1,-1,1,-1,1,-1,1,-1,1,-1,1,-1,1,-1,1,-1,1,-1,1,-1,1,-1,1,-1,1,-1,1,-1,1,-1,1,-1,1,-1,1,-1,1,-1,1,-1,1,-1,1,-1,1,-1,1,-1,1,-1,1,-1,1,-1,1,-1,1,-1,1,-1,1,-1,1,-1,1,-1,1,-1,1,-1,1,-1,1,-1,1,-1,1,-1,1,-1,1,-1,1,-1,1,-1,1,-1,1,-1,1,-1,1,-1,1,-1,1,-1,1,-1,1,-1,1,-1,1,-1,1,-1,1,-1,1,-1,1,-1,1,-1,1,-1,1,-1,1,-1,1,-1,1,-1,1,-1,1,-1,1,-1,1,-1,1,-1,1,-1,1,-1,1,-1,1,-1,1,-1,1,-1,1,-1,1,-1,1,-1,1,-1,1,-1,1,-1,1,-1,1,-1,1,-1,1,-1,1,-1,1,-1,1,-1,1,-1,1,-1,1,-1,1,-1,1,-1,1,-1,1,-1,1,-1,1,-1,1,-1,1,-1,1,-1,1,-1,1,-1,1,-1,1,-1,1,-1,1,-1,1,-1,1,-1,1,-1,1,-1,1,-1,1,-1,1,-1,1,-1,1,-1,1,-1,1,-1,1,-1,1,-1,1,-1,1,-1,1,-1,1,-1,1,-1,1,-1,1,-1,1,-1,1,-1,1,-1,1,-1,1,-1,1,-1,1,-1,1,-1,1,-1,1,-1,1,-1,1,-1,1,-1,1,-1,1,-1,1,-1,1,-1,1,-1,1,-1,1,-1,1,-1,1,-1,1,-1,1,-1,1,-1,1,-1,1,-1,1,-1,1,-1,1,-1,1,-1,1,-1,1,-1,1,-1,1,-1,1,-1,1,-1,1,-1,1,-1,1,-1,1,-1,1,-1,1,-1,1,-1,1,-1,1,-1,1,-1,1,-1,1,-1,1,-1,1,-1,1,-1,1,-1,1,-1,1,-1,1,-1,1,-1,1,-1,1,-1,1,-1,1,-1,1,-1,1,-1,1,-1,1,-1,1,-1,1,-1,1,-1,1,-1,1,-1,1,-1,1,-1,1,-1,1,-1,1,-1,1,-1,1,-1,1,-1,1,-1,1,-1,1,-1,1,-1,1,-1,1,-1,1,-1,1,-1,1,-1,1,-1,1,-1,1,-1,1,-1,1,-1,1,-1,1,-1,1,-1,1,-1,1,-1,1,-1,1,-1,1,-1,1,-1,1,-1,1,-1,1,-1,1,-1,1,-1,1,-1,1,-1,1,-1,1,-1,1,-1,1,-1,1,-1,1,-1,1,-1,1,-1,1,-1,1,-1,1,-1,1,-1,1,-1,1,-1,1,-1,1,-1,1,-1,1,-1,1,-1,1,-1,1,-1,1,-1,1,-1,1,-1,1,-1,1,-1,1,-1,1,-1,1,-1,1,-1,1,-1,1,-1,1,-1,1,-1,1,-1,1,-1,1,-1,1,-1,1,-1,1,-1,1,-1,1,-1,1,-1,1,-1,1,-1,1,-1,1,-1,1,-1,1,-1,1,-1,1,-1,1,-1,1,-1,1,-1,1,-1,1,-1,1,-1,1,-1,1,-1,1,-1,1,-1,1,-1,1,-1,1,-1,1,-1,1,-1,1,-1,1,-1,1,-1,1,-1,1,-1,1,-1,1,-1,1,-1,1,-1,1,-1,1,-1,1,-1,1,-1,1,-1,1,-1,1,-1,1,-1,1,-1,1,-1,1,-1,1,-1,1,-1,1,-1,1,-1,1,-1,1,-1,1,-1,1,-1,1,-1,1,-1,1,-1,1,-1,1,-1,1,-1,1,-1,1,-1,1,-1,1,-1,1,-1,1,-1,1,-1,1,-1,1,-1,1,-1,1,-1,1,-1,1,-1,1,-1,1,-1,1,-1,1,-1,1,-1,1,-1,1,-1,1,-1,1,-1,1,-1,1,-1,1,-1,1,-1,1,-1,1,-1,1,-1,1,-1,1,-1,1,-1,1,-1,1,-1,1,-1,1,-1,1,-1,1,-1,1,-1,1,-1,1,-1,1,-1,1,-1,1,-1,1,-1,1,-1,1,-1,1,-1,1,-1,1,-1,1,-1,1,-1,1,-1,1,-1,1,-1,1,-1,1,-1,1,-1,1,-1,1,-1,1,-1,1,-1,1,-1,1,-1,1,-1,1,-1,1,-1,1,-1,1,-1,1,-1,1,-1,1,-1,1,-1,1,-1,1,-1,1,-1,1,-1,1,-1,1,-1,1,-1,1,-1,1,-1,1,-1,1,-1,1,-1,1,-1,1,-1,1,-1,1,-1,1,-1,1,-1,1,-1,1,-1,1,-1,1,-1,1,-1,1,-1,1,-1,1,-1,1,-1,1,-1,1,-1,1,-1,1,-1,1,-1,1,-1,1,-1,1,-1,1,-1,1,-1,1,-1,1,-1,1,-1,1,-1,1,-1,1,-1,1,-1,1,-1,1,-1,1,-1,1,-1,1,-1,1,-1,1,-1,1,-1,1,-1,1,-1,1,-1,1,-1,1,-1,1,-1,1,-1,1,-1,1,-1,1,-1,1,-1,1,-1,1,-1,1,-1,1,-1,1,-1,1,-1,1,-1,1,-1,1,-1,1,-1,1,-1,1,-1,1,-1,1,-1,1,-1,1,-1,1,-1,1,-1,1,-1,1,-1,1,-1,1,-1,1,-1,1,-1,1,-1,1,-1,1,-1,1,-1,1,-1,1,-1,1,-1,1,-1,1,-1,1,-1,1,-1,1,-1,1,-1,1,-1,1,-1,1,-1,1,-1,1,-1,1,-1,1,-1,1,-1,1,-1,1,-1,1,-1,1,-1,1,-1,1,-1,1,-1,1,-1,1,-1,1,-1,1,-1,1,-1,1,-1,1,-1,1,-1,1,-1,1,-1,1,-1,1,-1,1,-1,1,-1,1,-1,1,-1,1,-1,1,-1,1,-1,1,-1,1,-1,1,-1,1,-1,1,-1,1,-1,1,-1,1,-1,1,-1,1,-1,1,-1,1,-1,1,-1,1,-1,1,-1,1,-1,1,-1,1,-1,1,-1,1,-1,1,-1,1,-1,1,-1,1,-1,1,-1,1,-1,1,-1,1,-1,1,-1,1,-1,1,-1,1,-1,1,-1,1,-1,1,-1,1,-1,1,-1,1,-1,1,-1,1,-1,1,-1,1,-1,1,-1,1,-1,1,-1,1,-1,1,-1,1,-1,1,-1,1,-1,1,-1,1,-1,1,-1,1,-1,1,-1,1,-1,1,-1,1,-1,1,-1,1,-1,1,-1,1,-1,1,-1,1,-1,1,-1,1,-1,1,-1,1,-1,1,-1,1,-1,1,-1,1,-1,1,-1,1,-1,1,-1,1,-1,1,-1,1,-1,1,-1,1,-1,1,-1,1,-1,1,-1,1,-1,1,-1,1,-1,1,-1,1,-1,1,-1,1,-1,1,-1,1,-1,1,-1,1,-1,1,-1,1,-1,1,-1,1,-1,1,-1,1,-1,1,-1,1,-1,1,-1,1,-1,1,-1,1,-1,1,-1,1,-1,1,-1,1,-1,1,-1,1,-1,1,-1,1,-1,1,-1,1,-1,1,-1,1,-1,1,-1,1,-1,1,-1,1,-1,1,-1,1,-1,1,-1,1,-1,1,-1,1,-1,1,-1,1,-1,1,-1,1,-1,1,-1,1,-1,1,-1,1,-1,1,-1,1,-1,1,-1,1,-1,1,-1,1,-1,1,-1,1,-1,1,-1,1,-1,1,-1,1,-1,1,-1,1,-1,1,-1,1,-1,1,-1,1,-1,1,-1,1,-1,1,-1,1,-1,1,-1,1,-1,1,-1,1,-1,1,-1,1,-1,1,-1,1,-1,1,-1,1,-1,1,-1,1,-1,1,-1,1,-1,1,-1,1,-1,1,-1,1,-1,1,-1,1,-1,1,-1,1,-1,1,-1,1,-1,1,-1,1,-1,1,-1,1,-1,1,-1,1,-1,1,-1,1,-1,1,-1,1,-1,1,-1,1,-1,1,-1,1,-1,1,-1,1,-1,1,-1,1,-1,1,-1,1,-1,1,-1,1,-1,1,-1,1,-1,1,-1,1,-1,1,-1,1,-1,1,-1,1,-1,1,-1,1,-1,1,-1,1,-1,1,-1,1,-1,1,-1,1,-1,1,-1,1,-1,1,-1,1,-1,1,-1,1,-1,1,-1,1,-1,1,-1,1,-1,1,-1,1,-1,1,-1,1,-1,1,-1,1,-1,1,-1,1,-1,1,-1,1,-1,1,-1,1,-1,1,-1,1,-1,1,-1,1,-1,1,-1,1,-1,1,-1,1,-1,1,-1,1,-1,1,-1,1,-1,1,-1,1,-1,1,-1,1,-1,1,-1,1,-1,1,-1,1,-1,1,-1,1,-1,1,-1,1,-1,1,-1,1,-1,1,-1,1,-1,1,-1,1,-1,1,-1,1,-1,1,-1,1,-1,1,-1,1,-1,1,-1,1,-1,1,-1,1,-1,1,-1,1,-1,1,-1,1,-1,1,-1,1,-1,1,-1,1,-1,1,-1,1,-1,1,-1,1,-1,1,-1,1,-1,1,-1,1,-1,1,-1,1,-1,1,-1,1,-1,1,-1,1,-1,1,-1,1,-1,1,-1,1,-1,1,-1,1,-1,1,-1,1,-1,1,-1,1,-1,1,-1,1,-1,1,-1,1,-1,1,-1,1,-1,1,-1,1,-1,1,-1,1,-1,1,-1,1,-1,1,-1,1,-1,1,-1,1,-1,1,-1,1,-1,1,-1,1,-1,1,-1,1,-1,1,-1,1,-1,1,-1,1,-1,1,-1,1,-1,1,-1,1,-1,1,-1,1,-1,1,-1,1,-1,1,-1,1,-1,1,-1,1,-1,1,-1,1,-1,1,-1,1,-1,1,-1,1,-1,1,-1,1,-1,1,-1,1,-1,1,-1,1,-1,1,-1,1,-1,1,-1,1,-1,1,-1,1,-1,1,-1,1,-1,1,-1,1,-1,1,-1,1,-1,1,-1,1,-1,1,-1,1,-1,1,-1,1,-1,1,-1,1,-1,1,-1,1,-1,1,-1,1,-1,1,-1,1,-1,1,-1,1,-1,1,-1,1,-1,1,-1,1,-1,1,-1,1,-1,1,-1,1,-1,1,-1,1,-1,1,-1,1,-1,1,-1,1,-1,1,-1,1,-1,1,-1,1,-1,1,-1,1,-1,1,-1,1,-1,1,-1,1,-1,1,-1,1,-1,1,-1,1,-1,1,-1,1,-1,1,-1,1,-1,1,-1,1,-1,1,-1,1,-1,1,-1,1,-1,1,-1,1,-1,1,-1,1,-1,1,-1,1,-1,1,-1,1,-1,1,-1,1,-1,1,-1,1,-1,1,-1,1,-1,1,-1,1,-1,1,-1,1,-1,1,-1,1,-1,1,-1,1,-1,1,-1,1,-1,1,-1,1,-1,1,-1,1,-1,1,-1,1,-1,1,-1,1,-1,1,-1,1,-1,1,-1,1,-1,1,-1,1,-1,1,-1,1,-1,1,-1,1,-1,1,-1,1,-1,1,-1,1,-1,1,-1,1,-1,1,-1,1,-1,1,-1,1,-1,1,-1,1,-1,1,-1,1,-1,1,-1,1,-1,1,-1,1,-1,1,-1,1,-1,1,-1,1,-1,1,-1,1,-1,1,-1,1,-1,1,-1,1,-1,1,-1,1,-1,1,-1,1,-1,1,-1,1,-1,1,-1,1,-1,1,-1,1,-1,1,-1,1,-1,1,-1,1,-1,1,-1,1,-1,1,-1,1,-1,1,-1,1,-1,1,-1,1,-1,1,-1,1,-1,1,-1,1,-1,1,-1,1,-1,1,-1,1,-1,1,-1,1,-1,1,-1,1,-1,1,-1,1,-1,1,-1,1,-1,1,-1,1,-1,1,-1,1,-1,1,-1,1,-1,1,-1,1,-1,1,-1,1,-1,1,-1,1,-1,1,-1,1,-1,1,-1,1,-1,1,-1,1,-1,1,-1,1,-1,1,-1,1,-1,1,-1,1,-1,1,-1,1,-1,1,-1,1,-1,1,-1,1,-1,1,-1,1,-1,1,-1,1,-1,1,-1,1,-1,1,-1,1,-1,1,-1,1,-1,1,-1,1,-1,1,-1,1,-1,1,-1,1,-1,1,-1,1,-1,1,-1,1,-1,1,-1,1,-1,1,-1,1,-1,1,-1,1,-1,1,-1,1,-1,1,-1,1,-1,1,-1,1,-1,1,-1,1,-1,1,-1,1,-1,1,-1,1,-1,1,-1,1,-1,1,-1,1,-1,1,-1,1,-1,1,-1,1,-1,1,-1,1,-1,1,-1,1,-1,1,-1,1,-1,1,-1,1,-1,1,-1,1,-1,1,-1,1,-1,1,-1,1,-1,1,-1,1,-1,1,-1,1,-1,1,-1,1,-1,1,-1,1,-1,1,-1,1,-1,1,-1,1,-1,1,-1,1,-1,1,-1,1,-1,1,-1,1,-1,1,-1,1,-1,1,-1,1,-1,1,-1,1,-1,1,-1,1,-1,1,-1,1,-1,1,-1,1,-1,1,-1,1,-1,1,-1,1,-1,1,-1,1,-1,1,-1,1,-1,1,-1,1,-1,1,-1,1,-1,1,-1,1,-1,1,-1,1,-1,1,-1,1,-1,1,-1,1,-1,1,-1,1,-1,1,-1,1,-1,1,-1,1,-1,1,-1,1,-1,1,-1,1,-1,1,-1,1,-1,1,-1,1,-1,1,-1,1,-1,1,-1,1,-1,1,-1,1,-1,1,-1,1,-1,1,-1,1,-1,1,-1,1,-1,1,-1,1,-1,1,-1,1,-1,1,-1,1,-1,1,-1,1,-1,1,-1,1,-1,1,-1,1,-1,1,-1,1,-1,1,-1,1,-1,1,-1,1,-1,1,-1,1,-1,1,-1,1,-1,1,-1,1,-1,1,-1,1,-1,1,-1,1,-1,1,-1,1,-1,1,-1,1,-1,1,-1,1,-1,1,-1,1,-1,1,-1,1,-1,1,-1,1,-1,1,-1,1,-1,1,-1,1,-1,1,-1,1,-1,1,-1,1,-1,1,-1,1,-1,1,-1,1,-1,1,-1,1,-1,1,-1,1,-1,1,-1,1,-1,1,-1,1,-1,1,-1,1,-1,1,-1,1,-1,1,-1,1,-1,1,-1,1,-1,1,-1,1,-1,1,-1,1,-1,1,-1,1,-1,1,-1,1,-1,1,-1,1,-1,1,-1,1,-1,1,-1,1,-1,1,-1,1,-1,1,-1,1,-1,1,-1,1,-1,1,-1,1,-1,1,-1,1,-1,1,-1,1,-1,1,-1,1,-1,1,-1,1,-1,1,-1,1,-1,1,-1,1,-1,1,-1,1,-1,1,-1,1,-1,1,-1,1,-1,1,-1,1,-1,1,-1,1,-1,1,-1,1,-1,1,-1,1,-1,1,-1,1,-1,1,-1,1,-1,1,-1,1,-1,1,-1,1,-1,1,-1,1,-1,1,-1,1,-1,1,-1,1,-1,1,-1,1,-1,1,-1,1,-1,1,-1,1,-1,1,-1,1,-1,1,-1,1,-1,1,-1,1,-1,1,-1,1,-1,1,-1,1,-1,1,-1,1,-1,1,-1,1,-1,1,-1,1,-1,1,-1,1,-1,1,-1,1,-1,1,-1,1,-1,1,-1,1,-1,1,-1,1,-1,1,-1,1,-1,1,-1,1,-1,1,-1,1,-1,1,-1,1,-1,1,-1,1,-1,1,-1,1,-1,1,-1,1,-1,1,-1,1,-1,1,-1,1,-1,1,-1,1,-1,1,-1,1,-1,1,-1,1,-1,1,-1,1,-1,1,-1,1,-1,1,-1,1,-1,1,-1,1,-1,1,-1,1,-1,1,-1,1,-1,1,-1,1,-1,1,-1,1,-1,1,-1,1,-1,1,-1,1,-1,1,-1,1,-1,1,-1,1,-1,1,-1,1,-1,1,-1,1,-1,1,-1,1,-1,1,-1,1,-1,1,-1,1,-1,1,-1,1,-1,1,-1,1,-1,1,-1,1,-1,1,-1,1,-1,1,-1,1,-1,1,-1,1,-1,1,-1,1,-1,1,-1,1,-1,1,-1,1,-1,1,-1,1,-1,1,-1,1,-1,1,-1,1,-1,1,-1,1,-1,1,-1,1,-1,1,-1,1,-1,1,-1,1,-1,1,-1,1,-1,1,-1,1,-1,1,-1,1,-1,1,-1,1,-1,1,-1,1,-1,1,-1,1,-1,1,-1,1,-1,1,-1,1,-1,1,-1,1,-1,1,-1,1,-1,1,-1,1,-1,1,-1,1,-1,1,-1,1,-1,1,-1,1,-1,1,-1,1,-1,1,-1,1,-1,1,-1,1,-1,1,-1,1,-1,1,-1,1,-1,1,-1,1,-1,1,-1,1,-1,1,-1,1,-1,1,-1,1,-1,1,-1,1,-1,1,-1,1,-1,1,-1,1,-1,1,-1,1,-1,1,-1,1,-1,1,-1,1,-1,1,-1,1,-1,1,-1,1,-1,1,-1,1,-1,1,-1,1,-1,1,-1,1,-1,1,-1,1,-1,1,-1,1,-1,1,-1,1,-1,1,-1,1,-1,1,-1,1,-1,1,-1,1,-1,1,-1,1,-1,1,-1,1,-1,1,-1,1,-1,1,-1,1,-1,1,-1,1,-1,1,-1,1,-1,1,-1,1,-1,1,-1,1,-1,1,-1,1,-1,1,-1,1,-1,1,-1,1,-1,1,-1,1,-1,1,-1,1,-1,1,-1,1,-1,1,-1,1,-1,1,-1,1,-1,1,-1,1,-1,1,-1,1,-1,1,-1,1,-1,1,-1,1,-1,1,-1,1,-1,1,-1,1,-1,1,-1,1,-1,1,-1,1,-1,1,-1,1,-1,1,-1,1,-1,1,-1,1,-1,1,-1,1,-1,1,-1,1,-1,1,-1,1,-1,1,-1,1,-1,1,-1,1,-1,1,-1,1,-1,1,-1,1,-1,1,-1,1,-1,1,-1,1,-1,1,-1,1,-1,1,-1,1,-1,1,-1,1,-1,1,-1,1,-1,1,-1,1,-1,1,-1,1,-1,1,-1,1,-1,1,-1,1,-1,1,-1,1,-1,1,-1,1,-1,1,-1,1,-1,1,-1,1,-1,1,-1,1,-1,1,-1,1,-1,1,-1,1,-1,1,-1,1,-1,1,-1,1,-1,1,-1,1,-1,1,-1,1,-1,1,-1,1,-1,1,-1,1,-1,1,-1,1,-1,1,-1,1,-1,1,-1,1,-1,1,-1,1,-1,1,-1,1,-1,1,-1,1,-1,1,-1,1,-1,1,-1,1,-1,1,-1,1,-1,1,-1,1,-1,1,-1,1,-1,1,-1,1,-1,1,-1,1,-1,1,-1,1,-1,1,-1,1,-1,1,-1,1,-1,1,-1,1,-1,1,-1,1,-1,1,-1,1,-1,1,-1,1,-1,1,-1,1,-1,1,-1,1,-1,1,-1,1,-1,1,-1,1,-1,1,-1,1,-1,1,-1,1,-1,1,-1,1,-1,1,-1,1,-1,1,-1,1,-1,1,-1,1,-1,1,-1,1,-1,1,-1,1,-1,1,-1,1,-1,1,-1,1,-1,1,-1,1,-1,1,-1,1,-1,1,-1,1,-1,1,-1,1,-1,1,-1,1,-1,1,-1,1,-1,1,-1,1,-1,1,-1,1,-1,1,-1,1,-1,1,-1,1,-1,1,-1,1,-1,1,-1,1,-1,1,-1,1,-1,1,-1,1,-1,1,-1,1,-1,1,-1,1,-1,1,-1,1,-1,1,-1,1,-1,1,-1,1,-1,1,-1,1,-1,1,-1,1,-1,1,-1,1,-1,1,-1,1,-1,1,-1,1,-1,1,-1,1,-1,1,-1,1,-1,1,-1,1,-1,1,-1,1,-1,1,-1,1,-1,1,-1,1,-1,1,-1,1,-1,1,-1,1,-1,1,-1,1,-1,1,-1,1,-1,1,-1,1,-1,1,-1,1,-1,1,-1,1,-1,1,-1,1,-1,1,-1,1,-1,1,-1,1,-1,1,-1,1,-1,1,-1,1,-1,1,-1,1,-1,1,-1,1,-1,1,-1,1,-1,1,-1,1,-1,1,-1,1,-1,1,-1,1,-1,1,-1,1,-1,1,-1,1,-1,1,-1,1,-1,1,-1,1,-1,1,-1,1,-1,1,-1,1,-1,1,-1,1,-1,1,-1,1,-1,1,-1,1,-1,1,-1,1,-1,1,-1,1,-1,1,-1,1,-1,1,-1,1,-1,1,-1,1,-1,1,-1,1,-1,1,-1,1,-1,1,-1,1,-1,1,-1,1,-1,1,-1,1,-1,1,-1,1,-1,1,-1,1,-1,1,-1,1,-1,1,-1,1,-1,1,-1,1,-1,1,-1,1,-1,1,-1,1,-1,1,-1,1,-1,1,-1,1,-1,1,-1,1,-1,1,-1,1,-1,1,-1,1,-1,1,-1,1,-1,1,-1,1,-1,1,-1,1,-1,1,-1,1,-1,1,-1,1,-1,1,-1,1,-1,1,-1,1,-1,1,-1,1,-1,1,-1,1,-1,1,-1,1,-1,1,-1,1,-1,1,-1,1,-1,1,-1,1,-1,1,-1,1,-1,1,-1,1,-1,1,-1,1,-1,1,-1,1,-1,1,-1,1,-1,1,-1,1,-1,1,-1,1,-1,1,-1,1,-1,1,-1,1,-1,1,-1,1,-1,1,-1,1,-1,1,-1,1,-1,1,-1,1,-1,1,-1,1,-1,1,-1,1,-1,1,-1,1,-1,1,-1,1,-1,1,-1,1,-1,1,-1,1,-1,1,-1,1,-1,1,-1,1,-1,1,-1,1,-1,1,-1,1,-1,1,-1,1,-1,1,-1,1,-1,1,-1,1,-1,1,-1,1,-1,1,-1,1,-1,1,-1,1,-1,1,-1,1,-1,1,-1,1,-1,1,-1,1,-1,1,-1,1,-1,1,-1,1,-1,1,-1,1,-1,1,-1,1,-1,1,-1,1,-1,1,-1,1,-1,1,-1,1,-1,1,-1,1,-1,1,-1,1,-1,1,-1,1,-1,1,-1,1,-1,1,-1,1,-1,1,-1,1,-1,1,-1,1,-1,1,-1,1,-1,1,-1,1,-1,1,-1,1,-1,1,-1,1,-1,1,-1,1,-1,1,-1,1,-1,1,-1,1,-1,1,-1,1,-1,1,-1,1,-1,1,-1,1,-1,1,-1,1,-1,1,-1,1,-1,1,-1,1,-1,1,-1,1,-1,1,-1,1,-1,1,-1,1,-1,1,-1,1,-1,1,-1,1,-1,1,-1,1,-1,1,-1,1,-1,1,-1,1,-1,1,-1,1,-1,1,-1,1,-1,1,-1,1,-1,1,-1,1,-1,1,-1,1,-1,1,-1,1,-1,1,-1,1,-1,1,-1,1,-1,1,-1,1,-1,1,-1,1,-1,1,-1,1,-1,1,-1,1,-1,1,-1,1,-1,1,-1,1,-1,1,-1,1,-1,1,-1,1,-1,1,-1,1,-1,1,-1,1,-1,1,-1,1,-1,1,-1,1,-1,1,-1,1,-1,1,-1,1,-1,1,-1,1,-1,1,-1,1,-1,1,-1,1,-1,1,-1,1,-1,1,-1,1,-1,1,-1,1,-1,1,-1,1,-1,1,-1,1,-1,1,-1,1,-1,1,-1,1,-1,1,-1,1,-1,1,-1,1,-1,1,-1,1,-1,1,-1,1,-1,1,-1,1,-1,1,-1,1,-1,1,-1,1,-1,1,-1,1,-1,1,-1,1,-1,1,-1,1,-1,1,-1,1,-1,1,-1,1,-1,1,-1,1,-1,1,-1,1,-1,1,-1,1,-1,1,-1,1,-1,1,-1,1,-1,1,-1,1,-1,1,-1,1,-1,1,-1,1,-1,1,-1,1,-1,1,-1,1,-1,1,-1,1,-1,1,-1,1,-1,1,-1,1,-1,1,-1,1,-1,1,-1,1,-1,1,-1,1,-1,1,-1,1,-1,1,-1,1,-1,1,-1,1,-1,1,-1,1,-1,1,-1,1,-1,1,-1,1,-1,1,-1,1,-1,1,-1,1,-1,1,-1,1,-1,1,-1,1,-1,1,-1,1,-1,1,-1,1,-1,1,-1,1,-1,1,-1,1,-1,1,-1,1,-1,1,-1,1,-1,1,-1,1,-1,1,-1,1,-1,1,-1,1,-1,1,-1,1,-1,1,-1,1,-1,1,-1,1,-1,1,-1,1,-1,1,-1,1,-1,1,-1,1,-1,1,-1,1,-1,1,-1,1,-1,1,-1,1,-1,1,-1,1,-1,1,-1,1,-1,1,-1,1,-1,1,-1,1,-1,1,-1,1,-1,1,-1,1,-1,1,-1,1,-1,1,-1,1,-1,1,-1,1,-1,1,-1,1,-1,1,-1,1,-1,1,-1,1,-1,1,-1,1,-1,1,-1,1,-1,1,-1,1,-1,1,-1,1,-1,1,-1,1,-1,1,-1,1,-1,1,-1,1,-1,1,-1,1,-1,1,-1,1,-1,1,-1,1,-1,1,-1,1,-1,1,-1,1,-1,1,-1,1,-1,1,-1,1,-1,1,-1,1,-1,1,-1,1,-1,1,-1,1,-1,1,-1,1,-1,1,-1,1,-1,1,-1,1,-1,1,-1,1,-1,1,-1,1,-1,1,-1,1,-1,1,-1,1,-1,1,-1,1,-1,1,-1,1,-1,1,-1,1,-1,1,-1,1,-1,1,-1,1,-1,1,-1,1,-1,1,-1,1,-1,1,-1,1,-1,1,-1,1,-1,1,-1,1,-1,1,-1,1,-1,1,-1,1,-1,1,-1,1,-1,1,-1,1,-1,1,-1,1,-1,1,-1,1,-1,1,-1,1,-1,1,-1,1,-1,1,-1,1,-1,1,-1,1,-1,1,-1,1,-1,1,-1,1,-1,1,-1,1,-1,1,-1,1,-1,1,-1,1,-1,1,-1,1,-1,1,-1,1,-1,1,-1,1,-1,1,-1,1,-1,1,-1,1,-1,1,-1,1,-1,1,-1,1,-1,1,-1,1,-1,1,-1,1,-1,1,-1,1,-1,1,-1,1,-1,1,-1,1,-1,1,-1,1,-1,1,-1,1,-1,1,-1,1,-1,1,-1,1,-1,1,-1,1,-1,1,-1,1,-1,1,-1,1,-1,1,-1,1,-1,1,-1,1,-1,1,-1,1,-1,1,-1,1,-1,1,-1,1,-1,1,-1,1,-1,1,-1,1,-1,1,-1,1,-1,1,-1,1,-1,1,-1,1,-1,1,-1,1,-1,1,-1,1,-1,1,-1,1,-1,1,-1,1,-1,1,-1,1,-1,1,-1,1,-1,1,-1,1,-1,1,-1,1,-1,1,-1,1,-1,1,-1,1,-1,1,-1,1,-1,1,-1,1,-1,1,-1,1,-1,1,-1,1,-1,1,-1,1,-1,1,-1,1,-1,1,-1,1,-1,1,-1,1,-1,1,-1,1,-1,1,-1,1,-1,1,-1,1,-1,1,-1,1,-1,1,-1,1,-1,1,-1,1,-1,1,-1,1,-1,1,-1,1,-1,1,-1,1,-1,1,-1,1,-1,1,-1,1,-1,1,-1,1,-1,1,-1,1,-1,1,-1,1,-1,1,-1,1,-1,1,-1,1,-1,1,-1,1,-1,1,-1,1,-1,1,-1,1,-1,1,-1,1,-1,1,-1,1,-1,1,-1,1,-1,1,-1,1,-1,1,-1,1,-1,1,-1,1,-1,1,-1,1,-1,1,-1,1,-1,1,-1,1,-1,1,-1,1,-1,1,-1,1,-1,1,-1,1,-1,1,-1,1,-1,1,-1,1,-1,1,-1,1,-1,1,-1,1,-1,1,-1,1,-1,1,-1,1,-1,1,-1,1,-1,1,-1,1,-1,1,-1,1,-1,1,-1,1,-1,1,-1,1,-1,1,-1,1,-1,1,-1,1,-1,1,-1,1,-1,1,-1,1,-1,1,-1,1,-1,1,-1,1,-1,1,-1,1,-1,1,-1,1,-1,1,-1,1,-1,1,-1,1,-1,1,-1,1,-1,1,-1,1,-1,1,-1,1,-1,1,-1,1,-1,1,-1,1,-1,1,-1,1,-1,1,-1,1,-1,1,-1,1,-1,1,-1,1,-1,1,-1,1,-1,1,-1,1,-1,1,-1,1,-1,1,-1,1,-1,1,-1,1,-1,1,-1,1,-1,1,-1,1,-1,1,-1,1,-1,1,-1,1,-1,1,-1,1,-1,1,-1,1,-1,1,-1,1,-1,1,-1,1,-1,1,-1,1,-1,1,-1,1,-1,1,-1,1,-1,1,-1,1,-1,1,-1,1,-1,1,-1,1,-1,1,-1,1,-1,1,-1,1,-1,1,-1,1,-1,1,-1,1,-1,1,-1,1,-1,1,-1,1,-1,1,-1,1,-1,1,-1,1,-1,1,-1,1,-1,1,-1,1,-1,1,-1,1,-1,1,-1,1,-1,1,-1,1,-1,1,-1,1,-1,1,-1,1,-1,1,-1,1,-1,1,-1,1,-1,1,-1,1,-1,1,-1,1,-1,1,-1,1,-1,1,-1,1,-1,1,-1,1,-1,1,-1,1,-1,1,-1,1,-1,1,-1,1,-1,1,-1,1,-1,1,-1,1,-1,1,-1,1,-1,1,-1,1,-1,1,-1,1,-1,1,-1,1,-1,1,-1,1,-1,1,-1,1,-1,1,-1,1,-1,1,-1,1,-1,1,-1,1,-1,1,-1,1,-1,1,-1,1,-1,1,-1,1,-1,1,-1,1,-1,1,-1,1,-1,1,-1,1,-1,1,-1,1,-1,1,-1,1,-1,1,-1,1,-1,1,-1,1,-1,1,-1,1,-1,1,-1,1,-1,1,-1,1,-1,1,-1,1,-1,1,-1,1,-1,1,-1,1,-1,1,-1,1,-1,1,-1,1,-1,1,-1,1,-1,1,-1,1,-1,1,-1,1,-1,1,-1,1,-1,1,-1,1,-1,1,-1,1,-1,1,-1,1,-1,1,-1,1,-1,1,-1,1,-1,1,-1,1,-1,1,-1,1,-1,1,-1,1,-1,1,-1,1,-1,1,-1,1,-1,1,-1,1,-1,1,-1,1,-1,1,-1,1,-1,1,-1,1,-1,1,-1,1,-1,1,-1,1,-1,1,-1,1,-1,1,-1,1,-1,1,-1,1,-1,1,-1,1,-1,1,-1,1,-1,1,-1,1,-1,1,-1,1,-1,1,-1,1,-1,1,-1,1,-1,1,-1,1,-1,1,-1,1,-1,1,-1,1,-1,1,-1,1,-1,1,-1,1,-1,1,-1,1,-1,1,-1,1,-1,1,-1,1,-1,1,-1,1,-1,1,-1,1,-1,1,-1,1,-1,1,-1,1,-1,1,-1,1,-1,1,-1,1,-1,1,-1,1,-1,1,-1,1,-1,1,-1,1,-1,1,-1,1,-1,1,-1,1,-1,1,-1,1,-1,1,-1,1,-1,1,-1,1,-1,1,-1,1,-1,1,-1,1,-1,1,-1,1,-1,1,-1,1,-1,1,-1,1,-1,1,-1,1,-1,1,-1,1,-1,1,-1,1,-1,1,-1,1,-1,1,-1,1,-1,1,-1,1,-1,1,-1,1,-1,1,-1,1,-1,1,-1,1,-1,1,-1,1,-1,1,-1,1,-1,1,-1,1,-1,1,-1,1,-1,1,-1,1,-1,1,-1,1,-1,1,-1,1,-1,1,-1,1,-1,1,-1,1,-1,1,-1,1,-1,1,-1,1,-1,1,-1,1,-1,1,-1,1,-1,1,-1,1,-1,1,-1,1,-1,1,-1,1,-1,1,-1,1,-1,1,-1,1,-1,1,-1,1,-1,1,-1,1,-1,1,-1,1,-1,1,-1,1,-1,1,-1,1,-1,1,-1,1,-1,1,-1,1,-1,1,-1,1,-1,1,-1,1,-1,1,-1,1,-1,1,-1,1,-1,1,-1,1,-1,1,-1,1,-1,1,-1,1,-1,1,-1,1,-1,1,-1,1,-1,1,-1,1,-1,1,-1,1,-1,1,-1,1,-1,1,-1,1,-1,1,-1,1,-1,1,-1,1,-1,1,-1,1,-1,1,-1,1,-1,1,-1,1,-1,1,-1,1,-1,1,-1,1,-1,1,-1,1,-1,1,-1,1,-1,1,-1,1,-1,1,-1,1,-1,1,-1,1,-1,1,-1,1,-1,1,-1,1,-1,1,-1,1,-1,1,-1,1,-1,1,-1,1,-1,1,-1,1,-1,1,-1,1,-1,1,-1,1,-1,1,-1,1,-1,1,-1,1,-1,1,-1,1,-1,1,-1,1,-1,1,-1,1,-1,1,-1,1,-1,1,-1,1,-1,1,-1,1,-1,1,-1,1,-1,1,-1,1,-1,1,-1,1,-1,1,-1,1,-1,1,-1,1,-1,1,-1,1,-1,1,-1,1,-1,1,-1,1,-1,1,-1,1,-1,1,-1,1,-1,1,-1,1,-1,1,-1,1,-1,1,-1,1,-1,1,-1,1,-1,1,-1,1,-1,1,-1,1,-1,1,-1,1,-1,1,-1,1,-1,1,-1,1,-1,1,-1,1,-1,1,-1,1,-1,1,-1,1,-1,1,-1,1,-1,1,-1,1,-1,1,-1,1,-1,1,-1,1,-1,1,-1,1,-1,1,-1,1,-1,1,-1,1,-1,1,-1,1,-1,1,-1,1,-1,1,-1,1,-1,1,-1,1,-1,1,-1,1,-1,1,-1,1,-1,1,-1,1,-1,1,-1,1,-1,1,-1,1,-1,1,-1,1,-1,1,-1,1,-1,1,-1,1,-1,1,-1,1,-1,1,-1,1,-1,1,-1,1,-1,1,-1,1,-1,1,-1,1,-1,1,-1,1,-1,1,-1,1,-1,1,-1,1,-1,1,-1,1,-1,1,-1,1,-1,1,-1,1,-1,1,-1,1,-1,1,-1,1,-1,1,-1,1,-1,1,-1,1,-1,1,-1,1,-1,1,-1,1,-1,1,-1,1,-1,1,-1,1,-1,1,-1,1,-1,1,-1,1,-1,1,-1,1,-1,1,-1,1,-1,1,-1,1,-1,1,-1,1,-1,1,-1,1,-1,1,-1,1,-1,1,-1,1
1,-0,-1,-0,1,-0,-1,0,1,-0,-1,0,1,0,-1,0,1,-0,-1,0,1,-0,-1,0,1,0,-1,0,1,-0,-1,-0,1,-0,-1,0,1,0,-1,0,1,-0,-1,0,1,-0,-1,0,1,0,-1,0,1,-0,-1,-0,1,-0,-1,0,1,0,-1,0,1,-0,-1,-0,1,-0,-1,0,1,0,-1,0,1,-0,-1,-0,1,-0,-1,0,1,-0,-1,0,1,-0,-1,0,1,0,-1,0,1,-0,-1,0,1,-0,-1,-0,1,0,-1,0,1,-0,-1,0,1,-0,-1,-0,1,0,-1,0,1,-0,-1,0,1,-0,-1,-0,1,-0,-1,0,1,-0,-1,0,1,-0,-1,-0,1,-0,-1,0,1,-0,-1,0,1,-0,-1,-0,1,-0,-1,0,1,-0,-1,0,1,-0,-1,-0,1,-0,-1,0,1,-0,-1,0,1,-0,-1,-0,1,-0,-1,0,1,-0,-1,0,1,-0,-1,-0,1,0,-1,-0,1,-0,-1,0,1,-0,-1,0,1,-0,-1,0,1,-0,-1,0,1,0,-1,-0,1,0,-1,-0,1,-0,-1,0,1,-0,-1,0,1,-0,-1,0,1,-0,-1,0,1,0,-1,-0,1,0,-1,-0,1,-0,-1,0,1,-0,-1,0,1,-0,-1,0,1,-0,-1,0,1,0,-1,-0,1,0,-1,0,1,-0,-1,0,1,-0,-1,0,1,-0,-1,0,1,-0,-1,0,1,0,-1,-0,1,0,-1,0,1,-0,-1,0,1,-0,-1,0,1,-0,-1,0,1,-0,-1,0,1,0,-1,-0,1,0,-1,0,1,-0,-1,0,1,-0,-1,0,1,-0,-1,0,1,-0,-1,0,1,0,-1,-0,1,-0,-1,0,1,-0,-1,0,1,-0,-1,0,1,-0,-1,0,1,-0,-1,0,1,0,-1,-0,1,-0,-1,0,1,-0,-1,0,1,-0,-1,0,1,-0,-1,0,1,-0,-1,0,1,-0,-1,-0,1,-0,-1,-0,1,-0,-1,-0,1,-0,-1,0,1,-0,-1,0,1,-0,-1,0,1,0,-1,0,1,0,-1,0,1,0,-1,0,1,0,-1,0,1,-0,-1,0,1,-0,-1,0,1,-0,-1,-0,1,-0,-1,-0,1,-0,-1,-0,1,-0,-1,0,1,-0,-1,0,1,-0,-1,0,1,0,-1,0,1,0,-1,0,1,0,-1,0,1,-0,-1,0,1,-0,-1,0,1,-0,-1,-0,1,-0,-1,-0,1,-0,-1,-0,1,-0,-1,-0,1,-0,-1,0,1,-0,-1,0,1,-0,-1,0,1,0,-1,0,1,0,-1,0,1,0,-1,0,1,-0,-1,0,1,-0,-1,0,1,-0,-1,-0,1,-0,-1,-0,1,-0,-1,-0,1,-0,-1,0,1,-0,-1,0,1,-0,-1,0,1,-0,-1,0,1,0,-1,0,1,0,-1,0,1,0,-1,0,1,-0,-1,0,1,-0,-1,0,1,-0,-1,-0,1,-0,-1,-0,1,-0,-1,-0,1,-0,-1,0,1,-0,-1,0,1,-0,-1,0,1,-0,-1,0,1,0,-1,0,1,0,-1,0,1,-0,-1,0,1,-0,-1,0,1,-0,-1,0,1,-0,-1,-0,1,-0,-1,-0,1,-0,-1,-0,1,-0,-1,0,1,-0,-1,0,1,-0,-1,0,1,-0,-1,0,1,0,-1,0,1,0,-1,0,1,-0,-1,0,1,-0,-1,0,1,-0,-1,0,1,-0,-1,-0,1,-0,-1,-0,1,-0,-1,0,1,-0,-1,0,1,-0,-1,0,1,-0,-1,0,1,0,-1,0,1,0,-1,0,1,-0,-1,0,1,-0,-1,0,1,-0,-1,0,1,-0,-1,0,1,-0,-1,-0,1,-0,-1,-0,1,-0,-1,0,1,-0,-1,0,1,-0,-1,0,1,-0,-1,0,1,0,-1,0,1,0,-1,0,1,-0,-1,0,1,-0,-1,0,1,0,-1,0,1,-0,-1,0,1,0,-1,0,1,-0,-1,-0,1,-0,-1,0,1,-0,-1,-0,1,-0,-1,0,1,-0,-1,-0,1,-0,-1,0,1,0,-1,0,1,-0,-1,0,1,0,-1,0,1,-0,-1,0,1,0,-1,0,1,-0,-1,-0,1,0,-1,0,1,-0,-1,-0,1,-0,-1,0,1,-0,-1,-0,1,-0,-1,0,1,0,-1,-0,1,-0,-1,0,1,0,-1,0,1,-0,-1,0,1,0,-1,0,1,-0,-1,0,1,0,-1,0,1,-0,-1,-0,1,-0,-1,0,1,-0,-1,-0,1,-0,-1,0,1,-0,-1,-0,1,-0,-1,0,1,0,-1,0,1,-0,-1,0,1,0,-1,0,1,-0,-1,0,1,0,-1,0,1,-0,-1,-0,1,-0,-1,0,1,-0,-1,-0,1,-0,-1,0,1,-0,-1,-0,1,-0,-1,0,1,0,-1,0,1,-0,-1,0,1,0,-1,0,1,-0,-1,0,1,0,-1,0,1,-0,-1,-0,1,0,-1,0,1,-0,-1,-0,1,-0,-1,0,1,-0,-1,-0,1,-0,-1,0,1,-0,-1,-0,1,-0,-1,0,1,0,-1,0,1,-0,-1,0,1,0,-1,0,1,-0,-1,0,1,0,-1,0,1,-0,-1,-0,1,-0,-1,0,1,-0,-1,-0,1,-0,-1,0,1,-0,-1,-0,1,-0,-1,0,1,0,-1,0,1,-0,-1,0,1,0,-1,0,1,-0,-1,0,1,0,-1,0,1,-0,-1,-0,1,-0,-1,0,1,-0,-1,-0,1,-0,-1,0,1,-0,-1,-0,1,-0,-1,0,1,-0,-1,0,1,-0,-1,0,1,0,-1,0,1,-0,-1,0,1,0,-1,0,1,-0,-1,0,1,-0,-1,0,1,-0,-1,-0,1,-0,-1,0,1,-0,-1,-0,1,-0,-1,0,1,-0,-1,-0,1,-0,-1,0,1,0,-1,0,1,-0,-1,0,1,0,-1,0,1,-0,-1,0,1,0,-1,0,1,-0,-1,-0,1,-0,-1,0,1,-0,-1,-0,1,-0,-1,0,1,-0,-1,-0,1,-0,-1,0,1,0,-1,0,1,-0,-1,0,1,0,-1,0,1,-0,-1,0,1,0,-1,0,1,-0,-1,0,1,-0,-1,0,1,-0,-1,-0,1,-0,-1,0,1,-0,-1,-0,1,-0,-1,0,1,-0,-1,0,1,-0,-1,0,1,0,-1,0,1,-0,-1,0,1,0,-1,0,1,-0,-1,0,1,-0,-1,0,1,-0,-1,-0,1,-0,-1,0,1,-0,-1,-0,1,-0,-1,0,1,-0,-1,-0,1,-0,-1,0,1,0,-1,0,1,-0,-1,0,1,0,-1,0,1,-0,-1,0,1,0,-1,0,1,-0,-1,0,1,-0,-1,0,1,-0,-1,-0,1,-0,-1,0,1,-0,-1,-0,1,-0,-1,0,1,-0,-1,0,1,-0,-1,0,1,0,-1,0,1,-0,-1,0,1,0,-1,0,1,-0,-1,0,1,-0,-1,0,1,-0,-1,-0,1,-0,-1,0,1,-0,-1,-0,1,-0,-1,0,1,-0,-1,0,1,-0,-1,0,1,0,-1,0,1,-0,-1,0,1,0,-1,0,1,-0,-1,0,1,-0,-1,0,1,-0,-1,-0,1,-0,-1,0,1,-0,-1,-0,1,-0,-1,0,1,-0,-1,-0,1,-0,-1,0,1,-0,-1,0,1,-0,-1,0,1,0,-1,0,1,-0,-1,0,1,0,-1,0,1,-0,-1,0,1,-0,-1,0,1,-0,-1,-0,1,-0,-1,0,1,-0,-1,-0,1,-0,-1,0,1,-0,-1,0,1,-0,-1,0,1,0,-1,0,1,-0,-1,0,1,0,-1,0,1,-0,-1,0,1,-0,-1,0,1,-0,-1,-0,1,-0,-1,0,1,-0,-1,-0,1,-0,-1,0,1,-0,-1,0,1,-0,-1,0,1,-0,-1,-0,1,0,-1,0,1,-0,-1,0,1,-0,-1,0,1,0,-1,-0,1,-0,-1,0,1,-0,-1,0,1,-0,-1,-0,1,0,-1,-0,1,-0,-1,0,1,-0,-1,0,1,-0,-1,-0,1,0,-1,0,1,-0,-1,0,1,-0,-1,0,1,0,-1,-0,1,-0,-1,0,1,-0,-1,0,1,-0,-1,-0,1,0,-1,-0,1,-0,-1,0,1,-0,-1,0,1,-0,-1,-0,1,0,-1,0,1,-0,-1,0,1,-0,-1,0,1,0,-1,-0,1,-0,-1,0,1,-0,-1,0,1,-0,-1,0,1,0,-1,-0,1,-0,-1,0,1,-0,-1,0,1,-0,-1,-0,1,0,-1,0,1,-0,-1,0,1,-0,-1,0,1,0,-1,-0,1,0,-1,0,1,-0,-1,0,1,-0,-1,0,1,0,-1,-0,1,-0,-1,0,1,-0,-1,0,1,-0,-1,-0,1,0,-1,0,1,-0,-1,0,1,-0,-1,0,1,0,-1,-0,1,0,-1,0,1,-0,-1,0,1,-0,-1,0,1,0,-1,-0,1,-0,-1,0,1,-0,-1,0,1,-0,-1,-0,1,0,-1,0,1,-0,-1,0,1,-0,-1,0,1,-0,-1,-0,1,0,-1,0,1,-0,-1,0,1,-0,-1,0,1,0,-1,-0,1,-0,-1,0,1,-0,-1,0,1,-0,-1,-0,1,0,-1,-0,1,-0,-1,0,1,-0,-1,0,1,-0,-1,-0,1,0,-1,0,1,-0,-1,0,1,-0,-1,0,1,0,-1,-0,1,-0,-1,0,1,-0,-1,0,1,-0,-1,0,1,0,-1,-0,1,-0,-1,0,1,-0,-1,0,1,-0,-1,-0,1,0,-1,0,1,-0,-1,0,1,-0,-1,0,1,0,-1,-0,1,-0,-1,0,1,-0,-1,0,1,-0,-1,0,1,0,-1,-0,1,-0,-1,0,1,-0,-1,0,1,-0,-1,-0,1,0,-1,0,1,-0,-1,0,1,-0,-1,0,1,0,-1,-0,1,-0,-1,0,1,-0,-1,0,1,-0,-1,0,1,0,-1,-0,1,-0,-1,0,1,-0,-1,0,1,-0,-1,-0,1,0,-1,0,1,-0,-1,0,1,-0,-1,0,1,-0,-1,-0,1,0,-1,0,1,-0,-1,0,1,-0,-1,0,1,0,-1,-0,1,-0,-1,0,1,-0,-1,0,1,-0,-1,-0,1,0,-1,0,1,-0,-1,0,1,-0,-1,0,1,-0,-1,-0,1,0,-1,0,1,-0,-1,0,1,-0,-1,0,1,0,-1,-0,1,-0,-1,0,1,-0,-1,0,1,-0,-1,-0,1,0,-1,0,1,-0,-1,0,1,-0,-1,0,1,-0,-1,-0,1,0,-1,0,1,-0,-1,0,1,-0,-1,0,1,0,-1,-0,1,-0,-1,0,1,-0,-1,0,1,-0,-1,0,1,0,-1,0,1,-0,-1,0,1,-0,-1,0,1,-0,-1,-0,1,0,-1,0,1,-0,-1,0,1,-0,-1,0,1,0,-1,-0,1,-0,-1,0,1,-0,-1,0,1,-0,-1,0,1,0,-1,-0,1,-0,-1,0,1,-0,-1,0,1,-0,-1,-0,1,0,-1,0,1,-0,-1,0,1,-0,-1,0,1,0,-1,-0,1,-0,-1,0,1,-0,-1,0,1,-0,-1,0,1,0,-1,-0,1,-0,-1,0,1,-0,-1,0,1,-0,-1,-0,1,0,-1,0,1,-0,-1,0,1,-0,-1,0,1,-0,-1,-0,1,-0,-1,0,1,-0,-1,0,1,-0,-1,0,1,0,-1,-0,1,-0,-1,0,1,-0,-1,0,1,-0,-1,-0,1,0,-1,0,1,-0,-1,0,1,-0,-1,0,1,-0,-1,-0,1,0,-1,0,1,-0,-1,0,1,-0,-1,0,1,0,-1,-0,1,-0,-1,0,1,-0,-1,0,1,-0,-1,0,1,0,-1,0,1,-0,-1,0,1,-0,-1,0,1,-0,-1,-0,1,0,-1,0,1,-0,-1,0,1,-0,-1,0,1,0,-1,-0,1,-0,-1,0,1,-0,-1,0,1,-0,-1,0,1,0,-1,0,1,-0,-1,0,1,-0,-1,0,1,-0,-1,-0,1,0,-1,0,1,-0,-1,0,1,-0,-1,0,1,0,-1,-0,1,-0,-1,0,1,-0,-1,0,1,-0,-1,0,1,0,-1,0,1,-0,-1,0,1,-0,-1,0,1,-0,-1,-0,1,0,-1,0,1,-0,-1,0,1,-0,-1,0,1,-0,-1,-0,1,-0,-1,0,1,-0,-1,0,1,-0,-1,0,1,0,-1,-0,1,-0,-1,0,1,-0,-1,0,1,-0,-1,-0,1,0,-1,0,1,-0,-1,0,1,-0,-1,0,1,-0,-1,-0,1,-0,-1,0,1,-0,-1,0,1,-0,-1,0,1,0,-1,-0,1,-0,-1,0,1,-0,-1,0,1,-0,-1,-0,1,0,-1,0,1,-0,-1,0,1,-0,-1,0,1,-0,-1,-0,1,-0,-1,0,1,-0,-1,0,1,-0,-1,0,1,0,-1,-0,1,-0,-1,0,1,-0,-1,0,1,-0,-1,0,1,0,-1,0,1,-0,-1,0,1,-0,-1,0,1,-0,-1,-0,1,0,-1,0,1,-0,-1,0,1,-0,-1,0,1,0,-1,-0,1,-0,-1,0,1,-0,-1,0,1,-0,-1,0,1,0,-1,0,1,-0,-1,0,1,-0,-1,0,1,-0,-1,-0,1,0,-1,0,1,-0,-1,0,1,-0,-1,0,1,0,-1,-0,1,-0,-1,0,1,-0,-1,0,1,-0,-1,0,1,0,-1,0,1,-0,-1,0,1,-0,-1,0,1,-0,-1,-0,1,0,-1,0,1,-0,-1,0,1,-0,-1,0,1,-0,-1,-0,1,-0,-1,0,1,-0,-1,0,1,-0,-1,0,1,0,-1,0,1,-0,-1,0,1,-0,-1,0,1,-0,-1,-0,1,0,-1,0,1,-0,-1,0,1,-0,-1,0,1,-0,-1,-0,1,-0,-1,0,1,-0,-1,0,1,-0,-1,0,1,0,-1,-0,1,-0,-1,0,1,-0,-1,0,1,-0,-1,0,1,0,-1,0,1,-0,-1,0,1,-0,-1,0,1,-0,-1,-0,1,-0,-1,0,1,-0,-1,0,1,-0,-1,0,1,0,-1,-0,1,-0,-1,0,1,-0,-1,0,1,-0,-1,0,1,0,-1,0,1,-0,-1,0,1,-0,-1,0,1,-0,-1,-0,1,-0,-1,0,1,-0,-1,0,1,-0,-1,0,1,0,-1,-0,1,-0,-1,0,1,-0,-1,0,1,-0,-1,0,1,0,-1,0,1,-0,-1,0,1,-0,-1,0,1,-0,-1,-0,1,-0,-1,0,1,-0,-1,0,1,-0,-1,0,1,-0,-1,-0,1,-0,-1,0,1,-0,-1,0,1,-0,-1,0,1,0,-1,0,1,-0,-1,0,1,-0,-1,0,1,-0,-1,-0,1,0,-1,0,1,-0,-1,0,1,-0,-1,0,1,-0,-1,-0,1,-0,-1,0,1,-0,-1,0,1,-0,-1,0,1,0,-1,0,1,-0,-1,0,1,-0,-1,0,1,-0,-1,-0,1,0,-1,0,1,-0,-1,0,1,-0,-1,0,1,-0,-1,-0,1,-0,-1,0,1,-0,-1,0,1,-0,-1,0,1,0,-1,0,1,-0,-1,0,1,-0,-1,0,1,-0,-1,0,1,0,-1,0,1,-0,-1,0,1,-0,-1,0,1,-0,-1,-0,1,-0,-1,0,1,-0,-1,0,1,-0,-1,0,1,0,-1,-0,1,-0,-1,0,1,-0,-1,0,1,-0,-1,0,1,0,-1,0,1,-0,-1,0,1,-0,-1,0,1,-0,-1,-0,1,-0,-1,0,1,-0,-1,0,1,-0,-1,0,1,-0,-1,-0,1,-0,-1,0,1,-0,-1,0,1,-0,-1,0,1,0,-1,-0,1,0,-1,-0,1,0,-1,0,1,-0,-1,0,1,-0,-1,0,1,-0,-1,0,1,-0,-1,0,1,-0,-1,-0,1,0,-1,-0,1,0,-1,0,1,-0,-1,0,1,-0,-1,0,1,-0,-1,0,1,-0,-1,0,1,-0,-1,-0,1,0,-1,-0,1,0,-1,-0,1,-0,-1,0,1,-0,-1,0,1,-0,-1,0,1,-0,-1,0,1,-0,-1,0,1,0,-1,-0,1,0,-1,-0,1,0,-1,0,1,-0,-1,0,1,-0,-1,0,1,-0,-1,0,1,-0,-1,0,1,-0,-1,-0,1,0,-1,-0,1,0,-1,-0,1,-0,-1,0,1,-0,-1,0,1,-0,-1,0,1,-0,-1,0,1,-0,-1,0,1,0,-1,-0,1,0,-1,-0,1,-0,-1,0,1,-0,-1,0,1,-0,-1,0,1,-0,-1,0,1,-0,-1,0,1,0,-1,-0,1,0,-1,-0,1,0,-1,0,1,-0,-1,0,1,-0,-1,0,1,-0,-1,0,1,-0,-1,0,1,-0,-1,-0,1,0,-1,-0,1,0,-1,-0,1,-0,-1,0,1,-0,-1,0,1,-0,-1,0,1,-0,-1,0,1,-0,-1,0,1,0,-1,-0,1,0,-1,-0,1,0,-1,0,1,-0,-1,0,1,-0,-1,0,1,-0,-1,0,1,-0,-1,0,1,-0,-1,-0,1,0,-1,-0,1,0,-1,0,1,-0,-1,0,1,-0,-1,0,1,-0,-1,0,1,-0,-1,0,1,-0,-1,-0,1,0,-1,-0,1,0,-1,-0,1,-0,-1,0,1,-0,-1,0,1,-0,-1,0,1,-0,-1,0,1,-0,-1,0,1,0,-1,-0,1,0,-1,-0,1,0,-1,0,1,-0,-1,0,1,-0,-1,0,1,-0,-1,0,1,-0,-1,0,1,-0,-1,-0,1,0,-1,-0,1,0,-1,0,1,-0,-1,0,1,-0,-1,0,1,-0,-1,0,1,-0,-1,0,1,-0,-1,0,1,0,-1,-0,1,0,-1,-0,1,-0,-1,0,1,-0,-1,0,1,-0,-1,0,1,-0,-1,0,1,-0,-1,0,1,-0,-1,-0,1,0,-1,-0,1,0,-1,0,1,-0,-1,0,1,-0,-1,0,1,-0,-1,0,1,-0,-1,0,1,-0,-1,-0,1,0,-1,-0,1,0,-1,-0,1,-0,-1,0,1,-0,-1,0,1,-0,-1,0,1,-0,-1,0,1,-0,-1,0,1,0,-1,-0,1,0,-1,-0,1,-0,-1,0,1,-0,-1,0,1,-0,-1,0,1,-0,-1,0,1,-0,-1,0,1,-0,-1,-0,1,0,-1,-0,1,0,-1,0,1,-0,-1,0,1,-0,-1,0,1,-0,-1,0,1,-0,-1,0,1,-0,-1,0,1,0,-1,-0,1,0,-1,-0,1,-0,-1,0,1,-0,-1,0,1,-0,-1,0,1,-0,-1,0,1,-0,-1,0,1,0,-1,-0,1,0,-1,-0,1,0,-1,0,1,-0,-1,0,1,-0,-1,0,1,-0,-1,0,1,-0,-1,0,1,-0,-1,-0,1,0,-1,-0,1,0,-1,0,1,-0,-1,0,1,-0,-1,0,1,-0,-1,0,1,-0,-1,0,1,-0,-1,0,1,0,-1,-0,1,0,-1,-0,1,-0,-1,0,1,-0,-1,0,1,-0,-1,0,1,-0,-1,0,1,-0,-1,0,1,-0,-1,-0,1,0,-1,-0,1,0,-1,0,1,-0,-1,0,1,-0,-1,0,1,-0,-1,0,1,-0,-1,0,1,-0,-1,-0,1,0,-1,-0,1,0,-1,-0,1,-0,-1,0,1,-0,-1,0,1,-0,-1,0,1,-0,-1,0,1,-0,-1,0,1,0,-1,-0,1,0,-1,-0,1,-0,-1,0,1,-0,-1,0,1,-0,-1,0,1,-0,-1,0,1,-0,-1,0,1,-0,-1,-0,1,0,-1,-0,1,0,-1,0,1,-0,-1,0,1,-0,-1,0,1,-0,-1,0,1,-0,-1,0,1,-0,-1,0,1,0,-1,-0,1,0,-1,-0,1,-0,-1,0,1,-0,-1,0,1,-0,-1,0,1,-0,-1,0,1,-0,-1,0,1,0,-1,-0,1,0,-1,-0,1,-0,-1,0,1,-0,-1,0,1,-0,-1,0,1,-0,-1,0,1,-0,-1,0,1,-0,-1,-0,1,0,-1,-0,1,0,-1,0,1,-0,-1,0,1,-0,-1,0,1,-0,-1,0,1,-0,-1,0,1,-0,-1,0,1,0,-1,-0,1,0,-1,-0,1,-0,-1,0,1,-0,-1,0,1,-0,-1,0,1,-0,-1,0,1,-0,-1,0,1,-0,-1,-0,1,0,-1,-0,1,0,-1,0,1,-0,-1,0,1,-0,-1,0,1,-0,-1,0,1,-0,-1,0,1,-0,-1,-0,1,0,-1,-0,1,0,-1,0,1,-0,-1,0,1,-0,-1,0,1,-0,-1,0,1,-0,-1,0,1,-0,-1,0,1,0,-1,-0,1,0,-1,-0,1,-0,-1,0,1,-0,-1,0,1,-0,-1,0,1,-0,-1,0,1,-0,-1,0,1,-0,-1,-0,1,0,-1,-0,1,0,-1,0,1,-0,-1,0,1,-0,-1,0,1,-0,-1,0,1,-0,-1,0,1,-0,-1,0,1,0,-1,-0,1,0,-1,-0,1,-0,-1,0,1,-0,-1,0,1,-0,-1,0,1,-0,-1,0,1,-0,-1,0,1,0,-1,-0,1,0,-1,-0,1,-0,-1,0,1,-0,-1,0,1,-0,-1,0,1,-0,-1,0,1,-0,-1,0,1,-0,-1,-0,1,0,-1,-0,1,0,-1,0,1,-0,-1,0,1,-0,-1,0,1,-0,-1,0,1,-0,-1,0,1,-0,-1,0,1,0,-1,-0,1,0,-1,-0,1,-0,-1,0,1,-0,-1,0,1,-0,-1,0,1,-0,-1,0,1,-0,-1,0,1,-0,-1,-0,1,0,-1,-0,1,0,-1,0,1,-0,-1,0,1,-0,-1,0,1,-0,-1,0,1,-0,-1,0,1,-0,-1,0,1,0,-1,-0,1,0,-1,0,1,-0,-1,0,1,-0,-1,0,1,-0,-1,0,1,-0,-1,0,1,-0,-1,0,1,0,-1,-0,1,0,-1,-0,1,-0,-1,0,1,-0,-1,0,1,-0,-1,0,1,-0,-1,0,1,-0,-1,0,1,-0,-1,-0,1,0,-1,-0,1,0,-1,0,1,-0,-1,0,1,-0,-1,0,1,-0,-1,0,1,-0,-1,0,1,-0,-1,0,1,0,-1,-0,1,0,-1,0,1,-0,-1,0,1,-0,-1,0,1,-0,-1,0,1,-0,-1,0,1,-0,-1,0,1,-0,-1,-0,1,0,-1,-0,1,-0,-1,0,1,-0,-1,0,1,-0,-1,0,1,-0,-1,0,1,-0,-1,0,1,-0,-1,-0,1,0,-1,-0,1,0,-1,0,1,-0,-1,0,1,-0,-1,0,1,-0,-1,0,1,-0,-1,0,1,-0,-1,0,1,0,-1,-0,1,0,-1,-0,1,-0,-1,0,1,-0,-1,0,1,-0,-1,0,1,-0,-1,0,1,-0,-1,0,1,-0,-1,-0,1,0,-1,-0,1,-0,-1,0,1,-0,-1,0,1,-0,-1,0,1,-0,-1,0,1,-0,-1,0,1,-0,-1,0,1,0,-1,-0,1,0,-1,0,1,-0,-1,0,1,-0,-1,0,1,-0,-1,0,1,-0,-1,0,1,-0,-1,0,1,0,-1,-0,1,0,-1,-0,1,-0,-1,0,1,-0,-1,0,1,-0,-1,0,1,-0,-1,0,1,-0,-1,0,1,-0,-1,-0,1,0,-1,-0,1,0,-1,0,1,-0,-1,0,1,-0,-1,0,1,-0,-1,0,1,-0,-1,0,1,-0,-1,0,1,0,-1,-0,1,0,-1,0,1,-0,-1,0,1,-0,-1,0,1,-0,-1,0,1,-0,-1,0,1,-0,-1,0,1,-0,-1,-0,1,0,-1,-0,1,-0,-1,0,1,-0,-1,0,1,-0,-1,0,1,-0,-1,0,1,-0,-1,0,1,-0,-1,-0,1,0,-1,-0,1,0,-1,0,1,-0,-1,0,1,-0,-1,0,1,-0,-1,0,1,-0,-1,0,1,-0,-1,0,1,0,-1,-0,1,0,-1,-0,1,-0,-1,0,1,-0,-1,0,1,-0,-1,0,1,-0,-1,0,1,-0,-1,0,1,-0,-1,-0,1,0,-1,-0,1,-0,-1,0,1,-0,-1,0,1,-0,-1,0,1,-0,-1,0,1,-0,-1,0,1,-0,-1,0,1,0,-1,-0,1,0,-1,0,1,-0,-1,0,1,-0,-1,0,1,-0,-1,0,1,-0,-1,0,1,-0,-1,0,1,0,-1,-0,1,0,-1,-0,1,-0,-1,0,1,-0,-1,0,1,-0,-1,0,1,-0,-1,0,1,-0,-1,0,1,-0,-1,-0,1,0,-1,-0,1,-0,-1,0,1,-0,-1,0,1,-0,-1,0,1,-0,-1,0,1,-0,-1,0,1,-0,-1,0,1,0,-1,-0,1,0,-1,0,1,-0,-1,0,1,-0,-1,0,1,-0,-1,0,1,-0,-1,0,1,-0,-1,0,1,-0,-1,-0,1,0,-1,-0,1,-0,-1,0,1,-0,-1,0,1,-0,-1,0,1,-0,-1,0,1,-0,-1,0,1,-0,-1,-0,1,0,-1,-0,1,0,-1,0,1,-0,-1,0,1,-0,-1,0,1,-0,-1,0,1,-0,-1,0,1,-0,-1,0,1,0,-1,-0,1,0,-1,0,1,-0,-1,0,1,-0,-1,0,1,-0,-1,0,1,-0,-1,0,1,-0,-1,0,1,-0,-1,-0,1,0,-1,-0,1,-0,-1,0,1,-0,-1,0,1,-0,-1,0,1,-0,-1,0,1,-0,-1,0,1,-0,-1,0,1,0,-1,-0,1,0,-1,0,1,-0,-1,0,1,-0,-1,0,1,-0,-1,0,1,-0,-1,0,1,-0,-1,0,1,0,-1,-0,1,0,-1,-0,1,-0,-1,0,1,-0,-1,0,1,-0,-1,0,1,-0,-1,0,1,-0,-1,0,1,-0,-1,-0,1,0,-1,-0,1,-0,-1,0,1,-0,-1,0,1,-0,-1,0,1,-0,-1,0,1,-0,-1,0,1,-0,-1,0,1,0,-1,-0,1,0,-1,0,1,-0,-1,0,1,-0,-1,0,1,-0,-1,0,1,-0,-1,0,1,-0,-1,0,1,-0,-1,-0,1,0,-1,-0,1,-0,-1,0,1,-0,-1,0,1,-0,-1,0,1,-0,-1,0,1,-0,-1,0,1,-0,-1,0,1,0,-1,-0,1,0,-1,0,1,-0,-1,0,1,-0,-1,0,1,-0,-1,0,1,-0,-1,0,1,-0,-1,0,1,0,-1,-0,1,0,-1,0,1,-0,-1,0,1,-0,-1,0,1,-0,-1,0,1,-0,-1,0,1,-0,-1,0,1,-0,-1,-0,1,0,-1,-0,1,-0,-1,0,1,-0,-1,0,1,-0,-1,0,1,-0,-1,0,1,-0,-1,0,1,-0,-1,0,1,0,-1,-0,1,0,-1,0,1,-0,-1,0,1,-0,-1,0,1,-0,-1,0,1,-0,-1,0,1,-0,-1,0,1,-0,-1,-0,1,0,-1,0,1,-0,-1,0,1,-0,-1,0,1,-0,-1,0,1,-0,-1,0,1,-0,-1,0,1,-0,-1,-0,1,0,-1,-0,1,-0,-1,0,1,-0,-1,0,1,-0,-1,0,1,-0,-1,0,1,-0,-1,0,1,-0,-1,0,1,0,-1,-0,1,0,-1,0,1,-0,-1,0,1,-0,-1,0,1,-0,-1,0,1,-0,-1,0,1,-0,-1,0,1,-0,-1,-0,1,0,-1,-0,1,-0,-1,0,1,-0,-1,0,1,-0,-1,0,1,-0,-1,0,1,-0,-1,0,1,-0,-1,0,1,0,-1,-0,1,-0,-1,0,1,-0,-1,0,1,-0,-1,0,1,-0,-1,0,1,-0,-1,0,1,-0,-1,0,1,0,-1,-0,1,0,-1,0,1,-0,-1,0,1,-0,-1,0,1,-0,-1,0,1,-0,-1,0,1,-0,-1,0,1,-0,-1,-0,1,0,-1,-0,1,-0,-1,0,1,-0,-1,0,1,-0,-1,0,1,-0,-1,0,1,-0,-1,0,1,-0,-1,0,1,0,-1,-0,1,0,-1,0,1,-0,-1,0,1,-0,-1,0,1,-0,-1,0,1,-0,-1,0,1,-0,-1,0,1,-0,-1,-0,1,0,-1,0,1,-0,-1,0,1,-0,-1,0,1,-0,-1,0,1,-0,-1,0,1,-0,-1,0,1,-0,-1,-0,1,0,-1,-0,1,-0,-1,0,1,-0,-1,0,1,-0,-1,0,1,-0,-1,0,1,-0,-1,0,1,-0,-1,0,1,0,-1,-0,1,0,-1,0,1,-0,-1,0,1,-0,-1,0,1,-0,-1,0,1,-0,-1,0,1,-0,-1,0,1,-0,-1,-0,1,0,-1,-0,1,-0,-1,0,1,-0,-1,0,1,-0,-1,0,1,-0,-1,0,1,-0,-1,0,1,-0,-1,0,1,0,-1,-0,1,-0,-1,0,1,-0,-1,0,1,-0,-1,0,1,-0,-1,0,1,-0,-1,0,1,-0,-1,0,1,0,-1,-0,1,0,-1,0,1,-0,-1,0,1,-0,-1,0,1,-0,-1,0,1,-0,-1,0,1,-0,-1,0,1,-0,-1,-0,1,0,-1,-0,1,-0,-1,0,1,-0,-1,0,1,-0,-1,0,1,-0,-1,0,1,-0,-1,0,1,-0,-1,0,1,0,-1,-0,1,-0,-1,0,1,-0,-1,0,1,-0,-1,0,1,-0,-1,0,1,-0,-1,0,1,-0,-1,0,1,-0,-1,-0,1,0,-1,0,1,-0,-1,0,1,-0,-1,0,1,-0,-1,0,1,-0,-1,0,1,-0,-1,0,1,-0,-1,-0,1,0,-1,-0,1,-0,-1,0,1,-0,-1,0,1,-0,-1,0,1,-0,-1,0,1,-0,-1,0,1,-0,-1,0,1,0,-1,-0,1,0,-1,0,1,-0,-1,0,1,-0,-1,0,1,-0,-1,0,1,-0,-1,0,1,-0,-1,0,1,-0,-1,-0,1,0,-1,0,1,-0,-1,0,1,-0,-1,0,1,-0,-1,0,1,-0,-1,0,1,-0,-1,0,1,-0,-1,0,1,0,-1,-0,1,-0,-1,0,1,-0,-1,0,1,-0,-1,0,1,-0,-1,0,1,-0,-1,0,1,-0,-1,0,1,-0,-1,-0,1,0,-1,0,1,-0,-1,0,1,-0,-1,0,1,-0,-1,0,1,-0,-1,0,1,-0,-1,0,1,-0,-1,-0,1,0,-1,-0,1,-0,-1,0,1,-0,-1,0,1,-0,-1,0,1,-0,-1,0,1,-0,-1,0,1,-0,-1,0,1,0,-1,-0,1,-0,-1,0,1,-0,-1,0,1,-0,-1,0,1,-0,-1,0,1,-0,-1,0,1,-0,-1,0,1,-0,-1,-0,1,0,-1,0,1,-0,-1,0,1,-0,-1,0,1,-0,-1,0,1,-0,-1,0,1,-0,-1,0,1,-0,-1,0,1,0,-1,-0,1,-0,-1,0,1,-0,-1,0,1,-0,-1,0,1,-0,-1,0,1,-0,-1,0,1,-0,-1,0,1,0,-1,-0,1,0,-1,0,1,-0,-1,0,1,-0,-1,0,1,-0,-1,0,1,-0,-1,0,1,-0,-1,0,1,-0,-1,-0,1,0,-1,0,1,-0,-1,0,1,-0,-1,0,1,-0,-1,0,1,-0,-1,0,1,-0,-1,0,1,-0,-1,0,1,0,-1,-0,1,-0,-1,0,1,-0,-1,0,1,-0,-1,0,1,-0,-1,0,1,-0,-1,0,1,-0,-1,0,1,-0,-1,-0,1,-0,-1,-0,1,-0,-1,-0,1,-0,-1,-0,1,-0,-1,-0,1,-0,-1,0,1,-0,-1,0,1,-0,-1,0,1,0,-1,0,1,0,-1,0,1,0,-1,0,1,0,-1,0,1,0,-1,0,1,-0,-1,0,1,-0,-1,0,1,-0,-1,-0,1,-0,-1,-0,1,-0,-1,-0,1,-0,-1,-0,1,-0,-1,-0,1,-0,-1,0,1,-0,-1,0,1,-0,-1,0,1,0,-1,0,1,0,-1,0,1,0,-1,0,1,0,-1,0,1,-0,-1,0,1,-0,-1,0,1,-0,-1,0,1,-0,-1,-0,1,-0,-1,-0,1,-0,-1,-0,1,-0,-1,-0,1,-0,-1,0,1,-0,-1,0,1,-0,-1,0,1,0,-1,0,1,0,-1,0,1,0,-1,0,1,0,-1,0,1,0,-1,0,1,-0,-1,0,1,-0,-1,0,1,-0,-1,-0,1,-0,-1,-0,1,-0,-1,-0,1,-0,-1,-0,1,-0,-1,-0,1,-0,-1,0,1,-0,-1,0,1,-0,-1,0,1,0,-1,0,1,0,-1,0,1,0,-1,0,1,0,-1,0,1,0,-1,0,1,-0,-1,0,1,-0,-1,0,1,-0,-1,-0,1,-0,-1,-0,1,-0,-1,-0,1,-0,-1,-0,1,-0,-1,-0,1,-0,-1,0,1,-0,-1,0,1,-0,-1,0,1,0,-1,0,1,0,-1,0,1,0,-1,0,1,0,-1,0,1,0,-1,0,1,-0,-1,0,1,-0,-1,0,1,-0,-1,-0,1,-0,-1,-0,1,-0,-1,-0,1,-0,-1,-0,1,-0,-1,0,1,-0,-1,0,1,-0,-1,0,1,-0,-1,0,1,0,-1,0,1,0,-1,0,1,0,-1,0,1,0,-1,0,1,-0,-1,0,1,-0,-1,0,1,-0,-1,0,1,-0,-1,-0,1,-0,-1,-0,1,-0,-1,-0,1,-0,-1,-0,1,-0,-1,0,1,-0,-1,0,1,-0,-1,0,1,0,-1,0,1,0,-1,0,1,0,-1,0,1,0,-1,0,1,0,-1,0,1,-0,-1,0,1,-0,-1,0,1,-0,-1,-0,1,-0,-1,-0,1,-0,-1,-0,1,-0,-1,-0,1,-0,-1,-0,1,-0,-1,0,1,-0,-1,0,1,-0,-1,0,1,0,-1,0,1,0,-1,0,1,0,-1,0,1,0,-1,0,1,0,-1,0,1,-0,-1,0,1,-0,-1,0,1,-0,-1,-0,1,-0,-1,-0,1,-0,-1,-0,1,-0,-1,-0,1,-0,-1,-0,1,-0,-1,0,1,-0,-1,0,1,-0,-1,0,1,0,-1,0,1,0,-1,0,1,0,-1,0,1,0,-1,0,1,0,-1,0,1,-0,-1,0,1,-0,-1,0,1,-0,-1,-0,1,-0,-1,-0,1,-0,-1,-0,1,-0,-1,-0,1,-0,-1,0,1,-0,-1,0,1,-0,-1,0,1,-0,-1,0,1,0,-1,0,1,0,-1,0,1,0,-1,0,1,0,-1,0,1,-0,-1,0,1,-0,-1,0,1,-0,-1,0,1,-0,-1,-0,1,-0,-1,-0,1,-0,-1,-0,1,-0,-1,-0,1,-0,-1,0,1,-0,-1,0,1,-0,-1,0,1,-0,-1,0,1,0,-1,0,1,0,-1,0,1,0,-1,0,1,0,-1,0,1,-0,-1,0,1,-0,-1,0,1,-0,-1,-0,1,-0,-1,-0,1,-0,-1,-0,1,-0,-1,-0,1,-0,-1,-0,1,-0,-1,0,1,-0,-1,0,1,-0,-1,0,1,0,-1,0,1,0,-1,0,1,0,-1,0,1,0,-1,0,1,0,-1,0,1,-0,-1,0,1,-0,-1,0,1,-0,-1,-0,1,-0,-1,-0,1,-0,-1,-0,1,-0,-1,-0,1,-0,-1,-0,1,-0,-1,0,1,-0,-1,0,1,-0,-1,0,1,0,-1,0,1,0,-1,0,1,0,-1,0,1,0,-1,0,1,-0,-1,0,1,-0,-1,0,1,-0,-1,0,1,-0,-1,-0,1,-0,-1,-0,1,-0,-1,-0,1,-0,-1,-0,1,-0,-1,0,1,-0,-1,0,1,-0,-1,0,1,-0,-1,0,1,0,-1,0,1,0,-1,0,1,0,-1,0,1,0,-1,0,1,-0,-1,0,1,-0,-1,0,1,-0,-1,0,1,-0,-1,-0,1,-0,-1,-0,1,-0,-1,-0,1,-0,-1,-0,1,-0,-1,0,1,-0,-1,0,1,-0,-1,0,1,-0,-1,0,1,0,-1,0,1,0,-1,0,1,0,-1,0,1,0,-1,0,1,-0,-1,0,1,-0,-1,0,1,-0,-1,-0,1,-0,-1,-0,1,-0,-1,-0,1,-0,-1,-0,1,-0,-1,-0,1,-0,-1,0,1,-0,-1,0,1,-0,-1,0,1,0,-1,0,1,0,-1,0,1,0,-1,0,1,0,-1,0,1,0,-1,0,1,-0,-1,0,1,-0,-1,0,1,-0,-1,-0,1,-0,-1,-0,1,-0,-1,-0,1,-0,-1,-0,1,-0,-1,-0,1,-0,-1,0,1,-0,-1,0,1,-0,-1,0,1,0,-1,0,1,0,-1,0,1,0,-1,0,1,0,-1,0,1,-0,-1,0,1,-0,-1,0,1,-0,-1,0,1,-0,-1,-0,1,-0,-1,-0,1,-0,-1,-0,1,-0,-1,-0,1,-0,-1,0,1,-0,-1,0,1,-0,-1,0,1,-0,-1,0,1,0,-1,0,1,0,-1,0,1,0,-1,0,1,0,-1,0,1,-0,-1,0,1,-0,-1,0,1,-0,-1,0,1,-0,-1,-0,1,-0,-1,-0,1,-0,-1,-0,1,-0,-1,-0,1,-0,-1,0,1,-0,-1,0,1,-0,-1,0,1,-0,-1,0,1,0,-1,0,1,0,-1,0,1,0,-1,0,1,0,-1,0,1,-0,-1,0,1,-0,-1,0,1,-0,-1,-0,1,-0,-1,-0,1,-0,-1,-0,1,-0,-1,-0,1,-0,-1,-0,1,-0,-1,0,1,-0,-1,0,1,-0,-1,0,1,0,-1,0,1,0,-1,0,1,0,-1,0,1,0,-1,0,1,0,-1,0,1,-0,-1,0,1,-0,-1,0,1,-0,-1,-0,1,-0,-1,-0,1,-0,-1,-0,1,-0,-1,-0,1,-0,-1,0,1,-0,-1,0,1,-0,-1,0,1,-0,-1,0,1,0,-1,0,1,0,-1,0,1,0,-1,0,1,0,-1,0,1,-0,-1,0,1,-0,-1,0,1,-0,-1,0,1,-0,-1,-0,1,-0,-1,-0,1,-0,-1,-0,1,-0,-1,-0,1,-0,-1,0,1,-0,-1,0,1,-0,-1,0,1,-0,-1,0,1,0,-1,0,1,0,-1,0,1,0,-1,0,1,0,-1,0,1,-0,-1,0,1,-0,-1,0,1,-0,-1,0,1,-0,-1,-0,1,-0,-1,-0,1,-0,-1,-0,1,-0,-1,-0,1,-0,-1,0,1,-0,-1,0,1,-0,-1,0,1,-0,-1,0,1,0,-1,0,1,0,-1,0,1,0,-1,0,1,0,-1,0,1,-0,-1,0,1,-0,-1,0,1,-0,-1,0,1,-0,-1,-0,1,-0,-1,-0,1,-0,-1,-0,1,-0,-1,-0,1,-0,-1,0,1,-0,-1,0,1,-0,-1,0,1,0,-1,0,1,0,-1,0,1,0,-1,0,1,0,-1,0,1,0,-1,0,1,-0,-1,0,1,-0,-1,0,1,-0,-1,-0,1,-0,-1,-0,1,-0,-1,-0,1,-0,-1,-0,1,-0,-1,0,1,-0,-1,0,1,-0,-1,0,1,-0,-1,0,1,0,-1,0,1,0,-1,0,1,0,-1,0,1,0,-1,0,1,-0,-1,0,1,-0,-1,0,1,-0,-1,0,1,-0,-1,-0,1,-0,-1,-0,1,-0,-1,-0,1,-0,-1,-0,1,-0,-1,0,1,-0,-1,0,1,-0,-1,0,1,-0,-1,0,1,0,-1,0,1,0,-1,0,1,0,-1,0,1,0,-1,0,1,-0,-1,0,1,-0,-1,0,1,-0,-1,0,1,-0,-1,-0,1,-0,-1,-0,1,-0,-1,-0,1,-0,-1,-0,1,-0,-1,0,1,-0,-1,0,1,-0,-1,0,1,-0,-1,0,1,0,-1,0,1,0,-1,0,1,0,-1,0,1,0,-1,0,1,-0,-1,0,1,-0,-1,0,1,-0,-1,0,1,-0,-1,-0,1,-0,-1,-0,1,-0,-1,-0,1,-0,-1,-0,1,-0,-1,0,1,-0,-1,0,1,-0,-1,0,1,0,-1,0,1,0,-1,0,1,0,-1,0,1,0,-1,0,1,0,-1,0,1,-0,-1,0,1,-0,-1,0,1,-0,-1,-0,1,-0,-1,-0,1,-0,-1,-0,1,-0,-1,-0,1,-0,-1,0,1,-0,-1,0,1,-0,-1,0,1,-0,-1,0,1,0,-1,0,1,0,-1,0,1,0,-1,0,1,0,-1,0,1,-0,-1,0,1,-0,-1,0,1,-0,-1,0,1,-0,-1,-0,1,-0,-1,-0,1,-0,-1,-0,1,-0,-1,-0,1,-0,-1,0,1,-0,-1,0,1,-0,-1,0,1,-0,-1,0,1,0,-1,0,1,0,-1,0,1,0,-1,0,1,0,-1,0,1,-0,-1,0,1,-0,-1,0,1,-0,-1,0,1,-0,-1,-0,1,-0,-1,-0,1,-0,-1,-0,1,-0,-1,-0,1,-0,-1,0,1,-0,-1,0,1,-0,-1,0,1,-0,-1,0,1,0,-1,0,1,0,-1,0,1,0,-1,0,1,0,-1,0,1,-0,-1,0,1,-0,-1,0,1,-0,-1,0,1,-0,-1,-0,1,-0,-1,-0,1,-0,-1,-0,1,-0,-1,-0,1,-0,-1,0,1,-0,-1,0,1,-0,-1,0,1,0,-1,0,1,0,-1,0,1,0,-1,0,1,0,-1,0,1,-0,-1,0,1,-0,-1,0,1,-0,-1,0,1,-0,-1,-0,1,-0,-1,-0,1,-0,-1,-0,1,-0,-1,-0,1,-0,-1,0,1,-0,-1,0,1,-0,-1,0,1,-0,-1,0,1,0,-1,0,1,0,-1,0,1,0,-1,0,1,0,-1,0,1,-0,-1,0,1,-0,-1,0,1,-0,-1,0,1,-0,-1,-0,1,-0,-1,-0,1,-0,-1,-0,1,-0,-1,-0,1,-0,-1,0,1,-0,-1,0,1,-0,-1,0,1,-0,-1,0,1,0,-1,0,1,0,-1,0,1,0,-1,0,1,0,-1,0,1,-0,-1,0,1,-0,-1,0,1,-0,-1,0,1,-0,-1,-0,1,-0,-1,-0,1,-0,-1,-0,1,-0,-1,-0,1,-0,-1,0,1,-0,-1,0,1,-0,-1,0,1,-0,-1,0,1,0,-1,0,1,0,-1,0,1,0,-1,0,1,0,-1,0,1,-0,-1,0,1,-0,-1,0,1,-0,-1,0,1,-0,-1,-0,1,-0,-1,-0,1,-0,-1,-0,1,-0,-1,-0,1,-0,-1,0,1,-0,-1,0,1,-0,-1,0,1,-0,-1,0,1,0,-1,0,1,0,-1,0,1,0,-1,0,1,-0,-1,0,1,-0,-1,0,1,-0,-1,0,1,-0,-1,-0,1,-0,-1,-0,1,-0,-1,-0,1,-0,-1,-0,1,-0,-1,0,1,-0,-1,0,1,-0,-1,0,1,-0,-1,0,1,0,-1,0,1,0,-1,0,1,0,-1,0,1,0,-1,0,1,-0,-1,0,1,-0,-1,0,1,-0,-1,0,1,-0,-1,-0,1,-0,-1,-0,1,-0,-1,-0,1,-0,-1,-0,1,-0,-1,0,1,-0,-1,0,1,-0,-1,0,1,-0,-1,0,1,0,-1,0,1,0,-1,0,1,0,-1,0,1,0,-1,0,1,-0,-1,0,1,-0,-1,0,1,-0,-1,0,1,-0,-1,-0,1,-0,-1,-0,1,-0,-1,-0,1,-0,-1,-0,1,-0,-1,0,1,-0,-1,0,1,-0,-1,0,1,-0,-1,0,1,0,-1,0,1,0,-1,0,1,0,-1,0,1,0,-1,0,1,-0,-1,0,1,-0,-1,0,1,-0,-1,0,1,-0,-1,-0,1,-0,-1,-0,1,-0,-1,-0,1,-0,-1,0,1,-0,-1,0,1,-0,-1,0,1,-0,-1,0,1,-0,-1,0,1,0,-1,0,1,0,-1,0,1,0,-1,0,1,-0,-1,0,1,-0,-1,0,1,-0,-1,0,1,-0,-1,-0,1,-0,-1,-0,1,-0,-1,-0,1,-0,-1,-0,1,-0,-1,0,1,-0,-1,0,1,-0,-1,0,1,-0,-1,0,1,0,-1,0,1,0,-1,0,1,0,-1,0,1,0,-1,0,1,-0,-1,0,1,-0,-1,0,1,-0,-1,0,1,-0,-1,-0,1,-0,-1,-0,1,-0,-1,-0,1,-0,-1,-0,1,-0,-1,0,1,-0,-1,0,1,-0,-1,0,1,-0,-1,0,1,0,-1,0,1,0,-1,0,1,0,-1,0,1,0,-1,0,1,-0,-1,0,1,-0,-1,0,1,-0,-1,0,1,-0,-1,-0,1,-0,-1,-0,1,-0,-1,-0,1,-0,-1,-0,1,-0,-1,0,1,-0,-1,0,1,-0,-1,0,1,-0,-1,0,1,0,-1,0,1,0,-1,0,1,0,-1,0,1,0,-1,0,1,-0,-1,0,1,-0,-1,0,1,-0,-1,0,1,-0,-1,-0,1,-0,-1,-0,1,-0,-1,-0,1,-0,-1,0,1,-0,-1,0,1,-0,-1,0,1,-0,-1,0,1,-0,-1,0,1,0,-1,0,1,0,-1,0,1,0,-1,0,1,-0,-1,0,1,-0,-1,0,1,-0,-1,0,1,-0,-1,-0,1,-0,-1,-0,1,-0,-1,-0,1,-0,-1,-0,1,-0,-1,0,1,-0,-1,0,1,-0,-1,0,1,-0,-1,0,1,0,-1,0,1,0,-1,0,1,0,-1,0,1,0,-1,0,1,-0,-1,0,1,-0,-1,0,1,-0,-1,0,1,-0,-1,-0,1,-0,-1,-0,1,-0,-1,-0,1,-0,-1,-0,1,-0,-1,0,1,-0,-1,0,1,-0,-1,0,1,-0,-1,0,1,0,-1,0,1,0,-1,0,1,0,-1,0,1,0,-1,0,1,-0,-1,0,1,-0,-1,0,1,-0,-1,0,1,-0,-1,-0,1,-0,-1,-0,1,-0,-1,-0,1,-0,-1,-0,1,-0,-1,0,1,-0,-1,0,1,-0,-1,0,1,-0,-1,0,1,0,-1,0,1,0,-1,0,1,0,-1,0,1,-0,-1,0,1,-0,-1,0,1,-0,-1,0,1,-0,-1,0,1,-0,-1,-0,1,-0,-1,-0,1,-0,-1,-0,1,-0,-1,0,1,-0,-1,0,1,-0,-1,0,1,-0,-1,0,1,-0,-1,0,1,0,-1,0,1,0,-1,0,1,0,-1,0,1,-0,-1,0,1,-0,-1,0,1,-0,-1,0,1,-0,-1,-0,1,-0,-1,-0,1,-0,-1,-0,1,-0,-1,-0,1,-0,-1,0,1,-0,-1,0,1,-0,-1,0,1,-0,-1,0,1,0,-1,0,1,0,-1,0,1,0,-1,0,1,0,-1,0,1,-0,-1,0,1,-0,-1,0,1,-0,-1,0,1,-0,-1,-0,1,-0,-1,-0,1,-0,-1,-0,1,-0,-1,-0,1,-0,-1,0,1,-0,-1,0,1,-0,-1,0,1,-0,-1,0,1,0,-1,0,1,0,-1,0,1,0,-1,0,1,0,-1,0,1,-0,-1,0,1,-0,-1,0,1,-0,-1,0,1,-0,-1,-0,1,-0,-1,-0,1,-0,-1,-0,1,-0,-1,-0,1,-0,-1,0,1,-0,-1,0,1,-0,-1,0,1,-0,-1,0,1,0,-1,0,1,0,-1,0,1,0,-1,0,1,-0,-1,0,1,-0,-1,0,1,-0,-1,0,1,-0,-1,0,1,-0,-1,-0,1,-0,-1,-0,1,-0,-1,-0,1,-0,-1,0,1,-0,-1,0,1,-0,-1,0,1,-0,-1,0,1,-0,-1,0,1,0,-1,0,1,0,-1,0,1,0,-1,0,1,-0,-1,0,1,-0,-1,0,1,-0,-1,0,1,-0,-1,0,1,-0,-1,-0,1,-0,-1,-0,1,-0,-1,-0,1,-0,-1,0,1,-0,-1,0,1,-0,-1,0,1,-0,-1,0,1,0,-1,0,1,0,-1,0,1,0,-1,0,1,0,-1,0,1,-0,-1,0,1,-0,-1,0,1,-0,-1,0,1,-0,-1,-0,1,-0,-1,-0,1,-0,-1,-0,1,-0,-1,-0,1,-0,-1,0,1,-0,-1,0,1,-0,-1,0,1,-0,-1,0,1,0,-1,0,1,0,-1,0,1,0,-1,0,1,0,-1,0,1,-0,-1,0,1,-0,-1,0,1,-0,-1,0,1,-0,-1,-0,1,-0,-1,-0,1,-0,-1,-0,1,-0,-1,0,1,-0,-1,0,1,-0,-1,0,1,-0,-1,0,1,-0,-1,0,1,0,-1,0,1,0,-1,0,1,0,-1,0,1,-0,-1,0,1,-0,-1,0,1,-0,-1,0,1,-0,-1,0,1,-0,-1,-0,1,-0,-1,-0,1,-0,-1,-0,1,-0,-1,0,1,-0,-1,0,1,-0,-1,0,1,-0,-1,0,1,-0,-1,0,1,0,-1,0,1,0,-1,0,1,0,-1,0,1,-0,-1,0,1,-0,-1,0,1,-0,-1,0,1,-0,-1,0,1,-0,-1,-0,1,-0,-1,-0,1,-0,-1,-0,1,-0,-1,0,1,-0,-1,0,1,-0,-1,0,1,-0,-1,0,1,0,-1,0,1,0,-1,0,1,0,-1,0,1,0,-1,0,1,-0,-1,0,1,-0,-1,0,1,-0,-1,0,1,-0,-1,-0,1,-0,-1,-0,1,-0,-1,-0,1,-0,-1,-0,1,-0,-1,0,1,-0,-1,0,1,-0,-1,0,1,-0,-1,0,1,0,-1,0,1,0,-1,0,1,0,-1,0,1,0,-1,0,1,-0,-1,0,1,-0,-1,0,1,-0,-1,0,1,-0,-1,-0,1,-0,-1,-0,1,-0,-1,-0,1,-0,-1,0,1,-0,-1,0,1,-0,-1,0,1,-0,-1,0,1,-0,-1,0,1,0,-1,0,1,0,-1,0,1,0,-1,0,1,-0,-1,0,1,-0,-1,0,1,-0,-1,0,1,-0,-1,0,1,-0,-1,-0,1,-0,-1,-0,1,-0,-1,-0,1,-0,-1,0,1,-0,-1,0,1,-0,-1,0,1,-0,-1,0,1,-0,-1,0,1,0,-1,0,1,0,-1,0,1,0,-1,0,1,-0,-1,0,1,-0,-1,0,1,-0,-1,0,1,-0,-1,0,1,-0,-1,-0,1,-0,-1,-0,1,-0,-1,-0,1,-0,-1,0,1,-0,-1,0,1,-0,-1,0,1,-0,-1,0,1,0,-1,0,1,0,-1,0,1,0,-1,0,1,0,-1,0,1,-0,-1,0,1,-0,-1,0,1,-0,-1,0,1,-0,-1,-0,1,-0,-1,-0,1,-0,-1,-0,1,-0,-1,-0,1,-0,-1,0,1,-0,-1,0,1,-0,-1,0,1,-0,-1,0,1,0,-1,0,1,0,-1,0,1,0,-1,0,1,-0,-1,0,1,-0,-1,0,1,-0,-1,0,1,-0,-1,0,1,-0,-1,-0,1,-0,-1,-0,1,-0,-1,-0,1,-0,-1,0,1,-0,-1,0,1,-0,-1,0,1,-0,-1,0,1,-0,-1,0,1,0,-1,0,1,0,-1,0,1,0,-1,0,1,-0,-1,0,1,-0,-1,0,1,-0,-1,0,1,-0,-1,0,1,-0,-1,-0,1,-0,-1,-0,1,-0,-1,-0,1,-0,-1,0,1,-0,-1,0,1,-0,-1,0,1,-0,-1,0,1,-0,-1,0,1,0,-1,0,1,0,-1,0,1,0,-1,0,1,-0,-1,0,1,-0,-1,0,1,-0,-1,0,1,-0,-1,0,1,-0,-1,-0,1,-0,-1,-0,1,-0,-1,-0,1,-0,-1,0,1,-0,-1,0,1,-0,-1,0,1,-0,-1,0,1,-0,-1,0,1,0,-1,0,1,0,-1,0,1,0,-1,0,1,-0,-1,0,1,-0,-1,0,1,-0,-1,0,1,-0,-1,-0,1,-0,-1,-0,1,-0,-1,-0,1,-0,-1,-0,1,-0,-1,0,1,-0,-1,0,1,-0,-1,0,1,-0,-1,0,1,0,-1,0,1,0,-1,0,1,0,-1,0,1,-0,-1,0,1,-0,-1,0,1,-0,-1,0,1,-0,-1,0,1,-0,-1,-0,1,-0,-1,-0,1,-0,-1,-0,1,-0,-1,0,1,-0,-1,0,1,-0,-1,0,1,-0,-1,0,1,-0,-1,0,1,0,-1,0,1,0,-1,0,1,0,-1,0,1,-0,-1,0,1,-0,-1,0,1,-0,-1,0,1,-0,-1,0,1,-0,-1,-0,1,-0,-1,-0,1,-0,-1,-0,1,-0,-1,0,1,-0,-1,0,1,-0,-1,0,1,-0,-1,0,1,-0,-1,0,1,0,-1,0,1,0,-1,0,1,0,-1,0,1,-0,-1,0,1,-0,-1,0,1,-0,-1,0,1,-0,-1,0,1,-0,-1,-0,1,-0,-1,-0,1,-0,-1,-0,1,-0,-1,0,1,-0,-1,0
-1,-1,-1,-1,-1,-1,-1,-1,-1,-1,-1,-1,-1,-1,-1,-1,-1,-1,-1,-1,-1,-1,-1,-1,-1,-1,-1,-1,-1,-1,-1,-1,-1,-1,-1,-1,-1,-1,-1,-1,-1,-1,-1,-1,-1,-1,-1,-1,-1,-1,-1,-1,-1,-1,-1,-1,-1,-1,-1,-1,-1,-1,-1,-1,-1,-1,-1,-1,-1,-1,-1,-1,-1,-1,-1,-1,-1,-1,-1,-1,-1,-1,-1,-1,-1,-1,-1,-1,-1,-1,-1,-1,-1,-1,-1,-1,-1,-1,-1,-1,-1,-1,-1,-1,-1,-1,-1,-1,-1,-1,-1,-1,-1,-1,-1,-1,-1,-1,-1,-1,-1,-1,-1,-1,-1,-1,-1,-1,-1,-1,-1,-1,-1,-1,-1,-1,-1,-1,-1,-1,-1,-1,-1,-1,-1,-1,-1,-1,-1,-1,-1,-1,-1,-1,-1,-1,-1,-1,-1,-1,-1,-1,-1,-1,-1,-1,-1,-1,-1,-1,-1,-1,-1,-1,-1,-1,-1,-1,-1,-1,-1,-1,-1,-1,-1,-1,-1,-1,-1,-1,-1,-1,-1,-1,-1,-1,-1,-1,-1,-1,-1,-1,-1,-1,-1,-1,-1,-1,-1,-1,-1,-1,-1,-1,-1,-1,-1,-1,-1,-1,-1,-1,-1,-1,-1,-1,-1,-1,-1,-1,-1,-1,-1,-1,-1,-1,-1,-1,-1,-1,-1,-1,-1,-1,-1,-1,-1,-1,-1,-1,-1,-1,-1,-1,-1,-1,-1,-1,-1,-1,-1,-1,-1,-1,-1,-1,-1,-1,-1,-1,-1,-1,-1,-1,-1,-1,-1,-1,-1,-1,-1,-1,-1,-1,-1,-1,-1,-1,-1,-1,-1,-1,-1,-1,-1,-1,-1,-1,-1,-1,-1,-1,-1,-1,-1,-1,-1,-1,-1,-1,-1,-1,-1,-1,-1,-1,-1,-1,-1,-1,-1,-1,-1,-1,-1,-1,-1,-1,-1,-1,-1,-1,-1,-1,-1,-1,-1,-1,-1,-1,-1,-1,-1,-1,-1,-1,-1,-1,-1,-1,-1,-1,-1,-1,-1,-1,-1,-1,-1,-1,-1,-1,-1,-1,-1,-1,-1,-1,-1,-1,-1,-1,-1,-1,-1,-1,-1,-1,-1,-1,-1,-1,-1,-1,-1,-1,-1,-1,-1,-1,-1,-1,-1,-1,-1,-1,-1,-1,-1,-1,-1,-1,-1,-1,-1,-1,-1,-1,-1,-1,-1,-1,-1,-1,-1,-1,-1,-1,-1,-1,-1,-1,-1,-1,-1,-1,-1,-1,-1,-1,-1,-1,-1,-1,-1,-1,-1,-1,-1,-1,-1,-1,-1,-1,-1,-1,-1,-1,-1,-1,-1,-1,-1,-1,-1,-1,-1,-1,-1,-1,-1,-1,-1,-1,-1,-1,-1,-1,-1,-1,-1,-1,-1,-1,-1,-1,-1,-1,-1,-1,-1,-1,-1,-1,-1,-1,-1,-1,-1,-1,-1,-1,-1,-1,-1,-1,-1,-1,-1,-1,-1,-1,-1,-1,-1,-1,-1,-1,-1,-1,-1,-1,-1,-1,-1,-1,-1,-1,-1,-1,-1,-1,-1,-1,-1,-1,-1,-1,-1,-1,-1,-1,-1,-1,-1,-1,-1,-1,-1,-1,-1,-1,-1,-1,-1,-1,-1,-1,-1,-1,-1,-1,-1,-1,-1,-1,-1,-1,-1,-1,-1,-1,-1,-1,-1,-1,-1,-1,-1,-1,-1,-1,-1,-1,-1,-1,-1,-1,-1,-1,-1,-1,-1,-1,-1,-1,-1,-1,-1,-1,-1,-1,-1,-1,-1,-1,-1,-1,-1,-1,-1,-1,-1,-1,-1,-1,-1,-1,-1,-1,-1,-1,-1,-1,-1,-1,-1,-1,-1,-1,-1,-1,-1,-1,-1,-1,-1,-1,-1,-1,-1,-1,-1,-1,-1,-1,-1,-1,-1,-1,-1,-1,-1,-1,-1,-1,-1,-1,-1,-1,-1,-1,-1,-1,-1,-1,-1,-1,-1,-1,-1,-1,-1,-1,-1,-1,-1,-1,-1,-1,-1,-1,-1,-1,-1,-1,-1,-1,-1,-1,-1,-1,-1,-1,-1,-1,-1,-1,-1,-1,-1,-1,-1,-1,-1,-1,-1,-1,-1,-1,-1,-1,-1,-1,-1,-1,-1,-1,-1,-1,-1,-1,-1,-1,-1,-1,-1,-1,-1,-1,-1,-1,-1,-1,-1,-1,-1,-1,-1,-1,-1,-1,-1,-1,-1,-1,-1,-1,-1,-1,-1,-1,-1,-1,-1,-1,-1,-1,-1,-1,-1,-1,-1,-1,-1,-1,-1,-1,-1,-1,-1,-1,-1,-1,-1,-1,-1,-1,-1,-1,-1,-1,-1,-1,-1,-1,-1,-1,-1,-1,-1,-1,-1,-1,-1,-1,-1,-1,-1,-1,-1,-1,-1,-1,-1,-1,-1,-1,-1,-1,-1,-1,-1,-1,-1,-1,-1,-1,-1,-1,-1,-1,-1,-1,-1,-1,-1,-1,-1,-1,-1,-1,-1,-1,-1,-1,-1,-1,-1,-1,-1,-1,-1,-1,-1,-1,-1,-1,-1,-1,-1,-1,-1,-1,-1,-1,-1,-1,-1,-1,-1,-1,-1,-1,-1,-1,-1,-1,-1,-1,-1,-1,-1,-1,-1,-1,-1,-1,-1,-1,-1,-1,-1,-1,-1,-1,-1,-1,-1,-1,-1,-1,-1,-1,-1,-1,-1,-1,-1,-1,-1,-1,-1,-1,-1,-1,-1,-1,-1,-1,-1,-1,-1,-1,-1,-1,-1,-1,-1,-1,-1,-1,-1,-1,-1,-1,-1,-1,-1,-1,-1,-1,-1,-1,-1,-1,-1,-1,-1,-1,-1,-1,-1,-1,-1,-1,-1,-1,-1,-1,-1,-1,-1,-1,-1,-1,-1,-1,-1,-1,-1,-1,-1,-1,-1,-1,-1,-1,-1,-1,-1,-1,-1,-1,-1,-1,-1,-1,-1,-1,-1,-1,-1,-1,-1,-1,-1,-1,-1,-1,-1,-1,-1,-1,-1,-1,-1,-1,-1,-1,-1,-1,-1,-1,-1,-1,-1,-1,-1,-1,-1,-1,-1,-1,-1,-1,-1,-1,-1,-1,-1,-1,-1,-1,-1,-1,-1,-1,-1,-1,-1,-1,-1,-1,-1,-1,-1,-1,-1,-1,-1,-1,-1,-1,-1,-1,-1,-1,-1,-1,-1,-1,-1,-1,-1,-1,-1,-1,-1,-1,-1,-1,-1,-1,-1,-1,-1,-1,-1,-1,-1,-1,-1,-1,-1,-1,-1,-1,-1,-1,-1,-1,-1,-1,-1,-1,-1,-1,-1,-1,-1,-1,-1,-1,-1,-1,-1,-1,-1,-1,-1,-1,-1,-1,-1,-1,-1,-1,-1,-1,-1,-1,-1,-1,-1,-1,-1,-1,-1,-1,-1,-1,-1,-1,-1,-1,-1,-1,-1,-1,-1,-1,-1,-1,-1,-1,-1,-1,-1,-1,-1,-1,-1,-1,-1,-1,-1,-1,-1,-1,-1,-1,-1,-1,-1,-1,-1,-1,-1,-1,-1,-1,-1,-1,-1,-1,-1,-1,-1,-1,-1,-1,-1,-1,-1,-1,-1,-1,-1,-1,-1,-1,-1,-1,-1,-1,-1,-1,-1,-1,-1,-1,-1,-1,-1,-1,-1,-1,-1,-1,-1,-1,-1,-1,-1,-1,-1,-1,-1,-1,-1,-1,-1,-1,-1,-1,-1,-1,-1,-1,-1,-1,-1,-1,-1,-1,-1,-1,-1,-1,-1,-1,-1,-1,-1,-1,-1,-1,-1,-1,-1,-1,-1,-1,-1,-1,-1,-1,-1,-1,-1,-1,-1,-1,-1,-1,-1,-1,-1,-1,-1,-1,-1,-1,-1,-1,-1,-1,-1,-1,-1,-1,-1,-1,-1,-1,-1,-1,-1,-1,-1,-1,-1,-1,-1,-1,-1,-1,-1,-1,-1,-1,-1,-1,-1,-1,-1,-1,-1,-1,-1,-1,-1,-1,-1,-1,-1,-1,-1,-1,-1,-1,-1,-1,-1,-1,-1,-1,-1,-1,-1,-1,-1,-1,-1,-1,-1,-1,-1,-1,-1,-1,-1,-1,-1,-1,-1,-1,-1,-1,-1,-1,-1,-1,-1,-1,-1,-1,-1,-1,-1,-1,-1,-1,-1,-1,-1,-1,-1,-1,-1,-1,-1,-1,-1,-1,-1,-1,-1,-1,-1,-1,-1,-1,-1,-1,-1,-1,-1,-1,-1,-1,-1,-1,-1,-1,-1,-1,-1,-1,-1,-1,-1,-1,-1,-1,-1,-1,-1,-1,-1,-1,-1,-1,-1,-1,-1,-1,-1,-1,-1,-1,-1,-1,-1,-1,-1,-1,-1,-1,-1,-1,-1,-1,-1,-1,-1,-1,-1,-1,-1,-1,-1,-1,-1,-1,-1,-1,-1,-1,-1,-1,-1,-1,-1,-1,-1,-1,-1,-1,-1,-1,-1,-1,-1,-1,-1,-1,-1,-1,-1,-1,-1,-1,-1,-1,-1,-1,-1,-1,-1,-1,-1,-1,-1,-1,-1,-1,-1,-1,-1,-1,-1,-1,-1,-1,-1,-1,-1,-1,-1,-1,-1,-1,-1,-1,-1,-1,-1,-1,-1,-1,-1,-1,-1,-1,-1,-1,-1,-1,-1,-1,-1,-1,-1,-1,-1,-1,-1,-1,-1,-1,-1,-1,-1,-1,-1,-1,-1,-1,-1,-1,-1,-1,-1,-1,-1,-1,-1,-1,-1,-1,-1,-1,-1,-1,-1,-1,-1,-1,-1,-1,-1,-1,-1,-1,-1,-1,-1,-1,-1,-1,-1,-1,-1,-1,-1,-1,-1,-1,-1,-1,-1,-1,-1,-1,-1,-1,-1,-1,-1,-1,-1,-1,-1,-1,-1,-1,-1,-1,-1,-1,-1,-1,-1,-1,-1,-1,-1,-1,-1,-1,-1,-1,-1,-1,-1,-1,-1,-1,-1,-1,-1,-1,-1,-1,-1,-1,-1,-1,-1,-1,-1,-1,-1,-1,-1,-1,-1,-1,-1,-1,-1,-1,-1,-1,-1,-1,-1,-1,-1,-1,-1,-1,-1,-1,-1,-1,-1,-1,-1,-1,-1,-1,-1,-1,-1,-1,-1,-1,-1,-1,-1,-1,-1,-1,-1,-1,-1,-1,-1,-1,-1,-1,-1,-1,-1,-1,-1,-1,-1,-1,-1,-1,-1,-1,-1,-1,-1,-1,-1,-1,-1,-1,-1,-1,-1,-1,-1,-1,-1,-1,-1,-1,-1,-1,-1,-1,-1,-1,-1,-1,-1,-1,-1,-1,-1,-1,-1,-1,-1,-1,-1,-1,-1,-1,-1,-1,-1,-1,-1,-1,-1,-1,-1,-1,-1,-1,-1,-1,-1,-1,-1,-1,-1,-1,-1,-1,-1,-1,-1,-1,-1,-1,-1,-1,-1,-1,-1,-1,-1,-1,-1,-1,-1,-1,-1,-1,-1,-1,-1,-1,-1,-1,-1,-1,-1,-1,-1,-1,-1,-1,-1,-1,-1,-1,-1,-1,-1,-1,-1,-1,-1,-1,-1,-1,-1,-1,-1,-1,-1,-1,-1,-1,-1,-1,-1,-1,-1,-1,-1,-1,-1,-1,-1,-1,-1,-1,-1,-1,-1,-1,-1,-1,-1,-1,-1,-1,-1,-1,-1,-1,-1,-1,-1,-1,-1,-1,-1,-1,-1,-1,-1,-1,-1,-1,-1,-1,-1,-1,-1,-1,-1,-1,-1,-1,-1,-1,-1,-1,-1,-1,-1,-1,-1,-1,-1,-1,-1,-1,-1,-1,-1,-1,-1,-1,-1,-1,-1,-1,-1,-1,-1,-1,-1,-1,-1,-1,-1,-1,-1,-1,-1,-1,-1,-1,-1,-1,-1,-1,-1,-1,-1,-1,-1,-1,-1,-1,-1,-1,-1,-1,-1,-1,-1,-1,-1,-1,-1,-1,-1,-1,-1,-1,-1,-1,-1,-1,-1,-1,-1,-1,-1,-1,-1,-1,-1,-1,-1,-1,-1,-1,-1,-1,-1,-1,-1,-1,-1,-1,-1,-1,-1,-1,-1,-1,-1,-1,-1,-1,-1,-1,-1,-1,-1,-1,-1,-1,-1,-1,-1,-1,-1,-1,-1,-1,-1,-1,-1,-1,-1,-1,-1,-1,-1,-1,-1,-1,-1,-1,-1,-1,-1,-1,-1,-1,-1,-1,-1,-1,-1,-1,-1,-1,-1,-1,-1,-1,-1,-1,-1,-1,-1,-1,-1,-1,-1,-1,-1,-1,-1,-1,-1,-1,-1,-1,-1,-1,-1,-1,-1,-1,-1,-1,-1,-1,-1,-1,-1,-1,-1,-1,-1,-1,-1,-1,-1,-1,-1,-1,-1,-1,-1,-1,-1,-1,-1,-1,-1,-1,-1,-1,-1,-1,-1,-1,-1,-1,-1,-1,-1,-1,-1,-1,-1,-1,-1,-1,-1,-1,-1,-1,-1,-1,-1,-1,-1,-1,-1,-1,-1,-1,-1,-1,-1,-1,-1,-1,-1,-1,-1,-1,-1,-1,-1,-1,-1,-1,-1,-1,-1,-1,-1,-1,-1,-1,-1,-1,-1,-1,-1,-1,-1,-1,-1,-1,-1,-1,-1,-1,-1,-1,-1,-1,-1,-1,-1,-1,-1,-1,-1,-1,-1,-1,-1,-1,-1,-1,-1,-1,-1,-1,-1,-1,-1,-1,-1,-1,-1,-1,-1,-1,-1,-1,-1,-1,-1,-1,-1,-1,-1,-1,-1,-1,-1,-1,-1,-1,-1,-1,-1,-1,-1,-1,-1,-1,-1,-1,-1,-1,-1,-1,-1,-1,-1,-1,-1,-1,-1,-1,-1,-1,-1,-1,-1,-1,-1,-1,-1,-1,-1,-1,-1,-1,-1,-1,-1,-1,-1,-1,-1,-1,-1,-1,-1,-1,-1,-1,-1,-1,-1,-1,-1,-1,-1,-1,-1,-1,-1,-1,-1,-1,-1,-1,-1,-1,-1,-1,-1,-1,-1,-1,-1,-1,-1,-1,-1,-1,-1,-1,-1,-1,-1,-1,-1,-1,-1,-1,-1,-1,-1,-1,-1,-1,-1,-1,-1,-1,-1,-1,-1,-1,-1,-1,-1,-1,-1,-1,-1,-1,-1,-1,-1,-1,-1,-1,-1,-1,-1,-1,-1,-1,-1,-1,-1,-1,-1,-1,-1,-1,-1,-1,-1,-1,-1,-1,-1,-1,-1,-1,-1,-1,-1,-1,-1,-1,-1,-1,-1,-1,-1,-1,-1,-1,-1,-1,-1,-1,-1,-1,-1,-1,-1,-1,-1,-1,-1,-1,-1,-1,-1,-1,-1,-1,-1,-1,-1,-1,-1,-1,-1,-1,-1,-1,-1,-1,-1,-1,-1,-1,-1,-1,-1,-1,-1,-1,-1,-1,-1,-1,-1,-1,-1,-1,-1,-1,-1,-1,-1,-1,-1,-1,-1,-1,-1,-1,-1,-1,-1,-1,-1,-1,-1,-1,-1,-1,-1,-1,-1,-1,-1,-1,-1,-1,-1,-1,-1,-1,-1,-1,-1,-1,-1,-1,-1,-1,-1,-1,-1,-1,-1,-1,-1,-1,-1,-1,-1,-1,-1,-1,-1,-1,-1,-1,-1,-1,-1,-1,-1,-1,-1,-1,-1,-1,-1,-1,-1,-1,-1,-1,-1,-1,-1,-1,-1,-1,-1,-1,-1,-1,-1,-1,-1,-1,-1,-1,-1,-1,-1,-1,-1,-1,-1,-1,-1,-1,-1,-1,-1,-1,-1,-1,-1,-1,-1,-1,-1,-1,-1,-1,-1,-1,-1,-1,-1,-1,-1,-1,-1,-1,-1,-1,-1,-1,-1,-1,-1,-1,-1,-1,-1,-1,-1,-1,-1,-1,-1,-1,-1,-1,-1,-1,-1,-1,-1,-1,-1,-1,-1,-1,-1,-1,-1,-1,-1,-1,-1,-1,-1,-1,-1,-1,-1,-1,-1,-1,-1,-1,-1,-1,-1,-1,-1,-1,-1,-1,-1,-1,-1,-1,-1,-1,-1,-1,-1,-1,-1,-1,-1,-1,-1,-1,-1,-1,-1,-1,-1,-1,-1,-1,-1,-1,-1,-1,-1,-1,-1,-1,-1,-1,-1,-1,-1,-1,-1,-1,-1,-1,-1,-1,-1,-1,-1,-1,-1,-1,-1,-1,-1,-1,-1,-1,-1,-1,-1,-1,-1,-1,-1,-1,-1,-1,-1,-1,-1,-1,-1,-1,-1,-1,-1,-1,-1,-1,-1,-1,-1,-1,-1,-1,-1,-1,-1,-1,-1,-1,-1,-1,-1,-1,-1,-1,-1,-1,-1,-1,-1,-1,-1,-1,-1,-1,-1,-1,-1,-1,-1,-1,-1,-1,-1,-1,-1,-1,-1,-1,-1,-1,-1,-1,-1,-1,-1,-1,-1,-1,-1,-1,-1,-1,-1,-1,-1,-1,-1,-1,-1,-1,-1,-1,-1,-1,-1,-1,-1,-1,-1,-1,-1,-1,-1,-1,-1,-1,-1,-1,-1,-1,-1,-1,-1,-1,-1,-1,-1,-1,-1,-1,-1,-1,-1,-1,-1,-1,-1,-1,-1,-1,-1,-1,-1,-1,-1,-1,-1,-1,-1,-1,-1,-1,-1,-1,-1,-1,-1,-1,-1,-1,-1,-1,-1,-1,-1,-1,-1,-1,-1,-1,-1,-1,-1,-1,-1,-1,-1,-1,-1,-1,-1,-1,-1,-1,-1,-1,-1,-1,-1,-1,-1,-1,-1,-1,-1,-1,-1,-1,-1,-1,-1,-1,-1,-1,-1,-1,-1,-1,-1,-1,-1,-1,-1,-1,-1,-1,-1,-1,-1,-1,-1,-1,-1,-1,-1,-1,-1,-1,-1,-1,-1,-1,-1,-1,-1,-1,-1,-1,-1,-1,-1,-1,-1,-1,-1,-1,-1,-1,-1,-1,-1,-1,-1,-1,-1,-1,-1,-1,-1,-1,-1,-1,-1,-1,-1,-1,-1,-1,-1,-1,-1,-1,-1,-1,-1,-1,-1,-1,-1,-1,-1,-1,-1,-1,-1,-1,-1,-1,-1,-1,-1,-1,-1,-1,-1,-1,-1,-1,-1,-1,-1,-1,-1,-1,-1,-1,-1,-1,-1,-1,-1,-1,-1,-1,-1,-1,-1,-1,-1,-1,-1,-1,-1,-1,-1,-1,-1,-1,-1,-1,-1,-1,-1,-1,-1,-1,-1,-1,-1,-1,-1,-1,-1,-1,-1,-1,-1,-1,-1,-1,-1,-1,-1,-1,-1,-1,-1,-1,-1,-1,-1,-1,-1,-1,-1,-1,-1,-1,-1,-1,-1,-1,-1,-1,-1,-1,-1,-1,-1,-1,-1,-1,-1,-1,-1,-1,-1,-1,-1,-1,-1,-1,-1,-1,-1,-1,-1,-1,-1,-1,-1,-1,-1,-1,-1,-1,-1,-1,-1,-1,-1,-1,-1,-1,-1,-1,-1,-1,-1,-1,-1,-1,-1,-1,-1,-1,-1,-1,-1,-1,-1,-1,-1,-1,-1,-1,-1,-1,-1,-1,-1,-1,-1,-1,-1,-1,-1,-1,-1,-1,-1,-1,-1,-1,-1,-1,-1,-1,-1,-1,-1,-1,-1,-1,-1,-1,-1,-1,-1,-1,-1,-1,-1,-1,-1,-1,-1,-1,-1,-1,-1,-1,-1,-1,-1,-1,-1,-1,-1,-1,-1,-1,-1,-1,-1,-1,-1,-1,-1,-1,-1,-1,-1,-1,-1,-1,-1,-1,-1,-1,-1,-1,-1,-1,-1,-1,-1,-1,-1,-1,-1,-1,-1,-1,-1,-1,-1,-1,-1,-1,-1,-1,-1,-1,-1,-1,-1,-1,-1,-1,-1,-1,-1,-1,-1,-1,-1,-1,-1,-1,-1,-1,-1,-1,-1,-1,-1,-1,-1,-1,-1,-1,-1,-1,-1,-1,-1,-1,-1,-1,-1,-1,-1,-1,-1,-1,-1,-1,-1,-1,-1,-1,-1,-1,-1,-1,-1,-1,-1,-1,-1,-1,-1,-1,-1,-1,-1,-1,-1,-1,-1,-1,-1,-1,-1,-1,-1,-1,-1,-1,-1,-1,-1,-1,-1,-1,-1,-1,-1,-1,-1,-1,-1,-1,-1,-1,-1,-1,-1,-1,-1,-1,-1,-1,-1,-1,-1,-1,-1,-1,-1,-1,-1,-1,-1,-1,-1,-1,-1,-1,-1,-1,-1,-1,-1,-1,-1,-1,-1,-1,-1,-1,-1,-1,-1,-1,-1,-1,-1,-1,-1,-1,-1,-1,-1,-1,-1,-1,-1,-1,-1,-1,-1,-1,-1,-1,-1,-1,-1,-1,-1,-1,-1,-1,-1,-1,-1,-1,-1,-1,-1,-1,-1,-1,-1,-1,-1,-1,-1,-1,-1,-1,-1,-1,-1,-1,-1,-1,-1,-1,-1,-1,-1,-1,-1,-1,-1,-1,-1,-1,-1,-1,-1,-1,-1,-1,-1,-1,-1,-1,-1,-1,-1,-1,-1,-1,-1,-1,-1,-1,-1,-1,-1,-1,-1,-1,-1,-1,-1,-1,-1,-1,-1,-1,-1,-1,-1,-1,-1,-1,-1,-1,-1,-1,-1,-1,-1,-1,-1,-1,-1,-1,-1,-1,-1,-1,-1,-1,-1,-1,-1,-1,-1,-1,-1,-1,-1,-1,-1,-1,-1,-1,-1,-1,-1,-1,-1,-1,-1,-1,-1,-1,-1,-1,-1,-1,-1,-1,-1,-1,-1,-1,-1,-1,-1,-1,-1,-1,-1,-1,-1,-1,-1,-1,-1,-1,-1,-1,-1,-1,-1,-1,-1,-1,-1,-1,-1,-1,-1,-1,-1,-1,-1,-1,-1,-1,-1,-1,-1,-1,-1,-1,-1,-1,-1,-1,-1,-1,-1,-1,-1,-1,-1,-1,-1,-1,-1,-1,-1,-1,-1,-1,-1,-1,-1,-1,-1,-1,-1,-1,-1,-1,-1,-1,-1,-1,-1,-1,-1,-1,-1,-1,-1,-1,-1,-1,-1,-1,-1,-1,-1,-1,-1,-1,-1,-1,-1,-1,-1,-1,-1,-1,-1,-1,-1,-1,-1,-1,-1,-1,-1,-1,-1,-1,-1,-1,-1,-1,-1,-1,-1,-1,-1,-1,-1,-1,-1,-1,-1,-1,-1,-1,-1,-1,-1,-1,-1,-1,-1,-1,-1,-1,-1,-1,-1,-1,-1,-1,-1,-1,-1,-1,-1,-1,-1,-1,-1,-1,-1,-1,-1,-1,-1,-1,-1,-1,-1,-1,-1,-1,-1,-1,-1,-1,-1,-1,-1,-1,-1,-1,-1,-1,-1,-1,-1,-1,-1,-1,-1,-1,-1,-1,-1,-1,-1,-1,-1,-1,-1,-1,-1,-1,-1,-1,-1,-1,-1,-1,-1,-1,-1,-1,-1,-1,-1,-1,-1,-1,-1,-1,-1,-1,-1,-1,-1,-1,-1,-1,-1,-1,-1,-1,-1,-1,-1,-1,-1,-1,-1,-1,-1,-1,-1,-1,-1,-1,-1,-1,-1,-1,-1,-1,-1,-1,-1,-1,-1,-1,-1,-1,-1,-1,-1,-1,-1,-1,-1,-1,-1,-1,-1,-1,-1,-1,-1,-1,-1,-1,-1,-1,-1,-1,-1,-1,-1,-1,-1,-1,-1,-1,-1,-1,-1,-1,-1,-1,-1,-1,-1,-1,-1,-1,-1,-1,-1,-1,-1,-1,-1,-1,-1,-1,-1,-1,-1,-1,-1,-1,-1,-1,-1,-1,-1,-1,-1,-1,-1,-1,-1,-1,-1,-1,-1,-1,-1,-1,-1,-1,-1,-1,-1,-1,-1,-1,-1,-1,-1,-1,-1,-1,-1,-1,-1,-1,-1,-1,-1,-1,-1,-1,-1,-1,-1,-1,-1,-1,-1,-1,-1,-1,-1,-1,-1,-1,-1,-1,-1,-1,-1,-1,-1,-1,-1,-1,-1,-1,-1,-1,-1,-1,-1,-1,-1,-1,-1,-1,-1,-1,-1,-1,-1,-1,-1,-1,-1,-1,-1,-1,-1,-1,-1,-1,-1,-1,-1,-1,-1,-1,-1,-1,-1,-1,-1,-1,-1,-1,-1,-1,-1,-1,-1,-1,-1,-1,-1,-1,-1,-1,-1,-1,-1,-1,-1,-1,-1,-1,-1,-1,-1,-1,-1,-1,-1,-1,-1,-1,-1,-1,-1,-1,-1,-1,-1,-1,-1,-1,-1,-1,-1,-1,-1,-1,-1,-1,-1,-1,-1,-1,-1,-1,-1,-1,-1,-1,-1,-1,-1,-1,-1,-1,-1,-1,-1,-1,-1,-1,-1,-1,-1,-1,-1,-1,-1,-1,-1,-1,-1,-1,-1,-1,-1,-1,-1,-1,-1,-1,-1,-1,-1,-1,-1,-1,-1,-1,-1,-1,-1,-1,-1,-1,-1,-1,-1,-1,-1,-1,-1,-1,-1,-1,-1,-1,-1,-1,-1,-1,-1,-1,-1,-1,-1,-1,-1,-1,-1,-1,-1,-1,-1,-1,-1,-1,-1,-1,-1,-1,-1,-1,-1,-1,-1,-1,-1,-1,-1,-1,-1,-1,-1,-1,-1,-1,-1,-1,-1,-1,-1,-1,-1,-1,-1,-1,-1,-1,-1,-1,-1,-1,-1,-1,-1,-1,-1,-1,-1,-1,-1,-1,-1,-1,-1,-1,-1,-1,-1,-1,-1,-1,-1,-1,-1,-1,-1,-1,-1,-1,-1,-1,-1,-1,-1,-1,-1,-1,-1,-1,-1,-1,-1,-1,-1,-1,-1,-1,-1,-1,-1,-1,-1,-1,-1,-1,-1,-1,-1,-1,-1,-1,-1,-1,-1,-1,-1,-1,-1,-1,-1,-1,-1,-1,-1,-1,-1,-1,-1,-1,-1,-1,-1,-1,-1,-1,-1,-1,-1,-1,-1,-1,-1,-1,-1,-1,-1,-1,-1,-1,-1,-1,-1,-1,-1,-1,-1,-1,-1,-1,-1,-1,-1,-1,-1,-1,-1,-1,-1,-1,-1,-1,-1,-1,-1,-1,-1,-1,-1,-1,-1,-1,-1,-1,-1,-1,-1,-1,-1,-1,-1,-1,-1,-1,-1,-1,-1,-1,-1,-1,-1,-1,-1,-1,-1,-1,-1,-1,-1,-1,-1,-1,-1,-1,-1,-1,-1,-1,-1,-1,-1,-1,-1,-1,-1,-1,-1,-1,-1,-1,-1,-1,-1,-1,-1,-1,-1,-1,-1,-1,-1,-1,-1,-1,-1,-1,-1,-1,-1,-1,-1,-1,-1,-1,-1,-1,-1,-1,-1,-1,-1,-1,-1,-1,-1,-1,-1,-1,-1,-1,-1,-1,-1,-1,-1,-1,-1,-1,-1,-1,-1,-1,-1,-1,-1,-1,-1,-1,-1,-1,-1,-1,-1,-1,-1,-1,-1,-1,-1,-1,-1,-1,-1,-1,-1,-1,-1,-1,-1,-1,-1,-1,-1,-1,-1,-1,-1,-1,-1,-1,-1,-1,-1,-1,-1,-1,-1,-1,-1,-1,-1,-1,-1,-1,-1,-1,-1,-1,-1,-1,-1,-1,-1,-1,-1,-1,-1,-1,-1,-1,-1,-1,-1,-1,-1,-1,-1,-1,-1,-1,-1,-1,-1,-1,-1,-1,-1,-1,-1,-1,-1,-1,-1,-1,-1,-1,-1,-1,-1,-1,-1,-1,-1,-1,-1,-1,-1,-1,-1,-1,-1,-1,-1,-1,-1,-1,-1,-1,-1,-1,-1,-1,-1,-1,-1,-1,-1,-1,-1,-1,-1,-1,-1,-1,-1,-1,-1,-1,-1,-1,-1,-1,-1,-1,-1,-1,-1,-1,-1,-1,-1,-1,-1,-1,-1,-1,-1,-1,-1,-1,-1,-1,-1,-1,-1,-1,-1,-1,-1,-1,-1,-1,-1,-1,-1,-1,-1,-1,-1,-1,-1,-1,-1,-1,-1,-1,-1,-1,-1,-1,-1,-1,-1,-1,-1,-1,-1,-1,-1,-1,-1,-1,-1,-1,-1,-1,-1,-1,-1,-1,-1,-1,-1,-1,-1,-1,-1,-1,-1,-1,-1,-1,-1,-1,-1,-1,-1,-1,-1,-1,-1,-1,-1,-1,-1,-1,-1,-1,-1,-1,-1,-1,-1,-1,-1,-1,-1,-1,-1,-1,-1,-1,-1,-1,-1,-1,-1,-1,-1,-1,-1,-1,-1,-1,-1,-1,-1,-1,-1,-1,-1,-1,-1,-1,-1,-1,-1,-1,-1,-1,-1,-1,-1,-1,-1,-1,-1,-1,-1,-1,-1,-1,-1,-1,-1,-1,-1,-1,-1,-1,-1,-1,-1,-1,-1,-1,-1,-1,-1,-1,-1,-1,-1,-1,-1,-1,-1,-1,-1,-1,-1,-1,-1,-1,-1,-1,-1,-1,-1,-1,-1,-1,-1,-1,-1,-1,-1,-1,-1,-1,-1,-1,-1,-1,-1,-1,-1,-1,-1,-1,-1,-1,-1,-1,-1,-1,-1,-1,-1,-1,-1,-1,-1,-1,-1,-1,-1,-1,-1,-1,-1,-1,-1,-1,-1,-1,-1,-1,-1,-1,-1,-1,-1,-1,-1,-1,-1,-1,-1,-1,-1,-1,-1,-1,-1,-1,-1,-1,-1,-1,-1,-1,-1,-1,-1,-1,-1,-1,-1,-1,-1,-1,-1,-1,-1,-1,-1,-1,-1,-1,-1,-1,-1,-1,-1,-1,-1,-1,-1,-1,-1,-1,-1,-1,-1,-1,-1,-1,-1,-1,-1,-1,-1,-1,-1,-1,-1,-1,-1,-1,-1,-1,-1,-1,-1,-1,-1,-1,-1,-1,-1,-1,-1,-1,-1,-1,-1,-1,-1,-1,-1,-1,-1,-1,-1,-1,-1,-1,-1,-1,-1,-1,-1,-1,-1,-1,-1,-1,-1,-1,-1,-1,-1,-1,-1,-1,-1,-1,-1,-1,-1,-1,-1,-1,-1,-1,-1,-1,-1,-1,-1,-1,-1,-1,-1,-1,-1,-1,-1,-1,-1,-1,-1,-1,-1,-1,-1,-1,-1,-1,-1,-1,-1,-1,-1,-1,-1,-1,-1,-1,-1,-1,-1,-1,-1,-1,-1,-1,-1,-1,-1,-1,-1,-1,-1,-1,-1,-1,-1,-1,-1,-1,-1,-1,-1,-1,-1,-1,-1,-1,-1,-1,-1,-1,-1,-1,-1,-1,-1,-1,-1,-1,-1,-1,-1,-1,-1,-1,-1,-1,-1,-1,-1,-1,-1,-1,-1,-1,-1,-1,-1,-1,-1,-1,-1,-1,-1,-1,-1,-1,-1,-1,-1,-1,-1,-1,-1,-1,-1,-1,-1,-1,-1,-1,-1,-1,-1,-1,-1,-1,-1,-1,-1,-1,-1,-1,-1,-1,-1,-1,-1,-1,-1,-1,-1,-1,-1,-1,-1,-1,-1,-1,-1,-1,-1,-1,-1,-1,-1,-1,-1,-1,-1,-1,-1,-1,-1,-1,-1,-1,-1,-1,-1,-1,-1,-1,-1,-1,-1,-1,-1,-1,-1,-1,-1,-1,-1,-1,-1,-1,-1,-1,-1,-1,-1,-1,-1,-1,-1,-1,-1,-1,-1,-1,-1,-1,-1,-1,-1,-1,-1,-1,-1,-1,-1,-1,-1,-1,-1,-1,-1,-1,-1,-1,-1,-1,-1,-1,-1,-1,-1,-1,-1,-1,-1,-1,-1,-1,-1,-1,-1,-1,-1,-1,-1,-1,-1,-1,-1,-1,-1,-1,-1,-1,-1,-1,-1,-1,-1,-1,-1,-1,-1,-1,-1,-1,-1,-1,-1,-1,-1,-1,-1,-1,-1,-1,-1,-1,-1,-1,-1,-1,-1,-1,-1,-1,-1,-1,-1,-1,-1,-1,-1,-1,-1,-1,-1,-1,-1,-1,-1,-1,-1,-1,-1,-1,-1,-1,-1,-1,-1,-1,-1,-1,-1,-1,-1,-1,-1,-1,-1,-1,-1,-1,-1,-1,-1,-1,-1,-1,-1,-1,-1,-1,-1,-1,-1,-1,-1,-1,-1,-1,-1,-1,-1,-1,-1,-1,-1,-1,-1,-1,-1,-1,-1,-1,-1,-1,-1,-1,-1,-1,-1,-1,-1,-1,-1,-1,-1,-1,-1,-1,-1,-1,-1,-1,-1,-1,-1,-1,-1,-1,-1,-1,-1,-1,-1,-1,-1,-1,-1,-1,-1,-1,-1,-1,-1,-1,-1,-1,-1,-1,-1,-1,-1,-1,-1,-1,-1,-1,-1,-1,-1,-1,-1,-1,-1,-1,-1,-1,-1,-1,-1,-1,-1,-1,-1,-1,-1,-1,-1,-1,-1,-1,-1,-1,-1,-1,-1,-1,-1,-1,-1,-1,-1,-1,-1,-1,-1,-1,-1,-1,-1,-1,-1,-1,-1,-1,-1,-1,-1,-1,-1,-1,-1,-1,-1,-1,-1,-1,-1,-1,-1,-1,-1,-1,-1,-1,-1,-1,-1,-1,-1,-1,-1,-1,-1,-1,-1,-1,-1,-1,-1,-1,-1,-1,-1,-1,-1,-1,-1,-1,-1,-1,-1,-1,-1,-1,-1,-1,-1,-1,-1,-1,-1,-1,-1,-1,-1,-1,-1,-1,-1,-1,-1,-1,-1,-1,-1,-1,-1,-1,-1,-1,-1,-1,-1,-1,-1,-1,-1,-1,-1,-1,-1,-1,-1,-1,-1,-1,-1,-1,-1,-1,-1,-1,-1,-1,-1,-1,-1,-1,-1,-1,-1,-1,-1,-1,-1,-1,-1,-1,-1,-1,-1,-1,-1,-1,-1,-1,-1,-1,-1,-1,-1,-1,-1,-1,-1,-1,-1,-1,-1,-1,-1,-1,-1,-1,-1,-1,-1,-1,-1,-1,-1,-1,-1,-1,-1,-1,-1,-1,-1,-1,-1,-1,-1,-1,-1,-1,-1,-1,-1,-1,-1,-1,-1,-1,-1,-1,-1,-1,-1,-1,-1,-1,-1,-1,-1,-1,-1,-1,-1,-1,-1,-1,-1,-1,-1,-1,-1,-1,-1,-1,-1,-1,-1,-1,-1,-1,-1,-1,-1,-1,-1,-1,-1,-1,-1,-1,-1,-1,-1,-1,-1,-1,-1,-1,-1,-1,-1,-1,-1,-1,-1,-1,-1,-1,-1,-1,-1,-1,-1,-1,-1,-1,-1,-1,-1,-1,-1,-1,-1,-1,-1,-1,-1,-1,-1,-1,-1,-1,-1,-1,-1,-1,-1,-1,-1,-1,-1,-1,-1,-1,-1,-1,-1,-1,-1,-1,-1,-1,-1,-1,-1,-1,-1,-1,-1,-1,-1,-1,-1,-1,-1,-1,-1,-1,-1,-1,-1,-1,-1,-1,-1,-1,-1,-1,-1,-1,-1,-1,-1,-1,-1,-1,-1,-1,-1,-1,-1,-1,-1,-1,-1,-1,-1,-1,-1,-1,-1,-1,-1,-1,-1,-1,-1,-1,-1,-1,-1,-1,-1,-1,-1,-1,-1,-1,-1,-1,-1,-1,-1,-1,-1,-1,-1,-1,-1,-1,-1,-1,-1,-1,-1,-1,-1,-1,-1,-1,-1,-1,-1,-1,-1,-1,-1,-1,-1,-1,-1,-1,-1,-1,-1,-1,-1,-1,-1,-1,-1,-1,-1,-1,-1,-1,-1,-1,-1,-1,-1,-1,-1,-1,-1,-1,-1,-1,-1,-1,-1,-1,-1,-1,-1,-1,-1,-1,-1,-1,-1,-1,-1,-1,-1,-1,-1,-1,-1,-1,-1,-1,-1,-1,-1,-1,-1,-1,-1,-1,-1,-1,-1,-1,-1,-1,-1,-1,-1,-1,-1,-1,-1,-1,-1,-1,-1,-1,-1,-1,-1,-1,-1,-1,-1,-1,-1,-1,-1,-1,-1,-1,-1,-1,-1,-1,-1,-1,-1,-1,-1,-1,-1,-1,-1,-1,-1,-1,-1,-1,-1,-1,-1,-1,-1,-1,-1,-1,-1,-1,-1,-1,-1,-1,-1,-1,-1,-1,-1,-1,-1,-1,-1,-1,-1,-1,-1,-1,-1,-1,-1,-1,-1,-1,-1,-1,-1,-1,-1,-1,-1,-1,-1,-1,-1,-1,-1,-1,-1,-1,-1,-1,-1,-1,-1,-1,-1,-1,-1,-1,-1,-1,-1,-1,-1,-1,-1,-1,-1,-1,-1,-1,-1,-1,-1,-1,-1,-1,-1,-1,-1,-1,-1,-1,-1,-1,-1,-1,-1,-1,-1,-1,-1,-1,-1,-1,-1,-1,-1,-1,-1,-1,-1,-1,-1,-1,-1,-1,-1,-1,-1,-1,-1,-1,-1,-1,-1,-1,-1,-1,-1,-1,-1,-1,-1,-1,-1,-1,-1,-1,-1,-1,-1,-1,-1,-1,-1,-1,-1,-1,-1,-1,-1,-1,-1,-1,-1,-1,-1,-1,-1,-1,-1,-1,-1,-1,-1,-1,-1,-1,-1,-1,-1,-1,-1,-1,-1,-1,-1,-1,-1,-1,-1,-1,-1,-1,-1,-1,-1,-1,-1,-1,-1,-1,-1,-1,-1,-1,-1,-1,-1,-1,-1,-1,-1,-1,-1,-1,-1,-1,-1,-1,-1,-1,-1,-1,-1,-1,-1,-1,-1,-1,-1,-1,-1,-1,-1,-1,-1,-1,-1,-1,-1,-1,-1,-1,-1,-1,-1,-1,-1,-1,-1,-1,-1,-1,-1,-1,-1,-1,-1,-1,-1,-1,-1,-1,-1,-1,-1,-1,-1,-1,-1,-1,-1,-1,-1,-1,-1,-1,-1,-1,-1,-1,-1,-1,-1,-1,-1,-1,-1,-1,-1,-1,-1,-1,-1,-1,-1,-1,-1,-1,-1,-1,-1,-1,-1,-1,-1,-1,-1,-1,-1,-1,-1,-1,-1,-1,-1,-1,-1,-1,-1,-1,-1,-1,-1,-1,-1,-1,-1,-1,-1,-1,-1,-1,-1,-1,-1,-1,-1,-1,-1,-1,-1,-1,-1,-1,-1,-1,-1,-1,-1,-1,-1,-1,-1,-1,-1,-1,-1,-1,-1,-1,-1,-1,-1,-1,-1,-1,-1,-1,-1,-1,-1,-1,-1,-1,-1,-1,-1,-1,-1,-1,-1,-1,-1,-1,-1,-1,-1,-1,-1,-1,-1,-1,-1,-1,-1,-1,-1,-1,-1,-1,-1,-1,-1,-1,-1,-1,-1,-1,-1,-1,-1,-1,-1,-1,-1,-1,-1,-1,-1,-1,-1,-1,-1,-1,-1,-1,-1,-1,-1,-1,-1,-1,-1,-1,-1,-1,-1,-1,-1,-1,-1,-1,-1,-1,-1,-1,-1,-1,-1,-1,-1,-1,-1,-1,-1,-1,-1,-1,-1,-1,-1,-1,-1,-1,-1,-1,-1,-1,-1,-1,-1,-1,-1,-1,-1,-1,-1,-1,-1,-1,-1,-1,-1,-1,-1,-1,-1,-1,-1,-1,-1,-1,-1,-1,-1,-1,-1,-1,-1,-1,-1,-1,-1,-1,-1,-1,-1,-1,-1,-1,-1,-1,-1,-1,-1,-1,-1,-1,-1,-1,-1,-1,-1,-1,-1,-1,-1,-1,-1,-1,-1,-1,-1,-1,-1,-1,-1,-1,-1,-1,-1,-1,-1,-1,-1,-1,-1,-1,-1,-1,-1,-1,-1,-1,-1,-1,-1,-1,-1,-1,-1,-1,-1,-1,-1,-1,-1,-1,-1,-1,-1,-1,-1,-1,-1,-1,-1,-1,-1,-1,-1,-1,-1,-1,-1,-1,-1,-1,-1,-1,-1,-1,-1,-1,-1,-1,-1,-1,-1,-1,-1,-1,-1,-1,-1,-1,-1,-1,-1,-1,-1,-1,-1,-1,-1,-1,-1,-1,-1,-1,-1,-1,-1,-1,-1,-1,-1,-1,-1,-1,-1,-1,-1,-1,-1,-1,-1,-1,-1,-1,-1,-1,-1,-1,-1,-1,-1,-1,-1,-1,-1,-1,-1,-1,-1,-1,-1,-1,-1,-1,-1,-1,-1,-1,-1,-1,-1,-1,-1,-1,-1,-1,-1,-1,-1,-1,-1,-1,-1,-1,-1,-1,-1,-1,-1,-1,-1,-1,-1,-1,-1,-1,-1,-1,-1,-1,-1,-1,-1,-1,-1,-1,-1,-1,-1,-1,-1,-1,-1,-1,-1,-1,-1,-1,-1,-1,-1,-1,-1,-1,-1,-1,-1,-1,-1,-1,-1,-1,-1,-1,-1,-1,-1,-1,-1,-1,-1,-1,-1,-1,-1,-1,-1,-1,-1,-1,-1,-1,-1,-1,-1,-1,-1,-1,-1,-1,-1,-1,-1,-1,-1,-1,-1,-1,-1,-1,-1,-1,-1,-1,-1,-1,-1,-1,-1,-1,-1,-1,-1,-1,-1,-1,-1,-1,-1,-1,-1,-1,-1,-1,-1,-1,-1,-1,-1,-1,-1,-1,-1,-1,-1,-1,-1,-1,-1,-1,-1,-1,-1,-1,-1,-1,-1,-1,-1,-1,-1,-1,-1,-1,-1,-1,-1,-1,-1,-1,-1,-1,-1,-1,-1,-1,-1,-1,-1,-1,-1,-1,-1,-1,-1,-1,-1,-1,-1,-1,-1,-1,-1,-1,-1,-1,-1,-1,-1,-1,-1,-1,-1,-1,-1,-1,-1,-1,-1,-1,-1,-1,-1,-1,-1,-1,-1,-1,-1,-1,-1,-1,-1,-1,-1,-1,-1,-1,-1,-1,-1,-1,-1,-1,-1,-1,-1,-1,-1,-1,-1,-1,-1,-1,-1,-1,-1,-1,-1,-1,-1,-1,-1,-1,-1,-1,-1,-1,-1,-1,-1,-1,-1,-1,-1,-1,-1,-1,-1,-1,-1,-1,-1,-1,-1,-1,-1,-1,-1,-1,-1,-1,-1,-1,-1,-1,-1,-1,-1,-1,-1,-1,-1,-1,-1,-1,-1,-1,-1,-1,-1,-1,-1,-1,-1,-1,-1,-1,-1,-1,-1,-1,-1,-1,-1,-1,-1,-1,-1,-1,-1,-1,-1,-1,-1,-1,-1,-1,-1,-1,-1,-1,-1,-1,-1,-1,-1,-1,-1,-1,-1,-1,-1,-1,-1,-1,-1,-1,-1,-1,-1,-1,-1,-1,-1,-1,-1,-1,-1,-1,-1,-1,-1,-1,-1,-1,-1,-1,-1,-1,-1,-1,-1,-1,-1,-1,-1,-1,-1,-1,-1,-1,-1,-1,-1,-1,-1,-1,-1,-1,-1,-1,-1,-1,-1,-1,-1,-1,-1,-1,-1,-1,-1,-1,-1,-1,-1,-1,-1,-1,-1,-1,-1,-1,-1,-1,-1,-1,-1,-1,-1,-1,-1,-1,-1,-1,-1,-1,-1,-1,-1,-1,-1,-1,-1,-1,-1,-1,-1,-1,-1,-1,-1,-1,-1,-1,-1,-1,-1,-1,-1,-1,-1,-1,-1,-1,-1,-1,-1,-1,-1,-1,-1,-1,-1,-1,-1,-1,-1,-1,-1,-1,-1,-1,-1,-1,-1,-1,-1,-1,-1,-1,-1,-1,-1,-1,-1,-1,-1,-1,-1,-1,-1,-1,-1,-1,-1,-1,-1,-1,-1,-1,-1,-1,-1,-1,-1,-1,-1,-1,-1,-1,-1,-1,-1,-1,-1,-1,-1,-1,-1,-1,-1,-1,-1,-1,-1,-1,-1,-1,-1,-1,-1,-1,-1,-1,-1,-1,-1,-1,-1,-1,-1,-1,-1,-1,-1,-1,-1,-1,-1,-1,-1,-1,-1,-1,-1,-1,-1,-1,-1,-1,-1,-1,-1,-1,-1,-1,-1,-1,-1,-1,-1,-1,-1,-1,-1,-1,-1,-1,-1,-1,-1,-1,-1,-1,-1,-1,-1,-1,-1,-1,-1,-1,-1,-1,-1,-1,-1,-1,-1,-1,-1,-1,-1,-1,-1,-1,-1,-1,-1,-1,-1,-1,-1,-1,-1,-1,-1,-1,-1,-1,-1,-1,-1,-1,-1,-1,-1,-1,-1,-1,-1,-1,-1,-1,-1,-1,-1,-1,-1,-1,-1,-1,-1,-1,-1,-1,-1,-1,-1,-1,-1,-1,-1,-1,-1,-1,-1,-1,-1,-1,-1,-1,-1,-1,-1,-1,-1,-1,-1,-1,-1,-1,-1,-1,-1,-1,-1,-1,-1,-1,-1,-1,-1,-1,-1,-1,-1,-1,-1,-1,-1,-1,-1,-1,-1,-1,-1,-1,-1,-1,-1,-1,-1,-1,-1,-1,-1,-1,-1,-1,-1,-1,-1,-1,-1,-1,-1,-1,-1,-1,-1,-1,-1,-1,-1,-1,-1,-1,-1,-1,-1,-1,-1,-1,-1,-1,-1,-1,-1,-1,-1,-1,-1,-1,-1,-1,-1,-1,-1,-1,-1,-1,-1,-1,-1,-1,-1,-1,-1,-1,-1,-1,-1,-1,-1,-1,-1,-1,-1,-1,-1,-1,-1,-1,-1,-1,-1,-1,-1,-1,-1,-1,-1,-1,-1,-1,-1,-1,-1,-1,-1,-1,-1,-1,-1,-1,-1,-1,-1,-1,-1,-1,-1,-1,-1,-1,-1,-1,-1,-1,-1,-1,-1,-1,-1,-1,-1,-1,-1,-1,-1,-1,-1,-1,-1,-1,-1,-1,-1,-1,-1,-1,-1,-1,-1,-1,-1,-1,-1,-1,-1,-1,-1,-1,-1,-1,-1,-1,-1,-1,-1,-1,-1,-1,-1,-1,-1,-1,-1,-1,-1,-1,-1,-1,-1,-1,-1,-1,-1,-1,-1,-1,-1,-1,-1,-1,-1,-1,-1,-1,-1,-1,-1,-1,-1,-1,-1,-1,-1,-1,-1,-1,-1,-1,-1,-1,-1,-1,-1,-1,-1,-1,-1,-1,-1,-1,-1,-1,-1,-1,-1,-1,-1,-1,-1,-1,-1,-1,-1,-1,-1,-1,-1,-1,-1,-1,-1,-1,-1,-1,-1,-1,-1,-1,-1,-1,-1,-1,-1,-1,-1,-1,-1,-1,-1,-1,-1,-1,-1,-1,-1,-1,-1,-1,-1,-1,-1,-1,-1,-1,-1,-1,-1,-1,-1,-1,-1,-1,-1,-1,-1,-1,-1,-1,-1,-1,-1,-1,-1,-1,-1,-1,-1,-1,-1,-1,-1,-1,-1,-1,-1,-1,-1,-1,-1,-1,-1,-1,-1,-1,-1,-1,-1,-1,-1,-1,-1,-1,-1,-1,-1,-1,-1,-1,-1,-1,-1,-1,-1,-1,-1,-1,-1,-1,-1,-1,-1,-1,-1,-1,-1,-1,-1,-1,-1,-1,-1,-1,-1,-1,-1,-1,-1,-1,-1,-1,-1,-1,-1,-1,-1,-1,-1,-1,-1,-1,-1,-1,-1,-1,-1,-1,-1,-1,-1,-1,-1,-1,-1,-1,-1,-1,-1,-1,-1,-1,-1,-1,-1,-1,-1,-1,-1,-1,-1,-1,-1,-1,-1,-1,-1,-1,-1,-1,-1,-1,-1,-1,-1,-1,-1,-1,-1,-1,-1,-1,-1,-1,-1,-1,-1,-1,-1,-1,-1,-1,-1,-1,-1,-1,-1,-1,-1,-1,-1,-1,-1,-1,-1,-1,-1,-1,-1,-1,-1,-1,-1,-1,-1,-1,-1,-1,-1,-1,-1,-1,-1,-1,-1,-1,-1,-1,-1,-1,-1,-1,-1,-1,-1,-1,-1,-1,-1,-1,-1,-1,-1,-1,-1,-1,-1,-1,-1,-1,-1,-1,-1,-1,-1,-1,-1,-1,-1,-1,-1,-1,-1,-1,-1,-1,-1,-1,-1,-1,-1,-1,-1,-1,-1,-1,-1,-1,-1,-1,-1,-1,-1,-1,-1,-1,-1,-1,-1,-1,-1,-1,-1,-1,-1,-1,-1,-1,-1,-1,-1,-1,-1,-1,-1,-1,-1,-1,-1,-1,-1,-1,-1,-1,-1,-1,-1,-1,-1,-1,-1,-1,-1,-1,-1,-1,-1,-1,-1,-1,-1,-1,-1,-1,-1,-1,-1,-1,-1,-1,-1,-1,-1,-1,-1,-1,-1,-1,-1,-1,-1,-1,-1,-1,-1,-1,-1,-1,-1,-1,-1,-1,-1,-1,-1,-1,-1,-1,-1,-1,-1,-1,-1,-1,-1,-1,-1,-1,-1,-1,-1,-1,-1,-1,-1,-1,-1,-1,-1,-1,-1,-1,-1,-1,-1,-1,-1,-1,-1,-1,-1,-1,-1,-1,-1,-1,-1,-1,-1,-1,-1,-1,-1,-1,-1,-1,-1,-1,-1,-1,-1,-1,-1,-1,-1,-1,-1,-1,-1,-1,-1,-1,-1,-1,-1,-1,-1,-1,-1,-1,-1,-1,-1,-1,-1,-1,-1,-1,-1,-1,-1,-1,-1,-1,-1,-1,-1,-1,-1,-1,-1,-1,-1,-1,-1,-1,-1,-1,-1,-1,-1,-1,-1,-1,-1,-1,-1,-1,-1,-1,-1,-1,-1,-1,-1,-1,-1,-1,-1,-1,-1,-1,-1,-1,-1,-1,-1,-1,-1,-1,-1,-1,-1,-1,-1,-1,-1,-1,-1,-1,-1,-1,-1,-1,-1,-1,-1,-1,-1,-1,-1,-1,-1,-1,-1,-1,-1,-1,-1,-1,-1,-1,-1,-1,-1,-1,-1,-1,-1,-1,-1,-1,-1,-1,-1,-1,-1,-1,-1,-1,-1,-1,-1,-1,-1,-1,-1,-1,-1,-1,-1,-1,-1,-1,-1,-1,-1,-1,-1,-1,-1,-1,-1,-1,-1,-1,-1,-1,-1,-1,-1,-1,-1,-1,-1,-1,-1,-1,-1,-1,-1,-1,-1,-1,-1,-1,-1,-1,-1,-1,-1,-1,-1,-1,-1,-1,-1,-1,-1,-1,-1,-1,-1,-1,-1,-1,-1,-1,-1,-1,-1,-1,-1,-1,-1,-1,-1,-1,-1,-1,-1,-1,-1,-1,-1,-1,-1,-1,-1,-1,-1,-1,-1,-1,-1,-1,-1,-1,-1,-1,-1,-1,-1,-1,-1,-1,-1,-1,-1,-1,-1,-1,-1,-1,-1,-1,-1,-1,-1,-1,-1,-1,-1,-1,-1,-1,-1,-1,-1,-1,-1,-1,-1,-1,-1,-1,-1,-1,-1,-1,-1,-1,-1,-1,-1,-1,-1,-1,-1,-1,-1,-1,-1,-1,-1,-1,-1,-1,-1,-1,-1,-1,-1,-1,-1,-1,-1,-1,-1,-1,-1,-1,-1,-1,-1,-1,-1,-1,-1,-1,-1,-1,-1,-1,-1,-1,-1,-1,-1,-1,-1,-1,-1,-1,-1,-1,-1,-1,-1,-1,-1,-1,-1,-1,-1,-1,-1,-1,-1,-1,-1,-1,-1,-1,-1,-1,-1,-1,-1,-1,-1,-1,-1,-1,-1,-1,-1,-1,-1,-1,-1,-1,-1,-1,-1,-1,-1,-1,-1,-1,-1,-1,-1,-1,-1,-1,-1,-1,-1,-1,-1,-1,-1,-1,-1,-1,-1,-1,-1,-1,-1,-1,-1,-1,-1,-1,-1,-1,-1,-1,-1,-1,-1,-1,-1,-1,-1,-1,-1,-1,-1,-1,-1,-1,-1,-1,-1,-1,-1,-1,-1,-1,-1,-1,-1,-1,-1,-1,-1,-1,-1,-1,-1,-1,-1,-1,-1,-1,-1,-1,-1,-1,-1,-1,-1,-1,-1,-1,-1,-1,-1,-1,-1,-1,-1,-1,-1,-1,-1,-1,-1,-1,-1,-1,-1,-1,-1,-1,-1,-1,-1,-1,-1,-1,-1,-1,-1,-1,-1,-1,-1,-1,-1,-1,-1,-1,-1,-1,-1,-1,-1,-1,-1,-1,-1,-1,-1,-1,-1,-1,-1,-1,-1,-1,-1,-1,-1,-1,-1,-1,-1,-1,-1,-1,-1,-1,-1,-1,-1,-1,-1,-1,-1,-1,-1,-1,-1,-1,-1,-1,-1,-1,-1,-1,-1,-1,-1,-1,-1,-1,-1,-1,-1,-1,-1,-1,-1,-1,-1,-1,-1,-1,-1,-1,-1,-1,-1,-1,-1,-1,-1,-1,-1,-1,-1,-1,-1,-1,-1,-1,-1,-1,-1,-1,-1,-1,-1,-1,-1,-1,-1,-1,-1,-1,-1,-1,-1,-1,-1,-1,-1,-1,-1,-1,-1,-1,-1,-1,-1,-1,-1,-1,-1,-1,-1,-1,-1,-1,-1,-1,-1,-1,-1,-1,-1,-1,-1,-1,-1,-1,-1,-1,-1,-1,-1,-1,-1,-1,-1,-1,-1,-1,-1,-1,-1,-1,-1,-1,-1,-1,-1,-1,-1,-1,-1,-1,-1,-1,-1,-1,-1,-1,-1,-1,-1,-1,-1,-1,-1,-1,-1,-1,-1,-1,-1,-1,-1,-1,-1,-1,-1,-1,-1,-1,-1,-1,-1,-1,-1,-1,-1,-1,-1,-1,-1,-1,-1,-1,-1,-1,-1,-1,-1,-1,-1,-1,-1,-1,-1,-1,-1,-1,-1,-1,-1,-1,-1,-1,-1,-1,-1,-1,-1,-1,-1,-1,-1,-1,-1,-1,-1,-1,-1,-1,-1,-1,-1,-1,-1,-1,-1,-1,-1,-1,-1,-1,-1,-1,-1,-1,-1,-1,-1,-1,-1,-1,-1,-1,-1,-1,-1,-1,-1,-1,-1,-1,-1,-1,-1,-1,-1,-1,-1,-1,-1,-1,-1,-1,-1,-1,-1,-1,-1,-1,-1,-1,-1,-1,-1,-1,-1,-1,-1,-1,-1,-1,-1,-1,-1,-1,-1,-1,-1,-1,-1,-1,-1,-1,-1,-1,-1,-1,-1,-1,-1,-1,-1,-1,-1,-1,-1,-1,-1,-1,-1,-1,-1,-1,-1,-1,-1,-1,-1,-1,-1,-1,-1,-1,-1,-1,-1,-1,-1,-1,-1,-1,-1,-1,-1,-1,-1,-1,-1,-1,-1,-1,-1,-1,-1,-1,-1,-1,-1,-1,-1,-1,-1,-1,-1,-1,-1,-1,-1,-1,-1,-1,-1,-1,-1,-1,-1,-1,-1,-1,-1,-1,-1,-1,-1,-1,-1,-1,-1,-1,-1,-1,-1,-1,-1,-1,-1,-1,-1,-1,-1,-1,-1,-1,-1,-1,-1,-1,-1,-1,-1,-1,-1,-1,-1,-1,-1,-1,-1,-1,-1,-1,-1,-1,-1,-1,-1,-1,-1,-1,-1,-1,-1,-1,-1,-1,-1,-1,-1,-1,-1,-1,-1,-1,-1,-1,-1,-1,-1,-1,-1,-1,-1,-1,-1,-1,-1,-1,-1,-1,-1,-1,-1,-1,-1,-1,-1,-1,-1,-1,-1,-1,-1,-1,-1,-1,-1,-1,-1,-1,-1,-1,-1,-1,-1,-1,-1,-1,-1,-1,-1,-1,-1,-1,-1,-1,-1,-1,-1,-1,-1,-1,-1,-1,-1,-1,-1,-1,-1,-1,-1,-1,-1,-1,-1,-1,-1,-1,-1,-1,-1,-1,-1,-1,-1,-1,-1,-1,-1,-1,-1,-1,-1,-1,-1,-1,-1,-1,-1,-1,-1,-1,-1,-1,-1,-1,-1,-1,-1,-1,-1,-1,-1,-1,-1,-1,-1,-1,-1,-1,-1,-1,-1,-1,-1,-1,-1,-1,-1,-1,-1,-1,-1,-1,-1,-1,-1,-1,-1,-1,-1,-1,-1,-1,-1,-1,-1,-1,-1,-1,-1,-1,-1,-1,-1,-1,-1,-1,-1,-1,-1,-1,-1,-1,-1,-1,-1,-1,-1,-1,-1,-1,-1,-1,-1,-1,-1,-1,-1,-1,-1,-1,-1,-1,-1,-1,-1,-1,-1,-1,-1,-1,-1,-1,-1,-1,-1,-1,-1,-1,-1,-1,-1,-1,-1,-1,-1,-1,-1,-1,-1,-1,-1,-1,-1,-1,-1,-1,-1,-1,-1,-1,-1,-1,-1,-1,-1,-1,-1,-1,-1,-1,-1,-1,-1,-1,-1,-1,-1,-1,-1,-1,-1,-1,-1,-1,-1,-1,-1,-1,-1,-1,-1,-1,-1,-1,-1,-1,-1,-1,-1,-1,-1,-1,-1,-1,-1,-1,-1,-1,-1,-1,-1,-1,-1,-1,-1,-1,-1,-1,-1,-1,-1,-1,-1,-1,-1,-1,-1,-1,-1,-1,-1,-1,-1,-1,-1,-1,-1,-1,-1,-1,-1,-1,-1,-1,-1,-1,-1,-1,-1,-1,-1,-1,-1,-1,-1,-1,-1,-1,-1,-1,-1,-1,-1,-1,-1,-1,-1,-1,-1,-1,-1,-1,-1,-1,-1,-1,-1,-1,-1,-1,-1,-1,-1,-1,-1,-1,-1,-1,-1,-1,-1,-1,-1,-1,-1,-1,-1,-1,-1,-1,-1,-1,-1,-1,-1,-1,-1,-1,-1,-1,-1,-1,-1,-1,-1,-1,-1,-1,-1,-1,-1,-1,-1,-1,-1,-1,-1,-1,-1,-1,-1,-1,-1,-1,-1,-1,-1,-1,-1,-1,-1,-1,-1,-1,-1,-1,-1,-1,-1,-1,-1,-1,-1,-1,-1,-1,-1,-1,-1,-1,-1,-1,-1,-1,-1,-1,-1,-1,-1,-1,-1,-1,-1,-1,-1,-1,-1,-1,-1,-1,-1,-1,-1,-1,-1,-1,-1,-1,-1,-1,-1,-1,-1,-1,-1,-1,-1,-1,-1,-1,-1,-1,-1,-1,-1,-1,-1,-1,-1,-1,-1,-1,-1,-1,-1,-1,-1,-1,-1,-1,-1,-1,-1,-1,-1,-1,-1,-1,-1,-1,-1,-1,-1,-1,-1,-1,-1,-1,-1,-1,-1,-1,-1,-1,-1,-1,-1,-1,-1,-1,-1,-1,-1,-1,-1,-1,-1,-1,-1,-1,-1,-1,-1,-1,-1,-1,-1,-1,-1,-1,-1,-1,-1,-1,-1,-1,-1,-1,-1,-1,-1,-1,-1,-1,-1,-1,-1,-1,-1,-1,-1,-1,-1,-1,-1,-1,-1,-1,-1,-1,-1,-1,-1,-1,-1,-1,-1,-1,-1,-1,-1,-1,-1,-1,-1,-1,-1,-1,-1,-1,-1,-1,-1,-1,-1,-1,-1,-1,-1,-1,-1,-1,-1,-1,-1,-1,-1,-1,-1,-1,-1,-1,-1,-1,-1,-1,-1,-1,-1,-1,-1,-1,-1,-1,-1,-1,-1,-1,-1,-1,-1,-1,-1,-1,-1,-1,-1,-1,-1,-1,-1,-1,-1,-1,-1,-1,-1,-1,-1,-1,-1,-1,-1,-1,-1,-1,-1,-1,-1,-1,-1,-1,-1,-1,-1,-1,-1,-1,-1,-1,-1,-1,-1,-1,-1,-1,-1,-1,-1,-1,-1,-1,-1,-1,-1,-1,-1,-1,-1,-1,-1,-1,-1,-1,-1,-1,-1,-1,-1,-1,-1,-1,-1,-1,-1,-1,-1,-1,-1,-1,-1,-1,-1,-1,-1,-1,-1,-1,-1,-1,-1,-1,-1,-1,-1,-1,-1,-1,-1,-1,-1,-1,-1,-1,-1,-1,-1,-1,-1,-1,-1,-1,-1,-1,-1,-1,-1,-1,-1,-1,-1,-1,-1,-1,-1,-1,-1,-1,-1,-1,-1,-1,-1,-1,-1,-1,-1,-1,-1,-1,-1,-1,-1,-1,-1,-1,-1,-1,-1,-1,-1,-1,-1,-1,-1,-1,-1,-1,-1,-1,-1,-1,-1,-1,-1,-1,-1,-1,-1,-1,-1,-1,-1,-1,-1,-1,-1,-1,-1,-1,-1,-1,-1,-1,-1,-1,-1,-1,-1,-1,-1,-1,-1,-1,-1,-1,-1,-1,-1,-1,-1,-1,-1,-1,-1,-1,-1,-1,-1,-1,-1,-1,-1,-1,-1,-1,-1,-1,-1,-1,-1,-1,-1,-1,-1,-1,-1,-1,-1,-1,-1,-1,-1,-1,-1,-1,-1,-1,-1,-1,-1,-1,-1,-1,-1,-1,-1,-1,-1,-1,-1,-1,-1,-1,-1,-1,-1,-1,-1,-1,-1,-1,-1,-1,-1,-1,-1,-1,-1,-1,-1,-1,-1,-1,-1,-1,-1,-1,-1,-1,-1,-1,-1,-1,-1,-1,-1,-1,-1,-1,-1,-1,-1,-1,-1,-1,-1,-1,-1,-1,-1,-1,-1,-1,-1,-1,-1,-1,-1,-1,-1,-1,-1,-1,-1,-1,-1,-1,-1,-1,-1,-1,-1,-1,-1,-1,-1,-1,-1,-1,-1,-1,-1,-1,-1,-1,-1,-1,-1,-1,-1,-1,-1,-1,-1,-1,-1,-1,-1,-1,-1,-1,-1,-1,-1,-1,-1,-1,-1,-1,-1,-1,-1,-1,-1,-1,-1,-1,-1,-1,-1,-1,-1,-1,-1,-1,-1,-1,-1,-1,-1,-1,-1,-1,-1,-1,-1,-1,-1,-1,-1,-1,-1,-1,-1,-1,-1,-1,-1,-1,-1,-1,-1,-1,-1,-1,-1,-1,-1,-1,-1,-1,-1,-1,-1,-1,-1,-1,-1,-1,-1,-1,-1,-1,-1,-1,-1,-1,-1,-1,-1,-1,-1,-1,-1,-1,-1,-1,-1,-1,-1,-1,-1,-1,-1,-1,-1,-1,-1,-1,-1,-1,-1,-1,-1,-1,-1,-1,-1,-1,-1,-1,-1,-1,-1,-1,-1,-1,-1,-1,-1,-1,-1,-1,-1,-1,-1,-1,-1,-1,-1,-1,-1,-1,-1,-1,-1,-1,-1,-1,-1,-1,-1,-1,-1,-1,-1,-1,-1,-1,-1,-1,-1,-1,-1,-1,-1,-1,-1,-1,-1,-1,-1,-1,-1,-1,-1,-1,-1,-1,-1,-1,-1,-1,-1,-1,-1,-1,-1,-1,-1,-1,-1,-1,-1,-1,-1,-1,-1,-1,-1,-1,-1,-1,-1,-1,-1,-1,-1,-1,-1,-1,-1,-1,-1,-1,-1,-1,-1,-1,-1,-1,-1,-1,-1,-1,-1,-1,-1,-1,-1,-1,-1,-1,-1,-1,-1,-1,-1,-1,-1,-1,-1,-1,-1,-1,-1,-1,-1,-1,-1,-1,-1,-1,-1,-1,-1,-1,-1,-1,-1,-1,-1,-1,-1,-1,-1,-1,-1,-1,-1,-1,-1,-1,-1,-1,-1,-1,-1,-1,-1,-1,-1,-1,-1,-1,-1,-1,-1,-1,-1,-1,-1,-1,-1,-1,-1,-1,-1,-1,-1,-1,-1,-1,-1,-1,-1,-1,-1,-1,-1,-1,-1,-1,-1,-1,-1,-1,-1,-1,-1,-1,-1,-1,-1,-1,-1,-1,-1,-1,-1,-1,-1,-1,-1,-1,-1,-1,-1,-1,-1,-1,-1,-1,-1,-1,-1,-1,-1,-1,-1,-1,-1,-1,-1,-1,-1,-1,-1,-1,-1,-1,-1,-1,-1,-1,-1,-1,-1,-1,-1,-1,-1,-1,-1,-1,-1,-1,-1,-1,-1,-1,-1,-1,-1,-1,-1,-1,-1,-1,-1,-1,-1,-1,-1,-1,-1,-1,-1,-1,-1,-1,-1,-1,-1,-1,-1,-1,-1,-1,-1,-1,-1,-1,-1,-1,-1,-1,-1,-1,-1,-1,-1,-1,-1,-1,-1,-1,-1,-1,-1,-1,-1,-1
1,-0,-1,-0,1,0,-1,-0,1,0,-1,0,1,0,-1,-0,1,0,-1,0,1,0,-1,-0,1,-0,-1,-0,1,0,-1,-0,1,0,-1,0,1,0,-1,-0,1,0,-1,-0,1,0,-1,0,1,0,-1,-0,1,0,-1,-0,1,0,-1,0,1,-0,-1,-0,1,0,-1,-0,1,0,-1,-0,1,0,-1,-0,1,0,-1,-0,1,0,-1,-0,1,0,-1,0,1,-0,-1,0,1,-0,-1,-0,1,0,-1,-0,1,0,-1,-0,1,0,-1,-0,1,0,-1,-0,1,0,-1,0,1,-0,-1,0,1,0,-1,-0,1,0,-1,-0,1,0,-1,-0,1,0,-1,-0,1,0,-1,-0,1,-0,-1,-0,1,-0,-1,-0,1,-0,-1,-0,1,-0,-1,-0,1,-0,-1,-0,1,0,-1,-0,1,0,-1,-0,1,0,-1,0,1,0,-1,0,1,0,-1,0,1,0,-1,0,1,0,-1,-0,1,0,-1,-0,1,0,-1,-0,1,-0,-1,-0,1,-0,-1,-0,1,-0,-1,-0,1,0,-1,-0,1,0,-1,-0,1,0,-1,-0,1,0,-1,0,1,0,-1,0,1,0,-1,0,1,0,-1,-0,1,0,-1,-0,1,0,-1,-0,1,0,-1,-0,1,0,-1,-0,1,-0,-1,-0,1,-0,-1,-0,1,0,-1,-0,1,0,-1,-0,1,0,-1,-0,1,0,-1,-0,1,0,-1,0,1,0,-1,0,1,0,-1,-0,1,0,-1,-0,1,0,-1,0,1,0,-1,-0,1,0,-1,0,1,0,-1,-0,1,-0,-1,-0,1,0,-1,-0,1,-0,-1,-0,1,0,-1,-0,1,-0,-1,-0,1,0,-1,-0,1,-0,-1,-0,1,0,-1,0,1,0,-1,-0,1,0,-1,0,1,0,-1,-0,1,0,-1,0,1,0,-1,-0,1,-0,-1,-0,1,0,-1,-0,1,-0,-1,-0,1,0,-1,-0,1,-0,-1,-0,1,0,-1,-0,1,-0,-1,-0,1,0,-1,0,1,0,-1,-0,1,0,-1,0,1,0,-1,-0,1,0,-1,0,1,0,-1,-0,1,0,-1,-0,1,0,-1,-0,1,-0,-1,-0,1,0,-1,-0,1,-0,-1,-0,1,0,-1,-0,1,-0,-1,-0,1,0,-1,0,1,0,-1,-0,1,0,-1,0,1,0,-1,-0,1,0,-1,0,1,0,-1,-0,1,0,-1,-0,1,0,-1,-0,1,-0,-1,-0,1,0,-1,-0,1,-0,-1,-0,1,0,-1,-0,1,-0,-1,-0,1,0,-1,-0,1,0,-1,-0,1,0,-1,0,1,0,-1,-0,1,0,-1,0,1,0,-1,-0,1,0,-1,-0,1,0,-1,-0,1,-0,-1,-0,1,0,-1,-0,1,-0,-1,-0,1,0,-1,-0,1,-0,-1,-0,1,0,-1,-0,1,0,-1,-0,1,0,-1,0,1,0,-1,-0,1,0,-1,0,1,0,-1,-0,1,0,-1,-0,1,0,-1,-0,1,0,-1,-0,1,-0,-1,-0,1,0,-1,0,1,0,-1,-0,1,-0,-1,-0,1,0,-1,-0,1,0,-1,0,1,0,-1,-0,1,-0,-1,-0,1,0,-1,0,1,0,-1,-0,1,0,-1,-0,1,-0,-1,-0,1,0,-1,0,1,0,-1,-0,1,-0,-1,-0,1,-0,-1,-0,1,0,-1,0,1,0,-1,-0,1,-0,-1,-0,1,0,-1,-0,1,0,-1,0,1,0,-1,-0,1,-0,-1,-0,1,0,-1,0,1,0,-1,-0,1,0,-1,-0,1,-0,-1,-0,1,0,-1,0,1,0,-1,-0,1,-0,-1,-0,1,0,-1,-0,1,0,-1,0,1,0,-1,-0,1,-0,-1,-0,1,0,-1,0,1,0,-1,-0,1,0,-1,-0,1,-0,-1,-0,1,0,-1,0,1,0,-1,-0,1,0,-1,-0,1,-0,-1,-0,1,0,-1,0,1,0,-1,-0,1,-0,-1,-0,1,0,-1,-0,1,0,-1,0,1,0,-1,-0,1,-0,-1,-0,1,0,-1,0,1,0,-1,-0,1,0,-1,-0,1,-0,-1,-0,1,0,-1,0,1,0,-1,-0,1,-0,-1,-0,1,0,-1,-0,1,0,-1,0,1,0,-1,-0,1,-0,-1,-0,1,0,-1,0,1,0,-1,-0,1,0,-1,-0,1,-0,-1,-0,1,0,-1,0,1,0,-1,-0,1,0,-1,-0,1,0,-1,-0,1,0,-1,0,1,0,-1,-0,1,-0,-1,-0,1,0,-1,-0,1,0,-1,0,1,0,-1,-0,1,-0,-1,-0,1,0,-1,0,1,0,-1,-0,1,0,-1,-0,1,-0,-1,-0,1,0,-1,0,1,0,-1,-0,1,-0,-1,-0,1,0,-1,-0,1,0,-1,0,1,0,-1,-0,1,-0,-1,-0,1,0,-1,-0,1,0,-1,-0,1,0,-1,-0,1,-0,-1,-0,1,0,-1,0,1,0,-1,-0,1,0,-1,-0,1,0,-1,-0,1,0,-1,0,1,0,-1,-0,1,-0,-1,-0,1,0,-1,-0,1,0,-1,0,1,0,-1,-0,1,-0,-1,-0,1,0,-1,0,1,0,-1,-0,1,0,-1,-0,1,-0,-1,-0,1,0,-1,0,1,0,-1,-0,1,0,-1,-0,1,0,-1,-0,1,0,-1,0,1,0,-1,-0,1,-0,-1,-0,1,0,-1,-0,1,0,-1,-0,1,0,-1,-0,1,-0,-1,-0,1,0,-1,0,1,0,-1,-0,1,0,-1,-0,1,0,-1,-0,1,0,-1,0,1,0,-1,-0,1,-0,-1,-0,1,0,-1,-0,1,0,-1,-0,1,0,-1,-0,1,-0,-1,-0,1,0,-1,-0,1,0,-1,-0,1,0,-1,-0,1,-0,-1,-0,1,0,-1,0,1,0,-1,-0,1,0,-1,-0,1,0,-1,-0,1,0,-1,0,1,0,-1,-0,1,-0,-1,-0,1,0,-1,-0,1,0,-1,-0,1,0,-1,-0,1,-0,-1,-0,1,0,-1,0,1,0,-1,-0,1,0,-1,0,1,0,-1,-0,1,-0,-1,-0,1,0,-1,0,1,0,-1,-0,1,-0,-1,-0,1,0,-1,0,1,0,-1,-0,1,-0,-1,-0,1,0,-1,-0,1,-0,-1,-0,1,0,-1,0,1,0,-1,-0,1,-0,-1,-0,1,0,-1,0,1,0,-1,-0,1,-0,-1,-0,1,0,-1,0,1,0,-1,-0,1,-0,-1,-0,1,0,-1,-0,1,-0,-1,-0,1,0,-1,0,1,0,-1,-0,1,-0,-1,-0,1,0,-1,0,1,0,-1,-0,1,-0,-1,-0,1,0,-1,0,1,0,-1,-0,1,0,-1,0,1,0,-1,-0,1,-0,-1,-0,1,0,-1,0,1,0,-1,-0,1,-0,-1,-0,1,0,-1,0,1,0,-1,-0,1,-0,-1,-0,1,0,-1,0,1,0,-1,-0,1,0,-1,0,1,0,-1,-0,1,-0,-1,-0,1,0,-1,0,1,0,-1,-0,1,-0,-1,-0,1,0,-1,0,1,0,-1,-0,1,-0,-1,-0,1,0,-1,-0,1,0,-1,-0,1,0,-1,0,1,0,-1,-0,1,-0,-1,-0,1,0,-1,0,1,0,-1,-0,1,-0,-1,-0,1,0,-1,0,1,0,-1,-0,1,-0,-1,-0,1,0,-1,-0,1,-0,-1,-0,1,0,-1,0,1,0,-1,-0,1,-0,-1,-0,1,0,-1,0,1,0,-1,-0,1,-0,-1,-0,1,0,-1,0,1,0,-1,-0,1,0,-1,-0,1,0,-1,-0,1,-0,-1,-0,1,0,-1,0,1,0,-1,-0,1,-0,-1,-0,1,0,-1,0,1,0,-1,-0,1,-0,-1,-0,1,0,-1,0,1,0,-1,-0,1,0,-1,0,1,0,-1,-0,1,-0,-1,-0,1,0,-1,0,1,0,-1,-0,1,-0,-1,-0,1,0,-1,0,1,0,-1,-0,1,-0,-1,-0,1,0,-1,-0,1,0,-1,-0,1,0,-1,0,1,0,-1,-0,1,-0,-1,-0,1,0,-1,0,1,0,-1,-0,1,-0,-1,-0,1,0,-1,0,1,0,-1,-0,1,-0,-1,-0,1,0,-1,-0,1,0,-1,-0,1,0,-1,0,1,0,-1,-0,1,-0,-1,-0,1,0,-1,0,1,0,-1,-0,1,-0,-1,-0,1,0,-1,0,1,0,-1,-0,1,0,-1,-0,1,0,-1,-0,1,-0,-1,-0,1,0,-1,0,1,0,-1,-0,1,-0,-1,-0,1,0,-1,0,1,0,-1,-0,1,-0,-1,-0,1,0,-1,0,1,0,-1,-0,1,0,-1,-0,1,0,-1,-0,1,-0,-1,-0,1,0,-1,0,1,0,-1,-0,1,-0,-1,-0,1,0,-1,0,1,0,-1,-0,1,-0,-1,-0,1,0,-1,-0,1,0,-1,-0,1,0,-1,-0,1,0,-1,-0,1,-0,-1,-0,1,0,-1,0,1,0,-1,-0,1,-0,-1,-0,1,0,-1,0,1,0,-1,-0,1,-0,-1,-0,1,0,-1,-0,1,0,-1,-0,1,0,-1,0,1,0,-1,-0,1,-0,-1,-0,1,0,-1,0,1,0,-1,-0,1,-0,-1,-0,1,0,-1,0,1,0,-1,-0,1,0,-1,-0,1,0,-1,-0,1,0,-1,-0,1,0,-1,0,1,0,-1,-0,1,-0,-1,-0,1,0,-1,0,1,0,-1,-0,1,-0,-1,-0,1,0,-1,0,1,0,-1,-0,1,0,-1,-0,1,0,-1,-0,1,-0,-1,-0,1,0,-1,0,1,0,-1,-0,1,-0,-1,-0,1,0,-1,0,1,0,-1,-0,1,-0,-1,-0,1,0,-1,-0,1,0,-1,-0,1,0,-1,-0,1,0,-1,-0,1,-0,-1,-0,1,0,-1,0,1,0,-1,-0,1,-0,-1,-0,1,0,-1,0,1,0,-1,-0,1,-0,-1,-0,1,0,-1,-0,1,0,-1,-0,1,0,-1,-0,1,0,-1,-0,1,-0,-1,-0,1,0,-1,0,1,0,-1,-0,1,-0,-1,-0,1,0,-1,0,1,0,-1,-0,1,0,-1,-0,1,0,-1,-0,1,0,-1,-0,1,0,-1,0,1,0,-1,-0,1,-0,-1,-0,1,0,-1,0,1,0,-1,-0,1,-0,-1,-0,1,0,-1,0,1,0,-1,-0,1,0,-1,-0,1,0,-1,-0,1,0,-1,-0,1,0,-1,0,1,0,-1,-0,1,-0,-1,-0,1,0,-1,0,1,0,-1,-0,1,-0,-1,-0,1,0,-1,-0,1,0,-1,-0,1,0,-1,-0,1,0,-1,-0,1,0,-1,-0,1,0,-1,0,1,0,-1,-0,1,-0,-1,-0,1,0,-1,0,1,0,-1,-0,1,-0,-1,-0,1,0,-1,-0,1,0,-1,-0,1,0,-1,-0,1,0,-1,-0,1,-0,-1,-0,1,0,-1,0,1,0,-1,-0,1,-0,-1,-0,1,0,-1,0,1,0,-1,-0,1,0,-1,-0,1,0,-1,-0,1,0,-1,-0,1,0,-1,-0,1,0,-1,-0,1,-0,-1,-0,1,0,-1,0,1,0,-1,-0,1,-0,-1,-0,1,0,-1,0,1,0,-1,-0,1,0,-1,-0,1,0,-1,-0,1,0,-1,-0,1,0,-1,-0,1,0,-1,-0,1,-0,-1,-0,1,0,-1,0,1,0,-1,-0,1,-0,-1,-0,1,0,-1,-0,1,0,-1,-0,1,0,-1,-0,1,0,-1,-0,1,0,-1,-0,1,0,-1,0,1,0,-1,-0,1,-0,-1,-0,1,0,-1,0,1,0,-1,-0,1,-0,-1,-0,1,0,-1,-0,1,0,-1,-0,1,0,-1,-0,1,0,-1,-0,1,0,-1,-0,1,0,-1,0,1,0,-1,-0,1,-0,-1,-0,1,0,-1,0,1,0,-1,-0,1,0,-1,-0,1,0,-1,-0,1,0,-1,-0,1,0,-1,-0,1,0,-1,-0,1,-0,-1,-0,1,0,-1,0,1,0,-1,-0,1,-0,-1,-0,1,0,-1,0,1,0,-1,-0,1,0,-1,-0,1,0,-1,-0,1,0,-1,-0,1,0,-1,0,1,0,-1,-0,1,-0,-1,-0,1,0,-1,0,1,0,-1,-0,1,-0,-1,-0,1,0,-1,-0,1,0,-1,0,1,0,-1,-0,1,-0,-1,-0,1,0,-1,0,1,0,-1,-0,1,-0,-1,-0,1,0,-1,0,1,0,-1,-0,1,-0,-1,-0,1,0,-1,0,1,0,-1,-0,1,-0,-1,-0,1,0,-1,0,1,0,-1,-0,1,-0,-1,-0,1,0,-1,0,1,0,-1,-0,1,-0,-1,-0,1,0,-1,0,1,0,-1,-0,1,0,-1,-0,1,-0,-1,-0,1,0,-1,0,1,0,-1,-0,1,-0,-1,-0,1,0,-1,0,1,0,-1,-0,1,-0,-1,-0,1,0,-1,0,1,0,-1,-0,1,-0,-1,-0,1,0,-1,0,1,0,-1,-0,1,-0,-1,-0,1,0,-1,0,1,0,-1,-0,1,-0,-1,-0,1,0,-1,0,1,0,-1,-0,1,-0,-1,-0,1,0,-1,-0,1,0,-1,0,1,0,-1,-0,1,-0,-1,-0,1,0,-1,0,1,0,-1,-0,1,-0,-1,-0,1,0,-1,0,1,0,-1,-0,1,-0,-1,-0,1,0,-1,0,1,0,-1,-0,1,-0,-1,-0,1,0,-1,0,1,0,-1,-0,1,-0,-1,-0,1,0,-1,0,1,0,-1,-0,1,-0,-1,-0,1,0,-1,0,1,0,-1,-0,1,0,-1,-0,1,0,-1,-0,1,0,-1,0,1,0,-1,-0,1,-0,-1,-0,1,0,-1,0,1,0,-1,-0,1,-0,-1,-0,1,0,-1,0,1,0,-1,-0,1,-0,-1,-0,1,0,-1,0,1,0,-1,-0,1,-0,-1,-0,1,0,-1,0,1,0,-1,-0,1,-0,-1,-0,1,0,-1,0,1,0,-1,-0,1,-0,-1,-0,1,0,-1,-0,1,0,-1,-0,1,0,-1,-0,1,-0,-1,-0,1,0,-1,0,1,0,-1,-0,1,-0,-1,-0,1,0,-1,0,1,0,-1,-0,1,-0,-1,-0,1,0,-1,0,1,0,-1,-0,1,-0,-1,-0,1,0,-1,0,1,0,-1,-0,1,-0,-1,-0,1,0,-1,0,1,0,-1,-0,1,-0,-1,-0,1,0,-1,0,1,0,-1,-0,1,0,-1,-0,1,0,-1,-0,1,0,-1,0,1,0,-1,-0,1,-0,-1,-0,1,0,-1,0,1,0,-1,-0,1,-0,-1,-0,1,0,-1,0,1,0,-1,-0,1,-0,-1,-0,1,0,-1,0,1,0,-1,-0,1,-0,-1,-0,1,0,-1,0,1,0,-1,-0,1,-0,-1,-0,1,0,-1,0,1,0,-1,-0,1,-0,-1,-0,1,0,-1,-0,1,0,-1,-0,1,0,-1,-0,1,-0,-1,-0,1,0,-1,0,1,0,-1,-0,1,-0,-1,-0,1,0,-1,0,1,0,-1,-0,1,-0,-1,-0,1,0,-1,0,1,0,-1,-0,1,-0,-1,-0,1,0,-1,0,1,0,-1,-0,1,-0,-1,-0,1,0,-1,0,1,0,-1,-0,1,-0,-1,-0,1,0,-1,0,1,0,-1,-0,1,0,-1,-0,1,0,-1,-0,1,0,-1,-0,1,0,-1,-0,1,-0,-1,-0,1,0,-1,0,1,0,-1,-0,1,-0,-1,-0,1,0,-1,0,1,0,-1,-0,1,-0,-1,-0,1,0,-1,0,1,0,-1,-0,1,-0,-1,-0,1,0,-1,0,1,0,-1,-0,1,-0,-1,-0,1,0,-1,0,1,0,-1,-0,1,-0,-1,-0,1,0,-1,-0,1,0,-1,-0,1,0,-1,-0,1,0,-1,-0,1,0,-1,0,1,0,-1,-0,1,-0,-1,-0,1,0,-1,0,1,0,-1,-0,1,-0,-1,-0,1,0,-1,0,1,0,-1,-0,1,-0,-1,-0,1,0,-1,0,1,0,-1,-0,1,-0,-1,-0,1,0,-1,0,1,0,-1,-0,1,-0,-1,-0,1,0,-1,0,1,0,-1,-0,1,0,-1,-0,1,0,-1,-0,1,0,-1,-0,1,0,-1,-0,1,-0,-1,-0,1,0,-1,0,1,0,-1,-0,1,-0,-1,-0,1,0,-1,0,1,0,-1,-0,1,-0,-1,-0,1,0,-1,0,1,0,-1,-0,1,-0,-1,-0,1,0,-1,0,1,0,-1,-0,1,-0,-1,-0,1,0,-1,0,1,0,-1,-0,1,-0,-1,-0,1,0,-1,-0,1,0,-1,-0,1,0,-1,-0,1,0,-1,-0,1,0,-1,-0,1,0,-1,-0,1,-0,-1,-0,1,0,-1,0,1,0,-1,-0,1,-0,-1,-0,1,0,-1,0,1,0,-1,-0,1,-0,-1,-0,1,0,-1,0,1,0,-1,-0,1,-0,-1,-0,1,0,-1,0,1,0,-1,-0,1,-0,-1,-0,1,0,-1,0,1,0,-1,-0,1,0,-1,-0,1,0,-1,-0,1,0,-1,-0,1,0,-1,-0,1,0,-1,-0,1,0,-1,0,1,0,-1,-0,1,-0,-1,-0,1,0,-1,0,1,0,-1,-0,1,-0,-1,-0,1,0,-1,0,1,0,-1,-0,1,-0,-1,-0,1,0,-1,0,1,0,-1,-0,1,-0,-1,-0,1,0,-1,0,1,0,-1,-0,1,-0,-1,-0,1,0,-1,-0,1,0,-1,-0,1,0,-1,-0,1,0,-1,-0,1,0,-1,-0,1,0,-1,-0,1,-0,-1,-0,1,0,-1,0,1,0,-1,-0,1,-0,-1,-0,1,0,-1,0,1,0,-1,-0,1,-0,-1,-0,1,0,-1,0,1,0,-1,-0,1,-0,-1,-0,1,0,-1,0,1,0,-1,-0,1,-0,-1,-0,1,0,-1,0,1,0,-1,-0,1,0,-1,-0,1,0,-1,-0,1,0,-1,-0,1,0,-1,-0,1,0,-1,-0,1,0,-1,0,1,0,-1,-0,1,-0,-1,-0,1,0,-1,0,1,0,-1,-0,1,-0,-1,-0,1,0,-1,0,1,0,-1,-0,1,-0,-1,-0,1,0,-1,0,1,0,-1,-0,1,-0,-1,-0,1,0,-1,0,1,0,-1,-0,1,-0,-1,-0,1,0,-1,-0,1,0,-1,-0,1,0,-1,-0,1,0,-1,-0,1,0,-1,-0,1,0,-1,-0,1,0,-1,-0,1,0,-1,0,1,0,-1,-0,1,-0,-1,-0,1,0,-1,0,1,0,-1,-0,1,-0,-1,-0,1,0,-1,0,1,0,-1,-0,1,-0,-1,-0,1,0,-1,0,1,0,-1,-0,1,-0,-1,-0,1,0,-1,0,1,0,-1,-0,1,0,-1,-0,1,0,-1,-0,1,0,-1,-0,1,0,-1,-0,1,0,-1,-0,1,0,-1,-0,1,0,-1,-0,1,-0,-1,-0,1,0,-1,0,1,0,-1,-0,1,-0,-1,-0,1,0,-1,0,1,0,-1,-0,1,-0,-1,-0,1,0,-1,0,1,0,-1,-0,1,-0,-1,-0,1,0,-1,0,1,0,-1,-0,1,-0,-1,-0,1,0,-1,-0,1,0,-1,-0,1,0,-1,-0,1,0,-1,-0,1,0,-1,-0,1,0,-1,-0,1,0,-1,-0,1,0,-1,0,1,0,-1,-0,1,-0,-1,-0,1,0,-1,0,1,0,-1,-0,1,-0,-1,-0,1,0,-1,0,1,0,-1,-0,1,-0,-1,-0,1,0,-1,0,1,0,-1,-0,1,-0,-1,-0,1,0,-1,0,1,0,-1,-0,1,0,-1,-0,1,0,-1,-0,1,0,-1,-0,1,0,-1,-0,1,0,-1,-0,1,0,-1,-0,1,0,-1,-0,1,-0,-1,-0,1,0,-1,0,1,0,-1,-0,1,-0,-1,-0,1,0,-1,0,1,0,-1,-0,1,-0,-1,-0,1,0,-1,0,1,0,-1,-0,1,-0,-1,-0,1,0,-1,0,1,0,-1,-0,1,-0,-1,-0,1,0,-1,-0,1,0,-1,-0,1,0,-1,-0,1,0,-1,-0,1,0,-1,-0,1,0,-1,-0,1,0,-1,-0,1,0,-1,-0,1,0,-1,-0,1,-0,-1,-0,1,0,-1,0,1,0,-1,-0,1,-0,-1,-0,1,0,-1,0,1,0,-1,-0,1,-0,-1,-0,1,0,-1,0,1,0,-1,-0,1,-0,-1,-0,1,0,-1,0,1,0,-1,-0,1,0,-1,-0,1,0,-1,-0,1,0,-1,-0,1,0,-1,-0,1,0,-1,-0,1,0,-1,-0,1,0,-1,-0,1,0,-1,-0,1,0,-1,0,1,0,-1,-0,1,-0,-1,-0,1,0,-1,0,1,0,-1,-0,1,-0,-1,-0,1,0,-1,0,1,0,-1,-0,1,-0,-1,-0,1,0,-1,0,1,0,-1,-0,1,-0,-1,-0,1,0,-1,-0,1,0,-1,-0,1,0,-1,-0,1,0,-1,-0,1,0,-1,-0,1,0,-1,-0,1,0,-1,-0,1,0,-1,-0,1,0,-1,-0,1,-0,-1,-0,1,0,-1,0,1,0,-1,-0,1,-0,-1,-0,1,0,-1,0,1,0,-1,-0,1,-0,-1,-0,1,0,-1,0,1,0,-1,-0,1,-0,-1,-0,1,0,-1,0,1,0,-1,-0,1,0,-1,-0,1,0,-1,-0,1,0,-1,-0,1,0,-1,-0,1,0,-1,-0,1,0,-1,-0,1,0,-1,-0,1,0,-1,-0,1,0,-1,0,1,0,-1,-0,1,-0,-1,-0,1,0,-1,0,1,0,-1,-0,1,-0,-1,-0,1,0,-1,0,1,0,-1,-0,1,-0,-1,-0,1,0,-1,0,1,0,-1,-0,1,-0,-1,-0,1,0,-1,-0,1,0,-1,-0,1,0,-1,-0,1,0,-1,-0,1,0,-1,-0,1,0,-1,-0,1,0,-1,-0,1,0,-1,-0,1,0,-1,-0,1,0,-1,-0,1,0,-1,0,1,0,-1,-0,1,-0,-1,-0,1,0,-1,0,1,0,-1,-0,1,-0,-1,-0,1,0,-1,0,1,0,-1,-0,1,-0,-1,-0,1,0,-1,0,1,0,-1,-0,1,0,-1,-0,1,0,-1,-0,1,0,-1,-0,1,0,-1,-0,1,0,-1,-0,1,0,-1,-0,1,0,-1,-0,1,0,-1,-0,1,0,-1,-0,1,0,-1,-0,1,-0,-1,-0,1,0,-1,0,1,0,-1,-0,1,-0,-1,-0,1,0,-1,0,1,0,-1,-0,1,-0,-1,-0,1,0,-1,0,1,0,-1,-0,1,-0,-1,-0,1,0,-1,-0,1,0,-1,-0,1,0,-1,-0,1,0,-1,-0,1,0,-1,-0,1,0,-1,-0,1,0,-1,-0,1,0,-1,-0,1,0,-1,-0,1,0,-1,-0,1,0,-1,0,1,0,-1,-0,1,-0,-1,-0,1,0,-1,0,1,0,-1,-0,1,-0,-1,-0,1,0,-1,0,1,0,-1,-0,1,-0,-1,-0,1,0,-1,0,1,0,-1,-0,1,0,-1,-0,1,0,-1,-0,1,0,-1,-0,1,0,-1,-0,1,0,-1,-0,1,0,-1,-0,1,0,-1,-0,1,0,-1,-0,1,0,-1,-0,1,0,-1,-0,1,0,-1,-0,1,0,-1,0,1,0,-1,-0,1,-0,-1,-0,1,0,-1,0,1,0,-1,-0,1,-0,-1,-0,1,0,-1,0,1,0,-1,-0,1,-0,-1,-0,1,0,-1,-0,1,0,-1,-0,1,0,-1,-0,1,0,-1,-0,1,0,-1,-0,1,0,-1,-0,1,0,-1,-0,1,0,-1,-0,1,0,-1,-0,1,0,-1,-0,1,0,-1,-0,1,0,-1,-0,1,-0,-1,-0,1,0,-1,0,1,0,-1,-0,1,-0,-1,-0,1,0,-1,0,1,0,-1,-0,1,-0,-1,-0,1,0,-1,0,1,0,-1,-0,1,0,-1,-0,1,0,-1,-0,1,0,-1,-0,1,0,-1,-0,1,0,-1,-0,1,0,-1,-0,1,0,-1,-0,1,0,-1,-0,1,0,-1,-0,1,0,-1,-0,1,0,-1,-0,1,0,-1,0,1,0,-1,-0,1,-0,-1,-0,1,0,-1,0,1,0,-1,-0,1,-0,-1,-0,1,0,-1,0,1,0,-1,-0,1,-0,-1,-0,1,0,-1,-0,1,0,-1,0,1,0,-1,-0,1,0,-1,-0,1,-0,-1,0,1,0,-1,-0,1,0,-1,-0,1,-0,-1,0,1,0,-1,-0,1,0,-1,-0,1,-0,-1,0,1,0,-1,-0,1,0,-1,-0,1,-0,-1,0,1,0,-1,-0,1,0,-1,-0,1,-0,-1,0,1,0,-1,-0,1,0,-1,-0,1,-0,-1,0,1,0,-1,-0,1,0,-1,-0,1,-0,-1,-0,1,0,-1,-0,1,0,-1,0,1,-0,-1,-0,1,0,-1,-0,1,0,-1,0,1,-0,-1,-0,1,0,-1,-0,1,0,-1,0,1,-0,-1,-0,1,0,-1,-0,1,0,-1,0,1,-0,-1,-0,1,0,-1,-0,1,0,-1,0,1,-0,-1,-0,1,0,-1,-0,1,0,-1,0,1,-0,-1,-0,1,0,-1,-0,1,0,-1,0,1,0,-1,-0,1,0,-1,-0,1,-0,-1,0,1,0,-1,-0,1,0,-1,-0,1,-0,-1,0,1,0,-1,-0,1,0,-1,-0,1,-0,-1,0,1,0,-1,-0,1,0,-1,-0,1,-0,-1,0,1,0,-1,-0,1,0,-1,-0,1,-0,-1,0,1,0,-1,-0,1,0,-1,-0,1,-0,-1,0,1,0,-1,-0,1,0,-1,-0,1,-0,-1,-0,1,0,-1,-0,1,0,-1,0,1,-0,-1,-0,1,0,-1,-0,1,0,-1,0,1,-0,-1,-0,1,0,-1,-0,1,0,-1,0,1,-0,-1,-0,1,0,-1,-0,1,0,-1,0,1,-0,-1,-0,1,0,-1,-0,1,0,-1,0,1,-0,-1,-0,1,0,-1,-0,1,0,-1,0,1,-0,-1,-0,1,0,-1,-0,1,0,-1,0,1,0,-1,-0,1,0,-1,-0,1,-0,-1,0,1,0,-1,-0,1,0,-1,-0,1,-0,-1,0,1,0,-1,-0,1,0,-1,-0,1,-0,-1,0,1,0,-1,-0,1,0,-1,-0,1,-0,-1,0,1,0,-1,-0,1,0,-1,-0,1,-0,-1,0,1,0,-1,-0,1,0,-1,-0,1,-0,-1,0,1,0,-1,-0,1,0,-1,-0,1,-0,-1,-0,1,0,-1,-0,1,0,-1,0,1,-0,-1,-0,1,0,-1,-0,1,0,-1,0,1,-0,-1,-0,1,0,-1,-0,1,0,-1,0,1,-0,-1,-0,1,0,-1,-0,1,0,-1,0,1,-0,-1,-0,1,0,-1,-0,1,0,-1,0,1,-0,-1,-0,1,0,-1,-0,1,0,-1,0,1,-0,-1,-0,1,0,-1,-0,1,0,-1,0,1,0,-1,-0,1,0,-1,-0,1,-0,-1,0,1,0,-1,-0,1,0,-1,-0,1,-0,-1,0,1,0,-1,-0,1,0,-1,-0,1,-0,-1,0,1,0,-1,-0,1,0,-1,-0,1,-0,-1,0,1,0,-1,-0,1,0,-1,-0,1,-0,-1,0,1,0,-1,-0,1,0,-1,-0,1,-0,-1,0,1,0,-1,-0,1,0,-1,-0,1,-0,-1,-0,1,0,-1,-0,1,0,-1,-0,1,-0,-1,-0,1,0,-1,-0,1,0,-1,0,1,-0,-1,-0,1,0,-1,-0,1,0,-1,0,1,-0,-1,-0,1,0,-1,-0,1,0,-1,0,1,-0,-1,-0,1,0,-1,-0,1,0,-1,0,1,-0,-1,-0,1,0,-1,-0,1,0,-1,0,1,-0,-1,-0,1,0,-1,-0,1,0,-1,0,1,0,-1,-0,1,0,-1,-0,1,0,-1,0,1,0,-1,-0,1,0,-1,-0,1,-0,-1,0,1,0,-1,-0,1,0,-1,-0,1,-0,-1,0,1,0,-1,-0,1,0,-1,-0,1,-0,-1,0,1,0,-1,-0,1,0,-1,-0,1,-0,-1,0,1,0,-1,-0,1,0,-1,-0,1,-0,-1,0,1,0,-1,-0,1,0,-1,-0,1,-0,-1,-0,1,0,-1,-0,1,0,-1,-0,1,-0,-1,-0,1,0,-1,-0,1,0,-1,0,1,-0,-1,-0,1,0,-1,-0,1,0,-1,0,1,-0,-1,-0,1,0,-1,-0,1,0,-1,0,1,-0,-1,-0,1,0,-1,-0,1,0,-1,0,1,-0,-1,-0,1,0,-1,-0,1,0,-1,0,1,-0,-1,-0,1,0,-1,-0,1,0,-1,0,1,0,-1,-0,1,0,-1,-0,1,0,-1,0,1,0,-1,-0,1,0,-1,-0,1,-0,-1,0,1,0,-1,-0,1,0,-1,-0,1,-0,-1,0,1,0,-1,-0,1,0,-1,-0,1,-0,-1,0,1,0,-1,-0,1,0,-1,-0,1,-0,-1,0,1,0,-1,-0,1,0,-1,-0,1,-0,-1,0,1,0,-1,-0,1,0,-1,-0,1,-0,-1,-0,1,0,-1,-0,1,0,-1,-0,1,-0,-1,-0,1,0,-1,-0,1,0,-1,0,1,-0,-1,-0,1,0,-1,-0,1,0,-1,0,1,-0,-1,-0,1,0,-1,-0,1,0,-1,0,1,-0,-1,-0,1,0,-1,-0,1,0,-1,0,1,-0,-1,-0,1,0,-1,-0,1,0,-1,0,1,-0,-1,-0,1,0,-1,-0,1,0,-1,0,1,0,-1,-0,1,0,-1,-0,1,0,-1,0,1,0,-1,-0,1,0,-1,-0,1,-0,-1,0,1,0,-1,-0,1,0,-1,-0,1,-0,-1,0,1,0,-1,-0,1,0,-1,-0,1,-0,-1,0,1,0,-1,-0,1,0,-1,-0,1,-0,-1,0,1,0,-1,-0,1,0,-1,-0,1,-0,-1,0,1,0,-1,-0,1,0,-1,-0,1,-0,-1,-0,1,0,-1,-0,1,0,-1,-0,1,-0,-1,-0,1,0,-1,-0,1,0,-1,0,1,-0,-1,-0,1,0,-1,-0,1,0,-1,0,1,-0,-1,-0,1,0,-1,-0,1,0,-1,0,1,-0,-1,-0,1,0,-1,-0,1,0,-1,0,1,-0,-1,-0,1,0,-1,-0,1,0,-1,0,1,-0,-1,-0,1,0,-1,-0,1,0,-1,0,1,0,-1,-0,1,0,-1,-0,1,0,-1,0,1,0,-1,-0,1,0,-1,-0,1,-0,-1,0,1,0,-1,-0,1,0,-1,-0,1,-0,-1,0,1,0,-1,-0,1,0,-1,-0,1,-0,-1,0,1,0,-1,-0,1,0,-1,-0,1,-0,-1,0,1,0,-1,-0,1,0,-1,-0,1,-0,-1,0,1,0,-1,-0,1,0,-1,-0,1,-0,-1,-0,1,0,-1,-0,1,0,-1,-0,1,-0,-1,-0,1,0,-1,-0,1,0,-1,-0,1,-0,-1,-0,1,0,-1,-0,1,0,-1,0,1,-0,-1,-0,1,0,-1,-0,1,0,-1,0,1,-0,-1,-0,1,0,-1,-0,1,0,-1,0,1,-0,-1,-0,1,0,-1,-0,1,0,-1,0,1,-0,-1,-0,1,0,-1,-0,1,0,-1,0,1,0,-1,-0,1,0,-1,-0,1,0,-1,0,1,0,-1,-0,1,0,-1,-0,1,0,-1,0,1,0,-1,-0,1,0,-1,-0,1,-0,-1,0,1,0,-1,-0,1,0,-1,-0,1,-0,-1,0,1,0,-1,-0,1,0,-1,-0,1,-0,-1,0,1,0,-1,-0,1,0,-1,-0,1,-0,-1,0,1,0,-1,-0,1,0,-1,-0,1,-0,-1,-0,1,0,-1,-0,1,0,-1,-0,1,-0,-1,-0,1,0,-1,-0,1,0,-1,-0,1,-0,-1,-0,1,0,-1,-0,1,0,-1,0,1,-0,-1,-0,1,0,-1,-0,1,0,-1,0,1,-0,-1,-0,1,0,-1,-0,1,0,-1,0,1,-0,-1,-0,1,0,-1,-0,1,0,-1,0,1,-0,-1,-0,1,0,-1,-0,1,0,-1,0,1,0,-1,-0,1,0,-1,-0,1,0,-1,0,1,0,-1,-0,1,0,-1,-0,1,0,-1,0,1,0,-1,-0,1,0,-1,-0,1,-0,-1,0,1,0,-1,-0,1,0,-1,-0,1,-0,-1,0,1,0,-1,-0,1,0,-1,-0,1,-0,-1,0,1,0,-1,-0,1,0,-1,-0,1,-0,-1,0,1,0,-1,-0,1,0,-1,-0,1,-0,-1,-0,1,0,-1,-0,1,0,-1,-0,1,-0,-1,-0,1,0,-1,-0,1,0,-1,-0,1,-0,-1,-0,1,0,-1,-0,1,0,-1,0,1,-0,-1,-0,1,0,-1,-0,1,0,-1,0,1,-0,-1,-0,1,0,-1,-0,1,0,-1,0,1,-0,-1,-0,1,0,-1,-0,1,0,-1,0,1,-0,-1,-0,1,0,-1,-0,1,0,-1,0,1,0,-1,-0,1,0,-1,-0,1,0,-1,0,1,0,-1,-0,1,0,-1,-0,1,0,-1,0,1,0,-1,-0,1,0,-1,-0,1,-0,-1,0,1,0,-1,-0,1,0,-1,-0,1,-0,-1,0,1,0,-1,-0,1,0,-1,-0,1,-0,-1,0,1,0,-1,-0,1,0,-1,-0,1,-0,-1,0,1,0,-1,-0,1,0,-1,-0,1,-0,-1,-0,1,0,-1,-0,1,0,-1,-0,1,-0,-1,-0,1,0,-1,-0,1,0,-1,-0,1,-0,-1,-0,1,0,-1,-0,1,0,-1,0,1,-0,-1,-0,1,0,-1,-0,1,0,-1,0,1,-0,-1,-0,1,0,-1,-0,1,0,-1,0,1,-0,-1,-0,1,0,-1,-0,1,0,-1,0,1,-0,-1,-0,1,0,-1,-0,1,0,-1,0,1,0,-1,-0,1,0,-1,-0,1,0,-1,0,1,0,-1,-0,1,0,-1,-0,1,0,-1,0,1,0,-1,-0,1,0,-1,-0,1,0,-1,0,1,0,-1,-0,1,0,-1,-0,1,-0,-1,0,1,0,-1,-0,1,0,-1,-0,1,-0,-1,0,1,0,-1,-0,1,0,-1,-0,1,-0,-1,0,1,0,-1,-0,1,0,-1,-0,1,-0,-1,-0,1,0,-1,-0,1,0,-1,-0,1,-0,-1,-0,1,0,-1,-0,1,0,-1,-0,1,-0,-1,-0,1,0,-1,-0,1,0,-1,-0,1,-0,-1,-0,1,0,-1,-0,1,0,-1,0,1,-0,-1,-0,1,0,-1,-0,1,0,-1,0,1,-0,-1,-0,1,0,-1,-0,1,0,-1,0,1,-0,-1,-0,1,0,-1,-0,1,0,-1,0,1,0,-1,-0,1,0,-1,-0,1,0,-1,0,1,0,-1,-0,1,0,-1,-0,1,0,-1,0,1,0,-1,-0,1,0,-1,-0,1,0,-1,0,1,0,-1,-0,1,0,-1,-0,1,-0,-1,0,1,0,-1,-0,1,0,-1,-0,1,-0,-1,0,1,0,-1,-0,1,0,-1,-0,1,-0,-1,0,1,0,-1,-0,1,0,-1,-0,1,-0,-1,-0,1,0,-1,-0,1,0,-1,-0,1,-0,-1,-0,1,0,-1,-0,1,0,-1,-0,1,-0,-1,-0,1,0,-1,-0,1,0,-1,-0,1,-0,-1,-0,1,0,-1,-0,1,0,-1,0,1,-0,-1,-0,1,0,-1,-0,1,0,-1,0,1,-0,-1,-0,1,0,-1,-0,1,0,-1,0,1,-0,-1,-0,1,0,-1,-0,1,0,-1,0,1,0,-1,-0,1,0,-1,-0,1,0,-1,0,1,0,-1,-0,1,0,-1,-0,1,0,-1,0,1,0,-1,-0,1,0,-1,-0,1,0,-1,0,1,0,-1,-0,1,0,-1,-0,1,-0,-1,0,1,0,-1,-0,1,0,-1,-0,1,-0,-1,0,1,0,-1,-0,1,0,-1,-0,1,-0,-1,0,1,0,-1,-0,1,0,-1,-0,1,-0,-1,-0,1,0,-1,-0,1,0,-1,-0,1,-0,-1,-0,1,0,-1,-0,1,0,-1,-0,1,-0,-1,-0,1,0,-1,-0,1,0,-1,-0,1,-0,-1,-0,1,0,-1,-0,1,0,-1,0,1,-0,-1,-0,1,0,-1,-0,1,0,-1,0,1,-0,-1,-0,1,0,-1,-0,1,0,-1,0,1,-0,-1,-0,1,0,-1,-0,1,0,-1,0,1,0,-1,-0,1,0,-1,-0,1,0,-1,0,1,0,-1,-0,1,0,-1,-0,1,0,-1,0,1,0,-1,-0,1,0,-1,-0,1,0,-1,0,1,0,-1,-0,1,0,-1,-0,1,-0,-1,0,1,0,-1,-0,1,0,-1,-0,1,-0,-1,0,1,0,-1,-0,1,0,-1,-0,1,-0,-1,0,1,0,-1,-0,1,0,-1,-0,1,-0,-1,-0,1,0,-1,-0,1,0,-1,-0,1,-0,-1,-0,1,0,-1,-0,1,0,-1,-0,1,-0,-1,-0,1,0,-1,-0,1,0,-1,-0,1,-0,-1,-0,1,0,-1,-0,1,0,-1,0,1,-0,-1,-0,1,0,-1,-0,1,0,-1,0,1,-0,-1,-0,1,0,-1,-0,1,0,-1,0,1,-0,-1,-0,1,0,-1,-0,1,0,-1,0,1,0,-1,-0,1,0,-1,-0,1,0,-1,0,1,0,-1,-0,1,0,-1,-0,1,0,-1,0,1,0,-1,-0,1,0,-1,-0,1,0,-1,0,1,0,-1,-0,1,0,-1,-0,1,0,-1,0,1,0,-1,-0,1,0,-1,-0,1,-0,-1,0,1,0,-1,-0,1,0,-1,-0,1,-0,-1,0,1,0,-1,-0,1,0,-1,-0,1,-0,-1,-0,1,0,-1,-0,1,0,-1,-0,1,-0,-1,-0,1,0,-1,-0,1,0,-1,-0,1,-0,-1,-0,1,0,-1,-0,1,0,-1,-0,1,-0,-1,-0,1,0,-1,-0,1,0,-1,-0,1,-0,-1,-0,1,0,-1,-0,1,0,-1,0,1,-0,-1,-0,1,0,-1,-0,1,0,-1,0,1,-0,-1,-0,1,0,-1,-0,1,0,-1,0,1,0,-1,-0,1,0,-1,-0,1,0,-1,0,1,0,-1,-0,1,0,-1,-0,1,0,-1,0,1,0,-1,-0,1,0,-1,-0,1,0,-1,0,1,0,-1,-0,1,0,-1,-0,1,0,-1,0,1,0,-1,-0,1,0,-1,-0,1,-0,-1,0,1,0,-1,-0,1,0,-1,-0,1,-0,-1,0,1,0,-1,-0,1,0,-1,-0,1,-0,-1,-0,1,0,-1,-0,1,0,-1,-0,1,-0,-1,-0,1,0,-1,-0,1,0,-1,-0,1,-0,-1,-0,1,0,-1,-0,1,0,-1,-0,1,-0,-1,-0,1,0,-1,-0,1,0,-1,-0,1,-0,-1,-0,1,0,-1,-0,1,0,-1,0,1,-0,-1,-0,1,0,-1,-0,1,0,-1,0,1,-0,-1,-0,1,0,-1,-0,1,0,-1,0,1,0,-1,-0,1,0,-1,-0,1,0,-1,0,1,0,-1,-0,1,0,-1,-0,1,0,-1,0,1,0,-1,-0,1,0,-1,-0,1,0,-1,0,1,0,-1,-0,1,0,-1,-0,1,0,-1,0,1,0,-1,-0,1,0,-1,-0,1,-0,-1,0,1,0,-1,-0,1,0,-1,-0,1,-0,-1,0,1,0,-1,-0,1,0,-1,-0,1,-0,-1,-0,1,0,-1,-0,1,0,-1,-0,1,-0,-1,-0,1,0,-1,-0,1,0,-1,-0,1,-0,-1,-0,1,0,-1,-0,1,0,-1,-0,1,-0,-1,-0,1,0,-1,-0,1,0,-1,-0,1,-0,-1,-0,1,0,-1,-0,1,0,-1,0,1,-0,-1,-0,1,0,-1,-0,1,0,-1,0,1,-0,-1,-0,1,0,-1,-0,1,0,-1,0,1,0,-1,-0,1,0,-1,-0,1,0,-1,0,1,0,-1,-0,1,0,-1,-0,1,0,-1,0,1,0,-1,-0,1,0,-1,-0,1,0,-1,0,1,0,-1,-0,1,0,-1,-0,1,0,-1,0,1,0,-1,-0,1,0,-1,-0,1,-0,-1,0,1,0,-1,-0,1,0,-1,-0,1,-0,-1,0,1,0,-1,-0,1,0,-1,-0,1,-0,-1,-0,1,0,-1,-0,1,0,-1,-0,1,-0,-1,-0,1,0,-1,-0,1,0,-1,-0,1,-0,-1,-0,1,0,-1,-0,1,0,-1,-0,1,-0,-1,-0,1,0,-1,-0,1,0,-1,-0,1,-0,-1,-0,1,0,-1,-0,1,0,-1,0,1,-0,-1,-0,1,0,-1,-0,1,0,-1,0,1,-0,-1,-0,1,0,-1,-0,1,0,-1,0,1,0,-1,-0,1,0,-1,-0,1,0,-1,0,1,0,-1,-0,1,0,-1,-0,1,0,-1,0,1,0,-1,-0,1,0,-1,-0,1,0,-1,0,1,0,-1,-0,1,0,-1,-0,1,0,-1,0,1,0,-1,-0,1,0,-1,-0,1,0,-1,0,1,0,-1,-0,1,0,-1,-0,1,-0,-1,0,1,0,-1,-0,1,0,-1,-0,1,-0,-1,-0,1,0,-1,-0,1,0,-1,-0,1,-0,-1,-0,1,0,-1,-0,1,0,-1,-0,1,-0,-1,-0,1,0,-1,-0,1,0,-1,-0,1,-0,-1,-0,1,0,-1,-0,1,0,-1,-0,1,-0,-1,-0,1,0,-1,-0,1,0,-1,-0,1,-0,-1,-0,1,0,-1,-0,1,0,-1,0,1,-0,-1,-0,1,0,-1,-0,1,0,-1,0,1,0,-1,-0,1,0,-1,-0,1,0,-1,0,1,0,-1,-0,1,0,-1,-0,1,0,-1,0,1,0,-1,-0,1,0,-1,-0,1,0,-1,0,1,0,-1,-0,1,0,-1,-0,1,0,-1,0,1,0,-1,-0,1,0,-1,-0,1,0,-1,0,1,0,-1,-0,1,0,-1,-0,1,-0,-1,0,1,0,-1,-0,1,0,-1,-0,1,-0,-1,-0,1,0,-1,-0,1,0,-1,-0,1,-0,-1,-0,1,0,-1,-0,1,0,-1,-0,1,-0,-1,-0,1,0,-1,-0,1,0,-1,-0,1,-0,-1,-0,1,0,-1,-0,1,0,-1,-0,1,-0,-1,-0,1,0,-1,-0,1,0,-1,-0,1,-0,-1,-0,1,0,-1,-0,1,0,-1,0,1,-0,-1,-0,1,0,-1,-0,1,0,-1,0,1,0,-1,-0,1,0,-1,-0,1,0,-1,0,1,0,-1,-0,1,0,-1,-0,1,0,-1,0,1,0,-1,-0,1,0,-1,-0,1,0,-1,0,1,0,-1,-0,1,0,-1,-0,1,0,-1,0,1,0,-1,-0,1,0,-1,-0,1,0,-1,0,1,0,-1,-0,1,0,-1,-0,1,-0,-1,0,1,0,-1,-0,1,0,-1,-0,1,-0,-1,-0,1,0,-1,-0,1,0,-1,-0,1,-0,-1,-0,1,0,-1,-0,1,0,-1,-0,1,-0,-1,-0,1,0,-1,-0,1,0,-1,-0,1,-0,-1,-0,1,0,-1,-0,1,0,-1,-0,1,-0,-1,-0,1,0,-1,-0,1,0,-1,-0,1,-0,-1,-0,1,0,-1,-0,1,0,-1,0,1,-0,-1,-0,1,0,-1,-0,1,0,-1,0,1,0,-1,-0,1,0,-1,-0,1,0,-1,0,1,0,-1,-0,1,0,-1,-0,1,0,-1,0,1,0,-1,-0,1,0,-1,-0,1,0,-1,0,1,0,-1,-0,1,0,-1,-0,1,0,-1,0,1,0,-1,-0,1,0,-1,-0,1,0,-1,0,1,0,-1,-0,1,0,-1,-0,1,-0,-1,0,1,0,-1,-0,1,0,-1,-0,1,-0,-1,-0,1,0,-1,-0,1,0,-1,-0,1,-0,-1,-0,1,0,-1,-0,1,0,-1,-0,1,-0,-1,-0,1,0,-1,-0,1,0,-1,-0,1,-0,-1,-0,1,0,-1,-0,1,0,-1,-0,1,-0,-1,-0,1,0,-1,-0,1,0,-1,-0,1,-0,-1,-0,1,0,-1,-0,1,0,-1,-0,1,-0,-1,-0,1,0,-1,-0,1,0,-1,0,1,0,-1,-0,1,0,-1,-0,1,0,-1,0,1,0,-1,-0,1,0,-1,-0,1,0,-1,0,1,0,-1,-0,1,0,-1,-0,1,0,-1,0,1,0,-1,-0,1,0,-1,-0,1,0,-1,0,1,0,-1,-0,1,0,-1,-0,1,0,-1,0,1,0,-1,-0,1,0,-1,-0,1,0,-1,0,1,0,-1,-0,1,0,-1,-0,1,-0,-1,-0,1,0,-1,-0,1,0,-1,-0,1,-0,-1,-0,1,0,-1,-0,1,0,-1,-0,1,-0,-1,-0,1,0,-1,-0,1,0,-1,-0,1,-0,-1,-0,1,0,-1,-0,1,0,-1,-0,1,-0,-1,-0,1,0,-1,-0,1,0,-1,-0,1,-0,-1,-0,1,0,-1,-0,1,0,-1,-0,1,-0,-1,-0,1,0,-1,-0,1,0,-1,0,1,0,-1,-0,1,0,-1,-0,1,0,-1,0,1,0,-1,-0,1,0,-1,-0,1,0,-1,0,1,0,-1,-0,1,0,-1,-0,1,0,-1,0,1,0,-1,-0,1,0,-1,-0,1,0,-1,0,1,0,-1,-0,1,0,-1,-0,1,0,-1,0,1,0,-1,-0,1,0,-1,-0,1,0,-1,0,1,0,-1,-0,1,0,-1,-0,1,-0,-1,-0,1,0,-1,-0,1,0,-1,-0,1,-0,-1,-0,1,0,-1,-0,1,0,-1,-0,1,-0,-1,-0,1,0,-1,-0,1,0,-1,-0,1,-0,-1,-0,1,0,-1,-0,1,0,-1,-0,1,-0,-1,-0,1,0,-1,-0,1,0,-1,-0,1,-0,-1,-0,1,0,-1,-0,1,0,-1,-0,1,-0,-1,-0,1,0,-1,-0,1,0,-1,0,1,0,-1,-0,1,0,-1,-0,1,0,-1,0,1,0,-1,-0,1,0,-1,-0,1,0,-1,0,1,0,-1,-0,1,0,-1,-0,1,0,-1,0,1,0,-1,-0,1,0,-1,-0,1,0,-1,0,1,0,-1,-0,1,0,-1,-0,1,0,-1,0,1,0,-1,-0,1,0,-1,-0,1,0,-1,0,1,0,-1,-0,1,0,-1,-0,1,-0,-1,-0,1,0,-1,-0,1,0,-1,-0,1,-0,-1,-0,1,0,-1,-0,1,0,-1,-0,1,-0,-1,-0,1,0,-1,-0,1,0,-1,-0,1,-0,-1,-0,1,0,-1,-0,1,0,-1,-0,1,-0,-1,-0,1,0,-1,-0,1,0,-1,-0,1,-0,-1,-0,1,0,-1,-0,1,0,-1,-0,1,-0,-1,-0,1,0,-1,-0,1,0,-1,0,1,0,-1,-0,1,0,-1,-0,1,0,-1,0,1,0,-1,-0,1,0,-1,-0,1,0,-1,0,1,0,-1,-0,1,0,-1,-0,1,0,-1,0,1,0,-1,-0,1,0,-1,-0,1,0,-1,0,1,0,-1,-0,1,0,-1,-0,1,0,-1,0,1,0,-1,-0,1,0,-1,-0,1,0,-1,0,1,0,-1,-0,1,0,-1,-0,1,-0,-1,-0,1,0,-1,-0,1,0,-1,-0,1,-0,-1,-0,1,0,-1,-0,1,0,-1,-0,1,-0,-1,-0,1,0,-1,-0,1,0,-1,-0,1,-0,-1,-0,1,0,-1,-0,1,0,-1,-0,1,-0,-1,-0,1,0,-1,-0,1,0,-1,-0,1,-0,-1,-0,1,0,-1,-0,1,0,-1,-0,1,-0,-1,-0,1,0,-1,-0,1,0,-1,-0,1,0,-1,-0,1,0,-1,-0,1,0,-1,0,1,0,-1,-0,1,0,-1,-0,1,0,-1,0,1,0,-1,-0,1,0,-1,-0,1,0,-1,0,1,0,-1,-0,1,0,-1,-0,1,0,-1,0,1,0,-1,-0,1,0,-1,-0,1,0,-1,0,1,0,-1,-0,1,0,-1,-0,1,0,-1,0,1,0,-1,-0,1,0,-1,-0,1,0,-1,-0,1,0,-1,-0,1,0,-1,-0,1,-0,-1,-0,1,0,-1,-0,1,0,-1,-0,1,-0,-1,-0,1,0,-1,-0,1,0,-1,-0,1,-0,-1,-0,1,0,-1,-0,1,0,-1,-0,1,-0,-1,-0,1,0,-1,-0,1,0,-1,-0,1,-0,-1,-0,1,0,-1,-0,1,0,-1,-0,1,-0,-1,-0,1,0,-1,-0,1,0,-1,-0,1,0,-1,-0,1,0,-1,-0,1,0,-1,0,1,0,-1,-0,1,0,-1,-0,1,0,-1,0,1,0,-1,-0,1,0,-1,-0,1,0,-1,-0,1,0,-1,-0,1,0,-1,0,1,0,-1,0,1,0,-1,-0,1,-0,-1,-0,1,-0,-1,-0,1,0,-1,-0,1,0,-1,0,1,0,-1,0,1,0,-1,-0,1,-0,-1,-0,1,-0,-1,-0,1,0,-1,-0,1,0,-1,0,1,0,-1,-0,1,0,-1,-0,1,-0,-1,-0,1,-0,-1,-0,1,0,-1,0,1,0,-1,0,1,0,-1,-0,1,0,-1,-0,1,-0,-1,-0,1,-0,-1,-0,1,0,-1,0,1,0,-1,0,1,0,-1,-0,1,0,-1,-0,1,-0,-1,-0,1,-0,-1,-0,1,0,-1,0,1,0,-1,0,1,0,-1,-0,1,0,-1,-0,1,-0,-1,-0,1,0,-1,-0,1,0,-1,0,1,0,-1,0,1,0,-1,-0,1,-0,-1,-0,1,-0,-1,-0,1,0,-1,-0,1,0,-1,0,1,0,-1,0,1,0,-1,-0,1,-0,-1,-0,1,-0,-1,-0,1,0,-1,-0,1,0,-1,0,1,0,-1,0,1,0,-1,-0,1,-0,-1,-0,1,-0,-1,-0,1,0,-1,-0,1,0,-1,0,1,0,-1,-0,1,0,-1,-0,1,-0,-1,-0,1,-0,-1,-0,1,0,-1,0,1,0,-1,0,1,0,-1,-0,1,0,-1,-0,1,-0,-1,-0,1,-0,-1,-0,1,0,-1,0,1,0,-1,0,1,0,-1,-0,1,0,-1,-0,1,-0,-1,-0,1,-0,-1,-0,1,0,-1,0,1,0,-1,0,1,0,-1,-0,1,0,-1,-0,1,-0,-1,-0,1,0,-1,-0,1,0,-1,0,1,0,-1,0,1,0,-1,-0,1,-0,-1,-0,1,-0,-1,-0,1,0,-1,-0,1,0,-1,0,1,0,-1,0,1,0,-1,-0,1,-0,-1,-0,1,-0,-1,-0,1,0,-1,-0,1,0,-1,0,1,0,-1,0,1,0,-1,-0,1,-0,-1,-0,1,-0,-1,-0,1,0,-1,-0,1,0,-1,0,1,0,-1,-0,1,0,-1,-0,1,-0,-1,-0,1,-0,-1,-0,1,0,-1,0,1,0,-1,0,1,0,-1,-0,1,0,-1,-0,1,-0,-1,-0,1,-0,-1,-0,1,0,-1,0,1,0,-1,0,1,0,-1,-0,1,0,-1,-0,1,-0,-1,-0,1,-0,-1,-0,1,0,-1,0,1,0,-1,0,1,0,-1,-0,1,0,-1,-0,1,-0,-1,-0,1,0,-1,-0,1,0,-1,0,1,0,-1,0,1,0,-1,-0,1,-0,-1,-0,1,-0,-1,-0,1,0,-1,-0,1,0,-1,0,1,0,-1,0,1,0,-1,-0,1,-0,-1,-0,1,-0,-1,-0,1,0,-1,-0,1,0,-1,0,1,0,-1,0,1,0,-1,-0,1,-0,-1,-0,1,-0,-1,-0,1,0,-1,-0,1,0,-1,0,1,0,-1,-0,1,0,-1,-0,1,-0,-1,-0,1,-0,-1,-0,1,0,-1,0,1,0,-1,0,1,0,-1,-0,1,0,-1,-0,1,-0,-1,-0,1,-0,-1,-0,1,0,-1,0,1,0,-1,0,1,0,-1,-0,1,0,-1,-0,1,-0,-1,-0,1,-0,-1,-0,1,0,-1,0,1,0,-1,0,1,0,-1,-0,1,0,-1,-0,1,-0,-1,-0,1,0,-1,-0,1,0,-1,0,1,0,-1,0,1,0,-1,-0,1,-0,-1,-0,1,-0,-1,-0,1,0,-1,-0,1,0,-1,0,1,0,-1,0,1,0,-1,-0,1,-0,-1,-0,1,-0,-1,-0,1,0,-1,-0,1,0,-1,0,1,0,-1,0,1,0,-1,-0,1,-0,-1,-0,1,-0,-1,-0,1,0,-1,-0,1,0,-1,0,1,0,-1,-0,1,0,-1,-0,1,-0,-1,-0,1,-0,-1,-0
-1,1,-1,1,-1,1,-1,1,-1,1,-1,1,-1,1,-1,1,-1,1,-1,1,-1,1,-1,1,-1,1,-1,1,-1,1,-1,1,-1,1,-1,1,-1,1,-1,1,-1,1,-1,1,-1,1,-1,1,-1,1,-1,1,-1,1,-1,1,-1,1,-1,1,-1,1,-1,1,-1,1,-1,1,-1,1,-1,1,-1,1,-1,1,-1,1,-1,1,-1,1,-1,1,-1,1,-1,1,-1,1,-1,1,-1,1,-1,1,-1,1,-1,1,-1,1,-1,1,-1,1,-1,1,-1,1,-1,1,-1,1,-1,1,-1,1,-1,1,-1,1,-1,1,-1,1,-1,1,-1,1,-1,1,-1,1,-1,1,-1,1,-1,1,-1,1,-1,1,-1,1,-1,1,-1,1,-1,1,-1,1,-1,1,-1,1,-1,1,-1,1,-1,1,-1,1,-1,1,-1,1,-1,1,-1,1,-1,1,-1,1,-1,1,-1,1,-1,1,-1,1,-1,1,-1,1,-1,1,-1,1,-1,1,-1,1,-1,1,-1,1,-1,1,-1,1,-1,1,-1,1,-1,1,-1,1,-1,1,-1,1,-1,1,-1,1,-1,1,-1,1,-1,1,-1,1,-1,1,-1,1,-1,1,-1,1,-1,1,-1,1,-1,1,-1,1,-1,1,-1,1,-1,1,-1,1,-1,1,-1,1,-1,1,-1,1,-1,1,-1,1,-1,1,-1,1,-1,1,-1,1,-1,1,-1,1,-1,1,-1,1,-1,1,-1,1,-1,1,-1,1,-1,1,-1,1,-1,1,-1,1,-1,1,-1,1,-1,1,-1,1,-1,1,-1,1,-1,1,-1,1,-1,1,-1,1,-1,1,-1,1,-1,1,-1,1,-1,1,-1,1,-1,1,-1,1,-1,1,-1,1,-1,1,-1,1,-1,1,-1,1,-1,1,-1,1,-1,1,-1,1,-1,1,-1,1,-1,1,-1,1,-1,1,-1,1,-1,1,-1,1,-1,1,-1,1,-1,1,-1,1,-1,1,-1,1,-1,1,-1,1,-1,1,-1,1,-1,1,-1,1,-1,1,-1,1,-1,1,-1,1,-1,1,-1,1,-1,1,-1,1,-1,1,-1,1,-1,1,-1,1,-1,1,-1,1,-1,1,-1,1,-1,1,-1,1,-1,1,-1,1,-1,1,-1,1,-1,1,-1,1,-1,1,-1,1,-1,1,-1,1,-1,1,-1,1,-1,1,-1,1,-1,1,-1,1,-1,1,-1,1,-1,1,-1,1,-1,1,-1,1,-1,1,-1,1,-1,1,-1,1,-1,1,-1,1,-1,1,-1,1,-1,1,-1,1,-1,1,-1,1,-1,1,-1,1,-1,1,-1,1,-1,1,-1,1,-1,1,-1,1,-1,1,-1,1,-1,1,-1,1,-1,1,-1,1,-1,1,-1,1,-1,1,-1,1,-1,1,-1,1,-1,1,-1,1,-1,1,-1,1,-1,1,-1,1,-1,1,-1,1,-1,1,-1,1,-1,1,-1,1,-1,1,-1,1,-1,1,-1,1,-1,1,-1,1,-1,1,-1,1,-1,1,-1,1,-1,1,-1,1,-1,1,-1,1,-1,1,-1,1,-1,1,-1,1,-1,1,-1,1,-1,1,-1,1,-1,1,-1,1,-1,1,-1,1,-1,1,-1,1,-1,1,-1,1,-1,1,-1,1,-1,1,-1,1,-1,1,-1,1,-1,1,-1,1,-1,1,-1,1,-1,1,-1,1,-1,1,-1,1,-1,1,-1,1,-1,1,-1,1,-1,1,-1,1,-1,1,-1,1,-1,1,-1,1,-1,1,-1,1,-1,1,-1,1,-1,1,-1,1,-1,1,-1,1,-1,1,-1,1,-1,1,-1,1,-1,1,-1,1,-1,1,-1,1,-1,1,-1,1,-1,1,-1,1,-1,1,-1,1,-1,1,-1,1,-1,1,-1,1,-1,1,-1,1,-1,1,-1,1,-1,1,-1,1,-1,1,-1,1,-1,1,-1,1,-1,1,-1,1,-1,1,-1,1,-1,1,-1,1,-1,1,-1,1,-1,1,-1,1,-1,1,-1,1,-1,1,-1,1,-1,1,-1,1,-1,1,-1,1,-1,1,-1,1,-1,1,-1,1,-1,1,-1,1,-1,1,-1,1,-1,1,-1,1,-1,1,-1,1,-1,1,-1,1,-1,1,-1,1,-1,1,-1,1,-1,1,-1,1,-1,1,-1,1,-1,1,-1,1,-1,1,-1,1,-1,1,-1,1,-1,1,-1,1,-1,1,-1,1,-1,1,-1,1,-1,1,-1,1,-1,1,-1,1,-1,1,-1,1,-1,1,-1,1,-1,1,-1,1,-1,1,-1,1,-1,1,-1,1,-1,1,-1,1,-1,1,-1,1,-1,1,-1,1,-1,1,-1,1,-1,1,-1,1,-1,1,-1,1,-1,1,-1,1,-1,1,-1,1,-1,1,-1,1,-1,1,-1,1,-1,1,-1,1,-1,1,-1,1,-1,1,-1,1,-1,1,-1,1,-1,1,-1,1,-1,1,-1,1,-1,1,-1,1,-1,1,-1,1,-1,1,-1,1,-1,1,-1,1,-1,1,-1,1,-1,1,-1,1,-1,1,-1,1,-1,1,-1,1,-1,1,-1,1,-1,1,-1,1,-1,1,-1,1,-1,1,-1,1,-1,1,-1,1,-1,1,-1,1,-1,1,-1,1,-1,1,-1,1,-1,1,-1,1,-1,1,-1,1,-1,1,-1,1,-1,1,-1,1,-1,1,-1,1,-1,1,-1,1,-1,1,-1,1,-1,1,-1,1,-1,1,-1,1,-1,1,-1,1,-1,1,-1,1,-1,1,-1,1,-1,1,-1,1,-1,1,-1,1,-1,1,-1,1,-1,1,-1,1,-1,1,-1,1,-1,1,-1,1,-1,1,-1,1,-1,1,-1,1,-1,1,-1,1,-1,1,-1,1,-1,1,-1,1,-1,1,-1,1,-1,1,-1,1,-1,1,-1,1,-1,1,-1,1,-1,1,-1,1,-1,1,-1,1,-1,1,-1,1,-1,1,-1,1,-1,1,-1,1,-1,1,-1,1,-1,1,-1,1,-1,1,-1,1,-1,1,-1,1,-1,1,-1,1,-1,1,-1,1,-1,1,-1,1,-1,1,-1,1,-1,1,-1,1,-1,1,-1,1,-1,1,-1,1,-1,1,-1,1,-1,1,-1,1,-1,1,-1,1,-1,1,-1,1,-1,1,-1,1,-1,1,-1,1,-1,1,-1,1,-1,1,-1,1,-1,1,-1,1,-1,1,-1,1,-1,1,-1,1,-1,1,-1,1,-1,1,-1,1,-1,1,-1,1,-1,1,-1,1,-1,1,-1,1,-1,1,-1,1,-1,1,-1,1,-1,1,-1,1,-1,1,-1,1,-1,1,-1,1,-1,1,-1,1,-1,1,-1,1,-1,1,-1,1,-1,1,-1,1,-1,1,-1,1,-1,1,-1,1,-1,1,-1,1,-1,1,-1,1,-1,1,-1,1,-1,1,-1,1,-1,1,-1,1,-1,1,-1,1,-1,1,-1,1,-1,1,-1,1,-1,1,-1,1,-1,1,-1,1,-1,1,-1,1,-1,1,-1,1,-1,1,-1,1,-1,1,-1,1,-1,1,-1,1,-1,1,-1,1,-1,1,-1,1,-1,1,-1,1,-1,1,-1,1,-1,1,-1,1,-1,1,-1,1,-1,1,-1,1,-1,1,-1,1,-1,1,-1,1,-1,1,-1,1,-1,1,-1,1,-1,1,-1,1,-1,1,-1,1,-1,1,-1,1,-1,1,-1,1,-1,1,-1,1,-1,1,-1,1,-1,1,-1,1,-1,1,-1,1,-1,1,-1,1,-1,1,-1,1,-1,1,-1,1,-1,1,-1,1,-1,1,-1,1,-1,1,-1,1,-1,1,-1,1,-1,1,-1,1,-1,1,-1,1,-1,1,-1,1,-1,1,-1,1,-1,1,-1,1,-1,1,-1,1,-1,1,-1,1,-1,1,-1,1,-1,1,-1,1,-1,1,-1,1,-1,1,-1,1,-1,1,-1,1,-1,1,-1,1,-1,1,-1,1,-1,1,-1,1,-1,1,-1,1,-1,1,-1,1,-1,1,-1,1,-1,1,-1,1,-1,1,-1,1,-1,1,-1,1,-1,1,-1,1,-1,1,-1,1,-1,1,-1,1,-1,1,-1,1,-1,1,-1,1,-1,1,-1,1,-1,1,-1,1,-1,1,-1,1,-1,1,-1,1,-1,1,-1,1,-1,1,-1,1,-1,1,-1,1,-1,1,-1,1,-1,1,-1,1,-1,1,-1,1,-1,1,-1,1,-1,1,-1,1,-1,1,-1,1,-1,1,-1,1,-1,1,-1,1,-1,1,-1,1,-1,1,-1,1,-1,1,-1,1,-1,1,-1,1,-1,1,-1,1,-1,1,-1,1,-1,1,-1,1,-1,1,-1,1,-1,1,-1,1,-1,1,-1,1,-1,1,-1,1,-1,1,-1,1,-1,1,-1,1,-1,1,-1,1,-1,1,-1,1,-1,1,-1,1,-1,1,-1,1,-1,1,-1,1,-1,1,-1,1,-1,1,-1,1,-1,1,-1,1,-1,1,-1,1,-1,1,-1,1,-1,1,-1,1,-1,1,-1,1,-1,1,-1,1,-1,1,-1,1,-1,1,-1,1,-1,1,-1,1,-1,1,-1,1,-1,1,-1,1,-1,1,-1,1,-1,1,-1,1,-1,1,-1,1,-1,1,-1,1,-1,1,-1,1,-1,1,-1,1,-1,1,-1,1,-1,1,-1,1,-1,1,-1,1,-1,1,-1,1,-1,1,-1,1,-1,1,-1,1,-1,1,-1,1,-1,1,-1,1,-1,1,-1,1,-1,1,-1,1,-1,1,-1,1,-1,1,-1,1,-1,1,-1,1,-1,1,-1,1,-1,1,-1,1,-1,1,-1,1,-1,1,-1,1,-1,1,-1,1,-1,1,-1,1,-1,1,-1,1,-1,1,-1,1,-1,1,-1,1,-1,1,-1,1,-1,1,-1,1,-1,1,-1,1,-1,1,-1,1,-1,1,-1,1,-1,1,-1,1,-1,1,-1,1,-1,1,-1,1,-1,1,-1,1,-1,1,-1,1,-1,1,-1,1,-1,1,-1,1,-1,1,-1,1,-1,1,-1,1,-1,1,-1,1,-1,1,-1,1,-1,1,-1,1,-1,1,-1,1,-1,1,-1,1,-1,1,-1,1,-1,1,-1,1,-1,1,-1,1,-1,1,-1,1,-1,1,-1,1,-1,1,-1,1,-1,1,-1,1,-1,1,-1,1,-1,1,-1,1,-1,1,-1,1,-1,1,-1,1,-1,1,-1,1,-1,1,-1,1,-1,1,-1,1,-1,1,-1,1,-1,1,-1,1,-1,1,-1,1,-1,1,-1,1,-1,1,-1,1,-1,1,-1,1,-1,1,-1,1,-1,1,-1,1,-1,1,-1,1,-1,1,-1,1,-1,1,-1,1,-1,1,-1,1,-1,1,-1,1,-1,1,-1,1,-1,1,-1,1,-1,1,-1,1,-1,1,-1,1,-1,1,-1,1,-1,1,-1,1,-1,1,-1,1,-1,1,-1,1,-1,1,-1,1,-1,1,-1,1,-1,1,-1,1,-1,1,-1,1,-1,1,-1,1,-1,1,-1,1,-1,1,-1,1,-1,1,-1,1,-1,1,-1,1,-1,1,-1,1,-1,1,-1,1,-1,1,-1,1,-1,1,-1,1,-1,1,-1,1,-1,1,-1,1,-1,1,-1,1,-1,1,-1,1,-1,1,-1,1,-1,1,-1,1,-1,1,-1,1,-1,1,-1,1,-1,1,-1,1,-1,1,-1,1,-1,1,-1,1,-1,1,-1,1,-1,1,-1,1,-1,1,-1,1,-1,1,-1,1,-1,1,-1,1,-1,1,-1,1,-1,1,-1,1,-1,1,-1,1,-1,1,-1,1,-1,1,-1,1,-1,1,-1,1,-1,1,-1,1,-1,1,-1,1,-1,1,-1,1,-1,1,-1,1,-1,1,-1,1,-1,1,-1,1,-1,1,-1,1,-1,1,-1,1,-1,1,-1,1,-1,1,-1,1,-1,1,-1,1,-1,1,-1,1,-1,1,-1,1,-1,1,-1,1,-1,1,-1,1,-1,1,-1,1,-1,1,-1,1,-1,1,-1,1,-1,1,-1,1,-1,1,-1,1,-1,1,-1,1,-1,1,-1,1,-1,1,-1,1,-1,1,-1,1,-1,1,-1,1,-1,1,-1,1,-1,1,-1,1,-1,1,-1,1,-1,1,-1,1,-1,1,-1,1,-1,1,-1,1,-1,1,-1,1,-1,1,-1,1,-1,1,-1,1,-1,1,-1,1,-1,1,-1,1,-1,1,-1,1,-1,1,-1,1,-1,1,-1,1,-1,1,-1,1,-1,1,-1,1,-1,1,-1,1,-1,1,-1,1,-1,1,-1,1,-1,1,-1,1,-1,1,-1,1,-1,1,-1,1,-1,1,-1,1,-1,1,-1,1,-1,1,-1,1,-1,1,-1,1,-1,1,-1,1,-1,1,-1,1,-1,1,-1,1,-1,1,-1,1,-1,1,-1,1,-1,1,-1,1,-1,1,-1,1,-1,1,-1,1,-1,1,-1,1,-1,1,-1,1,-1,1,-1,1,-1,1,-1,1,-1,1,-1,1,-1,1,-1,1,-1,1,-1,1,-1,1,-1,1,-1,1,-1,1,-1,1,-1,1,-1,1,-1,1,-1,1,-1,1,-1,1,-1,1,-1,1,-1,1,-1,1,-1,1,-1,1,-1,1,-1,1,-1,1,-1,1,-1,1,-1,1,-1,1,-1,1,-1,1,-1,1,-1,1,-1,1,-1,1,-1,1,-1,1,-1,1,-1,1,-1,1,-1,1,-1,1,-1,1,-1,1,-1,1,-1,1,-1,1,-1,1,-1,1,-1,1,-1,1,-1,1,-1,1,-1,1,-1,1,-1,1,-1,1,-1,1,-1,1,-1,1,-1,1,-1,1,-1,1,-1,1,-1,1,-1,1,-1,1,-1,1,-1,1,-1,1,-1,1,-1,1,-1,1,-1,1,-1,1,-1,1,-1,1,-1,1,-1,1,-1,1,-1,1,-1,1,-1,1,-1,1,-1,1,-1,1,-1,1,-1,1,-1,1,-1,1,-1,1,-1,1,-1,1,-1,1,-1,1,-1,1,-1,1,-1,1,-1,1,-1,1,-1,1,-1,1,-1,1,-1,1,-1,1,-1,1,-1,1,-1,1,-1,1,-1,1,-1,1,-1,1,-1,1,-1,1,-1,1,-1,1,-1,1,-1,1,-1,1,-1,1,-1,1,-1,1,-1,1,-1,1,-1,1,-1,1,-1,1,-1,1,-1,1,-1,1,-1,1,-1,1,-1,1,-1,1,-1,1,-1,1,-1,1,-1,1,-1,1,-1,1,-1,1,-1,1,-1,1,-1,1,-1,1,-1,1,-1,1,-1,1,-1,1,-1,1,-1,1,-1,1,-1,1,-1,1,-1,1,-1,1,-1,1,-1,1,-1,1,-1,1,-1,1,-1,1,-1,1,-1,1,-1,1,-1,1,-1,1,-1,1,-1,1,-1,1,-1,1,-1,1,-1,1,-1,1,-1,1,-1,1,-1,1,-1,1,-1,1,-1,1,-1,1,-1,1,-1,1,-1,1,-1,1,-1,1,-1,1,-1,1,-1,1,-1,1,-1,1,-1,1,-1,1,-1,1,-1,1,-1,1,-1,1,-1,1,-1,1,-1,1,-1,1,-1,1,-1,1,-1,1,-1,1,-1,1,-1,1,-1,1,-1,1,-1,1,-1,1,-1,1,-1,1,-1,1,-1,1,-1,1,-1,1,-1,1,-1,1,-1,1,-1,1,-1,1,-1,1,-1,1,-1,1,-1,1,-1,1,-1,1,-1,1,-1,1,-1,1,-1,1,-1,1,-1,1,-1,1,-1,1,-1,1,-1,1,-1,1,-1,1,-1,1,-1,1,-1,1,-1,1,-1,1,-1,1,-1,1,-1,1,-1,1,-1,1,-1,1,-1,1,-1,1,-1,1,-1,1,-1,1,-1,1,-1,1,-1,1,-1,1,-1,1,-1,1,-1,1,-1,1,-1,1,-1,1,-1,1,-1,1,-1,1,-1,1,-1,1,-1,1,-1,1,-1,1,-1,1,-1,1,-1,1,-1,1,-1,1,-1,1,-1,1,-1,1,-1,1,-1,1,-1,1,-1,1,-1,1,-1,1,-1,1,-1,1,-1,1,-1,1,-1,1,-1,1,-1,1,-1,1,-1,1,-1,1,-1,1,-1,1,-1,1,-1,1,-1,1,-1,1,-1,1,-1,1,-1,1,-1,1,-1,1,-1,1,-1,1,-1,1,-1,1,-1,1,-1,1,-1,1,-1,1,-1,1,-1,1,-1,1,-1,1,-1,1,-1,1,-1,1,-1,1,-1,1,-1,1,-1,1,-1,1,-1,1,-1,1,-1,1,-1,1,-1,1,-1,1,-1,1,-1,1,-1,1,-1,1,-1,1,-1,1,-1,1,-1,1,-1,1,-1,1,-1,1,-1,1,-1,1,-1,1,-1,1,-1,1,-1,1,-1,1,-1,1,-1,1,-1,1,-1,1,-1,1,-1,1,-1,1,-1,1,-1,1,-1,1,-1,1,-1,1,-1,1,-1,1,-1,1,-1,1,-1,1,-1,1,-1,1,-1,1,-1,1,-1,1,-1,1,-1,1,-1,1,-1,1,-1,1,-1,1,-1,1,-1,1,-1,1,-1,1,-1,1,-1,1,-1,1,-1,1,-1,1,-1,1,-1,1,-1,1,-1,1,-1,1,-1,1,-1,1,-1,1,-1,1,-1,1,-1,1,-1,1,-1,1,-1,1,-1,1,-1,1,-1,1,-1,1,-1,1,-1,1,-1,1,-1,1,-1,1,-1,1,-1,1,-1,1,-1,1,-1,1,-1,1,-1,1,-1,1,-1,1,-1,1,-1,1,-1,1,-1,1,-1,1,-1,1,-1,1,-1,1,-1,1,-1,1,-1,1,-1,1,-1,1,-1,1,-1,1,-1,1,-1,1,-1,1,-1,1,-1,1,-1,1,-1,1,-1,1,-1,1,-1,1,-1,1,-1,1,-1,1,-1,1,-1,1,-1,1,-1,1,-1,1,-1,1,-1,1,-1,1,-1,1,-1,1,-1,1,-1,1,-1,1,-1,1,-1,1,-1,1,-1,1,-1,1,-1,1,-1,1,-1,1,-1,1,-1,1,-1,1,-1,1,-1,1,-1,1,-1,1,-1,1,-1,1,-1,1,-1,1,-1,1,-1,1,-1,1,-1,1,-1,1,-1,1,-1,1,-1,1,-1,1,-1,1,-1,1,-1,1,-1,1,-1,1,-1,1,-1,1,-1,1,-1,1,-1,1,-1,1,-1,1,-1,1,-1,1,-1,1,-1,1,-1,1,-1,1,-1,1,-1,1,-1,1,-1,1,-1,1,-1,1,-1,1,-1,1,-1,1,-1,1,-1,1,-1,1,-1,1,-1,1,-1,1,-1,1,-1,1,-1,1,-1,1,-1,1,-1,1,-1,1,-1,1,-1,1,-1,1,-1,1,-1,1,-1,1,-1,1,-1,1,-1,1,-1,1,-1,1,-1,1,-1,1,-1,1,-1,1,-1,1,-1,1,-1,1,-1,1,-1,1,-1,1,-1,1,-1,1,-1,1,-1,1,-1,1,-1,1,-1,1,-1,1,-1,1,-1,1,-1,1,-1,1,-1,1,-1,1,-1,1,-1,1,-1,1,-1,1,-1,1,-1,1,-1,1,-1,1,-1,1,-1,1,-1,1,-1,1,-1,1,-1,1,-1,1,-1,1,-1,1,-1,1,-1,1,-1,1,-1,1,-1,1,-1,1,-1,1,-1,1,-1,1,-1,1,-1,1,-1,1,-1,1,-1,1,-1,1,-1,1,-1,1,-1,1,-1,1,-1,1,-1,1,-1,1,-1,1,-1,1,-1,1,-1,1,-1,1,-1,1,-1,1,-1,1,-1,1,-1,1,-1,1,-1,1,-1,1,-1,1,-1,1,-1,1,-1,1,-1,1,-1,1,-1,1,-1,1,-1,1,-1,1,-1,1,-1,1,-1,1,-1,1,-1,1,-1,1,-1,1,-1,1,-1,1,-1,1,-1,1,-1,1,-1,1,-1,1,-1,1,-1,1,-1,1,-1,1,-1,1,-1,1,-1,1,-1,1,-1,1,-1,1,-1,1,-1,1,-1,1,-1,1,-1,1,-1,1,-1,1,-1,1,-1,1,-1,1,-1,1,-1,1,-1,1,-1,1,-1,1,-1,1,-1,1,-1,1,-1,1,-1,1,-1,1,-1,1,-1,1,-1,1,-1,1,-1,1,-1,1,-1,1,-1,1,-1,1,-1,1,-1,1,-1,1,-1,1,-1,1,-1,1,-1,1,-1,1,-1,1,-1,1,-1,1,-1,1,-1,1,-1,1,-1,1,-1,1,-1,1,-1,1,-1,1,-1,1,-1,1,-1,1,-1,1,-1,1,-1,1,-1,1,-1,1,-1,1,-1,1,-1,1,-1,1,-1,1,-1,1,-1,1,-1,1,-1,1,-1,1,-1,1,-1,1,-1,1,-1,1,-1,1,-1,1,-1,1,-1,1,-1,1,-1,1,-1,1,-1,1,-1,1,-1,1,-1,1,-1,1,-1,1,-1,1,-1,1,-1,1,-1,1,-1,1,-1,1,-1,1,-1,1,-1,1,-1,1,-1,1,-1,1,-1,1,-1,1,-1,1,-1,1,-1,1,-1,1,-1,1,-1,1,-1,1,-1,1,-1,1,-1,1,-1,1,-1,1,-1,1,-1,1,-1,1,-1,1,-1,1,-1,1,-1,1,-1,1,-1,1,-1,1,-1,1,-1,1,-1,1,-1,1,-1,1,-1,1,-1,1,-1,1,-1,1,-1,1,-1,1,-1,1,-1,1,-1,1,-1,1,-1,1,-1,1,-1,1,-1,1,-1,1,-1,1,-1,1,-1,1,-1,1,-1,1,-1,1,-1,1,-1,1,-1,1,-1,1,-1,1,-1,1,-1,1,-1,1,-1,1,-1,1,-1,1,-1,1,-1,1,-1,1,-1,1,-1,1,-1,1,-1,1,-1,1,-1,1,-1,1,-1,1,-1,1,-1,1,-1,1,-1,1,-1,1,-1,1,-1,1,-1,1,-1,1,-1,1,-1,1,-1,1,-1,1,-1,1,-1,1,-1,1,-1,1,-1,1,-1,1,-1,1,-1,1,-1,1,-1,1,-1,1,-1,1,-1,1,-1,1,-1,1,-1,1,-1,1,-1,1,-1,1,-1,1,-1,1,-1,1,-1,1,-1,1,-1,1,-1,1,-1,1,-1,1,-1,1,-1,1,-1,1,-1,1,-1,1,-1,1,-1,1,-1,1,-1,1,-1,1,-1,1,-1,1,-1,1,-1,1,-1,1,-1,1,-1,1,-1,1,-1,1,-1,1,-1,1,-1,1,-1,1,-1,1,-1,1,-1,1,-1,1,-1,1,-1,1,-1,1,-1,1,-1,1,-1,1,-1,1,-1,1,-1,1,-1,1,-1,1,-1,1,-1,1,-1,1,-1,1,-1,1,-1,1,-1,1,-1,1,-1,1,-1,1,-1,1,-1,1,-1,1,-1,1,-1,1,-1,1,-1,1,-1,1,-1,1,-1,1,-1,1,-1,1,-1,1,-1,1,-1,1,-1,1,-1,1,-1,1,-1,1,-1,1,-1,1,-1,1,-1,1,-1,1,-1,1,-1,1,-1,1,-1,1,-1,1,-1,1,-1,1,-1,1,-1,1,-1,1,-1,1,-1,1,-1,1,-1,1,-1,1,-1,1,-1,1,-1,1,-1,1,-1,1,-1,1,-1,1,-1,1,-1,1,-1,1,-1,1,-1,1,-1,1,-1,1,-1,1,-1,1,-1,1,-1,1,-1,1,-1,1,-1,1,-1,1,-1,1,-1,1,-1,1,-1,1,-1,1,-1,1,-1,1,-1,1,-1,1,-1,1,-1,1,-1,1,-1,1,-1,1,-1,1,-1,1,-1,1,-1,1,-1,1,-1,1,-1,1,-1,1,-1,1,-1,1,-1,1,-1,1,-1,1,-1,1,-1,1,-1,1,-1,1,-1,1,-1,1,-1,1,-1,1,-1,1,-1,1,-1,1,-1,1,-1,1,-1,1,-1,1,-1,1,-1,1,-1,1,-1,1,-1,1,-1,1,-1,1,-1,1,-1,1,-1,1,-1,1,-1,1,-1,1,-1,1,-1,1,-1,1,-1,1,-1,1,-1,1,-1,1,-1,1,-1,1,-1,1,-1,1,-1,1,-1,1,-1,1,-1,1,-1,1,-1,1,-1,1,-1,1,-1,1,-1,1,-1,1,-1,1,-1,1,-1,1,-1,1,-1,1,-1,1,-1,1,-1,1,-1,1,-1,1,-1,1,-1,1,-1,1,-1,1,-1,1,-1,1,-1,1,-1,1,-1,1,-1,1,-1,1,-1,1,-1,1,-1,1,-1,1,-1,1,-1,1,-1,1,-1,1,-1,1,-1,1,-1,1,-1,1,-1,1,-1,1,-1,1,-1,1,-1,1,-1,1,-1,1,-1,1,-1,1,-1,1,-1,1,-1,1,-1,1,-1,1,-1,1,-1,1,-1,1,-1,1,-1,1,-1,1,-1,1,-1,1,-1,1,-1,1,-1,1,-1,1,-1,1,-1,1,-1,1,-1,1,-1,1,-1,1,-1,1,-1,1,-1,1,-1,1,-1,1,-1,1,-1,1,-1,1,-1,1,-1,1,-1,1,-1,1,-1,1,-1,1,-1,1,-1,1,-1,1,-1,1,-1,1,-1,1,-1,1,-1,1,-1,1,-1,1,-1,1,-1,1,-1,1,-1,1,-1,1,-1,1,-1,1,-1,1,-1,1,-1,1,-1,1,-1,1,-1,1,-1,1,-1,1,-1,1,-1,1,-1,1,-1,1,-1,1,-1,1,-1,1,-1,1,-1,1,-1,1,-1,1,-1,1,-1,1,-1,1,-1,1,-1,1,-1,1,-1,1,-1,1,-1,1,-1,1,-1,1,-1,1,-1,1,-1,1,-1,1,-1,1,-1,1,-1,1,-1,1,-1,1,-1,1,-1,1,-1,1,-1,1,-1,1,-1,1,-1,1,-1,1,-1,1,-1,1,-1,1,-1,1,-1,1,-1,1,-1,1,-1,1,-1,1,-1,1,-1,1,-1,1,-1,1,-1,1,-1,1,-1,1,-1,1,-1,1,-1,1,-1,1,-1,1,-1,1,-1,1,-1,1,-1,1,-1,1,-1,1,-1,1,-1,1,-1,1,-1,1,-1,1,-1,1,-1,1,-1,1,-1,1,-1,1,-1,1,-1,1,-1,1,-1,1,-1,1,-1,1,-1,1,-1,1,-1,1,-1,1,-1,1,-1,1,-1,1,-1,1,-1,1,-1,1,-1,1,-1,1,-1,1,-1,1,-1,1,-1,1,-1,1,-1,1,-1,1,-1,1,-1,1,-1,1,-1,1,-1,1,-1,1,-1,1,-1,1,-1,1,-1,1,-1,1,-1,1,-1,1,-1,1,-1,1,-1,1,-1,1,-1,1,-1,1,-1,1,-1,1,-1,1,-1,1,-1,1,-1,1,-1,1,-1,1,-1,1,-1,1,-1,1,-1,1,-1,1,-1,1,-1,1,-1,1,-1,1,-1,1,-1,1,-1,1,-1,1,-1,1,-1,1,-1,1,-1,1,-1,1,-1,1,-1,1,-1,1,-1,1,-1,1,-1,1,-1,1,-1,1,-1,1,-1,1,-1,1,-1,1,-1,1,-1,1,-1,1,-1,1,-1,1,-1,1,-1,1,-1,1,-1,1,-1,1,-1,1,-1,1,-1,1,-1,1,-1,1,-1,1,-1,1,-1,1,-1,1,-1,1,-1,1,-1,1,-1,1,-1,1,-1,1,-1,1,-1,1,-1,1,-1,1,-1,1,-1,1,-1,1,-1,1,-1,1,-1,1,-1,1,-1,1,-1,1,-1,1,-1,1,-1,1,-1,1,-1,1,-1,1,-1,1,-1,1,-1,1,-1,1,-1,1,-1,1,-1,1,-1,1,-1,1,-1,1,-1,1,-1,1,-1,1,-1,1,-1,1,-1,1,-1,1,-1,1,-1,1,-1,1,-1,1,-1,1,-1,1,-1,1,-1,1,-1,1,-1,1,-1,1,-1,1,-1,1,-1,1,-1,1,-1,1,-1,1,-1,1,-1,1,-1,1,-1,1,-1,1,-1,1,-1,1,-1,1,-1,1,-1,1,-1,1,-1,1,-1,1,-1,1,-1,1,-1,1,-1,1,-1,1,-1,1,-1,1,-1,1,-1,1,-1,1,-1,1,-1,1,-1,1,-1,1,-1,1,-1,1,-1,1,-1,1,-1,1,-1,1,-1,1,-1,1,-1,1,-1,1,-1,1,-1,1,-1,1,-1,1,-1,1,-1,1,-1,1,-1,1,-1,1,-1,1,-1,1,-1,1,-1,1,-1,1,-1,1,-1,1,-1,1,-1,1,-1,1,-1,1,-1,1,-1,1,-1,1,-1,1,-1,1,-1,1,-1,1,-1,1,-1,1,-1,1,-1,1,-1,1,-1,1,-1,1,-1,1,-1,1,-1,1,-1,1,-1,1,-1,1,-1,1,-1,1,-1,1,-1,1,-1,1,-1,1,-1,1,-1,1,-1,1,-1,1,-1,1,-1,1,-1,1,-1,1,-1,1,-1,1,-1,1,-1,1,-1,1,-1,1,-1,1,-1,1,-1,1,-1,1,-1,1,-1,1,-1,1,-1,1,-1,1,-1,1,-1,1,-1,1,-1,1,-1,1,-1,1,-1,1,-1,1,-1,1,-1,1,-1,1,-1,1,-1,1,-1,1,-1,1,-1,1,-1,1,-1,1,-1,1,-1,1,-1,1,-1,1,-1,1,-1,1,-1,1,-1,1,-1,1,-1,1,-1,1,-1,1,-1,1,-1,1,-1,1,-1,1,-1,1,-1,1,-1,1,-1,1,-1,1,-1,1,-1,1,-1,1,-1,1,-1,1,-1,1,-1,1,-1,1,-1,1,-1,1,-1,1,-1,1,-1,1,-1,1,-1,1,-1,1,-1,1,-1,1,-1,1,-1,1,-1,1,-1,1,-1,1,-1,1,-1,1,-1,1,-1,1,-1,1,-1,1,-1,1,-1,1,-1,1,-1,1,-1,1,-1,1,-1,1,-1,1,-1,1,-1,1,-1,1,-1,1,-1,1,-1,1,-1,1,-1,1,-1,1,-1,1,-1,1,-1,1,-1,1,-1,1,-1,1,-1,1,-1,1,-1,1,-1,1,-1,1,-1,1,-1,1,-1,1,-1,1,-1,1,-1,1,-1,1,-1,1,-1,1,-1,1,-1,1,-1,1,-1,1,-1,1,-1,1,-1,1,-1,1,-1,1,-1,1,-1,1,-1,1,-1,1,-1,1,-1,1,-1,1,-1,1,-1,1,-1,1,-1,1,-1,1,-1,1,-1,1,-1,1,-1,1,-1,1,-1,1,-1,1,-1,1,-1,1,-1,1,-1,1,-1,1,-1,1,-1,1,-1,1,-1,1,-1,1,-1,1,-1,1,-1,1,-1,1,-1,1,-1,1,-1,1,-1,1,-1,1,-1,1,-1,1,-1,1,-1,1,-1,1,-1,1,-1,1,-1,1,-1,1,-1,1,-1,1,-1,1,-1,1,-1,1,-1,1,-1,1,-1,1,-1,1,-1,1,-1,1,-1,1,-1,1,-1,1,-1,1,-1,1,-1,1,-1,1,-1,1,-1,1,-1,1,-1,1,-1,1,-1,1,-1,1,-1,1,-1,1,-1,1,-1,1,-1,1,-1,1,-1,1,-1,1,-1,1,-1,1,-1,1,-1,1,-1,1,-1,1,-1,1,-1,1,-1,1,-1,1,-1,1,-1,1,-1,1,-1,1,-1,1,-1,1,-1,1,-1,1,-1,1,-1,1,-1,1,-1,1,-1,1,-1,1,-1,1,-1,1,-1,1,-1,1,-1,1,-1,1,-1,1,-1,1,-1,1,-1,1,-1,1,-1,1,-1,1,-1,1,-1,1,-1,1,-1,1,-1,1,-1,1,-1,1,-1,1,-1,1,-1,1,-1,1,-1,1,-1,1,-1,1,-1,1,-1,1,-1,1,-1,1,-1,1,-1,1,-1,1,-1,1,-1,1,-1,1,-1,1,-1,1,-1,1,-1,1,-1,1,-1,1,-1,1,-1,1,-1,1,-1,1,-1,1,-1,1,-1,1,-1,1,-1,1,-1,1,-1,1,-1,1,-1,1,-1,1,-1,1,-1,1,-1,1,-1,1,-1,1,-1,1,-1,1,-1,1,-1,1,-1,1,-1,1,-1,1,-1,1,-1,1,-1,1,-1,1,-1,1,-1,1,-1,1,-1,1,-1,1,-1,1,-1,1,-1,1,-1,1,-1,1,-1,1,-1,1,-1,1,-1,1,-1,1,-1,1,-1,1,-1,1,-1,1,-1,1,-1,1,-1,1,-1,1,-1,1,-1,1,-1,1,-1,1,-1,1,-1,1,-1,1,-1,1,-1,1,-1,1,-1,1,-1,1,-1,1,-1,1,-1,1,-1,1,-1,1,-1,1,-1,1,-1,1,-1,1,-1,1,-1,1,-1,1,-1,1,-1,1,-1,1,-1,1,-1,1,-1,1,-1,1,-1,1,-1,1,-1,1,-1,1,-1,1,-1,1,-1,1,-1,1,-1,1,-1,1,-1,1,-1,1,-1,1,-1,1,-1,1,-1,1,-1,1,-1,1,-1,1,-1,1,-1,1,-1,1,-1,1,-1,1,-1,1,-1,1,-1,1,-1,1,-1,1,-1,1,-1,1,-1,1,-1,1,-1,1,-1,1,-1,1,-1,1,-1,1,-1,1,-1,1,-1,1,-1,1,-1,1,-1,1,-1,1,-1,1,-1,1,-1,1,-1,1,-1,1,-1,1,-1,1,-1,1,-1,1,-1,1,-1,1,-1,1,-1,1,-1,1,-1,1,-1,1,-1,1,-1,1,-1,1,-1,1,-1,1,-1,1,-1,1,-1,1,-1,1,-1,1,-1,1,-1,1,-1,1,-1,1,-1,1,-1,1,-1,1,-1,1,-1,1,-1,1,-1,1,-1,1,-1,1,-1,1,-1,1,-1,1,-1,1,-1,1,-1,1,-1,1,-1,1,-1,1,-1,1,-1,1,-1,1,-1,1,-1,1,-1,1,-1,1,-1,1,-1,1,-1,1,-1,1,-1,1,-1,1,-1,1,-1,1,-1,1,-1,1,-1,1,-1,1,-1,1,-1,1,-1,1,-1,1,-1,1,-1,1,-1,1,-1,1,-1,1,-1,1,-1,1,-1,1,-1,1,-1,1,-1,1,-1,1,-1,1,-1,1,-1,1,-1,1,-1,1,-1,1,-1,1,-1,1,-1,1,-1,1,-1,1,-1,1,-1,1,-1,1,-1,1,-1,1,-1,1,-1,1,-1,1,-1,1,-1,1,-1,1,-1,1,-1,1,-1,1,-1,1,-1,1,-1,1,-1,1,-1,1,-1,1,-1,1,-1,1,-1,1,-1,1,-1,1,-1,1,-1,1,-1,1,-1,1,-1,1,-1,1,-1,1,-1,1,-1,1,-1,1,-1,1,-1,1,-1,1,-1,1,-1,1,-1,1,-1,1,-1,1,-1,1,-1,1,-1,1,-1,1,-1,1,-1,1,-1,1,-1,1,-1,1,-1,1,-1,1,-1,1,-1,1,-1,1,-1,1,-1,1,-1,1,-1,1,-1,1,-1,1,-1,1,-1,1,-1,1,-1,1,-1,1,-1,1,-1,1,-1,1,-1,1,-1,1,-1,1,-1,1,-1,1,-1,1,-1,1,-1,1,-1,1,-1,1,-1,1,-1,1,-1,1,-1,1,-1,1,-1,1,-1,1,-1,1,-1,1,-1,1,-1,1,-1,1,-1,1,-1,1,-1,1,-1,1,-1,1,-1,1,-1,1,-1,1,-1,1,-1,1,-1,1,-1,1,-1,1,-1,1,-1,1,-1,1,-1,1,-1,1,-1,1,-1,1,-1,1,-1,1,-1,1,-1,1,-1,1,-1,1,-1,1,-1,1,-1,1,-1,1,-1,1,-1,1,-1,1,-1,1,-1,1,-1,1,-1,1,-1,1,-1,1,-1,1,-1,1,-1,1,-1,1,-1,1,-1,1,-1,1,-1,1,-1,1,-1,1,-1,1,-1,1,-1,1,-1,1,-1,1,-1,1,-1,1,-1,1,-1,1,-1,1,-1,1,-1,1,-1,1,-1,1,-1,1,-1,1,-1,1,-1,1,-1,1,-1,1,-1,1,-1,1,-1,1,-1,1,-1,1,-1,1,-1,1,-1,1,-1,1,-1,1,-1,1,-1,1,-1,1,-1,1,-1,1,-1,1,-1,1,-1,1,-1,1,-1,1,-1,1,-1,1,-1,1,-1,1,-1,1,-1,1,-1,1,-1,1,-1,1,-1,1,-1,1,-1,1,-1,1,-1,1,-1,1,-1,1,-1,1,-1,1,-1,1,-1,1,-1,1,-1,1,-1,1,-1,1,-1,1,-1,1,-1,1,-1,1,-1,1,-1,1,-1,1,-1,1,-1,1,-1,1,-1,1,-1,1,-1,1,-1,1,-1,1,-1,1,-1,1,-1,1,-1,1,-1,1,-1,1,-1,1,-1,1,-1,1,-1,1,-1,1,-1,1,-1,1,-1,1,-1,1,-1,1,-1,1,-1,1,-1,1,-1,1,-1,1,-1,1,-1,1,-1,1,-1,1,-1,1,-1,1,-1,1,-1,1,-1,1,-1,1,-1,1,-1,1,-1,1,-1,1,-1,1,-1,1,-1,1,-1,1,-1,1,-1,1,-1,1,-1,1,-1,1,-1,1,-1,1,-1,1,-1,1,-1,1,-1,1,-1,1,-1,1,-1,1,-1,1,-1,1,-1,1,-1,1,-1,1,-1,1,-1,1,-1,1,-1,1,-1,1,-1,1,-1,1,-1,1,-1,1,-1,1,-1,1,-1,1,-1,1,-1,1,-1,1,-1,1,-1,1,-1,1,-1,1,-1,1,-1,1,-1,1,-1,1,-1,1,-1,1,-1,1,-1,1,-1,1,-1,1,-1,1,-1,1,-1,1,-1,1,-1,1,-1,1,-1,1,-1,1,-1,1,-1,1,-1,1,-1,1,-1,1,-1,1,-1,1,-1,1,-1,1,-1,1,-1,1,-1,1,-1,1,-1,1,-1,1,-1,1,-1,1,-1,1,-1,1,-1,1,-1,1,-1,1,-1,1,-1,1,-1,1,-1,1,-1,1,-1,1,-1,1,-1,1,-1,1,-1,1,-1,1,-1,1,-1,1,-1,1,-1,1,-1,1,-1,1,-1,1,-1,1,-1,1,-1,1,-1,1,-1,1,-1,1,-1,1,-1,1,-1,1,-1,1,-1,1,-1,1,-1,1,-1,1,-1,1,-1,1,-1,1,-1,1,-1,1,-1,1,-1,1,-1,1,-1,1,-1,1,-1,1,-1,1,-1,1,-1,1,-1,1,-1,1,-1,1,-1,1,-1,1,-1,1,-1,1,-1,1,-1,1,-1,1,-1,1,-1,1,-1,1,-1,1,-1,1,-1,1,-1,1,-1,1,-1,1,-1,1,-1,1,-1,1,-1,1,-1,1,-1,1,-1,1,-1,1,-1,1,-1,1,-1,1,-1,1,-1,1,-1,1,-1,1,-1,1,-1,1,-1,1,-1,1,-1,1,-1,1,-1,1,-1,1,-1,1,-1,1,-1,1,-1,1,-1,1,-1,1,-1,1,-1,1,-1,1,-1,1,-1,1,-1,1,-1,1,-1,1,-1,1,-1,1,-1,1,-1,1,-1,1,-1,1,-1,1,-1,1,-1,1,-1,1,-1,1,-1,1,-1,1,-1,1,-1,1,-1,1,-1,1,-1,1,-1,1,-1,1,-1,1,-1,1,-1,1,-1,1,-1,1,-1,1,-1,1,-1,1,-1,1,-1,1,-1,1,-1,1,-1,1,-1,1,-1,1,-1,1,-1,1,-1,1,-1,1,-1,1,-1,1,-1,1,-1,1,-1,1,-1,1,-1,1,-1,1,-1,1,-1,1,-1,1,-1,1,-1,1,-1,1,-1,1,-1,1,-1,1,-1,1,-1,1,-1,1,-1,1,-1,1,-1,1,-1,1,-1,1,-1,1,-1,1,-1,1,-1,1,-1,1,-1,1,-1,1,-1,1,-1,1,-1,1,-1,1,-1,1,-1,1,-1,1,-1,1,-1,1,-1,1,-1,1,-1,1,-1,1,-1,1,-1,1,-1,1,-1,1,-1,1,-1,1,-1,1,-1,1,-1,1,-1,1,-1,1,-1,1,-1,1,-1,1,-1,1,-1,1,-1,1,-1,1,-1,1,-1,1,-1,1,-1,1,-1,1,-1,1,-1,1,-1,1,-1,1,-1,1,-1,1,-1,1,-1,1,-1,1,-1,1,-1,1,-1,1,-1,1,-1,1,-1,1,-1,1,-1,1,-1,1,-1,1,-1,1,-1,1,-1,1,-1,1,-1,1,-1,1,-1,1,-1,1,-1,1,-1,1,-1,1,-1,1,-1,1,-1,1,-1,1,-1,1,-1,1,-1,1,-1,1,-1,1,-1,1,-1,1,-1,1,-1,1,-1,1,-1,1,-1,1,-1,1,-1,1,-1,1,-1,1,-1,1,-1,1,-1,1,-1,1,-1,1,-1,1,-1,1,-1,1,-1,1,-1,1,-1,1,-1,1,-1,1,-1,1,-1,1,-1,1,-1,1,-1,1,-1,1,-1,1,-1,1,-1,1,-1,1,-1,1,-1,1,-1,1,-1,1,-1,1,-1,1,-1,1,-1,1,-1,1,-1,1,-1,1,-1,1,-1,1,-1,1,-1,1,-1,1,-1,1,-1,1,-1,1,-1,1,-1,1,-1,1,-1,1,-1,1,-1,1,-1,1,-1,1,-1,1,-1,1,-1,1,-1,1,-1,1,-1,1,-1,1,-1,1,-1,1,-1,1,-1,1,-1,1,-1,1,-1,1,-1,1,-1,1,-1,1,-1,1,-1,1,-1,1,-1,1,-1,1,-1,1,-1,1,-1,1,-1,1,-1,1,-1,1,-1,1,-1,1,-1,1,-1,1,-1,1,-1,1,-1,1,-1,1,-1,1,-1,1,-1,1,-1,1,-1,1,-1,1,-1,1,-1,1,-1,1,-1,1,-1,1,-1,1,-1,1,-1,1,-1,1,-1,1,-1,1,-1,1,-1,1,-1,1,-1,1,-1,1,-1,1,-1,1,-1,1,-1,1,-1,1,-1,1,-1,1,-1,1,-1,1,-1,1,-1,1,-1,1,-1,1,-1,1,-1,1,-1,1,-1,1,-1,1,-1,1,-1,1,-1,1,-1,1,-1,1,-1,1,-1,1,-1,1,-1,1,-1,1,-1,1,-1,1,-1,1,-1,1,-1,1,-1,1,-1,1,-1,1,-1,1,-1,1,-1,1,-1,1,-1,1,-1,1,-1,1,-1,1,-1,1,-1,1,-1,1,-1,1,-1,1,-1,1,-1,1,-1,1,-1,1,-1,1,-1,1,-1,1,-1,1,-1,1,-1,1,-1,1,-1,1,-1,1,-1,1,-1,1,-1,1,-1,1,-1,1,-1,1,-1,1,-1,1,-1,1,-1,1,-1,1,-1,1,-1,1,-1,1,-1,1,-1,1,-1,1,-1,1,-1,1,-1,1,-1,1,-1,1,-1,1,-1,1,-1,1,-1,1,-1,1,-1,1,-1,1,-1,1,-1,1,-1,1,-1,1,-1,1,-1,1,-1,1,-1,1,-1,1,-1,1,-1,1,-1,1,-1,1,-1,1,-1,1,-1,1,-1,1,-1,1,-1,1,-1,1,-1,1,-1,1,-1,1,-1,1,-1,1,-1,1,-1,1,-1,1,-1,1,-1,1,-1,1,-1,1,-1,1,-1,1,-1,1,-1,1,-1,1,-1,1,-1,1,-1,1,-1,1,-1,1,-1,1,-1,1,-1,1,-1,1,-1,1,-1,1,-1,1,-1,1,-1,1,-1,1,-1,1,-1,1,-1,1,-1,1,-1,1,-1,1,-1,1,-1,1,-1,1,-1,1,-1,1,-1,1,-1,1,-1,1,-1,1,-1,1,-1,1,-1,1,-1,1,-1,1,-1,1,-1,1,-1,1,-1,1,-1,1,-1,1,-1,1,-1,1,-1,1,-1,1,-1,1,-1,1,-1,1,-1,1,-1,1,-1,1,-1,1,-1,1,-1,1,-1,1,-1,1,-1,1,-1,1,-1,1,-1,1,-1,1,-1,1,-1,1,-1,1,-1,1,-1,1,-1,1,-1,1,-1,1,-1,1,-1,1,-1,1,-1,1,-1,1,-1,1,-1,1,-1,1,-1,1,-1,1,-1,1,-1,1,-1,1,-1,1,-1,1,-1,1,-1,1,-1,1,-1,1,-1,1,-1,1,-1,1,-1,1,-1,1,-1,1,-1,1,-1,1,-1,1,-1,1,-1,1,-1,1,-1,1,-1,1,-1,1,-1,1,-1,1,-1,1,-1,1,-1,1,-1,1,-1,1,-1,1,-1,1,-1,1,-1,1,-1,1,-1,1,-1,1,-1,1,-1,1,-1,1,-1,1,-1,1,-1,1,-1,1,-1,1,-1,1,-1,1,-1,1,-1,1,-1,1,-1,1,-1,1,-1,1,-1,1,-1,1,-1,1,-1,1,-1,1,-1,1,-1,1,-1,1,-1,1,-1,1,-1,1,-1,1,-1,1,-1,1,-1,1,-1,1,-1,1,-1,1,-1,1,-1,1,-1,1,-1,1,-1,1,-1,1,-1,1,-1,1,-1,1,-1,1,-1,1,-1,1,-1,1,-1,1,-1,1,-1,1,-1,1,-1,1,-1,1,-1,1,-1,1,-1,1,-1,1,-1,1,-1,1,-1,1,-1,1,-1,1,-1,1,-1,1,-1,1,-1,1,-1,1,-1,1,-1,1,-1,1,-1,1,-1,1,-1,1,-1,1,-1,1,-1,1,-1,1,-1,1,-1,1,-1,1,-1,1,-1,1,-1,1,-1,1,-1,1,-1,1,-1,1,-1,1,-1,1,-1,1,-1,1,-1,1,-1,1,-1,1,-1,1,-1,1,-1,1,-1,1,-1,1,-1,1,-1,1,-1,1,-1,1,-1,1,-1,1,-1,1,-1,1,-1,1,-1,1,-1,1,-1,1,-1,1,-1,1,-1,1,-1,1,-1,1,-1,1,-1,1,-1,1,-1,1,-1,1,-1,1,-1,1,-1,1,-1,1,-1,1,-1,1,-1,1,-1,1,-1,1,-1,1,-1,1,-1,1,-1,1,-1,1,-1,1,-1,1,-1,1,-1,1,-1,1,-1,1,-1,1,-1,1,-1,1,-1,1,-1,1,-1,1,-1,1,-1,1,-1,1,-1,1,-1,1,-1,1,-1,1,-1,1,-1,1,-1,1,-1,1,-1,1,-1,1,-1,1,-1,1,-1,1,-1,1,-1,1,-1,1,-1,1,-1,1,-1,1,-1,1,-1,1,-1,1,-1,1,-1,1,-1,1,-1,1,-1,1,-1,1,-1,1,-1,1,-1,1,-1,1,-1,1,-1,1,-1,1,-1,1,-1,1,-1,1,-1,1,-1,1,-1,1,-1,1,-1,1,-1,1,-1,1,-1,1,-1,1,-1,1,-1,1,-1,1,-1,1,-1,1,-1,1,-1,1,-1,1,-1,1,-1,1,-1,1,-1,1,-1,1,-1,1,-1,1,-1,1,-1,1,-1,1,-1,1,-1,1,-1,1,-1,1,-1,1,-1,1,-1,1,-1,1,-1,1,-1,1,-1,1,-1,1,-1,1,-1,1,-1,1,-1,1,-1,1,-1,1,-1,1,-1,1,-1,1,-1,1,-1,1,-1,1,-1,1,-1,1,-1,1,-1,1,-1,1,-1,1,-1,1,-1,1,-1,1,-1,1,-1,1,-1,1,-1,1,-1,1,-1,1,-1,1,-1,1,-1,1,-1,1,-1,1,-1,1,-1,1,-1,1,-1,1,-1,1,-1,1,-1,1,-1,1,-1,1,-1,1,-1,1,-1,1,-1,1,-1,1,-1,1,-1,1,-1,1,-1,1,-1,1,-1,1,-1,1,-1,1,-1,1,-1,1,-1,1,-1,1,-1,1,-1,1,-1,1,-1,1,-1,1,-1,1,-1,1,-1,1,-1,1,-1,1,-1,1,-1,1,-1,1,-1,1,-1,1,-1,1,-1,1,-1,1,-1,1,-1,1,-1,1,-1,1,-1,1,-1,1,-1,1,-1,1,-1,1,-1,1,-1,1,-1,1,-1,1,-1,1,-1,1,-1,1,-1,1,-1,1,-1,1,-1,1,-1,1,-1,1,-1,1,-1,1,-1,1,-1,1,-1,1,-1,1,-1,1,-1,1,-1,1,-1,1,-1,1,-1,1,-1,1,-1,1,-1,1,-1,1,-1,1,-1,1,-1,1,-1,1,-1,1,-1,1,-1,1,-1,1,-1,1,-1,1,-1,1,-1,1,-1,1,-1,1,-1,1,-1,1,-1,1,-1,1,-1,1,-1,1,-1,1,-1,1,-1,1,-1,1,-1,1,-1,1,-1,1,-1,1,-1,1,-1,1,-1,1,-1,1,-1,1,-1,1,-1,1,-1,1,-1,1,-1,1,-1,1,-1,1,-1,1,-1,1,-1,1,-1,1,-1,1,-1,1,-1,1,-1,1,-1,1,-1,1,-1,1,-1,1,-1,1,-1,1,-1,1,-1,1,-1,1,-1,1,-1,1,-1,1,-1,1,-1,1,-1,1,-1,1,-1,1,-1,1,-1,1,-1,1,-1,1,-1,1,-1,1,-1,1,-1,1,-1,1,-1,1,-1,1,-1,1,-1,1,-1,1,-1,1,-1,1,-1,1,-1,1,-1,1,-1,1,-1,1,-1,1,-1,1,-1,1,-1,1,-1,1,-1,1,-1,1,-1,1,-1,1,-1,1,-1,1,-1,1,-1,1,-1,1,-1,1,-1,1,-1,1,-1,1,-1,1,-1,1,-1,1,-1,1,-1,1,-1,1,-1,1,-1,1,-1,1,-1,1,-1,1,-1,1,-1,1,-1,1,-1,1,-1,1,-1,1,-1,1,-1,1,-1,1,-1,1,-1,1,-1,1,-1,1,-1,1,-1,1,-1,1,-1,1,-1,1,-1,1,-1,1,-1,1,-1,1,-1,1,-1,1,-1,1,-1,1,-1,1,-1,1,-1,1,-1,1,-1,1,-1,1,-1,1,-1,1,-1,1,-1,1,-1,1,-1,1,-1,1,-1,1,-1,1,-1,1,-1,1,-1,1,-1,1,-1,1,-1,1,-1,1,-1,1,-1,1,-1,1,-1,1,-1,1,-1,1,-1,1,-1,1,-1,1,-1,1,-1,1,-1,1,-1,1,-1,1,-1,1,-1,1,-1,1,-1,1,-1,1,-1,1,-1,1,-1,1,-1,1,-1,1,-1,1,-1,1,-1,1,-1,1,-1,1,-1,1,-1,1,-1,1,-1,1,-1,1,-1,1,-1,1,-1,1,-1,1,-1,1,-1,1,-1,1,-1,1,-1,1,-1,1,-1,1,-1,1,-1,1,-1,1,-1,1,-1,1,-1,1,-1,1,-1,1,-1,1,-1,1,-1,1,-1,1,-1,1,-1,1,-1,1,-1,1,-1,1,-1,1,-1,1,-1,1,-1,1,-1,1,-1,1,-1,1,-1,1,-1,1,-1,1,-1,1,-1,1,-1,1,-1,1,-1,1,-1,1,-1,1,-1,1,-1,1,-1,1,-1,1,-1,1,-1,1,-1,1,-1,1,-1,1,-1,1,-1,1,-1,1,-1,1,-1,1,-1,1,-1,1,-1,1,-1,1,-1,1,-1,1,-1,1,-1,1,-1,1,-1,1,-1,1,-1,1,-1,1,-1,1,-1,1,-1,1,-1,1,-1,1,-1,1,-1,1,-1,1,-1,1,-1,1,-1,1,-1,1,-1,1,-1,1,-1,1,-1,1,-1,1,-1,1,-1,1,-1,1,-1,1,-1,1,-1,1,-1,1,-1,1,-1,1,-1,1,-1,1,-1,1,-1,1,-1,1,-1,1,-1,1,-1,1,-1,1,-1,1,-1,1,-1,1,-1,1,-1,1,-1,1,-1,1,-1,1,-1,1,-1,1,-1,1,-1,1,-1,1,-1,1,-1,1,-1,1,-1,1,-1,1,-1,1,-1,1,-1,1,-1,1,-1,1,-1,1,-1,1,-1,1,-1,1,-1,1,-1,1,-1,1,-1,1,-1,1,-1,1,-1,1,-1,1,-1,1,-1,1,-1,1,-1,1,-1,1,-1,1,-1,1,-1,1,-1,1,-1,1,-1,1,-1,1,-1,1,-1,1,-1,1,-1,1,-1,1,-1,1,-1,1,-1,1,-1,1,-1,1,-1,1,-1,1,-1,1,-1,1,-1,1,-1,1,-1,1,-1,1,-1,1,-1,1,-1,1,-1,1,-1,1,-1,1,-1,1,-1,1,-1,1,-1,1,-1,1,-1,1,-1,1,-1,1,-1,1,-1,1,-1,1,-1,1,-1,1,-1,1,-1,1,-1,1,-1,1,-1,1,-1,1,-1,1,-1,1,-1,1,-1,1,-1,1,-1,1,-1,1,-1,1,-1,1,-1,1,-1,1,-1,1,-1,1,-1,1,-1,1,-1,1,-1,1,-1,1,-1,1,-1,1,-1,1,-1,1,-1,1,-1,1,-1,1,-1,1,-1,1,-1,1,-1,1,-1,1,-1,1,-1,1,-1,1,-1,1,-1,1,-1,1,-1,1,-1,1,-1,1,-1,1,-1,1,-1,1,-1,1,-1,1,-1,1,-1,1,-1,1,-1,1,-1,1,-1,1,-1,1,-1,1,-1,1,-1,1,-1,1,-1,1,-1,1,-1,1,-1,1,-1,1,-1,1,-1,1,-1,1,-1,1,-1,1,-1,1,-1,1,-1,1,-1,1,-1,1,-1,1,-1,1,-1,1,-1,1,-1,1,-1,1,-1,1,-1,1,-1,1,-1,1,-1,1,-1,1,-1,1,-1,1,-1,1,-1,1,-1,1,-1,1,-1,1,-1,1,-1,1,-1,1,-1,1,-1,1,-1,1,-1,1,-1,1,-1,1,-1,1,-1,1,-1,1,-1,1,-1,1,-1,1,-1,1,-1,1,-1,1,-1,1,-1,1,-1,1
1,-0,-1,0,1,-0,-1,0,1,-0,-1,-0,1,-0,-1,0,1,0,-1,-0,1,0,-1,-0,1,-0,-1,0,1,-0,-1,0,1,-0,-1,0,1,-0,-1,0,1,-0,-1,0,1,-0,-1,0,1,-0,-1,0,1,-0,-1,0,1,-0,-1,0,1,-0,-1,0,1,-0,-1,0,1,-0,-1,0,1,-0,-1,0,1,-0,-1,0,1,-0,-1,0,1,-0,-1,0,1,-0,-1,0,1,-0,-1,0,1,0,-1,-0,1,0,-1,-0,1,0,-1,-0,1,0,-1,-0,1,0,-1,-0,1,-0,-1,0,1,-0,-1,0,1,-0,-1,0,1,-0,-1,0,1,-0,-1,0,1,-0,-1,0,1,-0,-1,0,1,-0,-1,0,1,-0,-1,0,1,-0,-1,0,1,-0,-1,0,1,-0,-1,0,1,-0,-1,0,1,-0,-1,0,1,-0,-1,0,1,-0,-1,0,1,-0,-1,0,1,-0,-1,0,1,-0,-1,0,1,-0,-1,0,1,-0,-1,0,1,-0,-1,0,1,-0,-1,0,1,-0,-1,0,1,-0,-1,0,1,-0,-1,0,1,-0,-1,0,1,-0,-1,0,1,-0,-1,0,1,-0,-1,0,1,0,-1,-0,1,0,-1,-0,1,0,-1,-0,1,0,-1,-0,1,0,-1,-0,1,0,-1,-0,1,0,-1,-0,1,0,-1,-0,1,0,-1,-0,1,0,-1,-0,1,0,-1,-0,1,0,-1,-0,1,0,-1,-0,1,0,-1,-0,1,0,-1,-0,1,0,-1,-0,1,0,-1,0,1,-0,-1,0,1,-0,-1,0,1,-0,-1,0,1,-0,-1,0,1,-0,-1,0,1,-0,-1,0,1,-0,-1,0,1,-0,-1,0,1,-0,-1,0,1,-0,-1,0,1,-0,-1,0,1,-0,-1,0,1,-0,-1,0,1,-0,-1,0,1,-0,-1,0,1,-0,-1,0,1,-0,-1,0,1,-0,-1,0,1,-0,-1,0,1,-0,-1,0,1,-0,-1,0,1,-0,-1,0,1,-0,-1,0,1,-0,-1,0,1,-0,-1,0,1,-0,-1,0,1,-0,-1,0,1,-0,-1,0,1,-0,-1,0,1,-0,-1,0,1,-0,-1,0,1,-0,-1,0,1,-0,-1,0,1,-0,-1,0,1,-0,-1,0,1,-0,-1,0,1,-0,-1,0,1,-0,-1,0,1,-0,-1,0,1,-0,-1,0,1,-0,-1,0,1,-0,-1,0,1,0,-1,-0,1,0,-1,-0,1,0,-1,-0,1,0,-1,-0,1,0,-1,-0,1,0,-1,-0,1,0,-1,-0,1,0,-1,-0,1,0,-1,-0,1,0,-1,-0,1,0,-1,-0,1,0,-1,-0,1,0,-1,-0,1,0,-1,-0,1,0,-1,-0,1,0,-1,-0,1,0,-1,-0,1,0,-1,-0,1,0,-1,-0,1,0,-1,-0,1,0,-1,-0,1,0,-1,-0,1,0,-1,-0,1,0,-1,-0,1,0,-1,-0,1,0,-1,-0,1,0,-1,-0,1,0,-1,-0,1,0,-1,-0,1,0,-1,-0,1,0,-1,-0,1,0,-1,-0,1,0,-1,-0,1,0,-1,-0,1,0,-1,-0,1,0,-1,-0,1,0,-1,-0,1,0,-1,-0,1,0,-1,-0,1,0,-1,-0,1,0,-1,-0,1,0,-1,-0,1,0,-1,-0,1,0,-1,-0,1,0,-1,-0,1,0,-1,-0,1,0,-1,-0,1,0,-1,-0,1,0,-1,-0,1,0,-1,-0,1,0,-1,0,1,-0,-1,0,1,-0,-1,0,1,-0,-1,0,1,-0,-1,0,1,-0,-1,0,1,-0,-1,0,1,-0,-1,0,1,-0,-1,0,1,-0,-1,0,1,-0,-1,0,1,-0,-1,0,1,-0,-1,0,1,-0,-1,0,1,-0,-1,0,1,-0,-1,0,1,-0,-1,0,1,-0,-1,0,1,-0,-1,0,1,-0,-1,0,1,-0,-1,0,1,-0,-1,0,1,-0,-1,0,1,-0,-1,0,1,-0,-1,0,1,-0,-1,0,1,-0,-1,0,1,-0,-1,0,1,-0,-1,0,1,-0,-1,0,1,-0,-1,0,1,-0,-1,0,1,-0,-1,0,1,-0,-1,0,1,-0,-1,0,1,-0,-1,0,1,-0,-1,0,1,-0,-1,0,1,-0,-1,0,1,-0,-1,0,1,-0,-1,0,1,-0,-1,0,1,-0,-1,0,1,-0,-1,0,1,-0,-1,0,1,-0,-1,0,1,-0,-1,0,1,-0,-1,0,1,-0,-1,0,1,-0,-1,0,1,-0,-1,0,1,-0,-1,0,1,-0,-1,0,1,-0,-1,0,1,-0,-1,0,1,-0,-1,0,1,-0,-1,0,1,-0,-1,0,1,-0,-1,0,1,-0,-1,0,1,-0,-1,0,1,-0,-1,0,1,-0,-1,0,1,-0,-1,0,1,-0,-1,0,1,-0,-1,0,1,-0,-1,0,1,-0,-1,0,1,-0,-1,-0,1,-0,-1,-0,1,-0,-1,-0,1,-0,-1,-0,1,-0,-1,-0,1,-0,-1,-0,1,-0,-1,-0,1,-0,-1,-0,1,-0,-1,-0,1,-0,-1,-0,1,-0,-1,-0,1,-0,-1,-0,1,-0,-1,-0,1,-0,-1,-0,1,-0,-1,-0,1,-0,-1,-0,1,-0,-1,-0,1,-0,-1,-0,1,-0,-1,-0,1,-0,-1,-0,1,-0,-1,-0,1,-0,-1,-0,1,-0,-1,-0,1,-0,-1,-0,1,-0,-1,-0,1,-0,-1,-0,1,-0,-1,-0,1,-0,-1,-0,1,-0,-1,-0,1,-0,-1,-0,1,-0,-1,-0,1,-0,-1,-0,1,-0,-1,-0,1,-0,-1,-0,1,-0,-1,-0,1,-0,-1,-0,1,-0,-1,-0,1,-0,-1,-0,1,-0,-1,-0,1,-0,-1,-0,1,-0,-1,-0,1,-0,-1,-0,1,-0,-1,-0,1,-0,-1,-0,1,-0,-1,-0,1,-0,-1,-0,1,-0,-1,-0,1,-0,-1,-0,1,-0,-1,-0,1,-0,-1,-0,1,-0,-1,-0,1,-0,-1,-0,1,-0,-1,-0,1,-0,-1,-0,1,-0,-1,-0,1,-0,-1,-0,1,-0,-1,-0,1,-0,-1,-0,1,-0,-1,-0,1,-0,-1,-0,1,-0,-1,-0,1,-0,-1,-0,1,-0,-1,-0,1,-0,-1,-0,1,-0,-1,-0,1,-0,-1,-0,1,-0,-1,-0,1,-0,-1,-0,1,-0,-1,-0,1,-0,-1,-0,1,-0,-1,-0,1,-0,-1,-0,1,-0,-1,-0,1,-0,-1,-0,1,-0,-1,-0,1,-0,-1,-0,1,-0,-1,-0,1,-0,-1,-0,1,-0,-1,-0,1,-0,-1,-0,1,-0,-1,-0,1,-0,-1,-0,1,-0,-1,-0,1,-0,-1,-0,1,-0,-1,-0,1,-0,-1,-0,1,-0,-1,-0,1,-0,-1,-0,1,-0,-1,-0,1,-0,-1,-0,1,-0,-1,-0,1,-0,-1,-0,1,-0,-1,-0,1,-0,-1,-0,1,-0,-1,-0,1,-0,-1,-0,1,-0,-1,-0,1,-0,-1,-0,1,-0,-1,-0,1,-0,-1,-0,1,-0,-1,-0,1,-0,-1,-0,1,-0,-1,-0,1,-0,-1,-0,1,-0,-1,-0,1,-0,-1,-0,1,-0,-1,-0,1,-0,-1,-0,1,-0,-1,-0,1,-0,-1,-0,1,-0,-1,-0,1,-0,-1,-0,1,-0,-1,-0,1,-0,-1,-0,1,-0,-1,-0,1,-0,-1,-0,1,-0,-1,-0,1,-0,-1,-0,1,-0,-1,0,1,-0,-1,0,1,-0,-1,0,1,-0,-1,0,1,-0,-1,0,1,-0,-1,0,1,-0,-1,0,1,-0,-1,0,1,-0,-1,0,1,-0,-1,0,1,-0,-1,0,1,-0,-1,0,1,-0,-1,0,1,-0,-1,0,1,-0,-1,0,1,-0,-1,0,1,-0,-1,0,1,-0,-1,0,1,-0,-1,0,1,-0,-1,0,1,-0,-1,0,1,-0,-1,0,1,-0,-1,0,1,-0,-1,0,1,-0,-1,0,1,-0,-1,0,1,-0,-1,0,1,-0,-1,0,1,-0,-1,0,1,-0,-1,0,1,-0,-1,0,1,-0,-1,0,1,-0,-1,0,1,-0,-1,0,1,-0,-1,0,1,-0,-1,0,1,-0,-1,0,1,-0,-1,0,1,-0,-1,0,1,-0,-1,0,1,-0,-1,0,1,-0,-1,0,1,-0,-1,0,1,-0,-1,0,1,-0,-1,0,1,-0,-1,0,1,-0,-1,0,1,-0,-1,0,1,-0,-1,0,1,-0,-1,0,1,-0,-1,0,1,-0,-1,0,1,-0,-1,0,1,-0,-1,0,1,-0,-1,0,1,-0,-1,0,1,-0,-1,0,1,-0,-1,0,1,-0,-1,0,1,-0,-1,0,1,-0,-1,0,1,-0,-1,0,1,-0,-1,0,1,-0,-1,0,1,-0,-1,0,1,-0,-1,0,1,-0,-1,0,1,-0,-1,0,1,-0,-1,0,1,-0,-1,0,1,-0,-1,0,1,-0,-1,0,1,-0,-1,0,1,-0,-1,0,1,-0,-1,0,1,-0,-1,0,1,-0,-1,0,1,-0,-1,0,1,-0,-1,0,1,-0,-1,0,1,-0,-1,0,1,-0,-1,0,1,-0,-1,0,1,-0,-1,0,1,-0,-1,0,1,-0,-1,0,1,-0,-1,0,1,-0,-1,0,1,-0,-1,0,1,-0,-1,0,1,-0,-1,0,1,-0,-1,0,1,-0,-1,0,1,-0,-1,0,1,-0,-1,0,1,-0,-1,0,1,-0,-1,0,1,-0,-1,0,1,-0,-1,0,1,-0,-1,0,1,-0,-1,0,1,-0,-1,0,1,-0,-1,0,1,-0,-1,0,1,-0,-1,0,1,-0,-1,0,1,-0,-1,0,1,-0,-1,0,1,-0,-1,0,1,-0,-1,0,1,-0,-1,0,1,-0,-1,0,1,-0,-1,0,1,-0,-1,0,1,-0,-1,0,1,-0,-1,0,1,-0,-1,0,1,-0,-1,0,1,-0,-1,0,1,-0,-1,0,1,0,-1,0,1,-0,-1,0,1,0,-1,0,1,-0,-1,0,1,0,-1,0,1,-0,-1,0,1,0,-1,0,1,-0,-1,0,1,0,-1,0,1,-0,-1,0,1,0,-1,0,1,-0,-1,0,1,0,-1,0,1,-0,-1,0,1,0,-1,-0,1,-0,-1,0,1,0,-1,-0,1,-0,-1,0,1,0,-1,-0,1,-0,-1,0,1,0,-1,-0,1,-0,-1,0,1,0,-1,-0,1,-0,-1,0,1,0,-1,-0,1,-0,-1,0,1,0,-1,-0,1,-0,-1,0,1,0,-1,-0,1,-0,-1,0,1,0,-1,-0,1,-0,-1,0,1,0,-1,-0,1,-0,-1,0,1,0,-1,-0,1,-0,-1,0,1,0,-1,-0,1,-0,-1,0,1,0,-1,-0,1,-0,-1,0,1,0,-1,-0,1,-0,-1,0,1,0,-1,-0,1,-0,-1,0,1,0,-1,-0,1,-0,-1,0,1,0,-1,-0,1,-0,-1,0,1,0,-1,-0,1,-0,-1,0,1,0,-1,-0,1,-0,-1,0,1,0,-1,-0,1,-0,-1,0,1,0,-1,-0,1,-0,-1,0,1,0,-1,-0,1,-0,-1,0,1,0,-1,-0,1,-0,-1,0,1,0,-1,-0,1,-0,-1,0,1,0,-1,-0,1,-0,-1,0,1,0,-1,-0,1,-0,-1,0,1,-0,-1,-0,1,-0,-1,0,1,-0,-1,-0,1,-0,-1,0,1,-0,-1,-0,1,-0,-1,0,1,-0,-1,-0,1,-0,-1,0,1,-0,-1,-0,1,-0,-1,0,1,-0,-1,-0,1,-0,-1,0,1,-0,-1,-0,1,-0,-1,0,1,-0,-1,-0,1,-0,-1,0,1,-0,-1,-0,1,-0,-1,0,1,-0,-1,-0,1,-0,-1,0,1,-0,-1,-0,1,-0,-1,0,1,-0,-1,-0,1,-0,-1,0,1,-0,-1,-0,1,-0,-1,0,1,-0,-1,-0,1,-0,-1,0,1,-0,-1,-0,1,-0,-1,0,1,-0,-1,-0,1,-0,-1,0,1,-0,-1,-0,1,-0,-1,0,1,-0,-1,-0,1,-0,-1,0,1,-0,-1,-0,1,-0,-1,0,1,-0,-1,-0,1,-0,-1,0,1,-0,-1,-0,1,-0,-1,0,1,-0,-1,-0,1,-0,-1,0,1,-0,-1,-0,1,-0,-1,0,1,-0,-1,-0,1,-0,-1,0,1,-0,-1,-0,1,-0,-1,0,1,-0,-1,-0,1,-0,-1,0,1,-0,-1,-0,1,-0,-1,0,1,-0,-1,-0,1,-0,-1,0,1,-0,-1,-0,1,-0,-1,0,1,-0,-1,-0,1,-0,-1,0,1,-0,-1,-0,1,-0,-1,0,1,-0,-1,-0,1,-0,-1,0,1,-0,-1,-0,1,-0,-1,0,1,-0,-1,-0,1,-0,-1,0,1,-0,-1,-0,1,-0,-1,0,1,-0,-1,-0,1,-0,-1,0,1,-0,-1,-0,1,-0,-1,0,1,-0,-1,-0,1,-0,-1,0,1,-0,-1,-0,1,-0,-1,0,1,-0,-1,-0,1,-0,-1,0,1,-0,-1,-0,1,-0,-1,0,1,-0,-1,-0,1,-0,-1,0,1,-0,-1,-0,1,-0,-1,0,1,-0,-1,-0,1,-0,-1,0,1,-0,-1,-0,1,-0,-1,0,1,-0,-1,-0,1,-0,-1,0,1,-0,-1,-0,1,-0,-1,0,1,-0,-1,-0,1,-0,-1,0,1,-0,-1,-0,1,-0,-1,0,1,-0,-1,-0,1,-0,-1,0,1,-0,-1,-0,1,-0,-1,0,1,-0,-1,-0,1,-0,-1,0,1,-0,-1,-0,1,-0,-1,0,1,-0,-1,-0,1,-0,-1,0,1,-0,-1,-0,1,-0,-1,0,1,-0,-1,-0,1,-0,-1,0,1,-0,-1,-0,1,-0,-1,0,1,-0,-1,-0,1,-0,-1,0,1,-0,-1,-0,1,-0,-1,0,1,-0,-1,-0,1,-0,-1,0,1,-0,-1,-0,1,-0,-1,0,1,-0,-1,-0,1,-0,-1,0,1,-0,-1,-0,1,-0,-1,0,1,-0,-1,-0,1,-0,-1,0,1,-0,-1,-0,1,-0,-1,0,1,-0,-1,-0,1,-0,-1,0,1,-0,-1,-0,1,-0,-1,0,1,-0,-1,-0,1,-0,-1,0,1,-0,-1,-0,1,-0,-1,0,1,-0,-1,-0,1,-0,-1,0,1,-0,-1,-0,1,-0,-1,0,1,-0,-1,-0,1,-0,-1,0,1,-0,-1,-0,1,-0,-1,0,1,-0,-1,-0,1,-0,-1,0,1,-0,-1,-0,1,-0,-1,0,1,-0,-1,-0,1,-0,-1,0,1,-0,-1,-0,1,-0,-1,0,1,-0,-1,-0,1,-0,-1,0,1,-0,-1,-0,1,-0,-1,0,1,-0,-1,-0,1,-0,-1,0,1,-0,-1,-0,1,-0,-1,0,1,-0,-1,-0,1,-0,-1,0,1,-0,-1,-0,1,-0,-1,0,1,-0,-1,-0,1,-0,-1,0,1,-0,-1,-0,1,-0,-1,0,1,-0,-1,-0,1,-0,-1,0,1,-0,-1,-0,1,-0,-1,0,1,-0,-1,-0,1,-0,-1,0,1,-0,-1,-0,1,-0,-1,0,1,-0,-1,-0,1,-0,-1,0,1,-0,-1,-0,1,-0,-1,0,1,-0,-1,-0,1,-0,-1,0,1,-0,-1,-0,1,-0,-1,0,1,-0,-1,0,1,-0,-1,0,1,-0,-1,0,1,-0,-1,0,1,-0,-1,0,1,-0,-1,0,1,-0,-1,0,1,-0,-1,0,1,-0,-1,0,1,-0,-1,0,1,-0,-1,0,1,-0,-1,0,1,-0,-1,0,1,-0,-1,0,1,-0,-1,0,1,-0,-1,0,1,-0,-1,0,1,-0,-1,0,1,-0,-1,0,1,0,-1,0,1,-0,-1,0,1,0,-1,0,1,-0,-1,0,1,0,-1,0,1,-0,-1,0,1,0,-1,0,1,-0,-1,0,1,0,-1,0,1,-0,-1,0,1,0,-1,0,1,-0,-1,0,1,0,-1,0,1,-0,-1,0,1,0,-1,0,1,-0,-1,0,1,0,-1,0,1,-0,-1,0,1,0,-1,0,1,-0,-1,0,1,0,-1,0,1,-0,-1,0,1,0,-1,0,1,-0,-1,0,1,0,-1,0,1,-0,-1,0,1,0,-1,0,1,-0,-1,0,1,0,-1,0,1,-0,-1,0,1,0,-1,0,1,-0,-1,0,1,0,-1,0,1,-0,-1,0,1,0,-1,0,1,-0,-1,0,1,0,-1,0,1,-0,-1,0,1,0,-1,0,1,-0,-1,0,1,0,-1,0,1,-0,-1,0,1,0,-1,0,1,-0,-1,0,1,0,-1,0,1,-0,-1,0,1,0,-1,0,1,-0,-1,0,1,0,-1,0,1,-0,-1,0,1,0,-1,0,1,-0,-1,0,1,0,-1,0,1,-0,-1,0,1,0,-1,0,1,-0,-1,0,1,0,-1,0,1,-0,-1,0,1,0,-1,0,1,-0,-1,0,1,0,-1,0,1,-0,-1,0,1,0,-1,0,1,-0,-1,0,1,0,-1,0,1,-0,-1,0,1,0,-1,0,1,-0,-1,0,1,0,-1,0,1,-0,-1,0,1,0,-1,0,1,-0,-1,0,1,0,-1,0,1,-0,-1,0,1,0,-1,0,1,-0,-1,0,1,0,-1,0,1,-0,-1,0,1,0,-1,0,1,-0,-1,0,1,0,-1,0,1,-0,-1,0,1,0,-1,0,1,-0,-1,0,1,0,-1,0,1,-0,-1,0,1,0,-1,0,1,-0,-1,0,1,0,-1,0,1,-0,-1,0,1,0,-1,0,1,-0,-1,0,1,0,-1,0,1,-0,-1,0,1,0,-1,0,1,-0,-1,0,1,0,-1,0,1,-0,-1,0,1,0,-1,0,1,-0,-1,0,1,0,-1,0,1,-0,-1,0,1,0,-1,0,1,-0,-1,0,1,0,-1,0,1,-0,-1,0,1,0,-1,0,1,-0,-1,0,1,0,-1,0,1,-0,-1,0,1,0,-1,0,1,-0,-1,0,1,0,-1,0,1,-0,-1,0,1,0,-1,0,1,-0,-1,0,1,0,-1,0,1,-0,-1,0,1,0,-1,0,1,-0,-1,0,1,0,-1,0,1,-0,-1,0,1,0,-1,0,1,-0,-1,0,1,0,-1,0,1,-0,-1,0,1,0,-1,0,1,-0,-1,0,1,0,-1,0,1,-0,-1,0,1,0,-1,0,1,-0,-1,0,1,0,-1,0,1,-0,-1,0,1,0,-1,0,1,-0,-1,0,1,0,-1,0,1,-0,-1,0,1,0,-1,0,1,-0,-1,0,1,0,-1,0,1,-0,-1,0,1,0,-1,0,1,-0,-1,0,1,0,-1,0,1,-0,-1,0,1,0,-1,0,1,-0,-1,0,1,0,-1,0,1,-0,-1,0,1,0,-1,0,1,-0,-1,0,1,0,-1,0,1,-0,-1,0,1,0,-1,0,1,-0,-1,0,1,0,-1,0,1,-0,-1,0,1,0,-1,0,1,-0,-1,0,1,0,-1,0,1,-0,-1,0,1,0,-1,0,1,-0,-1,0,1,0,-1,0,1,-0,-1,0,1,-0,-1,0,1,-0,-1,0,1,-0,-1,0,1,-0,-1,0,1,-0,-1,0,1,-0,-1,0,1,-0,-1,0,1,-0,-1,0,1,-0,-1,0,1,-0,-1,0,1,-0,-1,0,1,-0,-1,0,1,-0,-1,0,1,-0,-1,0,1,-0,-1,0,1,-0,-1,0,1,-0,-1,0,1,-0,-1,0,1,-0,-1,0,1,-0,-1,0,1,-0,-1,0,1,-0,-1,0,1,-0,-1,0,1,-0,-1,0,1,-0,-1,0,1,-0,-1,0,1,-0,-1,0,1,-0,-1,0,1,-0,-1,0,1,-0,-1,0,1,-0,-1,0,1,-0,-1,0,1,-0,-1,0,1,-0,-1,0,1,-0,-1,0,1,-0,-1,0,1,-0,-1,0,1,-0,-1,0,1,-0,-1,-0,1,0,-1,0,1,-0,-1,0,1,-0,-1,0,1,-0,-1,-0,1,0,-1,0,1,-0,-1,0,1,-0,-1,0,1,-0,-1,-0,1,0,-1,0,1,-0,-1,0,1,-0,-1,0,1,-0,-1,-0,1,0,-1,0,1,-0,-1,0,1,-0,-1,0,1,-0,-1,-0,1,0,-1,0,1,-0,-1,0,1,-0,-1,0,1,-0,-1,-0,1,0,-1,0,1,-0,-1,0,1,-0,-1,0,1,-0,-1,-0,1,0,-1,0,1,-0,-1,0,1,-0,-1,0,1,-0,-1,-0,1,0,-1,0,1,-0,-1,0,1,-0,-1,0,1,-0,-1,-0,1,0,-1,0,1,-0,-1,0,1,-0,-1,0,1,-0,-1,-0,1,0,-1,0,1,-0,-1,0,1,-0,-1,0,1,-0,-1,-0,1,0,-1,0,1,-0,-1,0,1,-0,-1,0,1,-0,-1,-0,1,0,-1,0,1,-0,-1,0,1,-0,-1,0,1,-0,-1,-0,1,0,-1,0,1,-0,-1,0,1,-0,-1,0,1,-0,-1,-0,1,0,-1,-0,1,-0,-1,0,1,-0,-1,0,1,-0,-1,-0,1,0,-1,-0,1,-0,-1,0,1,-0,-1,0,1,-0,-1,-0,1,0,-1,-0,1,-0,-1,0,1,-0,-1,0,1,-0,-1,-0,1,0,-1,-0,1,-0,-1,0,1,-0,-1,0,1,-0,-1,-0,1,0,-1,-0,1,-0,-1,0,1,-0,-1,0,1,-0,-1,-0,1,0,-1,-0,1,-0,-1,0,1,-0,-1,0,1,-0,-1,-0,1,0,-1,-0,1,-0,-1,0,1,-0,-1,0,1,-0,-1,-0,1,0,-1,-0,1,-0,-1,0,1,-0,-1,0,1,-0,-1,-0,1,0,-1,-0,1,-0,-1,0,1,-0,-1,0,1,-0,-1,-0,1,0,-1,-0,1,-0,-1,0,1,-0,-1,0,1,-0,-1,-0,1,0,-1,-0,1,-0,-1,0,1,-0,-1,0,1,-0,-1,-0,1,0,-1,-0,1,-0,-1,0,1,-0,-1,0,1,-0,-1,-0,1,0,-1,-0,1,-0,-1,0,1,-0,-1,0,1,-0,-1,-0,1,0,-1,-0,1,-0,-1,0,1,-0,-1,0,1,-0,-1,-0,1,0,-1,-0,1,-0,-1,0,1,-0,-1,0,1,-0,-1,-0,1,0,-1,-0,1,-0,-1,0,1,-0,-1,0,1,-0,-1,-0,1,0,-1,-0,1,-0,-1,0,1,-0,-1,0,1,-0,-1,-0,1,0,-1,-0,1,-0,-1,0,1,-0,-1,0,1,-0,-1,-0,1,0,-1,-0,1,-0,-1,0,1,-0,-1,0,1,-0,-1,-0,1,0,-1,-0,1,-0,-1,0,1,-0,-1,0,1,-0,-1,-0,1,0,-1,-0,1,-0,-1,0,1,-0,-1,0,1,-0,-1,-0,1,0,-1,-0,1,-0,-1,0,1,-0,-1,0,1,-0,-1,-0,1,0,-1,-0,1,-0,-1,0,1,-0,-1,0,1,-0,-1,-0,1,0,-1,-0,1,-0,-1,0,1,-0,-1,0,1,-0,-1,0,1,0,-1,-0,1,-0,-1,0,1,-0,-1,0,1,-0,-1,0,1,0,-1,-0,1,-0,-1,0,1,-0,-1,0,1,-0,-1,0,1,0,-1,-0,1,-0,-1,0,1,-0,-1,0,1,-0,-1,0,1,0,-1,-0,1,-0,-1,0,1,-0,-1,0,1,-0,-1,0,1,0,-1,-0,1,-0,-1,0,1,-0,-1,0,1,-0,-1,0,1,0,-1,-0,1,-0,-1,0,1,-0,-1,0,1,-0,-1,0,1,0,-1,-0,1,-0,-1,0,1,-0,-1,0,1,-0,-1,0,1,0,-1,-0,1,-0,-1,0,1,-0,-1,0,1,-0,-1,0,1,0,-1,-0,1,-0,-1,0,1,-0,-1,0,1,-0,-1,0,1,0,-1,-0,1,-0,-1,0,1,-0,-1,0,1,-0,-1,0,1,0,-1,-0,1,-0,-1,0,1,-0,-1,0,1,-0,-1,0,1,0,-1,-0,1,-0,-1,0,1,-0,-1,0,1,-0,-1,0,1,0,-1,-0,1,-0,-1,0,1,-0,-1,0,1,-0,-1,0,1,0,-1,-0,1,-0,-1,0,1,-0,-1,0,1,-0,-1,0,1,0,-1,-0,1,-0,-1,0,1,-0,-1,0,1,-0,-1,0,1,0,-1,-0,1,-0,-1,0,1,-0,-1,0,1,-0,-1,0,1,0,-1,-0,1,-0,-1,0,1,-0,-1,0,1,-0,-1,0,1,0,-1,-0,1,-0,-1,0,1,-0,-1,0,1,-0,-1,0,1,0,-1,-0,1,-0,-1,0,1,-0,-1,0,1,-0,-1,0,1,0,-1,-0,1,-0,-1,0,1,-0,-1,0,1,-0,-1,0,1,0,-1,-0,1,-0,-1,0,1,-0,-1,0,1,-0,-1,0,1,0,-1,-0,1,-0,-1,0,1,-0,-1,0,1,-0,-1,0,1,0,-1,-0,1,-0,-1,0,1,-0,-1,0,1,-0,-1,0,1,0,-1,-0,1,-0,-1,0,1,-0,-1,0,1,-0,-1,0,1,0,-1,-0,1,-0,-1,0,1,-0,-1,0,1,-0,-1,0,1,0,-1,-0,1,-0,-1,0,1,-0,-1,0,1,-0,-1,0,1,0,-1,-0,1,-0,-1,0,1,-0,-1,0,1,-0,-1,0,1,0,-1,-0,1,-0,-1,0,1,-0,-1,0,1,-0,-1,0,1,0,-1,-0,1,-0,-1,0,1,-0,-1,0,1,-0,-1,0,1,0,-1,-0,1,-0,-1,0,1,-0,-1,0,1,-0,-1,0,1,0,-1,-0,1,-0,-1,0,1,-0,-1,0,1,-0,-1,0,1,0,-1,-0,1,-0,-1,0,1,-0,-1,0,1,-0,-1,0,1,0,-1,-0,1,-0,-1,0,1,-0,-1,0,1,-0,-1,0,1,0,-1,-0,1,-0,-1,0,1,-0,-1,0,1,-0,-1,0,1,0,-1,-0,1,-0,-1,0,1,-0,-1,0,1,-0,-1,0,1,0,-1,-0,1,-0,-1,0,1,-0,-1,0,1,-0,-1,0,1,0,-1,-0,1,-0,-1,0,1,-0,-1,0,1,-0,-1,0,1,0,-1,-0,1,-0,-1,0,1,-0,-1,0,1,-0,-1,0,1,0,-1,-0,1,-0,-1,0,1,-0,-1,0,1,-0,-1,0,1,0,-1,-0,1,-0,-1,0,1,-0,-1,0,1,-0,-1,0,1,0,-1,-0,1,0,-1,0,1,-0,-1,0,1,-0,-1,0,1,0,-1,-0,1,0,-1,0,1,-0,-1,0,1,-0,-1,0,1,0,-1,-0,1,0,-1,0,1,-0,-1,0,1,-0,-1,0,1,0,-1,-0,1,0,-1,0,1,-0,-1,0,1,-0,-1,0,1,0,-1,-0,1,0,-1,0,1,-0,-1,0,1,-0,-1,0,1,0,-1,-0,1,0,-1,0,1,-0,-1,0,1,-0,-1,0,1,-0,-1,-0,1,0,-1,0,1,-0,-1,0,1,-0,-1,0,1,-0,-1,-0,1,0,-1,0,1,-0,-1,0,1,-0,-1,0,1,-0,-1,-0,1,0,-1,0,1,-0,-1,0,1,-0,-1,0,1,-0,-1,-0,1,0,-1,0,1,-0,-1,0,1,-0,-1,0,1,-0,-1,-0,1,0,-1,0,1,-0,-1,0,1,-0,-1,0,1,-0,-1,-0,1,0,-1,0,1,-0,-1,0,1,-0,-1,0,1,-0,-1,-0,1,0,-1,0,1,-0,-1,0,1,-0,-1,0,1,-0,-1,-0,1,0,-1,0,1,-0,-1,0,1,-0,-1,0,1,-0,-1,-0,1,0,-1,0,1,-0,-1,0,1,-0,-1,0,1,-0,-1,-0,1,0,-1,0,1,-0,-1,0,1,-0,-1,0,1,-0,-1,-0,1,0,-1,0,1,-0,-1,0,1,-0,-1,0,1,-0,-1,-0,1,0,-1,0,1,-0,-1,0,1,-0,-1,0,1,-0,-1,-0,1,0,-1,0,1,-0,-1,0,1,-0,-1,0,1,-0,-1,-0,1,0,-1,0,1,-0,-1,0,1,-0,-1,0,1,-0,-1,-0,1,0,-1,0,1,-0,-1,0,1,-0,-1,0,1,-0,-1,-0,1,0,-1,0,1,-0,-1,0,1,-0,-1,0,1,-0,-1,-0,1,0,-1,0,1,-0,-1,0,1,-0,-1,0,1,-0,-1,-0,1,0,-1,0,1,-0,-1,0,1,-0,-1,0,1,-0,-1,-0,1,0,-1,0,1,-0,-1,0,1,-0,-1,0,1,-0,-1,-0,1,0,-1,0,1,-0,-1,0,1,-0,-1,0,1,-0,-1,-0,1,0,-1,0,1,-0,-1,0,1,-0,-1,0,1,-0,-1,-0,1,0,-1,0,1,-0,-1,0,1,-0,-1,0,1,-0,-1,-0,1,0,-1,0,1,-0,-1,0,1,-0,-1,0,1,-0,-1,-0,1,0,-1,0,1,-0,-1,0,1,-0,-1,0,1,-0,-1,-0,1,0,-1,0,1,-0,-1,0,1,-0,-1,0,1,-0,-1,-0,1,0,-1,0,1,-0,-1,0,1,-0,-1,0,1,-0,-1,-0,1,0,-1,0,1,-0,-1,0,1,-0,-1,0,1,-0,-1,-0,1,0,-1,0,1,-0,-1,0,1,-0,-1,0,1,-0,-1,-0,1,0,-1,0,1,-0,-1,0,1,-0,-1,0,1,-0,-1,-0,1,0,-1,0,1,-0,-1,0,1,-0,-1,0,1,-0,-1,-0,1,0,-1,0,1,-0,-1,0,1,-0,-1,0,1,-0,-1,-0,1,0,-1,0,1,-0,-1,0,1,-0,-1,0,1,-0,-1,-0,1,0,-1,0,1,-0,-1,0,1,-0,-1,0,1,-0,-1,-0,1,0,-1,0,1,-0,-1,0,1,-0,-1,0,1,-0,-1,-0,1,0,-1,0,1,-0,-1,0,1,-0,-1,0,1,-0,-1,-0,1,0,-1,0,1,-0,-1,0,1,-0,-1,0,1,-0,-1,-0,1,0,-1,0,1,-0,-1,0,1,-0,-1,0,1,-0,-1,-0,1,0,-1,0,1,-0,-1,0,1,-0,-1,0,1,-0,-1,-0,1,0,-1,0,1,-0,-1,0,1,-0,-1,0,1,-0,-1,-0,1,0,-1,0,1,-0,-1,0,1,-0,-1,0,1,-0,-1,-0,1,0,-1,0,1,-0,-1,0,1,-0,-1,0,1,-0,-1,-0,1,0,-1,0,1,-0,-1,0,1,-0,-1,0,1,-0,-1,-0,1,0,-1,0,1,-0,-1,0,1,-0,-1,0,1,-0,-1,-0,1,0,-1,0,1,-0,-1,0,1,-0,-1,0,1,-0,-1,-0,1,0,-1,0,1,-0,-1,0,1,-0,-1,0,1,-0,-1,-0,1,0,-1,0,1,-0,-1,0,1,-0,-1,0,1,-0,-1,-0,1,0,-1,0,1,-0,-1,0,1,-0,-1,0,1,-0,-1,0,1,0,-1,0,1,-0,-1,0,1,-0,-1,0,1,-0,-1,0,1,0,-1,0,1,-0,-1,0,1,-0,-1,0,1,-0,-1,0,1,0,-1,0,1,-0,-1,0,1,-0,-1,0,1,-0,-1,0,1,0,-1,0,1,-0,-1,0,1,-0,-1,0,1,-0,-1,0,1,0,-1,0,1,-0,-1,0,1,-0,-1,0,1,-0,-1,0,1,0,-1,0,1,-0,-1,0,1,-0,-1,0,1,-0,-1,0,1,0,-1,0,1,-0,-1,0,1,-0,-1,0,1,-0,-1,0,1,0,-1,0,1,-0,-1,0,1,-0,-1,0,1,-0,-1,0,1,0,-1,0,1,-0,-1,0,1,-0,-1,0,1,-0,-1,0,1,0,-1,0,1,-0,-1,0,1,-0,-1,0,1,-0,-1,0,1,0,-1,0,1,-0,-1,0,1,-0,-1,0,1,-0,-1,0,1,0,-1,-0,1,-0,-1,0,1,-0,-1,0,1,-0,-1,0,1,0,-1,-0,1,-0,-1,0,1,-0,-1,0,1,-0,-1,0,1,0,-1,-0,1,-0,-1,0,1,-0,-1,0,1,-0,-1,0,1,0,-1,-0,1,-0,-1,0,1,-0,-1,0,1,-0,-1,0,1,0,-1,-0,1,-0,-1,0,1,-0,-1,0,1,-0,-1,0,1,0,-1,-0,1,-0,-1,0,1,-0,-1,0,1,-0,-1,0,1,0,-1,-0,1,-0,-1,0,1,-0,-1,0,1,-0,-1,0,1,0,-1,-0,1,-0,-1,0,1,-0,-1,0,1,-0,-1,0,1,0,-1,-0,1,-0,-1,0,1,-0,-1,0,1,-0,-1,0,1,0,-1,-0,1,-0,-1,0,1,-0,-1,0,1,-0,-1,0,1,0,-1,-0,1,-0,-1,0,1,-0,-1,0,1,-0,-1,0,1,0,-1,-0,1,-0,-1,0,1,-0,-1,0,1,-0,-1,0,1,0,-1,-0,1,-0,-1,0,1,-0,-1,0,1,-0,-1,0,1,0,-1,-0,1,-0,-1,0,1,-0,-1,0,1,-0,-1,0,1,0,-1,-0,1,-0,-1,0,1,-0,-1,0,1,-0,-1,0,1,0,-1,-0,1,-0,-1,0,1,-0,-1,0,1,-0,-1,0,1,0,-1,-0,1,-0,-1,0,1,-0,-1,0,1,-0,-1,0,1,0,-1,-0,1,-0,-1,0,1,-0,-1,0,1,-0,-1,0,1,0,-1,-0,1,-0,-1,0,1,-0,-1,0,1,-0,-1,0,1,0,-1,-0,1,-0,-1,0,1,-0,-1,0,1,-0,-1,0,1,0,-1,-0,1,-0,-1,0,1,-0,-1,0,1,-0,-1,0,1,0,-1,-0,1,-0,-1,0,1,-0,-1,0,1,-0,-1,0,1,0,-1,-0,1,-0,-1,0,1,-0,-1,0,1,-0,-1,0,1,0,-1,-0,1,-0,-1,0,1,-0,-1,0,1,-0,-1,0,1,0,-1,-0,1,-0,-1,0,1,-0,-1,0,1,-0,-1,0,1,0,-1,-0,1,-0,-1,0,1,-0,-1,0,1,-0,-1,0,1,0,-1,-0,1,-0,-1,0,1,-0,-1,0,1,-0,-1,0,1,0,-1,-0,1,-0,-1,0,1,-0,-1,0,1,-0,-1,0,1,0,-1,-0,1,-0,-1,0,1,-0,-1,0,1,-0,-1,0,1,0,-1,-0,1,-0,-1,0,1,-0,-1,0,1,-0,-1,0,1,0,-1,-0,1,-0,-1,0,1,-0,-1,0,1,-0,-1,0,1,0,-1,-0,1,-0,-1,0,1,-0,-1,0,1,-0,-1,0,1,0,-1,-0,1,-0,-1,0,1,-0,-1,0,1,-0,-1,0,1,0,-1,-0,1,-0,-1,0,1,-0,-1,0,1,-0,-1,0,1,0,-1,-0,1,-0,-1,0,1,-0,-1,0,1,-0,-1,0,1,-0,-1,-0,1,-0,-1,0,1,-0,-1,0,1,-0,-1,0,1,-0,-1,-0,1,-0,-1,0,1,-0,-1,0,1,-0,-1,0,1,-0,-1,-0,1,-0,-1,0,1,-0,-1,0,1,-0,-1,0,1,-0,-1,-0,1,-0,-1,0,1,-0,-1,0,1,-0,-1,0,1,-0,-1,-0,1,-0,-1,0,1,-0,-1,0,1,-0,-1,0,1,-0,-1,-0,1,-0,-1,0,1,-0,-1,0,1,-0,-1,0,1,-0,-1,-0,1,-0,-1,0,1,-0,-1,0,1,-0,-1,0,1,-0,-1,-0,1,-0,-1,0,1,-0,-1,0,1,-0,-1,0,1,-0,-1,-0,1,-0,-1,0,1,-0,-1,0,1,-0,-1,0,1,-0,-1,-0,1,-0,-1,0,1,-0,-1,0,1,-0,-1,0,1,-0,-1,-0,1,-0,-1,0,1,-0,-1,0,1,-0,-1,0,1,-0,-1,-0,1,-0,-1,0,1,-0,-1,0,1,-0,-1,0,1,-0,-1,-0,1,-0,-1,0,1,-0,-1,0,1,-0,-1,0,1,-0,-1,-0,1,-0,-1,0,1,-0,-1,0,1,-0,-1,0,1,-0,-1,-0,1,-0,-1,0,1,-0,-1,0,1,-0,-1,0,1,-0,-1,-0,1,-0,-1,0,1,-0,-1,0,1,-0,-1,0,1,-0,-1,-0,1,-0,-1,0,1,-0,-1,0,1,-0,-1,0,1,-0,-1,-0,1,-0,-1,0,1,-0,-1,0,1,-0,-1,0,1,-0,-1,-0,1,-0,-1,0,1,-0,-1,0,1,-0,-1,0,1,-0,-1,-0,1,-0,-1,0,1,-0,-1,0,1,-0,-1,0,1,-0,-1,-0,1,-0,-1,0,1,-0,-1,0,1,-0,-1,0,1,-0,-1,-0,1,-0,-1,0,1,-0,-1,0,1,-0,-1,0,1,-0,-1,-0,1,-0,-1,0,1,-0,-1,0,1,-0,-1,0,1,-0,-1,-0,1,-0,-1,0,1,-0,-1,0,1,-0,-1,0,1,-0,-1,-0,1,-0,-1,0,1,-0,-1,0,1,-0,-1,0,1,-0,-1,-0,1,-0,-1,0,1,-0,-1,0,1,-0,-1,0,1,-0,-1,-0,1,-0,-1,0,1,-0,-1,0,1,-0,-1,0,1,-0,-1,-0,1,-0,-1,0,1,-0,-1,0,1,-0,-1,0,1,-0,-1,-0,1,-0,-1,0,1,-0,-1,0,1,-0,-1,0,1,-0,-1,-0,1,0,-1,0,1,-0,-1,0,1,-0,-1,0,1,-0,-1,-0,1,0,-1,0,1,-0,-1,0,1,-0,-1,0,1,-0,-1,-0,1,0,-1,0,1,-0,-1,0,1,-0,-1,0,1,-0,-1,-0,1,0,-1,0,1,-0,-1,0,1,-0,-1,0,1,-0,-1,-0,1,0,-1,0,1,-0,-1,0,1,-0,-1,0,1,-0,-1,-0,1,0,-1,0,1,-0,-1,0,1,-0,-1,0,1,-0,-1,-0,1,0,-1,0,1,-0,-1,0,1,-0,-1,0,1,-0,-1,-0,1,0,-1,0,1,-0,-1,0,1,-0,-1,0,1,-0,-1,-0,1,0,-1,0,1,-0,-1,0,1,-0,-1,0,1,-0,-1,-0,1,0,-1,0,1,-0,-1,0,1,-0,-1,0,1,-0,-1,-0,1,0,-1,0,1,-0,-1,0,1,-0,-1,0,1,-0,-1,-0,1,0,-1,0,1,-0,-1,0,1,-0,-1,0,1,-0,-1,-0,1,0,-1,0,1,-0,-1,0,1,-0,-1,0,1,-0,-1,-0,1,0,-1,0,1,-0,-1,0,1,-0,-1,0,1,-0,-1,-0,1,0,-1,0,1,-0,-1,0,1,-0,-1,0,1,-0,-1,-0,1,0,-1,0,1,-0,-1,0,1,-0,-1,0,1,-0,-1,-0,1,0,-1,0,1,-0,-1,0,1,-0,-1,0,1,-0,-1,0,1,0,-1,0,1,-0,-1,0,1,-0,-1,0,1,-0,-1,0,1,0,-1,0,1,-0,-1,0,1,-0,-1,0,1,-0,-1,0,1,0,-1,0,1,-0,-1,0,1,-0,-1,0,1,-0,-1,0,1,0,-1,0,1,-0,-1,0,1,-0,-1,0,1,-0,-1,0,1,0,-1,0,1,-0,-1,0,1,-0,-1,0,1,-0,-1,0,1,0,-1,0,1,-0,-1,0,1,-0,-1,0,1,-0,-1,0,1,0,-1,0,1,-0,-1,0,1,-0,-1,0,1,-0,-1,0,1,0,-1,0,1,-0,-1,0,1,-0,-1,0,1,-0,-1,0,1,0,-1,0,1,-0,-1,0,1,-0,-1,0,1,-0,-1,0,1,0,-1,0,1,-0,-1,0,1,-0,-1,0,1,-0,-1,0,1,0,-1,0,1,-0,-1,0,1,-0,-1,0,1,-0,-1,0,1,0,-1,0,1,-0,-1,0,1,-0,-1,0,1,-0,-1,0,1,0,-1,0,1,-0,-1,0,1,-0,-1,0,1,-0,-1,0,1,0,-1,0,1,-0,-1,0,1,-0,-1,0,1,-0,-1,0,1,-0,-1,0,1,-0,-1,0,1,-0,-1,0,1,-0,-1,0,1,0,-1,-0,1,0,-1,-0,1,0,-1,0,1,-0,-1,0,1,-0,-1,0,1,-0,-1,0,1,-0,-1,0,1,-0,-1,0,1,0,-1,-0,1,0,-1,-0,1,0,-1,0,1,-0,-1,0,1,-0,-1,0,1,-0,-1,0,1,-0,-1,0,1,-0,-1,0,1,0,-1,-0,1,0,-1,-0,1,0,-1,0,1,-0,-1,0,1,-0,-1,0,1,-0,-1,0,1,-0,-1,0,1,-0,-1,0,1,0,-1,-0,1,0,-1,-0,1,0,-1,0,1,-0,-1,0,1,-0,-1,0,1,-0,-1,0,1,-0,-1,0,1,-0,-1,0,1,0,-1,-0,1,0,-1,-0,1,0,-1,0,1,-0,-1,0,1,-0,-1,0,1,-0,-1,0,1,-0,-1,0,1,-0,-1,0,1,0,-1,-0,1,0,-1,-0,1,0,-1,0,1,-0,-1,0,1,-0,-1,0,1,-0,-1,0,1,-0,-1,0,1,-0,-1,0,1,0,-1,-0,1,0,-1,-0,1,0,-1,0,1,-0,-1,0,1,-0,-1,0,1,-0,-1,0,1,-0,-1,0,1,-0,-1,0,1,0,-1,-0,1,0,-1,-0,1,0,-1,0,1,-0,-1,0,1,-0,-1,0,1,-0,-1,0,1,-0,-1,0,1,-0,-1,0,1,0,-1,-0,1,0,-1,-0,1,0,-1,0,1,-0,-1,0,1,-0,-1,0,1,-0,-1,0,1,-0,-1,0,1,-0,-1,0,1,0,-1,-0,1,0,-1,-0,1,0,-1,0,1,-0,-1,0,1,-0,-1,0,1,-0,-1,0,1,-0,-1,0,1,-0,-1,0,1,0,-1,-0,1,0,-1,-0,1,0,-1,0,1,-0,-1,0,1,-0,-1,0,1,-0,-1,0,1,-0,-1,0,1,-0,-1,0,1,0,-1,-0,1,0,-1,-0,1,0,-1,0,1,-0,-1,0,1,-0,-1,0,1,-0,-1,0,1,-0,-1,0,1,-0,-1,0,1,0,-1,-0,1,0,-1,-0,1,0,-1,0,1,-0,-1,0,1,-0,-1,0,1,-0,-1,0,1,-0,-1,0,1,-0,-1,0,1,0,-1,-0,1,0,-1,-0,1,0,-1,0,1,-0,-1,0,1,-0,-1,0,1,-0,-1,0,1,-0,-1,0,1,-0,-1,0,1,0,-1,-0,1,0,-1,-0,1,0,-1,0,1,-0,-1,0,1,-0,-1,0,1,-0,-1,0,1,-0,-1,0,1,-0,-1,0,1,0,-1,-0,1,0,-1,-0,1,0,-1,0,1,-0,-1,0,1,-0,-1,0,1,-0,-1,0,1,-0,-1,0,1,-0,-1,0,1,-0,-1,-0,1,0,-1,-0,1,0,-1,-0,1,-0,-1,0,1,-0,-1,0,1,-0,-1,0,1,-0,-1,0,1,-0,-1,0,1,-0,-1,-0,1,0,-1,-0,1,0,-1,-0,1,-0,-1,0,1,-0,-1,0,1,-0,-1,0,1,-0,-1,0,1,-0,-1,0,1,-0,-1,-0,1,0,-1,-0,1,0,-1,-0,1,-0,-1,0,1,-0,-1,0,1,-0,-1,0,1,-0,-1,0,1,-0,-1,0,1,-0,-1,-0,1,0,-1,-0,1,0,-1,-0,1,-0,-1,0,1,-0,-1,0,1,-0,-1,0,1,-0,-1,0,1,-0,-1,0,1,-0,-1,-0,1,0,-1,-0,1,0,-1,-0,1,-0,-1,0,1,-0,-1,0,1,-0,-1,0,1,-0,-1,0,1,-0,-1,0,1,-0,-1,-0,1,0,-1,-0,1,0,-1,-0,1,-0,-1,0,1,-0,-1,0,1,-0,-1,0,1,-0,-1,0,1,-0,-1,0,1,-0,-1,-0,1,0,-1,-0,1,0,-1,-0,1,-0,-1,0,1,-0,-1,0,1,-0,-1,0,1,-0,-1,0,1,-0,-1,0,1,-0,-1,-0,1,0,-1,-0,1,0,-1,-0,1,-0,-1,0,1,-0,-1,0,1,-0,-1,0,1,-0,-1,0,1,-0,-1,0,1,-0,-1,-0,1,0,-1,-0,1,0,-1,-0,1,-0,-1,0,1,-0,-1,0,1,-0,-1,0,1,-0,-1,0,1,-0,-1,0,1,-0,-1,-0,1,0,-1,-0,1,0,-1,-0,1,-0,-1,0,1,-0,-1,0,1,-0,-1,0,1,-0,-1,0,1,-0,-1,0,1,-0,-1,-0,1,0,-1,-0,1,0,-1,-0,1,-0,-1,0,1,-0,-1,0,1,-0,-1,0,1,-0,-1,0,1,-0,-1,0,1,-0,-1,-0,1,0,-1,-0,1,0,-1,-0,1,-0,-1,0,1,-0,-1,0,1,-0,-1,0,1,-0,-1,0,1,-0,-1,0,1,-0,-1,-0,1,0,-1,-0,1,0,-1,-0,1,-0,-1,0,1,-0,-1,0,1,-0,-1,0,1,-0,-1,0,1,-0,-1,0,1,-0,-1,-0,1,0,-1,-0,1,0,-1,-0,1,-0,-1,0,1,-0,-1,0,1,-0,-1,0,1,-0,-1,0,1,-0,-1,0,1,-0,-1,-0,1,0,-1,-0,1,0,-1,-0,1,-0,-1,0,1,-0,-1,0,1,-0,-1,0,1,-0,-1,0,1,-0,-1,0,1,-0,-1,-0,1,0,-1,-0,1,0,-1,-0,1,-0,-1,0,1,-0,-1,0,1,-0,-1,0,1,-0,-1,0,1,-0,-1,0,1,-0,-1,-0,1,0,-1,-0,1,0,-1,-0,1,-0,-1,0,1,-0,-1,0,1,-0,-1,0,1,-0,-1,0,1,-0,-1,0,1,-0,-1,-0,1,0,-1,-0,1,0,-1,-0,1,-0,-1,0,1,-0,-1,0,1,-0,-1,0,1,-0,-1,0,1,-0,-1,0,1,-0,-1,-0,1,0,-1,-0,1,0,-1,-0,1,-0,-1,0,1,-0,-1,0,1,-0,-1,0,1,-0,-1,0,1,-0,-1,0,1,-0,-1,-0,1,0,-1,-0,1,0,-1,-0,1,-0,-1,0,1,-0,-1,0,1,-0,-1,0,1,-0,-1,0,1,-0,-1,0,1,-0,-1,-0,1,0,-1,-0,1,0,-1,-0,1,-0,-1,0,1,-0,-1,0,1,-0,-1,0,1,-0,-1,0,1,-0,-1,0,1,-0,-1,-0,1,0,-1,-0,1,0,-1,-0,1,-0,-1,0,1,-0,-1,0,1,-0,-1,0,1,-0,-1,0,1,-0,-1,0,1,-0,-1,-0,1,0,-1,-0,1,0,-1,-0,1,-0,-1,0,1,-0,-1,0,1,-0,-1,0,1,-0,-1,0,1,-0,-1,0,1,-0,-1,0,1,0,-1,-0,1,0,-1,-0,1,-0,-1,0,1,-0,-1,0,1,-0,-1,0,1,-0,-1,0,1,-0,-1,0,1,-0,-1,0,1,0,-1,-0,1,0,-1,-0,1,-0,-1,0,1,-0,-1,0,1,-0,-1,0,1,-0,-1,0,1,-0,-1,0,1,-0,-1,0,1,0,-1,-0,1,0,-1,-0,1,-0,-1,0,1,-0,-1,0,1,-0,-1,0,1,-0,-1,0,1,-0,-1,0,1,-0,-1,0,1,0,-1,-0,1,0,-1,-0,1,-0,-1,0,1,-0,-1,0,1,-0,-1,0,1,-0,-1,0,1,-0,-1,0,1,-0,-1,0,1,0,-1,-0,1,0,-1,-0,1,-0,-1,0,1,-0,-1,0,1,-0,-1,0,1,-0,-1,0,1,-0,-1,0,1,-0,-1,0,1,0,-1,-0,1,0,-1,-0,1,-0,-1,0,1,-0,-1,0,1,-0,-1,0,1,-0,-1,0,1,-0,-1,0,1,-0,-1,0,1,0,-1,-0,1,0,-1,-0,1,-0,-1,0,1,-0,-1,0,1,-0,-1,0,1,-0,-1,0,1,-0,-1,0,1,-0,-1,0,1,0,-1,-0,1,0,-1,-0,1,-0,-1,0,1,-0,-1,0,1,-0,-1,0,1,-0,-1,0,1,-0,-1,0,1,-0,-1,0,1,0,-1,-0,1,0,-1,-0,1,-0,-1,0,1,-0,-1,0,1,-0,-1,0,1,-0,-1,0,1,-0,-1,0,1,-0,-1,0,1,0,-1,-0,1,0,-1,-0,1,0,-1,0,1,-0,-1,0,1,-0,-1,0,1,-0,-1,0,1,-0,-1,0,1,-0,-1,0,1,0,-1,-0,1,0,-1,-0,1,0,-1,0,1,-0,-1,0,1,-0,-1,0,1,-0,-1,0,1,-0,-1,0,1,-0,-1,0,1,0,-1,-0,1,0,-1,-0,1,0,-1,0,1,-0,-1,0,1,-0,-1,0,1,-0,-1,0,1,-0,-1,0,1,-0,-1,0,1,0,-1,-0,1,0,-1,-0,1,0,-1,0,1,-0,-1,0,1,-0,-1,0,1,-0,-1,0,1,-0,-1,0,1,-0,-1,0,1,0,-1,-0,1,0,-1,-0,1,0,-1,0,1,-0,-1,0,1,-0,-1,0,1,-0,-1,0,1,-0,-1,0,1,-0,-1,0,1,0,-1,-0,1,0,-1,-0,1,0,-1,0,1,-0,-1,0,1,-0,-1,0,1,-0,-1,0,1,-0,-1,0,1,-0,-1,0,1,0,-1,-0,1,0,-1,-0,1,0,-1,0,1,-0,-1,0,1,-0,-1,0,1,-0,-1,0,1,-0,-1,0,1,-0,-1,0,1,0,-1,-0,1,0,-1,-0,1,0,-1,0,1,-0,-1,0,1,-0,-1,0,1,-0,-1,0,1,-0,-1,0,1,-0,-1,0,1,0,-1,-0,1,0,-1,-0,1,0,-1,0,1,-0,-1,0,1,-0,-1,0,1,-0,-1,0,1,-0,-1,0,1,-0,-1,0,1,0,-1,-0,1,0,-1,-0,1,0,-1,0,1,-0,-1,0,1,-0,-1,0,1,-0,-1,0,1,-0,-1,0,1,-0,-1,0,1,0,-1,-0,1,0,-1,-0,1,0,-1,0,1,-0,-1,0,1,-0,-1,0,1,-0,-1,0,1,-0,-1,0,1,-0,-1,0,1,0,-1,-0,1,0,-1,-0,1,0,-1,0,1,-0,-1,0,1,-0,-1,0,1,-0,-1,0,1,-0,-1,0,1,-0,-1,0,1,0,-1,-0,1,0,-1,-0,1,0,-1,0,1,-0,-1,0,1,-0,-1,0,1,-0,-1,0,1,-0,-1,0,1,-0,-1,0,1,0,-1,-0,1,0,-1,-0,1,0,-1,0,1,-0,-1,0,1,-0,-1,0,1,-0,-1,0,1,-0,-1,0,1,-0,-1,0,1,-0,-1,-0,1,0,-1,-0,1,0,-1,0,1,-0,-1,0,1,-0,-1,0,1,-0,-1,0,1,-0,-1,0,1,-0,-1,0,1,-0,-1,-0,1,0,-1,-0,1,0,-1,0,1,-0,-1,0,1,-0,-1,0,1,-0,-1,0,1,-0,-1,0,1,-0,-1,0,1,-0,-1,-0,1,0,-1,-0,1,0,-1,0,1,-0,-1,0,1,-0,-1,0,1,-0,-1,0,1,-0,-1,0,1,-0,-1,0,1,-0,-1,-0,1,0,-1,-0,1,0,-1,0,1,-0,-1,0,1,-0,-1,0,1,-0,-1,0,1,-0,-1,0,1,-0,-1,0,1,-0,-1,-0,1,0,-1,-0,1,0,-1,0,1,-0,-1,0,1,-0,-1,0,1,-0,-1,0,1,-0,-1,0,1,-0,-1,0,1,-0,-1,-0,1,0,-1,-0,1,0,-1,0,1,-0,-1,0,1,-0,-1,0,1,-0,-1,0,1,-0,-1,0,1,-0,-1,0,1,-0,-1,-0,1,0,-1,-0,1,0,-1,0,1,-0,-1,0,1,-0,-1,0,1,-0,-1,0,1,-0,-1,0,1,-0,-1,0,1,-0,-1,-0,1,0,-1,-0,1,0,-1,0,1,-0,-1,0,1,-0,-1,0,1,-0,-1,0,1,-0,-1,0,1,-0,-1,0,1,-0,-1,-0,1,0,-1,-0,1,0,-1,0,1,-0,-1,0,1,-0,-1,0,1,-0,-1,0,1,-0,-1,0,1,-0,-1,0,1,-0,-1,-0,1,0,-1,-0,1,0,-1,0,1,-0,-1,0,1,-0,-1,0,1,-0,-1,0,1,-0,-1,0,1,-0,-1,0,1,-0,-1,-0,1,0,-1,-0,1,0,-1,0,1,-0,-1,0,1,-0,-1,0,1,-0,-1,0,1,-0,-1,0,1,-0,-1,0,1,-0,-1,-0,1,0,-1,-0,1,0,-1,0,1,-0,-1,0,1,-0,-1,0,1,-0,-1,0,1,-0,-1,0,1,-0,-1,0,1,-0,-1,-0,1,0,-1,-0,1,0,-1,0,1,-0,-1,0,1,-0,-1,0,1,-0,-1,0,1,-0,-1,0
-1,-1,-1,-1,-1,-1,-1,-1,-1,-1,-1,-1,-1,-1,-1,-1,-1,-1,-1,-1,-1,-1,-1,-1,-1,-1,-1,-1,-1,-1,-1,-1,-1,-1,-1,-1,-1,-1,-1,-1,-1,-1,-1,-1,-1,-1,-1,-1,-1,-1,-1,-1,-1,-1,-1,-1,-1,-1,-1,-1,-1,-1,-1,-1,-1,-1,-1,-1,-1,-1,-1,-1,-1,-1,-1,-1,-1,-1,-1,-1,-1,-1,-1,-1,-1,-1,-1,-1,-1,-1,-1,-1,-1,-1,-1,-1,-1,-1,-1,-1,-1,-1,-1,-1,-1,-1,-1,-1,-1,-1,-1,-1,-1,-1,-1,-1,-1,-1,-1,-1,-1,-1,-1,-1,-1,-1,-1,-1,-1,-1,-1,-1,-1,-1,-1,-1,-1,-1,-1,-1,-1,-1,-1,-1,-1,-1,-1,-1,-1,-1,-1,-1,-1,-1,-1,-1,-1,-1,-1,-1,-1,-1,-1,-1,-1,-1,-1,-1,-1,-1,-1,-1,-1,-1,-1,-1,-1,-1,-1,-1,-1,-1,-1,-1,-1,-1,-1,-1,-1,-1,-1,-1,-1,-1,-1,-1,-1,-1,-1,-1,-1,-1,-1,-1,-1,-1,-1,-1,-1,-1,-1,-1,-1,-1,-1,-1,-1,-1,-1,-1,-1,-1,-1,-1,-1,-1,-1,-1,-1,-1,-1,-1,-1,-1,-1,-1,-1,-1,-1,-1,-1,-1,-1,-1,-1,-1,-1,-1,-1,-1,-1,-1,-1,-1,-1,-1,-1,-1,-1,-1,-1,-1,-1,-1,-1,-1,-1,-1,-1,-1,-1,-1,-1,-1,-1,-1,-1,-1,-1,-1,-1,-1,-1,-1,-1,-1,-1,-1,-1,-1,-1,-1,-1,-1,-1,-1,-1,-1,-1,-1,-1,-1,-1,-1,-1,-1,-1,-1,-1,-1,-1,-1,-1,-1,-1,-1,-1,-1,-1,-1,-1,-1,-1,-1,-1,-1,-1,-1,-1,-1,-1,-1,-1,-1,-1,-1,-1,-1,-1,-1,-1,-1,-1,-1,-1,-1,-1,-1,-1,-1,-1,-1,-1,-1,-1,-1,-1,-1,-1,-1,-1,-1,-1,-1,-1,-1,-1,-1,-1,-1,-1,-1,-1,-1,-1,-1,-1,-1,-1,-1,-1,-1,-1,-1,-1,-1,-1,-1,-1,-1,-1,-1,-1,-1,-1,-1,-1,-1,-1,-1,-1,-1,-1,-1,-1,-1,-1,-1,-1,-1,-1,-1,-1,-1,-1,-1,-1,-1,-1,-1,-1,-1,-1,-1,-1,-1,-1,-1,-1,-1,-1,-1,-1,-1,-1,-1,-1,-1,-1,-1,-1,-1,-1,-1,-1,-1,-1,-1,-1,-1,-1,-1,-1,-1,-1,-1,-1,-1,-1,-1,-1,-1,-1,-1,-1,-1,-1,-1,-1,-1,-1,-1,-1,-1,-1,-1,-1,-1,-1,-1,-1,-1,-1,-1,-1,-1,-1,-1,-1,-1,-1,-1,-1,-1,-1,-1,-1,-1,-1,-1,-1,-1,-1,-1,-1,-1,-1,-1,-1,-1,-1,-1,-1,-1,-1,-1,-1,-1,-1,-1,-1,-1,-1,-1,-1,-1,-1,-1,-1,-1,-1,-1,-1,-1,-1,-1,-1,-1,-1,-1,-1,-1,-1,-1,-1,-1,-1,-1,-1,-1,-1,-1,-1,-1,-1,-1,-1,-1,-1,-1,-1,-1,-1,-1,-1,-1,-1,-1,-1,-1,-1,-1,-1,-1,-1,-1,-1,-1,-1,-1,-1,-1,-1,-1,-1,-1,-1,-1,-1,-1,-1,-1,-1,-1,-1,-1,-1,-1,-1,-1,-1,-1,-1,-1,-1,-1,-1,-1,-1,-1,-1,-1,-1,-1,-1,-1,-1,-1,-1,-1,-1,-1,-1,-1,-1,-1,-1,-1,-1,-1,-1,-1,-1,-1,-1,-1,-1,-1,-1,-1,-1,-1,-1,-1,-1,-1,-1,-1,-1,-1,-1,-1,-1,-1,-1,-1,-1,-1,-1,-1,-1,-1,-1,-1,-1,-1,-1,-1,-1,-1,-1,-1,-1,-1,-1,-1,-1,-1,-1,-1,-1,-1,-1,-1,-1,-1,-1,-1,-1,-1,-1,-1,-1,-1,-1,-1,-1,-1,-1,-1,-1,-1,-1,-1,-1,-1,-1,-1,-1,-1,-1,-1,-1,-1,-1,-1,-1,-1,-1,-1,-1,-1,-1,-1,-1,-1,-1,-1,-1,-1,-1,-1,-1,-1,-1,-1,-1,-1,-1,-1,-1,-1,-1,-1,-1,-1,-1,-1,-1,-1,-1,-1,-1,-1,-1,-1,-1,-1,-1,-1,-1,-1,-1,-1,-1,-1,-1,-1,-1,-1,-1,-1,-1,-1,-1,-1,-1,-1,-1,-1,-1,-1,-1,-1,-1,-1,-1,-1,-1,-1,-1,-1,-1,-1,-1,-1,-1,-1,-1,-1,-1,-1,-1,-1,-1,-1,-1,-1,-1,-1,-1,-1,-1,-1,-1,-1,-1,-1,-1,-1,-1,-1,-1,-1,-1,-1,-1,-1,-1,-1,-1,-1,-1,-1,-1,-1,-1,-1,-1,-1,-1,-1,-1,-1,-1,-1,-1,-1,-1,-1,-1,-1,-1,-1,-1,-1,-1,-1,-1,-1,-1,-1,-1,-1,-1,-1,-1,-1,-1,-1,-1,-1,-1,-1,-1,-1,-1,-1,-1,-1,-1,-1,-1,-1,-1,-1,-1,-1,-1,-1,-1,-1,-1,-1,-1,-1,-1,-1,-1,-1,-1,-1,-1,-1,-1,-1,-1,-1,-1,-1,-1,-1,-1,-1,-1,-1,-1,-1,-1,-1,-1,-1,-1,-1,-1,-1,-1,-1,-1,-1,-1,-1,-1,-1,-1,-1,-1,-1,-1,-1,-1,-1,-1,-1,-1,-1,-1,-1,-1,-1,-1,-1,-1,-1,-1,-1,-1,-1,-1,-1,-1,-1,-1,-1,-1,-1,-1,-1,-1,-1,-1,-1,-1,-1,-1,-1,-1,-1,-1,-1,-1,-1,-1,-1,-1,-1,-1,-1,-1,-1,-1,-1,-1,-1,-1,-1,-1,-1,-1,-1,-1,-1,-1,-1,-1,-1,-1,-1,-1,-1,-1,-1,-1,-1,-1,-1,-1,-1,-1,-1,-1,-1,-1,-1,-1,-1,-1,-1,-1,-1,-1,-1,-1,-1,-1,-1,-1,-1,-1,-1,-1,-1,-1,-1,-1,-1,-1,-1,-1,-1,-1,-1,-1,-1,-1,-1,-1,-1,-1,-1,-1,-1,-1,-1,-1,-1,-1,-1,-1,-1,-1,-1,-1,-1,-1,-1,-1,-1,-1,-1,-1,-1,-1,-1,-1,-1,-1,-1,-1,-1,-1,-1,-1,-1,-1,-1,-1,-1,-1,-1,-1,-1,-1,-1,-1,-1,-1,-1,-1,-1,-1,-1,-1,-1,-1,-1,-1,-1,-1,-1,-1,-1,-1,-1,-1,-1,-1,-1,-1,-1,-1,-1,-1,-1,-1,-1,-1,-1,-1,-1,-1,-1,-1,-1,-1,-1,-1,-1,-1,-1,-1,-1,-1,-1,-1,-1,-1,-1,-1,-1,-1,-1,-1,-1,-1,-1,-1,-1,-1,-1,-1,-1,-1,-1,-1,-1,-1,-1,-1,-1,-1,-1,-1,-1,-1,-1,-1,-1,-1,-1,-1,-1,-1,-1,-1,-1,-1,-1,-1,-1,-1,-1,-1,-1,-1,-1,-1,-1,-1,-1,-1,-1,-1,-1,-1,-1,-1,-1,-1,-1,-1,-1,-1,-1,-1,-1,-1,-1,-1,-1,-1,-1,-1,-1,-1,-1,-1,-1,-1,-1,-1,-1,-1,-1,-1,-1,-1,-1,-1,-1,-1,-1,-1,-1,-1,-1,-1,-1,-1,-1,-1,-1,-1,-1,-1,-1,-1,-1,-1,-1,-1,-1,-1,-1,-1,-1,-1,-1,-1,-1,-1,-1,-1,-1,-1,-1,-1,-1,-1,-1,-1,-1,-1,-1,-1,-1,-1,-1,-1,-1,-1,-1,-1,-1,-1,-1,-1,-1,-1,-1,-1,-1,-1,-1,-1,-1,-1,-1,-1,-1,-1,-1,-1,-1,-1,-1,-1,-1,-1,-1,-1,-1,-1,-1,-1,-1,-1,-1,-1,-1,-1,-1,-1,-1,-1,-1,-1,-1,-1,-1,-1,-1,-1,-1,-1,-1,-1,-1,-1,-1,-1,-1,-1,-1,-1,-1,-1,-1,-1,-1,-1,-1,-1,-1,-1,-1,-1,-1,-1,-1,-1,-1,-1,-1,-1,-1,-1,-1,-1,-1,-1,-1,-1,-1,-1,-1,-1,-1,-1,-1,-1,-1,-1,-1,-1,-1,-1,-1,-1,-1,-1,-1,-1,-1,-1,-1,-1,-1,-1,-1,-1,-1,-1,-1,-1,-1,-1,-1,-1,-1,-1,-1,-1,-1,-1,-1,-1,-1,-1,-1,-1,-1,-1,-1,-1,-1,-1,-1,-1,-1,-1,-1,-1,-1,-1,-1,-1,-1,-1,-1,-1,-1,-1,-1,-1,-1,-1,-1,-1,-1,-1,-1,-1,-1,-1,-1,-1,-1,-1,-1,-1,-1,-1,-1,-1,-1,-1,-1,-1,-1,-1,-1,-1,-1,-1,-1,-1,-1,-1,-1,-1,-1,-1,-1,-1,-1,-1,-1,-1,-1,-1,-1,-1,-1,-1,-1,-1,-1,-1,-1,-1,-1,-1,-1,-1,-1,-1,-1,-1,-1,-1,-1,-1,-1,-1,-1,-1,-1,-1,-1,-1,-1,-1,-1,-1,-1,-1,-1,-1,-1,-1,-1,-1,-1,-1,-1,-1,-1,-1,-1,-1,-1,-1,-1,-1,-1,-1,-1,-1,-1,-1,-1,-1,-1,-1,-1,-1,-1,-1,-1,-1,-1,-1,-1,-1,-1,-1,-1,-1,-1,-1,-1,-1,-1,-1,-1,-1,-1,-1,-1,-1,-1,-1,-1,-1,-1,-1,-1,-1,-1,-1,-1,-1,-1,-1,-1,-1,-1,-1,-1,-1,-1,-1,-1,-1,-1,-1,-1,-1,-1,-1,-1,-1,-1,-1,-1,-1,-1,-1,-1,-1,-1,-1,-1,-1,-1,-1,-1,-1,-1,-1,-1,-1,-1,-1,-1,-1,-1,-1,-1,-1,-1,-1,-1,-1,-1,-1,-1,-1,-1,-1,-1,-1,-1,-1,-1,-1,-1,-1,-1,-1,-1,-1,-1,-1,-1,-1,-1,-1,-1,-1,-1,-1,-1,-1,-1,-1,-1,-1,-1,-1,-1,-1,-1,-1,-1,-1,-1,-1,-1,-1,-1,-1,-1,-1,-1,-1,-1,-1,-1,-1,-1,-1,-1,-1,-1,-1,-1,-1,-1,-1,-1,-1,-1,-1,-1,-1,-1,-1,-1,-1,-1,-1,-1,-1,-1,-1,-1,-1,-1,-1,-1,-1,-1,-1,-1,-1,-1,-1,-1,-1,-1,-1,-1,-1,-1,-1,-1,-1,-1,-1,-1,-1,-1,-1,-1,-1,-1,-1,-1,-1,-1,-1,-1,-1,-1,-1,-1,-1,-1,-1,-1,-1,-1,-1,-1,-1,-1,-1,-1,-1,-1,-1,-1,-1,-1,-1,-1,-1,-1,-1,-1,-1,-1,-1,-1,-1,-1,-1,-1,-1,-1,-1,-1,-1,-1,-1,-1,-1,-1,-1,-1,-1,-1,-1,-1,-1,-1,-1,-1,-1,-1,-1,-1,-1,-1,-1,-1,-1,-1,-1,-1,-1,-1,-1,-1,-1,-1,-1,-1,-1,-1,-1,-1,-1,-1,-1,-1,-1,-1,-1,-1,-1,-1,-1,-1,-1,-1,-1,-1,-1,-1,-1,-1,-1,-1,-1,-1,-1,-1,-1,-1,-1,-1,-1,-1,-1,-1,-1,-1,-1,-1,-1,-1,-1,-1,-1,-1,-1,-1,-1,-1,-1,-1,-1,-1,-1,-1,-1,-1,-1,-1,-1,-1,-1,-1,-1,-1,-1,-1,-1,-1,-1,-1,-1,-1,-1,-1,-1,-1,-1,-1,-1,-1,-1,-1,-1,-1,-1,-1,-1,-1,-1,-1,-1,-1,-1,-1,-1,-1,-1,-1,-1,-1,-1,-1,-1,-1,-1,-1,-1,-1,-1,-1,-1,-1,-1,-1,-1,-1,-1,-1,-1,-1,-1,-1,-1,-1,-1,-1,-1,-1,-1,-1,-1,-1,-1,-1,-1,-1,-1,-1,-1,-1,-1,-1,-1,-1,-1,-1,-1,-1,-1,-1,-1,-1,-1,-1,-1,-1,-1,-1,-1,-1,-1,-1,-1,-1,-1,-1,-1,-1,-1,-1,-1,-1,-1,-1,-1,-1,-1,-1,-1,-1,-1,-1,-1,-1,-1,-1,-1,-1,-1,-1,-1,-1,-1,-1,-1,-1,-1,-1,-1,-1,-1,-1,-1,-1,-1,-1,-1,-1,-1,-1,-1,-1,-1,-1,-1,-1,-1,-1,-1,-1,-1,-1,-1,-1,-1,-1,-1,-1,-1,-1,-1,-1,-1,-1,-1,-1,-1,-1,-1,-1,-1,-1,-1,-1,-1,-1,-1,-1,-1,-1,-1,-1,-1,-1,-1,-1,-1,-1,-1,-1,-1,-1,-1,-1,-1,-1,-1,-1,-1,-1,-1,-1,-1,-1,-1,-1,-1,-1,-1,-1,-1,-1,-1,-1,-1,-1,-1,-1,-1,-1,-1,-1,-1,-1,-1,-1,-1,-1,-1,-1,-1,-1,-1,-1,-1,-1,-1,-1,-1,-1,-1,-1,-1,-1,-1,-1,-1,-1,-1,-1,-1,-1,-1,-1,-1,-1,-1,-1,-1,-1,-1,-1,-1,-1,-1,-1,-1,-1,-1,-1,-1,-1,-1,-1,-1,-1,-1,-1,-1,-1,-1,-1,-1,-1,-1,-1,-1,-1,-1,-1,-1,-1,-1,-1,-1,-1,-1,-1,-1,-1,-1,-1,-1,-1,-1,-1,-1,-1,-1,-1,-1,-1,-1,-1,-1,-1,-1,-1,-1,-1,-1,-1,-1,-1,-1,-1,-1,-1,-1,-1,-1,-1,-1,-1,-1,-1,-1,-1,-1,-1,-1,-1,-1,-1,-1,-1,-1,-1,-1,-1,-1,-1,-1,-1,-1,-1,-1,-1,-1,-1,-1,-1,-1,-1,-1,-1,-1,-1,-1,-1,-1,-1,-1,-1,-1,-1,-1,-1,-1,-1,-1,-1,-1,-1,-1,-1,-1,-1,-1,-1,-1,-1,-1,-1,-1,-1,-1,-1,-1,-1,-1,-1,-1,-1,-1,-1,-1,-1,-1,-1,-1,-1,-1,-1,-1,-1,-1,-1,-1,-1,-1,-1,-1,-1,-1,-1,-1,-1,-1,-1,-1,-1,-1,-1,-1,-1,-1,-1,-1,-1,-1,-1,-1,-1,-1,-1,-1,-1,-1,-1,-1,-1,-1,-1,-1,-1,-1,-1,-1,-1,-1,-1,-1,-1,-1,-1,-1,-1,-1,-1,-1,-1,-1,-1,-1,-1,-1,-1,-1,-1,-1,-1,-1,-1,-1,-1,-1,-1,-1,-1,-1,-1,-1,-1,-1,-1,-1,-1,-1,-1,-1,-1,-1,-1,-1,-1,-1,-1,-1,-1,-1,-1,-1,-1,-1,-1,-1,-1,-1,-1,-1,-1,-1,-1,-1,-1,-1,-1,-1,-1,-1,-1,-1,-1,-1,-1,-1,-1,-1,-1,-1,-1,-1,-1,-1,-1,-1,-1,-1,-1,-1,-1,-1,-1,-1,-1,-1,-1,-1,-1,-1,-1,-1,-1,-1,-1,-1,-1,-1,-1,-1,-1,-1,-1,-1,-1,-1,-1,-1,-1,-1,-1,-1,-1,-1,-1,-1,-1,-1,-1,-1,-1,-1,-1,-1,-1,-1,-1,-1,-1,-1,-1,-1,-1,-1,-1,-1,-1,-1,-1,-1,-1,-1,-1,-1,-1,-1,-1,-1,-1,-1,-1,-1,-1,-1,-1,-1,-1,-1,-1,-1,-1,-1,-1,-1,-1,-1,-1,-1,-1,-1,-1,-1,-1,-1,-1,-1,-1,-1,-1,-1,-1,-1,-1,-1,-1,-1,-1,-1,-1,-1,-1,-1,-1,-1,-1,-1,-1,-1,-1,-1,-1,-1,-1,-1,-1,-1,-1,-1,-1,-1,-1,-1,-1,-1,-1,-1,-1,-1,-1,-1,-1,-1,-1,-1,-1,-1,-1,-1,-1,-1,-1,-1,-1,-1,-1,-1,-1,-1,-1,-1,-1,-1,-1,-1,-1,-1,-1,-1,-1,-1,-1,-1,-1,-1,-1,-1,-1,-1,-1,-1,-1,-1,-1,-1,-1,-1,-1,-1,-1,-1,-1,-1,-1,-1,-1,-1,-1,-1,-1,-1,-1,-1,-1,-1,-1,-1,-1,-1,-1,-1,-1,-1,-1,-1,-1,-1,-1,-1,-1,-1,-1,-1,-1,-1,-1,-1,-1,-1,-1,-1,-1,-1,-1,-1,-1,-1,-1,-1,-1,-1,-1,-1,-1,-1,-1,-1,-1,-1,-1,-1,-1,-1,-1,-1,-1,-1,-1,-1,-1,-1,-1,-1,-1,-1,-1,-1,-1,-1,-1,-1,-1,-1,-1,-1,-1,-1,-1,-1,-1,-1,-1,-1,-1,-1,-1,-1,-1,-1,-1,-1,-1,-1,-1,-1,-1,-1,-1,-1,-1,-1,-1,-1,-1,-1,-1,-1,-1,-1,-1,-1,-1,-1,-1,-1,-1,-1,-1,-1,-1,-1,-1,-1,-1,-1,-1,-1,-1,-1,-1,-1,-1,-1,-1,-1,-1,-1,-1,-1,-1,-1,-1,-1,-1,-1,-1,-1,-1,-1,-1,-1,-1,-1,-1,-1,-1,-1,-1,-1,-1,-1,-1,-1,-1,-1,-1,-1,-1,-1,-1,-1,-1,-1,-1,-1,-1,-1,-1,-1,-1,-1,-1,-1,-1,-1,-1,-1,-1,-1,-1,-1,-1,-1,-1,-1,-1,-1,-1,-1,-1,-1,-1,-1,-1,-1,-1,-1,-1,-1,-1,-1,-1,-1,-1,-1,-1,-1,-1,-1,-1,-1,-1,-1,-1,-1,-1,-1,-1,-1,-1,-1,-1,-1,-1,-1,-1,-1,-1,-1,-1,-1,-1,-1,-1,-1,-1,-1,-1,-1,-1,-1,-1,-1,-1,-1,-1,-1,-1,-1,-1,-1,-1,-1,-1,-1,-1,-1,-1,-1,-1,-1,-1,-1,-1,-1,-1,-1,-1,-1,-1,-1,-1,-1,-1,-1,-1,-1,-1,-1,-1,-1,-1,-1,-1,-1,-1,-1,-1,-1,-1,-1,-1,-1,-1,-1,-1,-1,-1,-1,-1,-1,-1,-1,-1,-1,-1,-1,-1,-1,-1,-1,-1,-1,-1,-1,-1,-1,-1,-1,-1,-1,-1,-1,-1,-1,-1,-1,-1,-1,-1,-1,-1,-1,-1,-1,-1,-1,-1,-1,-1,-1,-1,-1,-1,-1,-1,-1,-1,-1,-1,-1,-1,-1,-1,-1,-1,-1,-1,-1,-1,-1,-1,-1,-1,-1,-1,-1,-1,-1,-1,-1,-1,-1,-1,-1,-1,-1,-1,-1,-1,-1,-1,-1,-1,-1,-1,-1,-1,-1,-1,-1,-1,-1,-1,-1,-1,-1,-1,-1,-1,-1,-1,-1,-1,-1,-1,-1,-1,-1,-1,-1,-1,-1,-1,-1,-1,-1,-1,-1,-1,-1,-1,-1,-1,-1,-1,-1,-1,-1,-1,-1,-1,-1,-1,-1,-1,-1,-1,-1,-1,-1,-1,-1,-1,-1,-1,-1,-1,-1,-1,-1,-1,-1,-1,-1,-1,-1,-1,-1,-1,-1,-1,-1,-1,-1,-1,-1,-1,-1,-1,-1,-1,-1,-1,-1,-1,-1,-1,-1,-1,-1,-1,-1,-1,-1,-1,-1,-1,-1,-1,-1,-1,-1,-1,-1,-1,-1,-1,-1,-1,-1,-1,-1,-1,-1,-1,-1,-1,-1,-1,-1,-1,-1,-1,-1,-1,-1,-1,-1,-1,-1,-1,-1,-1,-1,-1,-1,-1,-1,-1,-1,-1,-1,-1,-1,-1,-1,-1,-1,-1,-1,-1,-1,-1,-1,-1,-1,-1,-1,-1,-1,-1,-1,-1,-1,-1,-1,-1,-1,-1,-1,-1,-1,-1,-1,-1,-1,-1,-1,-1,-1,-1,-1,-1,-1,-1,-1,-1,-1,-1,-1,-1,-1,-1,-1,-1,-1,-1,-1,-1,-1,-1,-1,-1,-1,-1,-1,-1,-1,-1,-1,-1,-1,-1,-1,-1,-1,-1,-1,-1,-1,-1,-1,-1,-1,-1,-1,-1,-1,-1,-1,-1,-1,-1,-1,-1,-1,-1,-1,-1,-1,-1,-1,-1,-1,-1,-1,-1,-1,-1,-1,-1,-1,-1,-1,-1,-1,-1,-1,-1,-1,-1,-1,-1,-1,-1,-1,-1,-1,-1,-1,-1,-1,-1,-1,-1,-1,-1,-1,-1,-1,-1,-1,-1,-1,-1,-1,-1,-1,-1,-1,-1,-1,-1,-1,-1,-1,-1,-1,-1,-1,-1,-1,-1,-1,-1,-1,-1,-1,-1,-1,-1,-1,-1,-1,-1,-1,-1,-1,-1,-1,-1,-1,-1,-1,-1,-1,-1,-1,-1,-1,-1,-1,-1,-1,-1,-1,-1,-1,-1,-1,-1,-1,-1,-1,-1,-1,-1,-1,-1,-1,-1,-1,-1,-1,-1,-1,-1,-1,-1,-1,-1,-1,-1,-1,-1,-1,-1,-1,-1,-1,-1,-1,-1,-1,-1,-1,-1,-1,-1,-1,-1,-1,-1,-1,-1,-1,-1,-1,-1,-1,-1,-1,-1,-1,-1,-1,-1,-1,-1,-1,-1,-1,-1,-1,-1,-1,-1,-1,-1,-1,-1,-1,-1,-1,-1,-1,-1,-1,-1,-1,-1,-1,-1,-1,-1,-1,-1,-1,-1,-1,-1,-1,-1,-1,-1,-1,-1,-1,-1,-1,-1,-1,-1,-1,-1,-1,-1,-1,-1,-1,-1,-1,-1,-1,-1,-1,-1,-1,-1,-1,-1,-1,-1,-1,-1,-1,-1,-1,-1,-1,-1,-1,-1,-1,-1,-1,-1,-1,-1,-1,-1,-1,-1,-1,-1,-1,-1,-1,-1,-1,-1,-1,-1,-1,-1,-1,-1,-1,-1,-1,-1,-1,-1,-1,-1,-1,-1,-1,-1,-1,-1,-1,-1,-1,-1,-1,-1,-1,-1,-1,-1,-1,-1,-1,-1,-1,-1,-1,-1,-1,-1,-1,-1,-1,-1,-1,-1,-1,-1,-1,-1,-1,-1,-1,-1,-1,-1,-1,-1,-1,-1,-1,-1,-1,-1,-1,-1,-1,-1,-1,-1,-1,-1,-1,-1,-1,-1,-1,-1,-1,-1,-1,-1,-1,-1,-1,-1,-1,-1,-1,-1,-1,-1,-1,-1,-1,-1,-1,-1,-1,-1,-1,-1,-1,-1,-1,-1,-1,-1,-1,-1,-1,-1,-1,-1,-1,-1,-1,-1,-1,-1,-1,-1,-1,-1,-1,-1,-1,-1,-1,-1,-1,-1,-1,-1,-1,-1,-1,-1,-1,-1,-1,-1,-1,-1,-1,-1,-1,-1,-1,-1,-1,-1,-1,-1,-1,-1,-1,-1,-1,-1,-1,-1,-1,-1,-1,-1,-1,-1,-1,-1,-1,-1,-1,-1,-1,-1,-1,-1,-1,-1,-1,-1,-1,-1,-1,-1,-1,-1,-1,-1,-1,-1,-1,-1,-1,-1,-1,-1,-1,-1,-1,-1,-1,-1,-1,-1,-1,-1,-1,-1,-1,-1,-1,-1,-1,-1,-1,-1,-1,-1,-1,-1,-1,-1,-1,-1,-1,-1,-1,-1,-1,-1,-1,-1,-1,-1,-1,-1,-1,-1,-1,-1,-1,-1,-1,-1,-1,-1,-1,-1,-1,-1,-1,-1,-1,-1,-1,-1,-1,-1,-1,-1,-1,-1,-1,-1,-1,-1,-1,-1,-1,-1,-1,-1,-1,-1,-1,-1,-1,-1,-1,-1,-1,-1,-1,-1,-1,-1,-1,-1,-1,-1,-1,-1,-1,-1,-1,-1,-1,-1,-1,-1,-1,-1,-1,-1,-1,-1,-1,-1,-1,-1,-1,-1,-1,-1,-1,-1,-1,-1,-1,-1,-1,-1,-1,-1,-1,-1,-1,-1,-1,-1,-1,-1,-1,-1,-1,-1,-1,-1,-1,-1,-1,-1,-1,-1,-1,-1,-1,-1,-1,-1,-1,-1,-1,-1,-1,-1,-1,-1,-1,-1,-1,-1,-1,-1,-1,-1,-1,-1,-1,-1,-1,-1,-1,-1,-1,-1,-1,-1,-1,-1,-1,-1,-1,-1,-1,-1,-1,-1,-1,-1,-1,-1,-1,-1,-1,-1,-1,-1,-1,-1,-1,-1,-1,-1,-1,-1,-1,-1,-1,-1,-1,-1,-1,-1,-1,-1,-1,-1,-1,-1,-1,-1,-1,-1,-1,-1,-1,-1,-1,-1,-1,-1,-1,-1,-1,-1,-1,-1,-1,-1,-1,-1,-1,-1,-1,-1,-1,-1,-1,-1,-1,-1,-1,-1,-1,-1,-1,-1,-1,-1,-1,-1,-1,-1,-1,-1,-1,-1,-1,-1,-1,-1,-1,-1,-1,-1,-1,-1,-1,-1,-1,-1,-1,-1,-1,-1,-1,-1,-1,-1,-1,-1,-1,-1,-1,-1,-1,-1,-1,-1,-1,-1,-1,-1,-1,-1,-1,-1,-1,-1,-1,-1,-1,-1,-1,-1,-1,-1,-1,-1,-1,-1,-1,-1,-1,-1,-1,-1,-1,-1,-1,-1,-1,-1,-1,-1,-1,-1,-1,-1,-1,-1,-1,-1,-1,-1,-1,-1,-1,-1,-1,-1,-1,-1,-1,-1,-1,-1,-1,-1,-1,-1,-1,-1,-1,-1,-1,-1,-1,-1,-1,-1,-1,-1,-1,-1,-1,-1,-1,-1,-1,-1,-1,-1,-1,-1,-1,-1,-1,-1,-1,-1,-1,-1,-1,-1,-1,-1,-1,-1,-1,-1,-1,-1,-1,-1,-1,-1,-1,-1,-1,-1,-1,-1,-1,-1,-1,-1,-1,-1,-1,-1,-1,-1,-1,-1,-1,-1,-1,-1,-1,-1,-1,-1,-1,-1,-1,-1,-1,-1,-1,-1,-1,-1,-1,-1,-1,-1,-1,-1,-1,-1,-1,-1,-1,-1,-1,-1,-1,-1,-1,-1,-1,-1,-1,-1,-1,-1,-1,-1,-1,-1,-1,-1,-1,-1,-1,-1,-1,-1,-1,-1,-1,-1,-1,-1,-1,-1,-1,-1,-1,-1,-1,-1,-1,-1,-1,-1,-1,-1,-1,-1,-1,-1,-1,-1,-1,-1,-1,-1,-1,-1,-1,-1,-1,-1,-1,-1,-1,-1,-1,-1,-1,-1,-1,-1,-1,-1,-1,-1,-1,-1,-1,-1,-1,-1,-1,-1,-1,-1,-1,-1,-1,-1,-1,-1,-1,-1,-1,-1,-1,-1,-1,-1,-1,-1,-1,-1,-1,-1,-1,-1,-1,-1,-1,-1,-1,-1,-1,-1,-1,-1,-1,-1,-1,-1,-1,-1,-1,-1,-1,-1,-1,-1,-1,-1,-1,-1,-1,-1,-1,-1,-1,-1,-1,-1,-1,-1,-1,-1,-1,-1,-1,-1,-1,-1,-1,-1,-1,-1,-1,-1,-1,-1,-1,-1,-1,-1,-1,-1,-1,-1,-1,-1,-1,-1,-1,-1,-1,-1,-1,-1,-1,-1,-1,-1,-1,-1,-1,-1,-1,-1,-1,-1,-1,-1,-1,-1,-1,-1,-1,-1,-1,-1,-1,-1,-1,-1,-1,-1,-1,-1,-1,-1,-1,-1,-1,-1,-1,-1,-1,-1,-1,-1,-1,-1,-1,-1,-1,-1,-1,-1,-1,-1,-1,-1,-1,-1,-1,-1,-1,-1,-1,-1,-1,-1,-1,-1,-1,-1,-1,-1,-1,-1,-1,-1,-1,-1,-1,-1,-1,-1,-1,-1,-1,-1,-1,-1,-1,-1,-1,-1,-1,-1,-1,-1,-1,-1,-1,-1,-1,-1,-1,-1,-1,-1,-1,-1,-1,-1,-1,-1,-1,-1,-1,-1,-1,-1,-1,-1,-1,-1,-1,-1,-1,-1,-1,-1,-1,-1,-1,-1,-1,-1,-1,-1,-1,-1,-1,-1,-1,-1,-1,-1,-1,-1,-1,-1,-1,-1,-1,-1,-1,-1,-1,-1,-1,-1,-1,-1,-1,-1,-1,-1,-1,-1,-1,-1,-1,-1,-1,-1,-1,-1,-1,-1,-1,-1,-1,-1,-1,-1,-1,-1,-1,-1,-1,-1,-1,-1,-1,-1,-1,-1,-1,-1,-1,-1,-1,-1,-1,-1,-1,-1,-1,-1,-1,-1,-1,-1,-1,-1,-1,-1,-1,-1,-1,-1,-1,-1,-1,-1,-1,-1,-1,-1,-1,-1,-1,-1,-1,-1,-1,-1,-1,-1,-1,-1,-1,-1,-1,-1,-1,-1,-1,-1,-1,-1,-1,-1,-1,-1,-1,-1,-1,-1,-1,-1,-1,-1,-1,-1,-1,-1,-1,-1,-1,-1,-1,-1,-1,-1,-1,-1,-1,-1,-1,-1,-1,-1,-1,-1,-1,-1,-1,-1,-1,-1,-1,-1,-1,-1,-1,-1,-1,-1,-1,-1,-1,-1,-1,-1,-1,-1,-1,-1,-1,-1,-1,-1,-1,-1,-1,-1,-1,-1,-1,-1,-1,-1,-1,-1,-1,-1,-1,-1,-1,-1,-1,-1,-1,-1,-1,-1,-1,-1,-1,-1,-1,-1,-1,-1,-1,-1,-1,-1,-1,-1,-1,-1,-1,-1,-1,-1,-1,-1,-1,-1,-1,-1,-1,-1,-1,-1,-1,-1,-1,-1,-1,-1,-1,-1,-1,-1,-1,-1,-1,-1,-1,-1,-1,-1,-1,-1,-1,-1,-1,-1,-1,-1,-1,-1,-1,-1,-1,-1,-1,-1,-1,-1,-1,-1,-1,-1,-1,-1,-1,-1,-1,-1,-1,-1,-1,-1,-1,-1,-1,-1,-1,-1,-1,-1,-1,-1,-1,-1,-1,-1,-1,-1,-1,-1,-1,-1,-1,-1,-1,-1,-1,-1,-1,-1,-1,-1,-1,-1,-1,-1,-1,-1,-1,-1,-1,-1,-1,-1,-1,-1,-1,-1,-1,-1,-1,-1,-1,-1,-1,-1,-1,-1,-1,-1,-1,-1,-1,-1,-1,-1,-1,-1,-1,-1,-1,-1,-1,-1,-1,-1,-1,-1,-1,-1,-1,-1,-1,-1,-1,-1,-1,-1,-1,-1,-1,-1,-1,-1,-1,-1,-1,-1,-1,-1,-1,-1,-1,-1,-1,-1,-1,-1,-1,-1,-1,-1,-1,-1,-1,-1,-1,-1,-1,-1,-1,-1,-1,-1,-1,-1,-1,-1,-1,-1,-1,-1,-1,-1,-1,-1,-1,-1,-1,-1,-1,-1,-1,-1,-1,-1,-1,-1,-1,-1,-1,-1,-1,-1,-1,-1,-1,-1,-1,-1,-1,-1,-1,-1,-1,-1,-1,-1,-1,-1,-1,-1,-1,-1,-1,-1,-1,-1,-1,-1,-1,-1,-1,-1,-1,-1,-1,-1,-1,-1,-1,-1,-1,-1,-1,-1,-1,-1,-1,-1,-1,-1,-1,-1,-1,-1,-1,-1,-1,-1,-1,-1,-1,-1,-1,-1,-1,-1,-1,-1,-1,-1,-1,-1,-1,-1,-1,-1,-1,-1,-1,-1,-1,-1,-1,-1,-1,-1,-1,-1,-1,-1,-1,-1,-1,-1,-1,-1,-1,-1,-1,-1,-1,-1,-1,-1,-1,-1,-1,-1,-1,-1,-1,-1,-1,-1,-1,-1,-1,-1,-1,-1,-1,-1,-1,-1,-1,-1,-1,-1,-1,-1,-1,-1,-1,-1,-1,-1,-1,-1,-1,-1,-1,-1,-1,-1,-1,-1,-1,-1,-1,-1,-1,-1,-1,-1,-1,-1,-1,-1,-1,-1,-1,-1,-1,-1,-1,-1,-1,-1,-1,-1,-1,-1,-1,-1,-1,-1,-1,-1,-1,-1,-1,-1,-1,-1,-1,-1,-1,-1,-1,-1,-1,-1,-1,-1,-1,-1,-1,-1,-1,-1,-1,-1,-1,-1,-1,-1,-1,-1,-1,-1,-1,-1,-1,-1,-1,-1,-1,-1,-1,-1,-1,-1,-1,-1,-1,-1,-1,-1,-1,-1,-1,-1,-1,-1,-1,-1,-1,-1,-1,-1,-1,-1,-1,-1,-1,-1,-1,-1,-1,-1,-1,-1,-1,-1,-1,-1,-1,-1,-1,-1,-1,-1,-1,-1,-1,-1,-1,-1,-1,-1,-1,-1,-1,-1,-1,-1,-1,-1,-1,-1,-1,-1,-1,-1,-1,-1,-1,-1,-1,-1,-1,-1,-1,-1,-1,-1,-1,-1,-1,-1,-1,-1,-1,-1,-1,-1,-1,-1,-1,-1,-1,-1,-1,-1,-1,-1,-1,-1,-1,-1,-1,-1,-1,-1,-1,-1,-1,-1,-1,-1,-1,-1,-1,-1,-1,-1,-1,-1,-1,-1,-1,-1,-1,-1,-1,-1,-1,-1,-1,-1,-1,-1,-1,-1,-1,-1,-1,-1,-1,-1,-1,-1,-1,-1,-1,-1,-1,-1,-1,-1,-1,-1,-1,-1,-1,-1,-1,-1,-1,-1,-1,-1,-1,-1,-1,-1,-1,-1,-1,-1,-1,-1,-1,-1,-1,-1,-1,-1,-1,-1,-1,-1,-1,-1,-1,-1,-1,-1,-1,-1,-1,-1,-1,-1,-1,-1,-1,-1,-1,-1,-1,-1,-1,-1,-1,-1,-1,-1,-1,-1,-1,-1,-1,-1,-1,-1,-1,-1,-1,-1,-1,-1,-1,-1,-1,-1,-1,-1,-1,-1,-1,-1,-1,-1,-1,-1,-1,-1,-1,-1,-1,-1,-1,-1,-1,-1,-1,-1,-1,-1,-1,-1,-1,-1,-1,-1,-1,-1,-1,-1,-1,-1,-1,-1,-1,-1,-1,-1,-1,-1,-1,-1,-1,-1,-1,-1,-1,-1,-1,-1,-1,-1,-1,-1,-1,-1,-1,-1,-1,-1,-1,-1,-1,-1,-1,-1,-1,-1,-1,-1,-1,-1,-1,-1,-1,-1,-1,-1,-1,-1,-1,-1,-1,-1,-1,-1,-1,-1,-1,-1,-1,-1,-1,-1,-1,-1,-1,-1,-1,-1,-1,-1,-1,-1,-1,-1,-1,-1,-1,-1,-1,-1,-1,-1,-1,-1,-1,-1,-1,-1,-1,-1,-1,-1,-1,-1,-1,-1,-1,-1,-1,-1,-1,-1,-1,-1,-1,-1,-1,-1,-1,-1,-1,-1,-1,-1,-1,-1,-1,-1,-1,-1,-1,-1,-1,-1,-1,-1,-1,-1,-1,-1,-1,-1,-1,-1,-1,-1,-1,-1,-1,-1,-1,-1,-1,-1,-1,-1,-1,-1,-1,-1,-1,-1,-1,-1,-1,-1,-1,-1,-1,-1,-1,-1,-1,-1,-1,-1,-1,-1,-1,-1,-1,-1,-1,-1,-1,-1,-1,-1,-1,-1,-1,-1,-1,-1,-1,-1,-1,-1,-1,-1,-1,-1,-1,-1,-1,-1,-1,-1,-1,-1,-1,-1,-1,-1,-1,-1,-1,-1,-1,-1,-1,-1,-1,-1,-1,-1,-1,-1,-1,-1,-1,-1,-1,-1,-1,-1,-1,-1,-1,-1,-1,-1,-1,-1,-1,-1,-1,-1,-1,-1,-1,-1,-1,-1,-1,-1,-1,-1,-1,-1,-1,-1,-1,-1,-1,-1,-1,-1,-1,-1,-1,-1,-1,-1,-1,-1,-1,-1,-1,-1,-1,-1,-1,-1,-1,-1,-1,-1,-1,-1,-1,-1,-1,-1,-1,-1,-1,-1,-1,-1,-1,-1,-1,-1,-1,-1,-1,-1,-1,-1,-1,-1,-1,-1,-1,-1,-1,-1,-1,-1,-1,-1,-1,-1,-1,-1,-1,-1,-1,-1,-1,-1,-1,-1,-1,-1,-1,-1,-1,-1,-1,-1,-1,-1,-1,-1,-1,-1,-1,-1,-1,-1,-1,-1,-1,-1,-1,-1,-1,-1,-1,-1,-1,-1,-1,-1,-1,-1,-1,-1,-1,-1,-1,-1,-1,-1,-1,-1,-1,-1,-1,-1,-1,-1,-1,-1,-1,-1,-1,-1,-1,-1,-1,-1,-1,-1,-1,-1,-1,-1,-1,-1,-1,-1,-1,-1,-1,-1,-1,-1,-1,-1,-1,-1,-1,-1,-1,-1,-1,-1,-1,-1,-1,-1,-1,-1,-1,-1,-1,-1,-1,-1,-1,-1,-1,-1,-1,-1,-1,-1,-1,-1,-1,-1,-1,-1,-1,-1,-1,-1,-1,-1,-1,-1,-1,-1,-1,-1,-1,-1,-1,-1,-1,-1,-1,-1,-1,-1,-1,-1,-1,-1,-1,-1,-1,-1,-1,-1,-1,-1,-1,-1,-1,-1,-1,-1,-1,-1,-1,-1,-1,-1,-1,-1,-1,-1,-1,-1,-1,-1,-1,-1,-1,-1,-1,-1,-1,-1,-1,-1,-1,-1,-1,-1,-1,-1,-1,-1,-1,-1,-1,-1,-1,-1,-1,-1,-1,-1,-1,-1,-1,-1,-1,-1,-1,-1,-1,-1,-1,-1,-1,-1,-1,-1,-1,-1,-1,-1,-1,-1,-1,-1,-1,-1,-1,-1,-1,-1,-1,-1,-1,-1,-1,-1,-1,-1,-1,-1,-1,-1,-1,-1,-1,-1,-1,-1,-1,-1,-1,-1,-1,-1,-1,-1,-1,-1,-1,-1,-1,-1,-1,-1,-1,-1,-1,-1,-1,-1,-1,-1,-1,-1,-1,-1,-1,-1,-1,-1,-1,-1,-1,-1,-1,-1,-1,-1,-1,-1,-1,-1,-1,-1,-1,-1,-1,-1,-1,-1,-1,-1,-1,-1,-1,-1,-1,-1,-1,-1,-1,-1,-1,-1,-1,-1,-1,-1,-1,-1,-1,-1,-1,-1,-1,-1,-1,-1,-1,-1,-1,-1,-1,-1,-1,-1,-1,-1,-1,-1,-1,-1,-1,-1,-1,-1,-1,-1,-1,-1,-1,-1,-1,-1,-1,-1,-1,-1,-1,-1,-1,-1,-1,-1,-1,-1,-1,-1,-1,-1,-1,-1,-1,-1,-1,-1,-1,-1,-1,-1,-1,-1,-1,-1,-1,-1,-1,-1,-1,-1,-1,-1,-1,-1,-1,-1,-1,-1,-1,-1,-1,-1,-1,-1,-1,-1,-1,-1,-1,-1,-1,-1,-1,-1,-1,-1,-1,-1,-1,-1,-1,-1,-1,-1,-1,-1,-1,-1,-1,-1,-1,-1,-1,-1,-1,-1,-1,-1,-1,-1,-1,-1,-1,-1,-1,-1,-1,-1,-1,-1,-1,-1,-1,-1,-1,-1,-1,-1,-1,-1,-1,-1,-1,-1,-1,-1,-1,-1,-1,-1,-1,-1,-1,-1,-1,-1,-1,-1,-1,-1,-1,-1,-1,-1,-1,-1,-1,-1,-1,-1,-1,-1,-1,-1,-1,-1,-1,-1,-1,-1,-1,-1,-1,-1,-1,-1,-1,-1,-1,-1,-1,-1,-1,-1,-1,-1,-1,-1,-1,-1,-1,-1,-1,-1,-1,-1,-1,-1,-1,-1,-1,-1,-1,-1,-1,-1,-1,-1,-1,-1,-1,-1,-1,-1,-1,-1,-1,-1,-1,-1,-1,-1,-1,-1,-1,-1,-1,-1,-1,-1,-1,-1,-1,-1,-1,-1,-1,-1,-1,-1,-1,-1,-1,-1,-1,-1,-1,-1,-1,-1,-1,-1,-1,-1,-1,-1,-1,-1,-1,-1,-1,-1,-1,-1,-1,-1,-1,-1,-1,-1,-1,-1,-1,-1,-1,-1,-1,-1,-1,-1,-1,-1,-1,-1,-1,-1,-1,-1,-1,-1,-1,-1,-1,-1,-1,-1,-1,-1,-1,-1,-1,-1,-1,-1,-1,-1,-1,-1,-1,-1,-1,-1,-1,-1,-1,-1,-1,-1,-1,-1,-1,-1,-1,-1,-1,-1,-1,-1,-1,-1,-1,-1,-1,-1,-1,-1,-1,-1,-1,-1,-1,-1,-1,-1,-1,-1,-1,-1,-1,-1,-1,-1,-1,-1,-1,-1,-1,-1,-1,-1,-1,-1,-1,-1,-1,-1,-1,-1,-1,-1,-1,-1,-1,-1,-1,-1,-1,-1,-1,-1,-1,-1,-1,-1,-1,-1,-1,-1,-1,-1,-1,-1,-1,-1,-1,-1,-1,-1,-1,-1,-1,-1,-1,-1,-1,-1,-1,-1,-1,-1,-1,-1,-1,-1,-1,-1,-1,-1,-1,-1,-1,-1,-1,-1,-1,-1,-1,-1,-1,-1,-1,-1,-1,-1,-1,-1,-1,-1,-1,-1,-1,-1,-1,-1,-1,-1,-1,-1,-1,-1,-1,-1,-1,-1,-1,-1,-1,-1,-1,-1,-1,-1,-1,-1,-1,-1,-1,-1,-1,-1,-1,-1,-1,-1,-1,-1,-1,-1,-1,-1,-1,-1,-1,-1,-1,-1,-1,-1,-1,-1,-1,-1,-1,-1,-1,-1,-1,-1,-1,-1,-1,-1,-1,-1,-1,-1,-1,-1,-1,-1,-1,-1,-1,-1,-1,-1,-1,-1,-1,-1,-1,-1,-1,-1,-1,-1,-1,-1,-1,-1,-1,-1,-1,-1,-1,-1,-1,-1,-1,-1,-1,-1,-1,-1,-1,-1,-1,-1,-1,-1,-1,-1,-1,-1,-1,-1,-1,-1,-1,-1,-1,-1,-1,-1,-1,-1,-1,-1,-1,-1,-1,-1,-1,-1,-1,-1,-1,-1,-1,-1,-1,-1,-1,-1,-1,-1,-1,-1,-1,-1,-1,-1,-1,-1,-1,-1,-1,-1,-1,-1,-1,-1,-1,-1,-1,-1,-1,-1,-1,-1,-1,-1,-1,-1,-1,-1,-1,-1,-1,-1,-1,-1,-1,-1,-1,-1,-1,-1,-1,-1,-1,-1,-1,-1,-1,-1,-1,-1,-1,-1,-1,-1,-1,-1,-1,-1,-1,-1,-1,-1,-1,-1,-1,-1,-1,-1,-1,-1,-1,-1,-1,-1,-1,-1,-1,-1,-1,-1,-1,-1,-1,-1,-1,-1,-1,-1,-1,-1,-1,-1,-1,-1,-1,-1,-1,-1,-1,-1,-1,-1,-1,-1,-1,-1,-1,-1,-1,-1,-1,-1,-1,-1,-1,-1,-1,-1,-1,-1,-1,-1,-1,-1,-1,-1,-1,-1,-1,-1,-1,-1,-1,-1,-1,-1,-1,-1,-1,-1,-1,-1,-1,-1,-1,-1,-1,-1,-1,-1,-1,-1,-1,-1,-1,-1,-1,-1,-1,-1,-1,-1,-1,-1,-1,-1,-1,-1,-1,-1,-1,-1,-1,-1,-1,-1,-1,-1,-1,-1,-1,-1,-1,-1,-1,-1,-1,-1,-1,-1,-1,-1,-1,-1,-1,-1,-1,-1,-1,-1,-1,-1,-1,-1,-1,-1,-1,-1,-1,-1,-1,-1,-1,-1,-1,-1,-1,-1,-1,-1,-1,-1,-1,-1,-1,-1,-1,-1,-1,-1,-1,-1,-1,-1,-1,-1,-1,-1,-1,-1,-1,-1,-1,-1,-1,-1,-1,-1,-1,-1,-1,-1,-1,-1,-1,-1,-1,-1,-1,-1,-1,-1,-1,-1,-1,-1,-1,-1,-1,-1,-1,-1,-1,-1,-1,-1,-1,-1,-1,-1,-1,-1,-1,-1,-1,-1,-1,-1,-1,-1,-1,-1,-1,-1,-1,-1,-1,-1,-1,-1,-1,-1,-1,-1,-1,-1,-1,-1,-1,-1,-1,-1,-1,-1,-1,-1,-1,-1,-1,-1,-1,-1,-1,-1,-1,-1,-1,-1,-1,-1,-1,-1,-1,-1,-1,-1,-1,-1,-1,-1,-1,-1,-1,-1,-1,-1,-1,-1,-1,-1,-1,-1,-1,-1,-1,-1,-1,-1,-1,-1,-1,-1,-1,-1,-1,-1,-1,-1,-1,-1,-1,-1,-1,-1,-1,-1,-1,-1,-1,-1,-1,-1,-1,-1,-1,-1,-1,-1,-1,-1,-1,-1,-1,-1,-1,-1,-1,-1,-1,-1,-1,-1,-1,-1,-1,-1,-1,-1,-1,-1,-1,-1,-1,-1,-1,-1,-1,-1,-1,-1,-1,-1,-1,-1,-1,-1,-1,-1,-1,-1,-1,-1,-1,-1,-1,-1,-1,-1,-1,-1,-1,-1,-1,-1,-1,-1,-1,-1,-1,-1,-1,-1,-1,-1,-1,-1,-1,-1,-1,-1,-1,-1,-1,-1,-1,-1,-1,-1,-1,-1,-1,-1,-1,-1,-1,-1,-1,-1,-1,-1,-1,-1,-1,-1,-1,-1,-1,-1,-1,-1,-1,-1,-1,-1,-1,-1,-1,-1,-1,-1,-1,-1,-1,-1,-1,-1,-1,-1,-1,-1,-1,-1,-1,-1,-1,-1,-1,-1,-1,-1,-1,-1,-1,-1,-1,-1,-1,-1,-1,-1,-1,-1,-1,-1,-1,-1,-1,-1,-1,-1,-1,-1,-1,-1,-1,-1,-1,-1,-1,-1,-1,-1,-1,-1,-1,-1,-1,-1,-1,-1,-1,-1,-1,-1,-1,-1,-1,-1,-1,-1,-1,-1,-1,-1,-1,-1,-1,-1,-1,-1,-1,-1,-1,-1,-1,-1,-1,-1,-1,-1,-1,-1,-1,-1,-1,-1,-1,-1,-1,-1,-1,-1,-1,-1,-1,-1,-1,-1,-1,-1,-1,-1,-1,-1,-1,-1,-1,-1,-1,-1,-1,-1,-1,-1,-1,-1,-1,-1,-1,-1,-1,-1,-1,-1,-1,-1,-1,-1,-1,-1,-1,-1,-1,-1,-1,-1,-1,-1,-1,-1,-1,-1,-1,-1,-1,-1,-1,-1,-1,-1,-1,-1,-1,-1,-1,-1,-1,-1,-1,-1,-1,-1,-1,-1,-1,-1,-1,-1,-1,-1,-1,-1,-1,-1,-1,-1,-1,-1,-1,-1,-1,-1,-1,-1,-1,-1,-1,-1,-1,-1,-1,-1,-1,-1,-1,-1,-1,-1,-1,-1,-1,-1,-1,-1,-1,-1,-1,-1,-1,-1,-1,-1,-1,-1,-1,-1,-1,-1,-1,-1,-1,-1,-1,-1,-1,-1,-1,-1,-1,-1,-1,-1,-1,-1,-1,-1,-1,-1,-1,-1,-1,-1,-1,-1,-1,-1,-1,-1,-1,-1,-1,-1,-1,-1,-1,-1,-1,-1,-1,-1,-1,-1,-1,-1,-1,-1,-1,-1,-1,-1,-1,-1,-1,-1,-1,-1,-1,-1,-1,-1,-1,-1,-1,-1,-1,-1,-1,-1,-1,-1,-1,-1,-1,-1,-1,-1,-1,-1,-1,-1,-1,-1,-1,-1,-1,-1,-1,-1,-1,-1,-1,-1,-1,-1,-1,-1,-1,-1,-1,-1,-1,-1,-1,-1,-1,-1,-1,-1,-1,-1,-1,-1,-1,-1,-1,-1,-1,-1,-1,-1,-1,-1,-1,-1,-1,-1,-1,-1,-1,-1,-1,-1,-1,-1,-1,-1,-1,-1,-1,-1,-1,-1,-1,-1,-1,-1,-1,-1,-1,-1,-1,-1,-1,-1,-1,-1,-1,-1,-1,-1,-1,-1,-1,-1,-1,-1,-1,-1,-1,-1,-1,-1,-1,-1,-1,-1,-1,-1,-1,-1,-1,-1,-1,-1,-1,-1,-1,-1,-1,-1,-1,-1,-1,-1,-1,-1,-1,-1,-1,-1,-1,-1,-1,-1,-1,-1,-1,-1,-1,-1,-1,-1,-1,-1,-1,-1,-1,-1,-1,-1,-1,-1,-1,-1,-1,-1,-1,-1,-1,-1,-1,-1,-1,-1,-1,-1,-1,-1,-1,-1,-1,-1,-1,-1,-1,-1,-1,-1,-1,-1,-1,-1,-1,-1,-1,-1,-1,-1,-1,-1,-1,-1,-1,-1,-1,-1,-1,-1,-1,-1,-1,-1,-1,-1,-1,-1,-1,-1,-1,-1,-1,-1,-1,-1,-1,-1,-1,-1,-1,-1,-1,-1,-1,-1,-1,-1,-1,-1,-1,-1,-1,-1,-1,-1,-1,-1,-1,-1,-1,-1,-1,-1,-1,-1,-1,-1,-1,-1,-1,-1,-1,-1,-1,-1,-1,-1,-1,-1,-1,-1,-1,-1,-1,-1,-1,-1,-1,-1,-1,-1,-1,-1,-1,-1,-1,-1,-1,-1,-1,-1,-1,-1,-1,-1,-1,-1,-1,-1,-1,-1,-1,-1,-1,-1,-1,-1,-1,-1,-1,-1,-1,-1,-1,-1,-1,-1,-1,-1,-1,-1,-1,-1,-1,-1,-1,-1,-1,-1,-1,-1,-1,-1,-1,-1,-1,-1,-1,-1,-1,-1,-1,-1,-1,-1,-1,-1,-1,-1,-1,-1,-1,-1,-1,-1,-1,-1,-1,-1,-1,-1,-1,-1,-1,-1,-1,-1,-1,-1,-1,-1,-1,-1,-1,-1,-1,-1,-1,-1,-1,-1,-1,-1,-1,-1,-1,-1,-1,-1,-1,-1,-1,-1,-1,-1,-1,-1,-1,-1,-1,-1,-1,-1,-1,-1,-1,-1,-1,-1,-1,-1,-1,-1,-1,-1,-1,-1,-1,-1,-1,-1,-1,-1,-1,-1,-1,-1,-1,-1,-1,-1,-1,-1,-1,-1,-1,-1,-1,-1,-1,-1,-1,-1,-1,-1,-1,-1,-1,-1,-1,-1,-1,-1,-1,-1,-1,-1,-1,-1,-1,-1,-1,-1,-1,-1,-1,-1,-1,-1,-1,-1,-1,-1,-1,-1,-1,-1,-1,-1,-1,-1,-1,-1,-1,-1,-1,-1,-1,-1,-1,-1,-1,-1,-1,-1,-1,-1,-1,-1,-1,-1,-1,-1,-1,-1,-1,-1,-1,-1,-1,-1,-1,-1,-1,-1,-1,-1,-1,-1,-1,-1,-1,-1,-1,-1,-1,-1,-1,-1,-1,-1,-1,-1,-1,-1,-1,-1,-1,-1,-1,-1,-1,-1,-1,-1,-1,-1,-1,-1,-1,-1,-1,-1,-1,-1,-1,-1,-1,-1,-1,-1,-1,-1,-1,-1,-1,-1,-1,-1,-1,-1,-1,-1,-1,-1,-1,-1,-1,-1,-1,-1,-1,-1,-1,-1,-1,-1,-1,-1,-1,-1,-1,-1,-1,-1,-1,-1,-1,-1,-1,-1,-1,-1,-1,-1,-1,-1,-1,-1,-1,-1,-1,-1,-1,-1,-1,-1,-1,-1,-1,-1,-1,-1,-1,-1,-1,-1,-1,-1,-1,-1,-1,-1,-1,-1,-1,-1,-1,-1,-1,-1,-1,-1,-1,-1,-1,-1,-1,-1,-1,-1,-1,-1,-1,-1,-1,-1,-1,-1,-1,-1,-1,-1,-1,-1,-1,-1,-1,-1,-1,-1,-1,-1,-1,-1,-1,-1,-1,-1,-1,-1,-1,-1,-1,-1,-1,-1,-1,-1,-1,-1,-1,-1,-1,-1,-1,-1,-1,-1,-1,-1,-1,-1,-1,-1,-1,-1,-1,-1,-1,-1,-1,-1,-1,-1,-1,-1,-1,-1,-1,-1,-1,-1,-1,-1,-1,-1,-1,-1,-1,-1,-1,-1,-1,-1,-1,-1,-1,-1,-1,-1,-1,-1,-1,-1,-1,-1,-1,-1,-1,-1,-1,-1,-1,-1,-1,-1,-1,-1,-1,-1,-1,-1,-1,-1,-1,-1,-1,-1,-1,-1,-1,-1,-1,-1,-1,-1,-1,-1,-1,-1,-1,-1,-1,-1,-1,-1,-1,-1,-1,-1,-1,-1,-1,-1,-1,-1,-1,-1,-1,-1,-1,-1,-1,-1,-1,-1,-1,-1,-1,-1,-1,-1,-1,-1,-1,-1,-1,-1,-1,-1,-1,-1,-1,-1,-1,-1,-1,-1,-1,-1,-1,-1,-1,-1,-1,-1,-1,-1,-1,-1,-1,-1,-1,-1,-1,-1,-1,-1,-1,-1,-1,-1,-1,-1,-1,-1,-1,-1,-1,-1,-1,-1,-1,-1,-1,-1,-1,-1,-1,-1,-1,-1,-1,-1,-1,-1,-1,-1,-1,-1,-1,-1,-1,-1,-1,-1,-1,-1,-1,-1,-1,-1,-1,-1,-1,-1,-1,-1,-1,-1,-1,-1,-1,-1,-1,-1,-1,-1,-1,-1,-1,-1,-1,-1,-1,-1,-1,-1,-1,-1,-1,-1,-1,-1,-1,-1,-1,-1,-1,-1,-1,-1,-1,-1,-1,-1,-1,-1,-1,-1,-1,-1,-1,-1,-1,-1,-1,-1,-1,-1,-1,-1,-1,-1,-1,-1,-1,-1,-1,-1,-1,-1,-1,-1,-1,-1,-1,-1,-1,-1,-1,-1,-1,-1,-1,-1,-1,-1,-1,-1,-1,-1,-1,-1,-1,-1,-1,-1,-1,-1,-1,-1,-1,-1,-1,-1,-1,-1,-1,-1,-1,-1,-1,-1,-1,-1,-1,-1,-1,-1,-1,-1,-1,-1,-1,-1,-1,-1,-1,-1,-1,-1,-1,-1,-1,-1,-1,-1,-1,-1,-1,-1,-1,-1,-1,-1,-1,-1,-1,-1,-1,-1,-1,-1,-1,-1,-1,-1,-1,-1,-1,-1,-1,-1,-1,-1,-1,-1,-1,-1,-1,-1,-1,-1,-1,-1,-1,-1,-1,-1,-1,-1,-1,-1,-1,-1,-1,-1,-1,-1,-1,-1,-1,-1,-1,-1,-1,-1,-1,-1,-1,-1,-1,-1,-1,-1,-1,-1,-1,-1,-1,-1,-1,-1,-1,-1,-1,-1,-1,-1,-1,-1,-1,-1,-1,-1,-1,-1,-1,-1,-1,-1,-1,-1,-1,-1,-1,-1,-1,-1,-1,-1,-1,-1,-1,-1,-1,-1,-1,-1,-1,-1,-1,-1,-1,-1,-1,-1,-1,-1,-1,-1,-1,-1,-1,-1,-1,-1,-1,-1,-1,-1,-1,-1,-1,-1,-1,-1,-1,-1,-1,-1,-1,-1,-1,-1,-1,-1,-1,-1,-1,-1,-1,-1,-1,-1,-1,-1,-1,-1,-1,-1,-1,-1,-1,-1,-1,-1,-1,-1,-1,-1,-1,-1,-1,-1,-1,-1,-1,-1,-1,-1,-1,-1,-1,-1,-1,-1,-1,-1,-1,-1,-1,-1,-1,-1,-1,-1,-1,-1,-1,-1,-1,-1,-1,-1,-1,-1,-1,-1,-1,-1,-1,-1,-1,-1,-1,-1,-1,-1,-1,-1,-1,-1,-1,-1,-1,-1,-1,-1,-1,-1,-1,-1,-1,-1,-1,-1,-1,-1,-1,-1,-1,-1,-1,-1,-1,-1,-1,-1,-1,-1,-1,-1,-1,-1,-1,-1,-1,-1,-1,-1,-1,-1,-1,-1,-1,-1,-1,-1,-1,-1,-1,-1,-1,-1,-1,-1,-1,-1,-1,-1,-1,-1,-1,-1,-1,-1,-1,-1,-1,-1,-1,-1,-1,-1,-1,-1,-1,-1,-1,-1,-1,-1,-1,-1,-1,-1,-1,-1,-1,-1,-1,-1,-1,-1,-1,-1,-1,-1,-1,-1,-1,-1,-1,-1,-1,-1,-1,-1,-1,-1,-1,-1,-1,-1,-1,-1,-1,-1,-1,-1,-1,-1,-1,-1,-1,-1,-1,-1,-1,-1,-1,-1,-1,-1,-1,-1,-1,-1,-1,-1,-1,-1,-1,-1,-1,-1,-1,-1,-1,-1,-1,-1,-1,-1,-1,-1,-1,-1,-1,-1,-1,-1,-1,-1,-1,-1,-1,-1,-1,-1,-1,-1,-1,-1,-1,-1,-1,-1,-1,-1,-1,-1,-1,-1,-1,-1,-1,-1,-1,-1,-1,-1,-1,-1,-1,-1,-1,-1,-1,-1,-1,-1,-1,-1,-1,-1,-1,-1,-1,-1,-1,-1,-1,-1,-1,-1,-1,-1,-1,-1,-1,-1,-1,-1,-1,-1,-1,-1,-1,-1,-1,-1,-1,-1,-1,-1,-1,-1,-1,-1,-1,-1,-1,-1,-1,-1,-1,-1,-1,-1,-1,-1,-1,-1,-1,-1,-1,-1,-1,-1,-1,-1,-1,-1,-1,-1,-1,-1,-1,-1,-1,-1,-1,-1,-1,-1,-1,-1,-1,-1,-1,-1,-1,-1,-1,-1,-1,-1,-1,-1,-1,-1,-1,-1,-1,-1,-1,-1,-1,-1,-1,-1,-1,-1,-1,-1,-1,-1,-1,-1,-1,-1,-1,-1,-1,-1,-1,-1,-1,-1,-1,-1,-1,-1,-1,-1,-1,-1,-1,-1,-1,-1,-1,-1,-1,-1,-1,-1,-1,-1,-1,-1,-1,-1,-1,-1,-1,-1,-1,-1,-1,-1,-1,-1,-1,-1,-1,-1,-1,-1,-1,-1,-1,-1,-1,-1,-1,-1,-1,-1,-1,-1,-1,-1,-1,-1,-1,-1,-1,-1,-1,-1,-1,-1,-1,-1,-1,-1,-1,-1,-1,-1,-1,-1,-1,-1,-1,-1,-1,-1,-1,-1,-1,-1,-1,-1,-1,-1,-1,-1,-1,-1,-1,-1,-1,-1,-1,-1,-1,-1,-1,-1,-1,-1,-1,-1,-1,-1,-1,-1,-1,-1,-1,-1,-1,-1,-1,-1,-1,-1,-1,-1,-1,-1,-1,-1,-1,-1,-1,-1,-1,-1,-1,-1,-1,-1,-1,-1,-1,-1,-1,-1,-1,-1,-1,-1,-1,-1,-1,-1,-1,-1,-1,-1,-1,-1,-1,-1,-1,-1,-1,-1,-1,-1,-1,-1,-1,-1,-1,-1,-1,-1,-1,-1,-1,-1,-1,-1,-1,-1,-1,-1,-1,-1,-1,-1,-1,-1,-1,-1,-1,-1,-1,-1,-1,-1,-1,-1,-1,-1,-1,-1,-1,-1,-1,-1,-1,-1,-1,-1,-1,-1,-1,-1,-1,-1,-1,-1,-1,-1,-1,-1,-1,-1,-1,-1,-1,-1,-1,-1,-1,-1,-1,-1,-1,-1,-1,-1,-1,-1,-1,-1,-1,-1,-1,-1,-1,-1,-1,-1,-1,-1,-1,-1,-1,-1,-1,-1,-1,-1,-1,-1,-1,-1,-1,-1,-1,-1,-1,-1,-1,-1,-1,-1,-1,-1,-1,-1,-1,-1,-1,-1,-1,-1,-1,-1,-1,-1,-1,-1,-1,-1,-1,-1,-1,-1,-1,-1,-1,-1,-1,-1,-1,-1,-1,-1,-1,-1,-1,-1,-1,-1,-1,-1,-1,-1,-1,-1,-1,-1,-1,-1,-1,-1,-1,-1,-1,-1,-1,-1,-1,-1,-1,-1,-1,-1,-1,-1,-1,-1,-1,-1,-1,-1,-1,-1,-1,-1,-1,-1,-1,-1,-1,-1,-1,-1,-1,-1,-1,-1,-1,-1,-1,-1,-1,-1,-1,-1,-1,-1,-1,-1,-1,-1,-1,-1,-1,-1,-1,-1,-1,-1,-1,-1,-1,-1,-1,-1,-1,-1,-1,-1,-1,-1,-1,-1,-1,-1,-1,-1,-1,-1,-1,-1,-1,-1,-1,-1,-1,-1,-1,-1,-1,-1,-1,-1,-1,-1,-1,-1,-1,-1,-1,-1,-1,-1,-1,-1,-1,-1,-1,-1,-1,-1,-1,-1,-1,-1,-1,-1,-1,-1,-1,-1,-1,-1,-1,-1,-1,-1,-1,-1,-1,-1,-1,-1,-1,-1,-1,-1,-1,-1,-1,-1,-1,-1,-1,-1,-1,-1,-1,-1,-1,-1,-1,-1,-1,-1,-1,-1,-1,-1,-1,-1,-1,-1,-1,-1,-1,-1,-1,-1,-1,-1,-1,-1,-1,-1,-1,-1,-1,-1,-1,-1,-1,-1,-1,-1,-1,-1,-1,-1,-1,-1,-1,-1,-1,-1,-1,-1,-1,-1,-1,-1,-1,-1,-1,-1,-1,-1,-1,-1,-1,-1,-1,-1,-1,-1,-1,-1,-1,-1,-1,-1,-1,-1,-1,-1,-1,-1,-1,-1,-1,-1,-1,-1,-1,-1,-1,-1,-1,-1,-1,-1,-1,-1,-1,-1,-1,-1,-1,-1,-1,-1,-1,-1,-1,-1,-1,-1,-1,-1,-1,-1,-1,-1,-1,-1,-1,-1,-1,-1,-1,-1,-1,-1,-1,-1,-1,-1,-1,-1,-1,-1,-1,-1,-1,-1,-1,-1,-1,-1,-1,-1,-1,-1,-1,-1,-1,-1,-1,-1,-1,-1,-1,-1,-1,-1,-1,-1,-1,-1,-1,-1,-1,-1,-1,-1,-1,-1,-1,-1,-1,-1,-1,-1,-1,-1,-1,-1,-1,-1,-1,-1,-1,-1,-1,-1,-1,-1,-1,-1,-1,-1,-1,-1,-1,-1,-1,-1,-1,-1,-1,-1,-1,-1,-1,-1,-1,-1,-1,-1,-1,-1,-1,-1,-1,-1,-1,-1,-1,-1,-1,-1,-1,-1,-1,-1,-1,-1,-1,-1,-1,-1,-1,-1,-1,-1,-1,-1,-1,-1,-1,-1,-1,-1,-1,-1,-1,-1,-1,-1,-1,-1,-1,-1,-1,-1,-1,-1,-1,-1,-1,-1,-1,-1,-1,-1,-1,-1,-1,-1,-1,-1,-1,-1,-1,-1,-1,-1,-1,-1,-1,-1,-1,-1,-1,-1,-1,-1,-1,-1,-1,-1,-1,-1,-1,-1,-1,-1,-1,-1,-1,-1,-1,-1,-1,-1,-1,-1,-1,-1,-1,-1,-1,-1,-1,-1,-1,-1,-1,-1,-1,-1,-1,-1,-1,-1,-1,-1,-1,-1,-1,-1,-1,-1,-1,-1,-1,-1,-1,-1,-1,-1,-1,-1,-1,-1,-1,-1,-1,-1,-1,-1,-1,-1,-1,-1,-1,-1,-1,-1,-1,-1,-1,-1,-1,-1,-1,-1,-1,-1,-1,-1,-1,-1,-1,-1,-1,-1,-1,-1,-1,-1,-1,-1,-1,-1,-1,-1,-1,-1,-1,-1,-1,-1,-1,-1,-1,-1,-1,-1,-1,-1,-1,-1,-1,-1,-1,-1,-1,-1,-1,-1,-1,-1,-1,-1,-1,-1,-1,-1,-1,-1,-1,-1,-1,-1,-1,-1,-1,-1,-1,-1,-1,-1,-1,-1,-1,-1,-1,-1,-1,-1,-1,-1,-1,-1,-1,-1,-1,-1,-1,-1,-1,-1,-1,-1,-1,-1,-1,-1,-1,-1,-1,-1,-1,-1,-1,-1,-1,-1,-1,-1,-1,-1,-1,-1
1,0,-1,-0,1,0,-1,0,1,-0,-1,0,1,0,-1,0,1,0,-1,0,1,0,-1,-0,1,0,-1,0,1,0,-1,-0,1,0,-1,-0,1,-0,-1,-0,1,0,-1,-0,1,-0,-1,-0,1,0,-1,-0,1,0,-1,-0,1,0,-1,0,1,-0,-1,-0,1,0,-1,-0,1,0,-1,-0,1,0,-1,-0,1,-0,-1,0,1,0,-1,-0,1,0,-1,-0,1,0,-1,-0,1,0,-1,0,1,-0,-1,-0,1,0,-1,-0,1,0,-1,0,1,0,-1,0,1,0,-1,-0,1,0,-1,-0,1,0,-1,-0,1,-0,-1,-0,1,-0,-1,-0,1,0,-1,-0,1,0,-1,-0,1,0,-1,0,1,0,-1,0,1,0,-1,-0,1,0,-1,-0,1,0,-1,-0,1,-0,-1,-0,1,-0,-1,-0,1,0,-1,-0,1,0,-1,-0,1,0,-1,0,1,0,-1,0,1,0,-1,-0,1,0,-1,-0,1,0,-1,-0,1,-0,-1,0,1,0,-1,-0,1,0,-1,0,1,0,-1,-0,1,0,-1,0,1,0,-1,-0,1,-0,-1,-0,1,0,-1,-0,1,-0,-1,-0,1,0,-1,0,1,0,-1,-0,1,0,-1,0,1,0,-1,-0,1,0,-1,0,1,0,-1,-0,1,-0,-1,-0,1,0,-1,-0,1,-0,-1,-0,1,0,-1,0,1,0,-1,-0,1,0,-1,0,1,0,-1,-0,1,0,-1,-0,1,0,-1,-0,1,-0,-1,-0,1,0,-1,-0,1,-0,-1,-0,1,0,-1,0,1,0,-1,-0,1,0,-1,0,1,0,-1,-0,1,0,-1,-0,1,0,-1,-0,1,-0,-1,-0,1,0,-1,-0,1,-0,-1,-0,1,0,-1,0,1,0,-1,-0,1,0,-1,0,1,0,-1,-0,1,0,-1,-0,1,0,-1,-0,1,-0,-1,-0,1,0,-1,-0,1,0,-1,-0,1,0,-1,0,1,0,-1,-0,1,0,-1,0,1,0,-1,-0,1,0,-1,-0,1,0,-1,-0,1,0,-1,-0,1,-0,-1,-0,1,0,-1,-0,1,0,-1,0,1,0,-1,-0,1,-0,-1,-0,1,0,-1,0,1,0,-1,-0,1,-0,-1,-0,1,-0,-1,-0,1,0,-1,0,1,0,-1,-0,1,-0,-1,-0,1,0,-1,0,1,0,-1,-0,1,0,-1,-0,1,-0,-1,-0,1,0,-1,0,1,0,-1,-0,1,-0,-1,-0,1,0,-1,-0,1,0,-1,0,1,0,-1,-0,1,-0,-1,-0,1,0,-1,0,1,0,-1,-0,1,0,-1,-0,1,-0,-1,-0,1,0,-1,0,1,0,-1,-0,1,-0,-1,-0,1,0,-1,0,1,0,-1,-0,1,0,-1,-0,1,-0,-1,-0,1,0,-1,0,1,0,-1,-0,1,-0,-1,-0,1,0,-1,-0,1,0,-1,0,1,0,-1,-0,1,-0,-1,-0,1,0,-1,0,1,0,-1,-0,1,0,-1,-0,1,0,-1,-0,1,0,-1,0,1,0,-1,-0,1,-0,-1,-0,1,0,-1,0,1,0,-1,-0,1,0,-1,-0,1,-0,-1,-0,1,0,-1,0,1,0,-1,-0,1,-0,-1,-0,1,0,-1,-0,1,0,-1,-0,1,0,-1,-0,1,-0,-1,-0,1,0,-1,0,1,0,-1,-0,1,0,-1,-0,1,0,-1,-0,1,0,-1,0,1,0,-1,-0,1,-0,-1,-0,1,0,-1,0,1,0,-1,-0,1,0,-1,-0,1,-0,-1,-0,1,0,-1,0,1,0,-1,-0,1,-0,-1,-0,1,0,-1,-0,1,0,-1,-0,1,0,-1,-0,1,-0,-1,-0,1,0,-1,0,1,0,-1,-0,1,0,-1,-0,1,0,-1,-0,1,0,-1,0,1,0,-1,-0,1,-0,-1,-0,1,0,-1,-0,1,0,-1,-0,1,0,-1,-0,1,0,-1,-0,1,0,-1,0,1,0,-1,-0,1,-0,-1,-0,1,0,-1,-0,1,0,-1,-0,1,0,-1,-0,1,-0,-1,-0,1,0,-1,0,1,0,-1,-0,1,0,-1,-0,1,0,-1,-0,1,-0,-1,-0,1,0,-1,-0,1,-0,-1,-0,1,0,-1,0,1,0,-1,-0,1,-0,-1,-0,1,0,-1,0,1,0,-1,-0,1,-0,-1,-0,1,0,-1,0,1,0,-1,-0,1,-0,-1,-0,1,0,-1,-0,1,-0,-1,-0,1,0,-1,0,1,0,-1,-0,1,-0,-1,-0,1,0,-1,0,1,0,-1,-0,1,-0,-1,-0,1,0,-1,0,1,0,-1,-0,1,-0,-1,-0,1,0,-1,0,1,0,-1,-0,1,0,-1,0,1,0,-1,-0,1,-0,-1,-0,1,0,-1,0,1,0,-1,-0,1,-0,-1,-0,1,0,-1,0,1,0,-1,-0,1,-0,-1,-0,1,0,-1,0,1,0,-1,-0,1,-0,-1,-0,1,0,-1,-0,1,-0,-1,-0,1,0,-1,0,1,0,-1,-0,1,-0,-1,-0,1,0,-1,0,1,0,-1,-0,1,-0,-1,-0,1,0,-1,0,1,0,-1,-0,1,-0,-1,-0,1,0,-1,-0,1,0,-1,-0,1,0,-1,0,1,0,-1,-0,1,-0,-1,-0,1,0,-1,0,1,0,-1,-0,1,-0,-1,-0,1,0,-1,0,1,0,-1,-0,1,-0,-1,-0,1,0,-1,0,1,0,-1,-0,1,0,-1,-0,1,0,-1,-0,1,-0,-1,-0,1,0,-1,0,1,0,-1,-0,1,-0,-1,-0,1,0,-1,0,1,0,-1,-0,1,-0,-1,-0,1,0,-1,0,1,0,-1,-0,1,0,-1,-0,1,0,-1,-0,1,0,-1,-0,1,0,-1,0,1,0,-1,-0,1,-0,-1,-0,1,0,-1,0,1,0,-1,-0,1,-0,-1,-0,1,0,-1,0,1,0,-1,-0,1,-0,-1,-0,1,0,-1,-0,1,0,-1,-0,1,0,-1,-0,1,0,-1,-0,1,-0,-1,-0,1,0,-1,0,1,0,-1,-0,1,-0,-1,-0,1,0,-1,0,1,0,-1,-0,1,-0,-1,-0,1,0,-1,0,1,0,-1,-0,1,0,-1,-0,1,0,-1,-0,1,-0,-1,-0,1,0,-1,0,1,0,-1,-0,1,-0,-1,-0,1,0,-1,0,1,0,-1,-0,1,-0,-1,-0,1,0,-1,0,1,0,-1,-0,1,0,-1,-0,1,0,-1,-0,1,0,-1,-0,1,0,-1,0,1,0,-1,-0,1,-0,-1,-0,1,0,-1,0,1,0,-1,-0,1,-0,-1,-0,1,0,-1,0,1,0,-1,-0,1,-0,-1,-0,1,0,-1,-0,1,0,-1,-0,1,0,-1,-0,1,0,-1,-0,1,-0,-1,-0,1,0,-1,0,1,0,-1,-0,1,-0,-1,-0,1,0,-1,0,1,0,-1,-0,1,-0,-1,-0,1,0,-1,-0,1,0,-1,-0,1,0,-1,-0,1,0,-1,-0,1,0,-1,-0,1,0,-1,0,1,0,-1,-0,1,-0,-1,-0,1,0,-1,0,1,0,-1,-0,1,-0,-1,-0,1,0,-1,0,1,0,-1,-0,1,0,-1,-0,1,0,-1,-0,1,0,-1,-0,1,0,-1,-0,1,0,-1,-0,1,-0,-1,-0,1,0,-1,0,1,0,-1,-0,1,-0,-1,-0,1,0,-1,0,1,0,-1,-0,1,-0,-1,-0,1,0,-1,-0,1,0,-1,-0,1,0,-1,-0,1,0,-1,-0,1,0,-1,-0,1,0,-1,0,1,0,-1,-0,1,-0,-1,-0,1,0,-1,0,1,0,-1,-0,1,-0,-1,-0,1,0,-1,-0,1,0,-1,-0,1,0,-1,-0,1,0,-1,-0,1,0,-1,-0,1,0,-1,-0,1,0,-1,-0,1,-0,-1,-0,1,0,-1,0,1,0,-1,-0,1,-0,-1,-0,1,0,-1,0,1,0,-1,-0,1,0,-1,-0,1,0,-1,-0,1,0,-1,-0,1,0,-1,-0,1,0,-1,-0,1,0,-1,-0,1,0,-1,0,1,0,-1,-0,1,-0,-1,-0,1,0,-1,0,1,0,-1,-0,1,0,-1,-0,1,0,-1,-0,1,0,-1,-0,1,0,-1,-0,1,0,-1,-0,1,0,-1,-0,1,0,-1,0,1,0,-1,-0,1,-0,-1,-0,1,0,-1,-0,1,0,-1,0,1,-0,-1,-0,1,0,-1,-0,1,0,-1,0,1,-0,-1,-0,1,0,-1,-0,1,0,-1,0,1,-0,-1,-0,1,0,-1,-0,1,0,-1,-0,1,-0,-1,0,1,0,-1,-0,1,0,-1,-0,1,-0,-1,0,1,0,-1,-0,1,0,-1,-0,1,-0,-1,0,1,0,-1,-0,1,0,-1,-0,1,-0,-1,0,1,0,-1,-0,1,0,-1,-0,1,0,-1,0,1,-0,-1,-0,1,0,-1,-0,1,0,-1,0,1,-0,-1,-0,1,0,-1,-0,1,0,-1,0,1,-0,-1,-0,1,0,-1,-0,1,0,-1,-0,1,-0,-1,-0,1,0,-1,-0,1,0,-1,-0,1,-0,-1,0,1,0,-1,-0,1,0,-1,-0,1,-0,-1,0,1,0,-1,-0,1,0,-1,-0,1,-0,-1,0,1,0,-1,-0,1,0,-1,-0,1,0,-1,0,1,0,-1,-0,1,0,-1,-0,1,0,-1,0,1,-0,-1,-0,1,0,-1,-0,1,0,-1,0,1,-0,-1,-0,1,0,-1,-0,1,0,-1,0,1,-0,-1,-0,1,0,-1,-0,1,0,-1,-0,1,-0,-1,-0,1,0,-1,-0,1,0,-1,-0,1,-0,-1,0,1,0,-1,-0,1,0,-1,-0,1,-0,-1,0,1,0,-1,-0,1,0,-1,-0,1,-0,-1,0,1,0,-1,-0,1,0,-1,-0,1,0,-1,0,1,0,-1,-0,1,0,-1,-0,1,0,-1,0,1,-0,-1,-0,1,0,-1,-0,1,0,-1,0,1,-0,-1,-0,1,0,-1,-0,1,0,-1,0,1,-0,-1,-0,1,0,-1,-0,1,0,-1,-0,1,-0,-1,0,1,0,-1,-0,1,0,-1,-0,1,-0,-1,0,1,0,-1,-0,1,0,-1,-0,1,-0,-1,0,1,0,-1,-0,1,0,-1,-0,1,-0,-1,0,1,0,-1,-0,1,0,-1,-0,1,0,-1,0,1,-0,-1,-0,1,0,-1,-0,1,0,-1,0,1,-0,-1,-0,1,0,-1,-0,1,0,-1,0,1,-0,-1,-0,1,0,-1,-0,1,0,-1,-0,1,-0,-1,-0,1,0,-1,-0,1,0,-1,-0,1,-0,-1,0,1,0,-1,-0,1,0,-1,-0,1,-0,-1,0,1,0,-1,-0,1,0,-1,-0,1,-0,-1,0,1,0,-1,-0,1,0,-1,-0,1,0,-1,0,1,0,-1,-0,1,0,-1,-0,1,0,-1,0,1,-0,-1,-0,1,0,-1,-0,1,0,-1,0,1,-0,-1,-0,1,0,-1,-0,1,0,-1,0,1,-0,-1,-0,1,0,-1,-0,1,0,-1,-0,1,-0,-1,-0,1,0,-1,-0,1,0,-1,-0,1,-0,-1,0,1,0,-1,-0,1,0,-1,-0,1,-0,-1,0,1,0,-1,-0,1,0,-1,-0,1,-0,-1,0,1,0,-1,-0,1,0,-1,-0,1,0,-1,0,1,0,-1,-0,1,0,-1,-0,1,0,-1,0,1,-0,-1,-0,1,0,-1,-0,1,0,-1,0,1,-0,-1,-0,1,0,-1,-0,1,0,-1,0,1,-0,-1,-0,1,0,-1,-0,1,0,-1,-0,1,-0,-1,-0,1,0,-1,-0,1,0,-1,-0,1,-0,-1,0,1,0,-1,-0,1,0,-1,-0,1,-0,-1,0,1,0,-1,-0,1,0,-1,-0,1,0,-1,0,1,0,-1,-0,1,0,-1,-0,1,0,-1,0,1,0,-1,-0,1,0,-1,-0,1,0,-1,0,1,-0,-1,-0,1,0,-1,-0,1,0,-1,0,1,-0,-1,-0,1,0,-1,-0,1,0,-1,-0,1,-0,-1,-0,1,0,-1,-0,1,0,-1,-0,1,-0,-1,-0,1,0,-1,-0,1,0,-1,-0,1,-0,-1,0,1,0,-1,-0,1,0,-1,-0,1,-0,-1,0,1,0,-1,-0,1,0,-1,-0,1,0,-1,0,1,0,-1,-0,1,0,-1,-0,1,0,-1,0,1,0,-1,-0,1,0,-1,-0,1,0,-1,0,1,-0,-1,-0,1,0,-1,-0,1,0,-1,0,1,-0,-1,-0,1,0,-1,-0,1,0,-1,-0,1,-0,-1,-0,1,0,-1,-0,1,0,-1,-0,1,-0,-1,-0,1,0,-1,-0,1,0,-1,-0,1,-0,-1,0,1,0,-1,-0,1,0,-1,-0,1,-0,-1,0,1,0,-1,-0,1,0,-1,-0,1,0,-1,0,1,0,-1,-0,1,0,-1,-0,1,0,-1,0,1,0,-1,-0,1,0,-1,-0,1,0,-1,0,1,-0,-1,-0,1,0,-1,-0,1,0,-1,-0,1,-0,-1,-0,1,0,-1,-0,1,0,-1,-0,1,-0,-1,-0,1,0,-1,-0,1,0,-1,-0,1,-0,-1,-0,1,0,-1,-0,1,0,-1,-0,1,-0,-1,0,1,0,-1,-0,1,0,-1,-0,1,0,-1,0,1,0,-1,-0,1,0,-1,-0,1,0,-1,0,1,0,-1,-0,1,0,-1,-0,1,0,-1,0,1,0,-1,-0,1,0,-1,-0,1,0,-1,0,1,-0,-1,-0,1,0,-1,-0,1,0,-1,-0,1,-0,-1,-0,1,0,-1,-0,1,0,-1,-0,1,-0,-1,-0,1,0,-1,-0,1,0,-1,-0,1,-0,-1,0,1,0,-1,-0,1,0,-1,-0,1,-0,-1,0,1,0,-1,-0,1,0,-1,-0,1,0,-1,0,1,0,-1,-0,1,0,-1,-0,1,0,-1,0,1,0,-1,-0,1,0,-1,-0,1,0,-1,0,1,-0,-1,-0,1,0,-1,-0,1,0,-1,0,1,-0,-1,-0,1,0,-1,-0,1,0,-1,-0,1,-0,-1,-0,1,0,-1,-0,1,0,-1,-0,1,-0,-1,-0,1,0,-1,-0,1,0,-1,-0,1,-0,-1,0,1,0,-1,-0,1,0,-1,-0,1,0,-1,0,1,0,-1,-0,1,0,-1,-0,1,0,-1,0,1,0,-1,-0,1,0,-1,-0,1,0,-1,0,1,0,-1,-0,1,0,-1,-0,1,0,-1,0,1,-0,-1,-0,1,0,-1,-0,1,0,-1,-0,1,-0,-1,-0,1,0,-1,-0,1,0,-1,-0,1,-0,-1,-0,1,0,-1,-0,1,0,-1,-0,1,-0,-1,-0,1,0,-1,-0,1,0,-1,-0,1,-0,-1,0,1,0,-1,-0,1,0,-1,-0,1,0,-1,0,1,0,-1,-0,1,0,-1,-0,1,0,-1,0,1,0,-1,-0,1,0,-1,-0,1,0,-1,0,1,0,-1,-0,1,0,-1,-0,1,0,-1,0,1,-0,-1,-0,1,0,-1,-0,1,0,-1,-0,1,-0,-1,-0,1,0,-1,-0,1,0,-1,-0,1,-0,-1,-0,1,0,-1,-0,1,0,-1,-0,1,-0,-1,-0,1,0,-1,-0,1,0,-1,-0,1,-0,-1,0,1,0,-1,-0,1,0,-1,-0,1,0,-1,0,1,0,-1,-0,1,0,-1,-0,1,0,-1,0,1,0,-1,-0,1,0,-1,-0,1,0,-1,0,1,0,-1,-0,1,0,-1,-0,1,0,-1,-0,1,-0,-1,-0,1,0,-1,-0,1,0,-1,-0,1,-0,-1,-0,1,0,-1,-0,1,0,-1,-0,1,-0,-1,-0,1,0,-1,-0,1,0,-1,-0,1,-0,-1,-0,1,0,-1,-0,1,0,-1,-0,1,0,-1,0,1,0,-1,-0,1,0,-1,-0,1,0,-1,0,1,0,-1,-0,1,0,-1,-0,1,0,-1,0,1,0,-1,-0,1,0,-1,-0,1,0,-1,0,1,0,-1,-0,1,0,-1,-0,1,0,-1,-0,1,-0,-1,-0,1,0,-1,-0,1,0,-1,-0,1,-0,-1,-0,1,0,-1,-0,1,0,-1,-0,1,-0,-1,-0,1,0,-1,-0,1,0,-1,-0,1,-0,-1,-0,1,0,-1,-0,1,0,-1,-0,1,0,-1,0,1,0,-1,-0,1,0,-1,-0,1,0,-1,0,1,0,-1,-0,1,0,-1,-0,1,0,-1,0,1,0,-1,-0,1,0,-1,-0,1,0,-1,0,1,0,-1,-0,1,0,-1,-0,1,0,-1,-0,1,-0,-1,-0,1,0,-1,-0,1,0,-1,-0,1,-0,-1,-0,1,0,-1,-0,1,0,-1,-0,1,-0,-1,-0,1,0,-1,-0,1,0,-1,-0,1,-0,-1,-0,1,0,-1,-0,1,0,-1,0,1,0,-1,0,1,0,-1,-0,1,-0,-1,-0,1,-0,-1,-0,1,0,-1,-0,1,0,-1,0,1,0,-1,0,1,0,-1,-0,1,-0,-1,-0,1,-0,-1,-0,1,0,-1,-0,1,0,-1,0,1,0,-1,0,1,0,-1,-0,1,0,-1,-0,1,-0,-1,-0,1,-0,-1,-0,1,0,-1,0,1,0,-1,0,1,0,-1,-0,1,0,-1,-0,1,-0,-1,-0,1,-0,-1,-0,1,0,-1,-0,1,0,-1,0,1,0,-1,0,1,0,-1,-0,1,-0,-1,-0,1,-0,-1,-0,1,0,-1,-0,1,0,-1,0,1,0,-1,0,1,0,-1,-0,1,0,-1,-0,1,-0,-1,-0,1,-0,-1,-0,1,0,-1,0,1,0,-1,0,1,0,-1,-0,1,0,-1,-0,1,-0,-1,-0,1,-0,-1,-0,1,0,-1,0,1,0,-1,0,1,0,-1,-0,1,0,-1,-0,1,-0,-1,-0,1,-0,-1,-0,1,0,-1,-0,1,0,-1,0,1,0,-1,0,1,0,-1,-0,1,-0,-1,-0,1,-0,-1,-0,1,0,-1,-0,1,0,-1,0,1,0,-1,0,1,0,-1,-0,1,0,-1,-0,1,-0,-1,-0,1,-0,-1,-0,1,0,-1,0,1,0,-1,0,1,0,-1,-0,1,0,-1,-0,1,-0,-1,-0,1,-0,-1,-0,1,0,-1,0,1,0,-1,0,1,0,-1,-0,1,0,-1,-0,1,-0,-1,-0,1,-0,-1,-0,1,0,-1,-0,1,0,-1,0,1,0,-1,0,1,0,-1,-0,1,-0,-1,-0,1,-0,-1,-0,1,0,-1,-0,1,0,-1,0,1,0,-1,0,1,0,-1,-0,1,0,-1,-0,1,-0,-1,-0,1,-0,-1,-0,1,0,-1,0,1,0,-1,0,1,0,-1,-0,1,0,-1,-0,1,-0,-1,-0,1,-0,-1,-0,1,0,-1,-0,1,0,-1,0,1,0,-1,-0,1,0,-1,-0,1,-0,-1,-0,1,-0,-1,-0,1,0,-1,-0,1,0,-1,0,1,0,-1,0,1,0,-1,-0,1,-0,-1,-0,1,-0,-1,-0,1,0,-1,-0,1,0,-1,0,1,0,-1,0,1,0,-1,-0,1,0,-1,-0,1,-0,-1,-0,1,-0,-1,-0,1,0,-1,0,1,0,-1,0,1,0,-1,-0,1,0,-1,-0,1,-0,-1,-0,1,-0,-1,-0,1,0,-1,-0,1,0,-1,0,1,0,-1,-0,1,0,-1,-0,1,-0,-1,-0,1,-0,-1,-0,1,0,-1,-0,1,0,-1,0,1,0,-1,0,1,0,-1,-0,1,-0,-1,-0,1,-0,-1,-0,1,0,-1,-0,1,0,-1,0,1,0,-1,0,1,0,-1,-0,1,0,-1,-0,1,-0,-1,-0,1,-0,-1,-0,1,0,-1,0,1,0,-1,0,1,0,-1,-0,1,0,-1,-0,1,-0,-1,-0,1,-0,-1,-0,1,0,-1,-0,1,0,-1,0,1,0,-1,-0,1,0,-1,-0,1,-0,-1,-0,1,-0,-1,-0,1,0,-1,-0,1,0,-1,0,1,0,-1,0,1,0,-1,-0,1,0,-1,-0,1,-0,-1,-0,1,0,-1,-0,1,0,-1,0,1,0,-1,0,1,0,-1,-0,1,0,-1,-0,1,-0,-1,-0,1,-0,-1,-0,1,0,-1,0,1,0,-1,0,1,0,-1,-0,1,0,-1,-0,1,-0,-1,-0,1,-0,-1,-0,1,0,-1,-0,1,0,-1,0,1,0,-1,-0,1,0,-1,-0,1,-0,-1,-0,1,-0,-1,-0,1,0,-1,-0,1,0,-1,0,1,0,-1,0,1,0,-1,-0,1,0,-1,-0,1,-0,-1,-0,1,0,-1,-0,1,0,-1,0,1,0,-1,0,1,0,-1,-0,1,0,-1,-0,1,-0,-1,-0,1,-0,-1,-0,1,0,-1,0,1,0,-1,0,1,0,-1,-0,1,0,-1,-0,1,-0,-1,-0,1,-0,-1,-0,1,0,-1,-0,1,0,-1,0,1,0,-1,-0,1,0,-1,-0,1,-0,-1,-0,1,-0,-1,-0,1,0,-1,-0,1,0,-1,0,1,0,-1,0,1,0,-1,-0,1,0,-1,-0,1,-0,-1,-0,1,0,-1,-0,1,0,-1,0,1,0,-1,0,1,0,-1,-0,1,0,-1,-0,1,-0,-1,-0,1,-0,-1,-0,1,0,-1,-0,1,0,-1,0,1,0,-1,-0,1,0,-1,-0,1,-0,-1,-0,1,-0,-1,-0,1,0,-1,-0,1,0,-1,0,1,0,-1,0,1,0,-1,-0,1,-0,-1,-0,1,-0,-1,-0,1,0,-1,-0,1,0,-1,0,1,0,-1,0,1,0,-1,-0,1,0,-1,-0,1,-0,-1,-0,1,0,-1,-0,1,0,-1,0,1,0,-1,0,1,0,-1,-0,1,0,-1,-0,1,-0,-1,-0,1,-0,-1,-0,1,0,-1,-0,1,0,-1,0,1,0,-1,-0,1,0,-1,-0,1,-0,-1,-0,1,-0,-1,-0,1,0,-1,-0,1,0,-1,0,1,0,-1,0,1,0,-1,-0,1,-0,-1,-0,1,-0,-1,-0,1,0,-1,-0,1,0,-1,0,1,0,-1,0,1,0,-1,-0,1,0,-1,-0,1,-0,-1,-0,1,0,-1,-0,1,0,-1,0,1,0,-1,0,1,0,-1,-0,1,0,-1,-0,1,-0,-1,-0,1,-0,-1,-0,1,0,-1,-0,1,0,-1,0,1,0,-1,-0,1,0,-1,-0,1,-0,-1,-0,1,-0,-1,-0,1,0,-1,-0,1,0,-1,0,1,0,-1,0,1,0,-1,-0,1,0,-1,-0,1,-0,-1,-0,1,0,-1,-0,1,0,-1,0,1,0,-1,0,1,0,-1,-0,1,0,-1,-0,1,-0,-1,-0,1,0,-1,-0,1,0,-1,0,1,0,-1,0,1,0,-1,-0,1,0,-1,-0,1,-0,-1,-0,1,-0,-1,-0,1,0,-1,-0,1,0,-1,0,1,0,-1,-0,1,0,-1,-0,1,-0,-1,-0,1,-0,-1,-0,1,0,-1,-0,1,0,-1,0,1,0,-1,0,1,0,-1,-0,1,0,-1,-0,1,-0,-1,-0,1,0,-1,-0,1,0,-1,0,1,0,-1,0,1,0,-1,-0,1,0,-1,-0,1,-0,-1,-0,1,0,-1,-0,1,0,-1,0,1,0,-1,0,1,0,-1,-0,1,0,-1,-0,1,-0,-1,-0,1,-0,-1,-0,1,0,-1,-0,1,0,-1,0,1,0,-1,-0,1,0,-1,-0,1,-0,-1,-0,1,-0,-1,-0,1,0,-1,-0,1,0,-1,0,1,0,-1,0,1,0,-1,-0,1,0,-1,-0,1,-0,-1,-0,1,0,-1,-0,1,0,-1,0,1,0,-1,0,1,0,-1,-0,1,0,-1,-0,1,-0,-1,-0,1,0,-1,-0,1,0,-1,-0,1,0,-1,0,1,0,-1,-0,1,0,-1,-0,1,-0,-1,-0,1,-0,-1,-0,1,0,-1,-0,1,0,-1,0,1,0,-1,-0,1,0,-1,-0,1,-0,-1,-0,1,-0,-1,-0,1,0,-1,-0,1,0,-1,0,1,0,-1,0,1,0,-1,-0,1,0,-1,-0,1,-0,-1,-0,1,0,-1,-0,1,0,-1,0,1,0,-1,0,1,0,-1,-0,1,0,-1,-0,1,-0,-1,-0,1,0,-1,-0,1,0,-1,-0,1,0,-1,0,1,0,-1,-0,1,0,-1,-0,1,-0,-1,-0,1,-0,-1,-0,1,0,-1,-0,1,0,-1,0,1,0,-1,-0,1,0,-1,-0,1,-0,-1,-0,1,-0,-1,-0,1,0,-1,-0,1,0,-1,0,1,0,-1,0,1,0,-1,-0,1,0,-1,-0,1,-0,-1,-0,1,0,-1,-0,1,0,-1,0,1,0,-1,0,1,0,-1,-0,1,0,-1,-0,1,-0,-1,-0,1,-0,-1,-0,1,0,-1,-0,1,0,-1,0,1,0,-1,-0,1,0,-1,-0,1,-0,-1,-0,1,-0,-1,-0,1,0,-1,-0,1,0,-1,0,1,0,-1,-0,1,0,-1,-0,1,0,-1,-0,1,-0,-1,-0,1,0,-1,-0,1,0,-1,0,1,0,-1,0,1,0,-1,-0,1,0,-1,-0,1,-0,-1,-0,1,0,-1,-0,1,0,-1,0,1,0,-1,0,1,0,-1,-0,1,0,-1,-0,1,-0,-1,-0,1,-0,-1,-0,1,0,-1,-0,1,0,-1,0,1,0,-1,-0,1,0,-1,-0,1,-0,-1,-0,1,-0,-1,-0,1,0,-1,-0,1,0,-1,0,1,0,-1,-0,1,0,-1,-0,1,0,-1,-0,1,-0,-1,-0,1,0,-1,-0,1,0,-1,0,1,0,-1,0,1,0,-1,-0,1,0,-1,-0,1,-0,-1,-0,1,0,-1,-0,1,0,-1,0,1,0,-1,0,1,0,-1,-0,1,0,-1,-0,1,-0,-1,-0,1,-0,-1,-0,1,0,-1,-0,1,0,-1,0,1,0,-1,-0,1,0,-1,-0,1,-0,-1,-0,1,-0,-1,-0,1,0,-1,-0,1,0,-1,0,1,0,-1,-0,1,0,-1,-0,1,0,-1,-0,1,-0,-1,-0,1,0,-1,-0,1,0,-1,0,1,0,-1,0,1,0,-1,-0,1,0,-1,-0,1,-0,-1,-0,1,0,-1,-0,1,0,-1,-0,1,0,-1,0,1,0,-1,-0,1,0,-1,-0,1,-0,-1,-0,1,-0,-1,-0,1,0,-1,-0,1,0,-1,0,1,0,-1,-0,1,0,-1,-0,1,-0,-1,-0,1,-0,-1,-0,1,0,-1,-0,1,0,-1,0,1,0,-1,-0,1,0,-1,-0,1,0,-1,-0,1,-0,-1,-0,1,0,-1,-0,1,0,-1,0,1,0,-1,0,1,0,-1,-0,1,0,-1,-0,1,-0,-1,-0,1,0,-1,-0,1,0,-1,-0,1,0,-1,0,1,0,-1,-0,1,0,-1,-0,1,-0,-1,-0,1,-0,-1,-0,1,0,-1,-0,1,0,-1,0,1,0,-1,-0,1,0,-1,-0,1,-0,-1,-0,1,-0,-1,-0,1,0,-1,-0,1,0,-1,0,1,0,-1,-0,1,0,-1,-0,1,0,-1,-0,1,-0,-1,-0,1,0,-1,-0,1,0,-1,0,1,0,-1,0,1,0,-1,-0,1,0,-1,-0,1,-0,-1,-0,1,0,-1,-0,1,0,-1,-0,1,0,-1,0,1,0,-1,-0,1,0,-1,-0,1,-0,-1,-0,1,-0,-1,-0,1,0,-1,-0,1,0,-1,0,1,0,-1,-0,1,0,-1,-0,1,0,-1,-0,1,-0,-1,-0,1,0,-1,-0,1,0,-1,0,1,0,-1,-0,1,0,-1,-0,1,0,-1,-0,1,-0,-1,-0,1,0,-1,-0,1,0,-1,0,1,0,-1,0,1,0,-1,-0,1,0,-1,-0,1,-0,-1,-0,1,0,-1,-0,1,0,-1,-0,1,0,-1,0,1,0,-1,-0,1,0,-1,-0,1,-0,-1,-0,1,-0,-1,-0,1,0,-1,-0,1,0,-1,0,1,0,-1,-0,1,0,-1,-0,1,0,-1,-0,1,-0,-1,-0,1,0,-1,-0,1,0,-1,0,1,0,-1,-0,1,0,-1,-0,1,0,-1,-0,1,-0,-1,-0,1,0,-1,-0,1,0,-1,0,1,0,-1,0,1,0,-1,-0,1,0,-1,-0,1,-0,-1,-0,1,0,-1,-0,1,0,-1,-0,1,0,-1,0,1,0,-1,-0,1,0,-1,-0,1,-0,-1,-0,1,-0,-1,-0,1,0,-1,-0,1,0,-1,0,1,0,-1,-0,1,0,-1,-0,1,0,-1,-0,1,-0,-1,-0,1,0,-1,-0,1,0,-1,0,1,0,-1,0,1,0,-1,-0,1,0,-1,-0,1,-0,-1,-0,1,0,-1,-0,1,0,-1,-0,1,0,-1,0,1,0,-1,-0,1,0,-1,-0,1,-0,-1,-0,1,0,-1,-0,1,0,-1,-0,1,0,-1,0,1,0,-1,-0,1,0,-1,-0,1,-0,-1,-0,1,-0,-1,-0,1,0,-1,-0,1,0,-1,0,1,0,-1,-0,1,0,-1,-0,1,0,-1,-0,1,-0,-1,-0,1,0,-1,-0,1,0,-1,0,1,0,-1,0,1,0,-1,-0,1,0,-1,-0,1,-0,-1,-0,1,0,-1,-0,1,0,-1,-0,1,0,-1,0,1,0,-1,-0,1,0,-1,-0,1,-0,-1,-0,1,0,-1,-0,1,0,-1,-0,1,0,-1,0,1,0,-1,-0,1,0,-1,-0,1,-0,-1,-0,1,-0,-1,-0,1,0,-1,-0,1,0,-1,0,1,0,-1,-0,1,0,-1,-0,1,0,-1,-0,1,-0,-1,-0,1,0,-1,-0,1,0,-1,0,1,0,-1,0,1,0,-1,-0,1,0,-1,-0,1,-0,-1,-0,1,0,-1,-0,1,0,-1,-0,1,0,-1,0,1,0,-1,-0,1,0,-1,-0,1,-0,-1,-0,1,0,-1,-0,1,0,-1,-0,1,0,-1,0,1,0,-1,-0,1,0,-1,-0,1,0,-1,-0,1,-0,-1,-0,1,0,-1,-0,1,0,-1,0,1,0,-1,-0,1,0,-1,-0,1,0,-1,-0,1,-0,-1,-0,1,0,-1,-0,1,0,-1,0,1,0,-1,0,1,0,-1,-0,1,0,-1,-0,1,-0,-1,-0,1,0,-1,-0,1,0,-1,-0,1,0,-1,0,1,0,-1,-0,1,0,-1,-0,1,-0,-1,-0,1,0,-1,-0,1,0,-1,-0,1,0,-1,0,1,0,-1,-0,1,0,-1,-0,1,0,-1,-0,1,-0,-1,-0,1,0,-1,-0,1,0,-1,0,1,0,-1,-0,1,0,-1,-0,1,0,-1,-0,1,-0,-1,-0,1,0,-1,-0,1,0,-1,0,1,0,-1,0,1,0,-1,-0,1,0,-1,-0,1,-0,-1,-0,1,0,-1,-0,1,0,-1,-0,1,0,-1,0,1,0,-1,-0,1,0,-1,-0,1,-0,-1,-0,1,0,-1,-0,1,0,-1,-0,1,0,-1,0,1,0,-1,-0,1,0,-1,-0,1,0,-1,-0,1,-0,-1,-0,1,0,-1,-0,1,0,-1,0,1,0,-1,-0,1,0,-1,-0,1,0,-1,-0,1,-0,-1,-0,1,0,-1,-0,1,0,-1,-0,1,0,-1,0,1,0,-1,-0,1,0,-1,-0,1,-0,-1,-0,1,0,-1,-0,1,0,-1,-0,1,0,-1,0,1,0,-1,-0,1,0,-1,-0,1,-0,-1,-0,1,0,-1,-0,1,0,-1,-0,1,0,-1,0,1,0,-1,-0,1,0,-1,-0,1,0,-1,-0,1,-0,-1,-0,1,0,-1,-0,1,0,-1,0,1,0,-1,-0,1,0,-1,-0,1,0,-1,-0,1,-0,-1,-0,1,0,-1,-0,1,0,-1,-0,1,0,-1,0,1,0,-1,-0,1,0,-1,-0,1,-0,-1,-0,1,0,-1,-0,1,0,-1,-0,1,0,-1,0,1,0,-1,-0,1,0,-1,-0,1,-0,-1,-0,1,0,-1,-0,1,0,-1,-0,1,0,-1,0,1,0,-1,-0,1,0,-1,-0,1,0,-1,-0,1,-0,-1,-0,1,0,-1,-0,1,0,-1,0,1,0,-1,-0,1,0,-1,-0,1,0,-1,-0,1,-0,-1,-0,1,0,-1,-0,1,0,-1,-0,1,0,-1,0,1,0,-1,-0,1,0,-1,-0,1,-0,-1,-0,1,0,-1,-0,1,0,-1,-0,1,0,-1,0,1,0,-1,-0,1,0,-1,-0,1,0,-1,-0,1,-0,-1,-0,1,0,-1,-0,1,0,-1,0,1,0,-1,-0,1,0,-1,-0,1,0,-1,-0,1,-0,-1,-0,1,0,-1,-0,1,0,-1,0,1,0,-1,-0,1,0,-1,-0,1,0,-1,-0,1,-0,-1,-0,1,0,-1,-0,1,0,-1,-0,1,0,-1,0,1,0,-1,-0,1,0,-1,-0,1,-0,-1,-0,1,0,-1,-0,1,0,-1,-0,1,0,-1,0,1,0,-1,-0,1,0,-1,-0,1,0,-1,-0,1,-0,-1,-0,1,0,-1,-0,1,0,-1,0,1,0,-1,-0,1,0,-1,-0,1,0,-1,-0,1,-0,-1,-0,1,0,-1,-0,1,0,-1,0,1,0,-1,-0,1,0,-1,-0,1,0,-1,-0,1,-0,-1,-0,1,0,-1,-0,1,0,-1,-0,1,0,-1,0,1,0,-1,-0,1,0,-1,-0,1,-0,-1,-0,1,0,-1,-0,1,0,-1,-0,1,0,-1,0,1,0,-1,-0,1,0,-1,-0,1,0,-1,-0,1,-0,-1,-0,1,0,-1,0,1,0,-1,-0,1,-0,-1,-0,1,0,-1,-0,1,-0,-1,-0,1,0,-1,0,1,0,-1,-0,1,0,-1,0,1,0,-1,-0,1,-0,-1,-0,1,0,-1,-0,1,-0,-1,-0,1,0,-1,0,1,0,-1,-0,1,-0,-1,0,1,0,-1,-0,1,-0,-1,-0,1,0,-1,0,1,0,-1,-0,1,0,-1,0,1,0,-1,-0,1,-0,-1,-0,1,0,-1,-0,1,-0,-1,-0,1,0,-1,0,1,0,-1,-0,1,0,-1,0,1,0,-1,-0,1,-0,-1,-0,1,0,-1,0,1,-0,-1,-0,1,0,-1,0,1,0,-1,-0,1,-0,-1,-0,1,0,-1,-0,1,-0,-1,-0,1,0,-1,0,1,0,-1,-0,1,0,-1,0,1,0,-1,-0,1,-0,-1,-0,1,0,-1,-0,1,-0,-1,-0,1,0,-1,0,1,0,-1,-0,1,0,-1,0,1,0,-1,-0,1,-0,-1,-0,1,0,-1,0,1,-0,-1,-0,1,0,-1,0,1,0,-1,-0,1,-0,-1,-0,1,0,-1,-0,1,-0,-1,-0,1,0,-1,0,1,0,-1,-0,1,0,-1,0,1,0,-1,-0,1,-0,-1,-0,1,0,-1,-0,1,-0,-1,-0,1,0,-1,0,1,0,-1,-0,1,-0,-1,0,1,0,-1,-0,1,-0,-1,-0,1,0,-1,0,1,0,-1,-0,1,0,-1,0,1,0,-1,-0,1,-0,-1,-0,1,0,-1,-0,1,-0,-1,-0,1,0,-1,0,1,0,-1,-0,1,0,-1,0,1,0,-1,-0,1,-0,-1,-0,1,0,-1,-0,1,-0,-1,-0,1,0,-1,0,1,0,-1,-0,1,-0,-1,-0,1,0,-1,-0,1,-0,-1,-0,1,0,-1,0,1,0,-1,-0,1,0,-1,0,1,0,-1,-0,1,-0,-1,-0,1,0,-1,-0,1,-0,-1,-0,1,0,-1,0,1,0,-1,-0,1,0,-1,0,1,0,-1,-0,1,-0,-1,-0,1,0,-1,0,1,-0,-1,-0,1,0,-1,0,1,0,-1,-0,1,-0,-1,-0,1,0,-1,-0,1,-0,-1,-0,1,0,-1,0,1,0,-1,-0,1,0,-1,0,1,0,-1,-0,1,-0,-1,-0,1,0,-1,-0,1,-0,-1,-0,1,0,-1,0,1,0,-1,-0,1,-0,-1,0,1,0,-1,-0,1,-0,-1,-0,1,0,-1,0,1,0,-1,-0,1,0,-1,0,1,0,-1,-0,1,-0,-1,-0,1,0,-1,-0,1,-0,-1,-0,1,0,-1,0,1,0,-1,-0,1,0,-1,0,1,0,-1,-0,1,-0,-1,-0,1,0,-1,-0,1,-0,-1,-0,1,0,-1,0,1,0,-1,-0,1,-0,-1,0,1,0,-1,-0,1,-0,-1,-0,1,0,-1,0,1,0,-1,-0,1,0,-1,0,1,0,-1,-0,1,-0,-1,-0,1,0,-1,-0,1,-0,-1,-0,1,0,-1,0,1,0,-1,-0,1,0,-1,0,1,0,-1,-0,1,-0,-1,-0,1,0,-1,0,1,-0,-1,-0,1,0,-1,0,1,0,-1,-0,1,-0,-1,-0,1,0,-1,-0,1,-0,-1,-0,1,0,-1,0,1,0,-1,-0,1,0,-1,0,1,0,-1,-0,1,-0,-1,-0,1,0,-1,-0,1,-0,-1,-0,1,0,-1,0,1,0,-1,-0,1,0,-1,0,1,0,-1,-0,1,-0,-1,-0,1,0,-1,0,1,0,-1,-0,1,0,-1,0,1,0,-1,-0,1,-0,-1,-0,1,0,-1,-0,1,-0,-1,-0,1,0,-1,0,1,0,-1,-0,1,0,-1,0,1,0,-1,-0,1,-0,-1,-0,1,0,-1,-0,1,-0,-1,-0,1,0,-1,0,1,0,-1,-0,1,-0,-1,0,1,0,-1,-0,1,-0,-1,-0,1,0,-1,0,1,0,-1,-0,1,0,-1,0,1,0,-1,-0,1,-0,-1,-0,1,0,-1,-0,1,-0,-1,-0,1,0,-1,0,1,0,-1,-0,1,0,-1,0,1,0,-1,-0,1,-0,-1,-0,1,0,-1,-0,1,-0,-1,-0,1,0,-1,0,1,0,-1,-0,1,-0,-1,-0,1,0,-1,-0,1,-0,-1,-0,1,0,-1,0,1,0,-1,-0,1,0,-1,0,1,0,-1,-0,1,-0,-1,-0,1,0,-1,-0,1,-0,-1,-0,1,0,-1,0,1,0,-1,-0,1,0,-1,0,1,0,-1,-0,1,-0,-1,-0,1,0,-1,0,1,0,-1,-0,1,0,-1,0,1,0,-1,-0,1,-0,-1,-0,1,0,-1,-0,1,-0,-1,-0,1,0,-1,0,1,0,-1,-0,1,0,-1,0,1,0,-1,-0,1,-0,-1,-0,1,0,-1,-0,1,-0,-1,-0,1,0,-1,0,1,0,-1,-0,1,-0,-1,0,1,0,-1,-0,1,-0,-1,-0,1,0,-1,0,1,0,-1,-0,1,0,-1,0,1,0,-1,-0,1,-0,-1,-0,1,0,-1,-0,1,-0,-1,-0,1,0,-1,0,1,0,-1,-0,1,0,-1,0,1,0,-1,-0,1,-0,-1,-0,1,0,-1,-0,1,-0,-1,-0,1,0,-1,0,1,0,-1,-0,1,-0,-1,-0,1,0,-1,-0,1,-0,-1,-0,1,0,-1,0,1,0,-1,-0,1,0,-1,0,1,0,-1,-0,1,-0,-1,-0,1,0,-1,-0,1,-0,-1,-0,1,0,-1,0,1,0,-1,-0,1,0,-1,0,1,0,-1,-0,1,-0,-1,-0,1,0,-1,0,1,0,-1,-0,1,0,-1,0,1,0,-1,-0,1,-0,-1,-0,1,0,-1,-0,1,-0,-1,-0,1,0,-1,0,1,0,-1,-0,1,0,-1,0,1,0,-1,-0,1,-0,-1,-0,1,0,-1,-0,1,-0,-1,-0,1,0,-1,0,1,0,-1,-0,1,0,-1,0,1,0,-1,-0,1,-0,-1,-0,1,0,-1,0,1,0,-1,-0,1,0,-1,0,1,0,-1,-0,1,-0,-1,-0,1,0,-1,-0,1,-0,-1,-0,1,0,-1,0,1,0,-1,-0,1,0,-1,0,1,0,-1,-0,1,-0,-1,-0,1,0,-1,-0,1,-0,-1,-0,1,0,-1,0,1,0,-1,-0,1,-0,-1,-0,1,0,-1,-0,1,-0,-1,-0,1,0,-1,0,1,0,-1,-0,1,0,-1,0,1,0,-1,-0,1,-0,-1,-0,1,0,-1,-0,1,-0,-1,-0,1,0,-1,0,1,0,-1,-0,1,0,-1,0,1,0,-1,-0,1,-0,-1,-0,1,0,-1,-0,1,-0,-1,-0,1,0,-1,0,1,0,-1,-0,1,-0,-1,-0,1,0,-1,-0,1,-0,-1,-0,1,0,-1,0,1,0,-1,-0,1,0,-1,0,1,0,-1,-0,1,-0,-1,-0,1,0,-1,-0,1,-0,-1,-0,1,0,-1,0,1,0,-1,-0,1,0,-1,0,1,0,-1,-0,1,-0,-1,-0,1,0,-1,0,1,0,-1,-0,1,0,-1,0,1,0,-1,-0,1,-0,-1,-0,1,0,-1,-0,1,-0,-1,-0,1,0,-1,0,1,0,-1,-0,1,0,-1,0,1,0,-1,-0,1,-0,-1,-0,1,0,-1,-0,1,-0,-1,-0,1,0,-1,0,1,0,-1,-0,1,-0,-1,-0,1,0,-1,-0,1,-0,-1,-0,1,0,-1,0,1,0,-1,-0,1,0,-1,0,1,0,-1,-0,1,-0,-1,-0,1,0,-1,-0,1,-0,-1,-0,1,0,-1,0,1,0,-1,-0,1,0,-1,0,1,0,-1,-0,1,-0,-1,-0,1,0,-1,-0,1,-0,-1,-0,1,0,-1,0,1,0,-1,-0,1,-0,-1,-0,1,0,-1,-0,1,-0,-1,-0,1,0,-1,0,1,0,-1,-0,1,0,-1,0,1,0,-1,-0,1,-0,-1,-0,1,0,-1,-0,1,-0,-1,-0,1,0,-1,0,1,0,-1,-0,1,0,-1,0,1,0,-1,-0,1,-0,-1,-0,1,0,-1,0,1,0,-1,-0,1,0,-1,0,1,0,-1,-0,1,-0,-1,-0,1,0,-1,-0,1,-0,-1,-0,1,0,-1,0,1,0,-1,-0,1,0,-1,0,1,0,-1,-0,1,-0,-1,-0,1,0,-1,-0,1,-0,-1,-0,1,0,-1,0,1,0,-1,-0,1,0,-1,-0,1,0,-1,-0,1,-0,-1,-0,1,0,-1,0,1,0,-1,-0,1,0,-1,0,1,0,-1,-0,1,-0,-1,-0,1,0,-1,-0,1,-0,-1,-0,1,0,-1,0,1,0,-1,-0,1,0,-1,0,1,0,-1,-0,1,-0,-1,-0,1,0,-1,-0,1,-0,-1,-0,1,0,-1,0,1,0,-1,-0,1,-0,-1,-0,1,0,-1,-0,1,-0,-1,-0,1,0,-1,0,1,0,-1,-0,1,0,-1,0,1,0,-1,-0,1,-0,-1,-0,1,0,-1,-0,1,-0,-1,-0,1,0,-1,0,1,0,-1,-0,1,0,-1,0,1,0,-1,-0,1,-0,-1,-0,1,0,-1,-0,1,0,-1,-0,1,0,-1,0,1,0,-1,-0,1,-0,-1,-0,1,0,-1,-0,1,-0,-1,-0,1,0,-1,0,1,0,-1,-0,1,0,-1,0,1,0,-1,-0,1,-0,-1,-0,1,0,-1,-0,1,-0,-1,-0,1,0,-1,0,1,0,-1,-0,1,0,-1,-0,1,0,-1,-0,1,-0,-1,-0,1,0,-1,0,1,0,-1,-0,1,0,-1,0,1,0,-1,-0,1,-0,-1,-0,1,0,-1,-0,1,-0,-1,-0,1,0,-1,0,1,0,-1,-0,1,0,-1,0,1,0,-1,-0,1,-0,-1,-0,1,0,-1,-0,1,-0,-1,-0,1,0,-1,0,1,0,-1,-0,1,-0,-1,-0,1,0,-1,-0,1,-0,-1,-0,1,0,-1,0,1,0,-1,-0,1,0,-1,0,1,0,-1,-0,1,-0,-1,-0,1,0,-1,-0,1,-0,-1,-0,1,0,-1,0,1,0,-1,-0,1,0,-1,0,1,0,-1,-0,1,-0,-1,-0,1,0,-1,-0,1,0,-1,-0,1,0,-1,0,1,0,-1,-0,1,-0,-1,-0,1,0,-1,-0,1,-0,-1,-0,1,0,-1,0,1,0,-1,-0,1,0,-1,0,1,0,-1,-0,1,-0,-1,-0,1,0,-1,-0,1,-0,-1,-0,1,0,-1,0,1,0,-1,-0,1,0,-1,0,1,0,-1,-0,1,-0,-1,-0,1,0,-1,0,1,0,-1,-0,1,0,-1,0,1,0,-1,-0,1,-0,-1,-0,1,0,-1,-0,1,-0,-1,-0,1,0,-1,0,1,0,-1,-0,1,0,-1,0,1,0,-1,-0,1,-0,-1,-0,1,0,-1,-0,1,-0,-1,-0,1,0,-1,0,1,0,-1,-0,1,0,-1,-0,1,0,-1,-0,1,-0,-1,-0,1,0,-1,0,1,0,-1,-0,1,0,-1,0,1,0,-1,-0,1,-0,-1,-0,1,0,-1,-0,1,-0,-1,-0,1,0,-1,0,1,0,-1,-0,1,0,-1,0,1,0,-1,-0,1,-0,-1,-0,1,0,-1,-0,1,0,-1,-0,1,0,-1,0,1,0,-1,-0,1,-0,-1,-0,1,0,-1,-0,1,-0,-1,-0,1,0,-1,0,1,0,-1,-0,1,0,-1,0,1,0,-1,-0,1,-0,-1,-0,1,0,-1,-0,1,-0,-1,-0,1,0,-1,0,1,0,-1,-0,1,0,-1,0,1,0,-1,-0,1,-0,-1,-0,1,0,-1,-0,1,0,-1,-0,1,0,-1,0,1,0,-1,-0,1,-0,-1,-0,1,0,-1,-0,1,-0,-1,-0,1,0,-1,0,1,0,-1,-0,1,0,-1,0,1,0,-1,-0,1,-0,-1,-0,1,0,-1,-0,1,-0,-1,-0,1,0,-1,0,1,0,-1,-0,1,0,-1,-0,1,0,-1,-0,1,-0,-1,-0,1,0,-1,0,1,0,-1,-0,1,0,-1,0,1,0,-1,-0,1,-0,-1,-0,1,0,-1,-0,1,-0,-1,-0,1,0,-1,0,1,0,-1,-0,1,0,-1,0,1,0,-1,-0,1,-0,-1,-0,1,0,-1,-0,1,0,-1,-0,1,0,-1,0,1,0,-1,-0,1,-0,-1,-0,1,0,-1,-0,1,-0,-1,-0,1,0,-1,0,1,0,-1,-0,1,0,-1,0,1,0,-1,-0,1,-0,-1,-0,1,0,-1,-0,1,-0,-1,-0,1,0,-1,0,1,0,-1,-0,1,0,-1,0,1,0,-1,-0,1,-0,-1,-0,1,0,-1,-0,1,0,-1,-0,1,0,-1,0,1,0,-1,-0,1,-0,-1,-0,1,0,-1,-0,1,-0,-1,-0,1,0,-1,0,1,0,-1,-0,1,0,-1,0,1,0,-1,-0,1,-0,-1,-0,1,0,-1,-0,1,-0,-1,-0,1,0,-1,0,1,0,-1,-0,1,0,-1,-0,1,0,-1,-0,1,-0,-1,-0,1,0,-1,0,1,0,-1,-0,1,0,-1,0,1,0,-1,-0,1,-0,-1,-0,1,0,-1,-0,1,-0,-1,-0,1,0,-1,0,1,0,-1,-0,1,0,-1,0,1,0,-1,-0,1,-0,-1,-0,1,0,-1,-0,1,0,-1,-0,1,0,-1,0,1,0,-1,-0,1,0,-1,-0,1,0,-1,-0,1,-0,-1,-0,1,0,-1,0,1,0,-1,-0,1,0,-1,0,1,0,-1,-0,1,-0,-1,-0,1,0,-1,-0,1,-0,-1,-0,1,0,-1,0,1,0,-1,-0,1,0,-1,0,1,0,-1,-0,1,-0,-1,-0,1,0,-1,-0,1,0,-1,-0,1,0,-1,0,1,0,-1,-0,1,-0,-1,-0,1,0,-1,-0,1,-0,-1,-0,1,0,-1,0,1,0,-1,-0,1,0,-1,0,1,0,-1,-0,1,-0,-1,-0,1,0,-1,-0,1,-0,-1,-0,1,0,-1,0,1,0,-1,-0,1,0,-1,-0,1,0,-1,-0,1,-0,-1,-0,1,0,-1,-0,1,0,-1,-0,1,0,-1,0,1,0,-1,-0,1,-0,-1,-0,1,0,-1,-0,1,-0,-1,-0,1,0,-1,0,1,0,-1,-0,1,0,-1,0,1,0,-1,-0,1,-0,-1,-0,1,0,-1,-0,1,-0,-1,-0,1,0,-1,0,1,0,-1,-0,1,0,-1,-0,1,0,-1,-0,1,-0,-1,-0,1,0,-1,0,1,0,-1,-0,1,0,-1,0,1,0,-1,-0,1,-0,-1,-0,1,0,-1,-0,1,-0,-1,-0,1,0,-1,0,1,0,-1,-0,1,0,-1,0,1,0,-1,-0,1,-0,-1,-0,1,0,-1,-0,1,0,-1,-0,1,0,-1,0,1,0,-1,-0,1,-0,-1,-0,1,0,-1,-0,1,-0,-1,-0,1,0,-1,0,1,0,-1,-0,1,0,-1,0,1,0,-1,-0,1,-0,-1,-0,1,0,-1,-0,1,-0,-1,-0,1,0,-1,0,1,0,-1,-0,1,0,-1,-0,1,0,-1,-0,1,-0,-1,-0,1,0,-1,-0,1,0,-1,-0,1,0,-1,0,1,0,-1,-0,1,-0,-1,-0,1,0,-1,-0,1,-0,-1,-0,1,0,-1,0,1,0,-1,-0,1,0,-1,0,1,0,-1,-0,1,-0,-1,-0,1,0,-1,-0,1,-0,-1,-0,1,0,-1,0,1,0,-1,-0,1,0,-1,-0,1,0,-1,-0,1,-0,-1,-0,1,0,-1,0,1,0,-1,-0,1,0,-1,0,1,0,-1,-0,1,-0,-1,-0,1,0,-1,-0,1,-0,-1,-0,1,0,-1,0,1,0,-1,-0,1,0,-1,0,1,0,-1,-0,1,-0,-1,-0,1,0,-1,-0,1,0,-1,-0,1,0,-1,0,1,0,-1,-0,1,0,-1,-0,1,0,-1,-0,1,-0,-1,-0,1,0,-1,0,1,0,-1,-0,1,0,-1,0,1,0,-1,-0,1,-0,-1,-0,1,0,-1,-0,1,-0,-1,-0,1,0,-1,0,1,0,-1,-0,1,0,-1,-0,1,0,-1,-0,1,-0,-1,-0,1,0,-1,-0,1,0,-1,-0,1,0,-1,0,1,0,-1,-0,1,-0,-1,-0,1,0,-1,-0,1,-0,-1,-0,1,0,-1,0,1,0,-1,-0,1,0,-1,0,1,0,-1,-0,1,-0,-1,-0,1,0,-1,-0,1,-0,-1,-0,1,0,-1,0,1,0,-1,-0,1,0,-1,-0,1,0,-1,-0,1,-0,-1,-0,1,0,-1,-0,1,0,-1,-0,1,0,-1,0,1,0,-1,-0,1,-0,-1,-0,1,0,-1,-0,1,-0,-1,-0,1,0,-1,0,1,0,-1,-0,1,0,-1,0,1,0,-1,-0,1,-0,-1,-0,1,0,-1,-0,1,0,-1,-0,1,0,-1,0,1,0,-1,-0,1,0,-1,-0,1,0,-1,-0,1,-0,-1,-0,1,0,-1,0,1,0,-1,-0,1,0,-1,0,1,0,-1,-0,1,-0,-1,-0,1,0,-1,-0,1,-0,-1,-0,1,0,-1,0,1,0,-1,-0,1,0,-1,0,1,0,-1,-0,1,-0,-1,-0,1,0,-1,-0,1,0,-1,-0,1,0,-1,0,1,0,-1,-0,1,-0,-1,-0,1,0,-1,-0,1,-0,-1,-0,1,0,-1,0,1,0,-1,-0,1,0,-1,0,1,0,-1,-0,1,-0,-1,-0,1,0,-1,-0,1,-0,-1,-0,1,0,-1,0,1,0,-1,-0,1,0,-1,-0,1,0,-1,-0,1,-0,-1,-0,1,0,-1,-0,1,0,-1,-0,1,0,-1,0,1,0,-1,-0,1,-0,-1,-0,1,0,-1,-0,1,-0,-1,-0,1,0,-1,0,1,0,-1,-0,1,0,-1,0,1,0,-1,-0,1,-0,-1,-0,1,0,-1,-0,1,0,-1,-0,1,0,-1,0,1,0,-1,-0,1,0,-1,-0,1,0,-1,-0,1,-0,-1,-0,1,0,-1,0,1,0,-1,-0,1,0,-1,0,1,0,-1,-0,1,-0,-1,-0,1,0,-1,-0,1,-0,-1,-0,1,0,-1,0,1,0,-1,-0,1,0,-1,0,1,0,-1,-0,1,-0,-1,-0,1,0,-1,-0,1,0,-1,-0,1,0,-1,0,1,0,-1,-0,1,0,-1,-0,1,0,-1,-0,1,-0,-1,-0,1,0,-1,0,1,0,-1,-0,1,0,-1,0,1,0,-1,-0,1,-0,-1,-0,1,0,-1,-0,1,-0,-1,-0,1,0,-1,0,1,0,-1,-0,1,0,-1,-0,1,0,-1,-0,1,-0,-1,-0,1,0,-1,-0,1,0,-1,-0,1,0,-1,0
-1,1,-1,1,-1,1,-1,1,-1,1,-1,1,-1,1,-1,1,-1,1,-1,1,-1,1,-1,1,-1,1,-1,1,-1,1,-1,1,-1,1,-1,1,-1,1,-1,1,-1,1,-1,1,-1,1,-1,1,-1,1,-1,1,-1,1,-1,1,-1,1,-1,1,-1,1,-1,1,-1,1,-1,1,-1,1,-1,1,-1,1,-1,1,-1,1,-1,1,-1,1,-1,1,-1,1,-1,1,-1,1,-1,1,-1,1,-1,1,-1,1,-1,1,-1,1,-1,1,-1,1,-1,1,-1,1,-1,1,-1,1,-1,1,-1,1,-1,1,-1,1,-1,1,-1,1,-1,1,-1,1,-1,1,-1,1,-1,1,-1,1,-1,1,-1,1,-1,1,-1,1,-1,1,-1,1,-1,1,-1,1,-1,1,-1,1,-1,1,-1,1,-1,1,-1,1,-1,1,-1,1,-1,1,-1,1,-1,1,-1,1,-1,1,-1,1,-1,1,-1,1,-1,1,-1,1,-1,1,-1,1,-1,1,-1,1,-1,1,-1,1,-1,1,-1,1,-1,1,-1,1,-1,1,-1,1,-1,1,-1,1,-1,1,-1,1,-1,1,-1,1,-1,1,-1,1,-1,1,-1,1,-1,1,-1,1,-1,1,-1,1,-1,1,-1,1,-1,1,-1,1,-1,1,-1,1,-1,1,-1,1,-1,1,-1,1,-1,1,-1,1,-1,1,-1,1,-1,1,-1,1,-1,1,-1,1,-1,1,-1,1,-1,1,-1,1,-1,1,-1,1,-1,1,-1,1,-1,1,-1,1,-1,1,-1,1,-1,1,-1,1,-1,1,-1,1,-1,1,-1,1,-1,1,-1,1,-1,1,-1,1,-1,1,-1,1,-1,1,-1,1,-1,1,-1,1,-1,1,-1,1,-1,1,-1,1,-1,1,-1,1,-1,1,-1,1,-1,1,-1,1,-1,1,-1,1,-1,1,-1,1,-1,1,-1,1,-1,1,-1,1,-1,1,-1,1,-1,1,-1,1,-1,1,-1,1,-1,1,-1,1,-1,1,-1,1,-1,1,-1,1,-1,1,-1,1,-1,1,-1,1,-1,1,-1,1,-1,1,-1,1,-1,1,-1,1,-1,1,-1,1,-1,1,-1,1,-1,1,-1,1,-1,1,-1,1,-1,1,-1,1,-1,1,-1,1,-1,1,-1,1,-1,1,-1,1,-1,1,-1,1,-1,1,-1,1,-1,1,-1,1,-1,1,-1,1,-1,1,-1,1,-1,1,-1,1,-1,1,-1,1,-1,1,-1,1,-1,1,-1,1,-1,1,-1,1,-1,1,-1,1,-1,1,-1,1,-1,1,-1,1,-1,1,-1,1,-1,1,-1,1,-1,1,-1,1,-1,1,-1,1,-1,1,-1,1,-1,1,-1,1,-1,1,-1,1,-1,1,-1,1,-1,1,-1,1,-1,1,-1,1,-1,1,-1,1,-1,1,-1,1,-1,1,-1,1,-1,1,-1,1,-1,1,-1,1,-1,1,-1,1,-1,1,-1,1,-1,1,-1,1,-1,1,-1,1,-1,1,-1,1,-1,1,-1,1,-1,1,-1,1,-1,1,-1,1,-1,1,-1,1,-1,1,-1,1,-1,1,-1,1,-1,1,-1,1,-1,1,-1,1,-1,1,-1,1,-1,1,-1,1,-1,1,-1,1,-1,1,-1,1,-1,1,-1,1,-1,1,-1,1,-1,1,-1,1,-1,1,-1,1,-1,1,-1,1,-1,1,-1,1,-1,1,-1,1,-1,1,-1,1,-1,1,-1,1,-1,1,-1,1,-1,1,-1,1,-1,1,-1,1,-1,1,-1,1,-1,1,-1,1,-1,1,-1,1,-1,1,-1,1,-1,1,-1,1,-1,1,-1,1,-1,1,-1,1,-1,1,-1,1,-1,1,-1,1,-1,1,-1,1,-1,1,-1,1,-1,1,-1,1,-1,1,-1,1,-1,1,-1,1,-1,1,-1,1,-1,1,-1,1,-1,1,-1,1,-1,1,-1,1,-1,1,-1,1,-1,1,-1,1,-1,1,-1,1,-1,1,-1,1,-1,1,-1,1,-1,1,-1,1,-1,1,-1,1,-1,1,-1,1,-1,1,-1,1,-1,1,-1,1,-1,1,-1,1,-1,1,-1,1,-1,1,-1,1,-1,1,-1,1,-1,1,-1,1,-1,1,-1,1,-1,1,-1,1,-1,1,-1,1,-1,1,-1,1,-1,1,-1,1,-1,1,-1,1,-1,1,-1,1,-1,1,-1,1,-1,1,-1,1,-1,1,-1,1,-1,1,-1,1,-1,1,-1,1,-1,1,-1,1,-1,1,-1,1,-1,1,-1,1,-1,1,-1,1,-1,1,-1,1,-1,1,-1,1,-1,1,-1,1,-1,1,-1,1,-1,1,-1,1,-1,1,-1,1,-1,1,-1,1,-1,1,-1,1,-1,1,-1,1,-1,1,-1,1,-1,1,-1,1,-1,1,-1,1,-1,1,-1,1,-1,1,-1,1,-1,1,-1,1,-1,1,-1,1,-1,1,-1,1,-1,1,-1,1,-1,1,-1,1,-1,1,-1,1,-1,1,-1,1,-1,1,-1,1,-1,1,-1,1,-1,1,-1,1,-1,1,-1,1,-1,1,-1,1,-1,1,-1,1,-1,1,-1,1,-1,1,-1,1,-1,1,-1,1,-1,1,-1,1,-1,1,-1,1,-1,1,-1,1,-1,1,-1,1,-1,1,-1,1,-1,1,-1,1,-1,1,-1,1,-1,1,-1,1,-1,1,-1,1,-1,1,-1,1,-1,1,-1,1,-1,1,-1,1,-1,1,-1,1,-1,1,-1,1,-1,1,-1,1,-1,1,-1,1,-1,1,-1,1,-1,1,-1,1,-1,1,-1,1,-1,1,-1,1,-1,1,-1,1,-1,1,-1,1,-1,1,-1,1,-1,1,-1,1,-1,1,-1,1,-1,1,-1,1,-1,1,-1,1,-1,1,-1,1,-1,1,-1,1,-1,1,-1,1,-1,1,-1,1,-1,1,-1,1,-1,1,-1,1,-1,1,-1,1,-1,1,-1,1,-1,1,-1,1,-1,1,-1,1,-1,1,-1,1,-1,1,-1,1,-1,1,-1,1,-1,1,-1,1,-1,1,-1,1,-1,1,-1,1,-1,1,-1,1,-1,1,-1,1,-1,1,-1,1,-1,1,-1,1,-1,1,-1,1,-1,1,-1,1,-1,1,-1,1,-1,1,-1,1,-1,1,-1,1,-1,1,-1,1,-1,1,-1,1,-1,1,-1,1,-1,1,-1,1,-1,1,-1,1,-1,1,-1,1,-1,1,-1,1,-1,1,-1,1,-1,1,-1,1,-1,1,-1,1,-1,1,-1,1,-1,1,-1,1,-1,1,-1,1,-1,1,-1,1,-1,1,-1,1,-1,1,-1,1,-1,1,-1,1,-1,1,-1,1,-1,1,-1,1,-1,1,-1,1,-1,1,-1,1,-1,1,-1,1,-1,1,-1,1,-1,1,-1,1,-1,1,-1,1,-1,1,-1,1,-1,1,-1,1,-1,1,-1,1,-1,1,-1,1,-1,1,-1,1,-1,1,-1,1,-1,1,-1,1,-1,1,-1,1,-1,1,-1,1,-1,1,-1,1,-1,1,-1,1,-1,1,-1,1,-1,1,-1,1,-1,1,-1,1,-1,1,-1,1,-1,1,-1,1,-1,1,-1,1,-1,1,-1,1,-1,1,-1,1,-1,1,-1,1,-1,1,-1,1,-1,1,-1,1,-1,1,-1,1,-1,1,-1,1,-1,1,-1,1,-1,1,-1,1,-1,1,-1,1,-1,1,-1,1,-1,1,-1,1,-1,1,-1,1,-1,1,-1,1,-1,1,-1,1,-1,1,-1,1,-1,1,-1,1,-1,1,-1,1,-1,1,-1,1,-1,1,-1,1,-1,1,-1,1,-1,1,-1,1,-1,1,-1,1,-1,1,-1,1,-1,1,-1,1,-1,1,-1,1,-1,1,-1,1,-1,1,-1,1,-1,1,-1,1,-1,1,-1,1,-1,1,-1,1,-1,1,-1,1,-1,1,-1,1,-1,1,-1,1,-1,1,-1,1,-1,1,-1,1,-1,1,-1,1,-1,1,-1,1,-1,1,-1,1,-1,1,-1,1,-1,1,-1,1,-1,1,-1,1,-1,1,-1,1,-1,1,-1,1,-1,1,-1,1,-1,1,-1,1,-1,1,-1,1,-1,1,-1,1,-1,1,-1,1,-1,1,-1,1,-1,1,-1,1,-1,1,-1,1,-1,1,-1,1,-1,1,-1,1,-1,1,-1,1,-1,1,-1,1,-1,1,-1,1,-1,1,-1,1,-1,1,-1,1,-1,1,-1,1,-1,1,-1,1,-1,1,-1,1,-1,1,-1,1,-1,1,-1,1,-1,1,-1,1,-1,1,-1,1,-1,1,-1,1,-1,1,-1,1,-1,1,-1,1,-1,1,-1,1,-1,1,-1,1,-1,1,-1,1,-1,1,-1,1,-1,1,-1,1,-1,1,-1,1,-1,1,-1,1,-1,1,-1,1,-1,1,-1,1,-1,1,-1,1,-1,1,-1,1,-1,1,-1,1,-1,1,-1,1,-1,1,-1,1,-1,1,-1,1,-1,1,-1,1,-1,1,-1,1,-1,1,-1,1,-1,1,-1,1,-1,1,-1,1,-1,1,-1,1,-1,1,-1,1,-1,1,-1,1,-1,1,-1,1,-1,1,-1,1,-1,1,-1,1,-1,1,-1,1,-1,1,-1,1,-1,1,-1,1,-1,1,-1,1,-1,1,-1,1,-1,1,-1,1,-1,1,-1,1,-1,1,-1,1,-1,1,-1,1,-1,1,-1,1,-1,1,-1,1,-1,1,-1,1,-1,1,-1,1,-1,1,-1,1,-1,1,-1,1,-1,1,-1,1,-1,1,-1,1,-1,1,-1,1,-1,1,-1,1,-1,1,-1,1,-1,1,-1,1,-1,1,-1,1,-1,1,-1,1,-1,1,-1,1,-1,1,-1,1,-1,1,-1,1,-1,1,-1,1,-1,1,-1,1,-1,1,-1,1,-1,1,-1,1,-1,1,-1,1,-1,1,-1,1,-1,1,-1,1,-1,1,-1,1,-1,1,-1,1,-1,1,-1,1,-1,1,-1,1,-1,1,-1,1,-1,1,-1,1,-1,1,-1,1,-1,1,-1,1,-1,1,-1,1,-1,1,-1,1,-1,1,-1,1,-1,1,-1,1,-1,1,-1,1,-1,1,-1,1,-1,1,-1,1,-1,1,-1,1,-1,1,-1,1,-1,1,-1,1,-1,1,-1,1,-1,1,-1,1,-1,1,-1,1,-1,1,-1,1,-1,1,-1,1,-1,1,-1,1,-1,1,-1,1,-1,1,-1,1,-1,1,-1,1,-1,1,-1,1,-1,1,-1,1,-1,1,-1,1,-1,1,-1,1,-1,1,-1,1,-1,1,-1,1,-1,1,-1,1,-1,1,-1,1,-1,1,-1,1,-1,1,-1,1,-1,1,-1,1,-1,1,-1,1,-1,1,-1,1,-1,1,-1,1,-1,1,-1,1,-1,1,-1,1,-1,1,-1,1,-1,1,-1,1,-1,1,-1,1,-1,1,-1,1,-1,1,-1,1,-1,1,-1,1,-1,1,-1,1,-1,1,-1,1,-1,1,-1,1,-1,1,-1,1,-1,1,-1,1,-1,1,-1,1,-1,1,-1,1,-1,1,-1,1,-1,1,-1,1,-1,1,-1,1,-1,1,-1,1,-1,1,-1,1,-1,1,-1,1,-1,1,-1,1,-1,1,-1,1,-1,1,-1,1,-1,1,-1,1,-1,1,-1,1,-1,1,-1,1,-1,1,-1,1,-1,1,-1,1,-1,1,-1,1,-1,1,-1,1,-1,1,-1,1,-1,1,-1,1,-1,1,-1,1,-1,1,-1,1,-1,1,-1,1,-1,1,-1,1,-1,1,-1,1,-1,1,-1,1,-1,1,-1,1,-1,1,-1,1,-1,1,-1,1,-1,1,-1,1,-1,1,-1,1,-1,1,-1,1,-1,1,-1,1,-1,1,-1,1,-1,1,-1,1,-1,1,-1,1,-1,1,-1,1,-1,1,-1,1,-1,1,-1,1,-1,1,-1,1,-1,1,-1,1,-1,1,-1,1,-1,1,-1,1,-1,1,-1,1,-1,1,-1,1,-1,1,-1,1,-1,1,-1,1,-1,1,-1,1,-1,1,-1,1,-1,1,-1,1,-1,1,-1,1,-1,1,-1,1,-1,1,-1,1,-1,1,-1,1,-1,1,-1,1,-1,1,-1,1,-1,1,-1,1,-1,1,-1,1,-1,1,-1,1,-1,1,-1,1,-1,1,-1,1,-1,1,-1,1,-1,1,-1,1,-1,1,-1,1,-1,1,-1,1,-1,1,-1,1,-1,1,-1,1,-1,1,-1,1,-1,1,-1,1,-1,1,-1,1,-1,1,-1,1,-1,1,-1,1,-1,1,-1,1,-1,1,-1,1,-1,1,-1,1,-1,1,-1,1,-1,1,-1,1,-1,1,-1,1,-1,1,-1,1,-1,1,-1,1,-1,1,-1,1,-1,1,-1,1,-1,1,-1,1,-1,1,-1,1,-1,1,-1,1,-1,1,-1,1,-1,1,-1,1,-1,1,-1,1,-1,1,-1,1,-1,1,-1,1,-1,1,-1,1,-1,1,-1,1,-1,1,-1,1,-1,1,-1,1,-1,1,-1,1,-1,1,-1,1,-1,1,-1,1,-1,1,-1,1,-1,1,-1,1,-1,1,-1,1,-1,1,-1,1,-1,1,-1,1,-1,1,-1,1,-1,1,-1,1,-1,1,-1,1,-1,1,-1,1,-1,1,-1,1,-1,1,-1,1,-1,1,-1,1,-1,1,-1,1,-1,1,-1,1,-1,1,-1,1,-1,1,-1,1,-1,1,-1,1,-1,1,-1,1,-1,1,-1,1,-1,1,-1,1,-1,1,-1,1,-1,1,-1,1,-1,1,-1,1,-1,1,-1,1,-1,1,-1,1,-1,1,-1,1,-1,1,-1,1,-1,1,-1,1,-1,1,-1,1,-1,1,-1,1,-1,1,-1,1,-1,1,-1,1,-1,1,-1,1,-1,1,-1,1,-1,1,-1,1,-1,1,-1,1,-1,1,-1,1,-1,1,-1,1,-1,1,-1,1,-1,1,-1,1,-1,1,-1,1,-1,1,-1,1,-1,1,-1,1,-1,1,-1,1,-1,1,-1,1,-1,1,-1,1,-1,1,-1,1,-1,1,-1,1,-1,1,-1,1,-1,1,-1,1,-1,1,-1,1,-1,1,-1,1,-1,1,-1,1,-1,1,-1,1,-1,1,-1,1,-1,1,-1,1,-1,1,-1,1,-1,1,-1,1,-1,1,-1,1,-1,1,-1,1,-1,1,-1,1,-1,1,-1,1,-1,1,-1,1,-1,1,-1,1,-1,1,-1,1,-1,1,-1,1,-1,1,-1,1,-1,1,-1,1,-1,1,-1,1,-1,1,-1,1,-1,1,-1,1,-1,1,-1,1,-1,1,-1,1,-1,1,-1,1,-1,1,-1,1,-1,1,-1,1,-1,1,-1,1,-1,1,-1,1,-1,1,-1,1,-1,1,-1,1,-1,1,-1,1,-1,1,-1,1,-1,1,-1,1,-1,1,-1,1,-1,1,-1,1,-1,1,-1,1,-1,1,-1,1,-1,1,-1,1,-1,1,-1,1,-1,1,-1,1,-1,1,-1,1,-1,1,-1,1,-1,1,-1,1,-1,1,-1,1,-1,1,-1,1,-1,1,-1,1,-1,1,-1,1,-1,1,-1,1,-1,1,-1,1,-1,1,-1,1,-1,1,-1,1,-1,1,-1,1,-1,1,-1,1,-1,1,-1,1,-1,1,-1,1,-1,1,-1,1,-1,1,-1,1,-1,1,-1,1,-1,1,-1,1,-1,1,-1,1,-1,1,-1,1,-1,1,-1,1,-1,1,-1,1,-1,1,-1,1,-1,1,-1,1,-1,1,-1,1,-1,1,-1,1,-1,1,-1,1,-1,1,-1,1,-1,1,-1,1,-1,1,-1,1,-1,1,-1,1,-1,1,-1,1,-1,1,-1,1,-1,1,-1,1,-1,1,-1,1,-1,1,-1,1,-1,1,-1,1,-1,1,-1,1,-1,1,-1,1,-1,1,-1,1,-1,1,-1,1,-1,1,-1,1,-1,1,-1,1,-1,1,-1,1,-1,1,-1,1,-1,1,-1,1,-1,1,-1,1,-1,1,-1,1,-1,1,-1,1,-1,1,-1,1,-1,1,-1,1,-1,1,-1,1,-1,1,-1,1,-1,1,-1,1,-1,1,-1,1,-1,1,-1,1,-1,1,-1,1,-1,1,-1,1,-1,1,-1,1,-1,1,-1,1,-1,1,-1,1,-1,1,-1,1,-1,1,-1,1,-1,1,-1,1,-1,1,-1,1,-1,1,-1,1,-1,1,-1,1,-1,1,-1,1,-1,1,-1,1,-1,1,-1,1,-1,1,-1,1,-1,1,-1,1,-1,1,-1,1,-1,1,-1,1,-1,1,-1,1,-1,1,-1,1,-1,1,-1,1,-1,1,-1,1,-1,1,-1,1,-1,1,-1,1,-1,1,-1,1,-1,1,-1,1,-1,1,-1,1,-1,1,-1,1,-1,1,-1,1,-1,1,-1,1,-1,1,-1,1,-1,1,-1,1,-1,1,-1,1,-1,1,-1,1,-1,1,-1,1,-1,1,-1,1,-1,1,-1,1,-1,1,-1,1,-1,1,-1,1,-1,1,-1,1,-1,1,-1,1,-1,1,-1,1,-1,1,-1,1,-1,1,-1,1,-1,1,-1,1,-1,1,-1,1,-1,1,-1,1,-1,1,-1,1,-1,1,-1,1,-1,1,-1,1,-1,1,-1,1,-1,1,-1,1,-1,1,-1,1,-1,1,-1,1,-1,1,-1,1,-1,1,-1,1,-1,1,-1,1,-1,1,-1,1,-1,1,-1,1,-1,1,-1,1,-1,1,-1,1,-1,1,-1,1,-1,1,-1,1,-1,1,-1,1,-1,1,-1,1,-1,1,-1,1,-1,1,-1,1,-1,1,-1,1,-1,1,-1,1,-1,1,-1,1,-1,1,-1,1,-1,1,-1,1,-1,1,-1,1,-1,1,-1,1,-1,1,-1,1,-1,1,-1,1,-1,1,-1,1,-1,1,-1,1,-1,1,-1,1,-1,1,-1,1,-1,1,-1,1,-1,1,-1,1,-1,1,-1,1,-1,1,-1,1,-1,1,-1,1,-1,1,-1,1,-1,1,-1,1,-1,1,-1,1,-1,1,-1,1,-1,1,-1,1,-1,1,-1,1,-1,1,-1,1,-1,1,-1,1,-1,1,-1,1,-1,1,-1,1,-1,1,-1,1,-1,1,-1,1,-1,1,-1,1,-1,1,-1,1,-1,1,-1,1,-1,1,-1,1,-1,1,-1,1,-1,1,-1,1,-1,1,-1,1,-1,1,-1,1,-1,1,-1,1,-1,1,-1,1,-1,1,-1,1,-1,1,-1,1,-1,1,-1,1,-1,1,-1,1,-1,1,-1,1,-1,1,-1,1,-1,1,-1,1,-1,1,-1,1,-1,1,-1,1,-1,1,-1,1,-1,1,-1,1,-1,1,-1,1,-1,1,-1,1,-1,1,-1,1,-1,1,-1,1,-1,1,-1,1,-1,1,-1,1,-1,1,-1,1,-1,1,-1,1,-1,1,-1,1,-1,1,-1,1,-1,1,-1,1,-1,1,-1,1,-1,1,-1,1,-1,1,-1,1,-1,1,-1,1,-1,1,-1,1,-1,1,-1,1,-1,1,-1,1,-1,1,-1,1,-1,1,-1,1,-1,1,-1,1,-1,1,-1,1,-1,1,-1,1,-1,1,-1,1,-1,1,-1,1,-1,1,-1,1,-1,1,-1,1,-1,1,-1,1,-1,1,-1,1,-1,1,-1,1,-1,1,-1,1,-1,1,-1,1,-1,1,-1,1,-1,1,-1,1,-1,1,-1,1,-1,1,-1,1,-1,1,-1,1,-1,1,-1,1,-1,1,-1,1,-1,1,-1,1,-1,1,-1,1,-1,1,-1,1,-1,1,-1,1,-1,1,-1,1,-1,1,-1,1,-1,1,-1,1,-1,1,-1,1,-1,1,-1,1,-1,1,-1,1,-1,1,-1,1,-1,1,-1,1,-1,1,-1,1,-1,1,-1,1,-1,1,-1,1,-1,1,-1,1,-1,1,-1,1,-1,1,-1,1,-1,1,-1,1,-1,1,-1,1,-1,1,-1,1,-1,1,-1,1,-1,1,-1,1,-1,1,-1,1,-1,1,-1,1,-1,1,-1,1,-1,1,-1,1,-1,1,-1,1,-1,1,-1,1,-1,1,-1,1,-1,1,-1,1,-1,1,-1,1,-1,1,-1,1,-1,1,-1,1,-1,1,-1,1,-1,1,-1,1,-1,1,-1,1,-1,1,-1,1,-1,1,-1,1,-1,1,-1,1,-1,1,-1,1,-1,1,-1,1,-1,1,-1,1,-1,1,-1,1,-1,1,-1,1,-1,1,-1,1,-1,1,-1,1,-1,1,-1,1,-1,1,-1,1,-1,1,-1,1,-1,1,-1,1,-1,1,-1,1,-1,1,-1,1,-1,1,-1,1,-1,1,-1,1,-1,1,-1,1,-1,1,-1,1,-1,1,-1,1,-1,1,-1,1,-1,1,-1,1,-1,1,-1,1,-1,1,-1,1,-1,1,-1,1,-1,1,-1,1,-1,1,-1,1,-1,1,-1,1,-1,1,-1,1,-1,1,-1,1,-1,1,-1,1,-1,1,-1,1,-1,1,-1,1,-1,1,-1,1,-1,1,-1,1,-1,1,-1,1,-1,1,-1,1,-1,1,-1,1,-1,1,-1,1,-1,1,-1,1,-1,1,-1,1,-1,1,-1,1,-1,1,-1,1,-1,1,-1,1,-1,1,-1,1,-1,1,-1,1,-1,1,-1,1,-1,1,-1,1,-1,1,-1,1,-1,1,-1,1,-1,1,-1,1,-1,1,-1,1,-1,1,-1,1,-1,1,-1,1,-1,1,-1,1,-1,1,-1,1,-1,1,-1,1,-1,1,-1,1,-1,1,-1,1,-1,1,-1,1,-1,1,-1,1,-1,1,-1,1,-1,1,-1,1,-1,1,-1,1,-1,1,-1,1,-1,1,-1,1,-1,1,-1,1,-1,1,-1,1,-1,1,-1,1,-1,1,-1,1,-1,1,-1,1,-1,1,-1,1,-1,1,-1,1,-1,1,-1,1,-1,1,-1,1,-1,1,-1,1,-1,1,-1,1,-1,1,-1,1,-1,1,-1,1,-1,1,-1,1,-1,1,-1,1,-1,1,-1,1,-1,1,-1,1,-1,1,-1,1,-1,1,-1,1,-1,1,-1,1,-1,1,-1,1,-1,1,-1,1,-1,1,-1,1,-1,1,-1,1,-1,1,-1,1,-1,1,-1,1,-1,1,-1,1,-1,1,-1,1,-1,1,-1,1,-1,1,-1,1,-1,1,-1,1,-1,1,-1,1,-1,1,-1,1,-1,1,-1,1,-1,1,-1,1,-1,1,-1,1,-1,1,-1,1,-1,1,-1,1,-1,1,-1,1,-1,1,-1,1,-1,1,-1,1,-1,1,-1,1,-1,1,-1,1,-1,1,-1,1,-1,1,-1,1,-1,1,-1,1,-1,1,-1,1,-1,1,-1,1,-1,1,-1,1,-1,1,-1,1,-1,1,-1,1,-1,1,-1,1,-1,1,-1,1,-1,1,-1,1,-1,1,-1,1,-1,1,-1,1,-1,1,-1,1,-1,1,-1,1,-1,1,-1,1,-1,1,-1,1,-1,1,-1,1,-1,1,-1,1,-1,1,-1,1,-1,1,-1,1,-1,1,-1,1,-1,1,-1,1,-1,1,-1,1,-1,1,-1,1,-1,1,-1,1,-1,1,-1,1,-1,1,-1,1,-1,1,-1,1,-1,1,-1,1,-1,1,-1,1,-1,1,-1,1,-1,1,-1,1,-1,1,-1,1,-1,1,-1,1,-1,1,-1,1,-1,1,-1,1,-1,1,-1,1,-1,1,-1,1,-1,1,-1,1,-1,1,-1,1,-1,1,-1,1,-1,1,-1,1,-1,1,-1,1,-1,1,-1,1,-1,1,-1,1,-1,1,-1,1,-1,1,-1,1,-1,1,-1,1,-1,1,-1,1,-1,1,-1,1,-1,1,-1,1,-1,1,-1,1,-1,1,-1,1,-1,1,-1,1,-1,1,-1,1,-1,1,-1,1,-1,1,-1,1,-1,1,-1,1,-1,1,-1,1,-1,1,-1,1,-1,1,-1,1,-1,1,-1,1,-1,1,-1,1,-1,1,-1,1,-1,1,-1,1,-1,1,-1,1,-1,1,-1,1,-1,1,-1,1,-1,1,-1,1,-1,1,-1,1,-1,1,-1,1,-1,1,-1,1,-1,1,-1,1,-1,1,-1,1,-1,1,-1,1,-1,1,-1,1,-1,1,-1,1,-1,1,-1,1,-1,1,-1,1,-1,1,-1,1,-1,1,-1,1,-1,1,-1,1,-1,1,-1,1,-1,1,-1,1,-1,1,-1,1,-1,1,-1,1,-1,1,-1,1,-1,1,-1,1,-1,1,-1,1,-1,1,-1,1,-1,1,-1,1,-1,1,-1,1,-1,1,-1,1,-1,1,-1,1,-1,1,-1,1,-1,1,-1,1,-1,1,-1,1,-1,1,-1,1,-1,1,-1,1,-1,1,-1,1,-1,1,-1,1,-1,1,-1,1,-1,1,-1,1,-1,1,-1,1,-1,1,-1,1,-1,1,-1,1,-1,1,-1,1,-1,1,-1,1,-1,1,-1,1,-1,1,-1,1,-1,1,-1,1,-1,1,-1,1,-1,1,-1,1,-1,1,-1,1,-1,1,-1,1,-1,1,-1,1,-1,1,-1,1,-1,1,-1,1,-1,1,-1,1,-1,1,-1,1,-1,1,-1,1,-1,1,-1,1,-1,1,-1,1,-1,1,-1,1,-1,1,-1,1,-1,1,-1,1,-1,1,-1,1,-1,1,-1,1,-1,1,-1,1,-1,1,-1,1,-1,1,-1,1,-1,1,-1,1,-1,1,-1,1,-1,1,-1,1,-1,1,-1,1,-1,1,-1,1,-1,1,-1,1,-1,1,-1,1,-1,1,-1,1,-1,1,-1,1,-1,1,-1,1,-1,1,-1,1,-1,1,-1,1,-1,1,-1,1,-1,1,-1,1,-1,1,-1,1,-1,1,-1,1,-1,1,-1,1,-1,1,-1,1,-1,1,-1,1,-1,1,-1,1,-1,1,-1,1,-1,1,-1,1,-1,1,-1,1,-1,1,-1,1,-1,1,-1,1,-1,1,-1,1,-1,1,-1,1,-1,1,-1,1,-1,1,-1,1,-1,1,-1,1,-1,1,-1,1,-1,1,-1,1,-1,1,-1,1,-1,1,-1,1,-1,1,-1,1,-1,1,-1,1,-1,1,-1,1,-1,1,-1,1,-1,1,-1,1,-1,1,-1,1,-1,1,-1,1,-1,1,-1,1,-1,1,-1,1,-1,1,-1,1,-1,1,-1,1,-1,1,-1,1,-1,1,-1,1,-1,1,-1,1,-1,1,-1,1,-1,1,-1,1,-1,1,-1,1,-1,1,-1,1,-1,1,-1,1,-1,1,-1,1,-1,1,-1,1,-1,1,-1,1,-1,1,-1,1,-1,1,-1,1,-1,1,-1,1,-1,1,-1,1,-1,1,-1,1,-1,1,-1,1,-1,1,-1,1,-1,1,-1,1,-1,1,-1,1,-1,1,-1,1,-1,1,-1,1,-1,1,-1,1,-1,1,-1,1,-1,1,-1,1,-1,1,-1,1,-1,1,-1,1,-1,1,-1,1,-1,1,-1,1,-1,1,-1,1,-1,1,-1,1,-1,1,-1,1,-1,1,-1,1,-1,1,-1,1,-1,1,-1,1,-1,1,-1,1,-1,1,-1,1,-1,1,-1,1,-1,1,-1,1,-1,1,-1,1,-1,1,-1,1,-1,1,-1,1,-1,1,-1,1,-1,1,-1,1,-1,1,-1,1,-1,1,-1,1,-1,1,-1,1,-1,1,-1,1,-1,1,-1,1,-1,1,-1,1,-1,1,-1,1,-1,1,-1,1,-1,1,-1,1,-1,1,-1,1,-1,1,-1,1,-1,1,-1,1,-1,1,-1,1,-1,1,-1,1,-1,1,-1,1,-1,1,-1,1,-1,1,-1,1,-1,1,-1,1,-1,1,-1,1,-1,1,-1,1,-1,1,-1,1,-1,1,-1,1,-1,1,-1,1,-1,1,-1,1,-1,1,-1,1,-1,1,-1,1,-1,1,-1,1,-1,1,-1,1,-1,1,-1,1,-1,1,-1,1,-1,1,-1,1,-1,1,-1,1,-1,1,-1,1,-1,1,-1,1,-1,1,-1,1,-1,1,-1,1,-1,1,-1,1,-1,1,-1,1,-1,1,-1,1,-1,1,-1,1,-1,1,-1,1,-1,1,-1,1,-1,1,-1,1,-1,1,-1,1,-1,1,-1,1,-1,1,-1,1,-1,1,-1,1,-1,1,-1,1,-1,1,-1,1,-1,1,-1,1,-1,1,-1,1,-1,1,-1,1,-1,1,-1,1,-1,1,-1,1,-1,1,-1,1,-1,1,-1,1,-1,1,-1,1,-1,1,-1,1,-1,1,-1,1,-1,1,-1,1,-1,1,-1,1,-1,1,-1,1,-1,1,-1,1,-1,1,-1,1,-1,1,-1,1,-1,1,-1,1,-1,1,-1,1,-1,1,-1,1,-1,1,-1,1,-1,1,-1,1,-1,1,-1,1,-1,1,-1,1,-1,1,-1,1,-1,1,-1,1,-1,1,-1,1,-1,1,-1,1,-1,1,-1,1,-1,1,-1,1,-1,1,-1,1,-1,1,-1,1,-1,1,-1,1,-1,1,-1,1,-1,1,-1,1,-1,1,-1,1,-1,1,-1,1,-1,1,-1,1,-1,1,-1,1,-1,1,-1,1,-1,1,-1,1,-1,1,-1,1,-1,1,-1,1,-1,1,-1,1,-1,1,-1,1,-1,1,-1,1,-1,1,-1,1,-1,1,-1,1,-1,1,-1,1,-1,1,-1,1,-1,1,-1,1,-1,1,-1,1,-1,1,-1,1,-1,1,-1,1,-1,1,-1,1,-1,1,-1,1,-1,1,-1,1,-1,1,-1,1,-1,1,-1,1,-1,1,-1,1,-1,1,-1,1,-1,1,-1,1,-1,1,-1,1,-1,1,-1,1,-1,1,-1,1,-1,1,-1,1,-1,1,-1,1,-1,1,-1,1,-1,1,-1,1,-1,1,-1,1,-1,1,-1,1,-1,1,-1,1,-1,1,-1,1,-1,1,-1,1,-1,1,-1,1,-1,1,-1,1,-1,1,-1,1,-1,1,-1,1,-1,1,-1,1,-1,1,-1,1,-1,1,-1,1,-1,1,-1,1,-1,1,-1,1,-1,1,-1,1,-1,1,-1,1,-1,1,-1,1,-1,1,-1,1,-1,1,-1,1,-1,1,-1,1,-1,1,-1,1,-1,1,-1,1,-1,1,-1,1,-1,1,-1,1,-1,1,-1,1,-1,1,-1,1,-1,1,-1,1,-1,1,-1,1,-1,1,-1,1,-1,1,-1,1,-1,1,-1,1,-1,1,-1,1,-1,1,-1,1,-1,1,-1,1,-1,1,-1,1,-1,1,-1,1,-1,1,-1,1,-1,1,-1,1,-1,1,-1,1,-1,1,-1,1,-1,1,-1,1,-1,1,-1,1,-1,1,-1,1,-1,1,-1,1,-1,1,-1,1,-1,1,-1,1,-1,1,-1,1,-1,1,-1,1,-1,1,-1,1,-1,1,-1,1,-1,1,-1,1,-1,1,-1,1,-1,1,-1,1,-1,1,-1,1,-1,1,-1,1,-1,1,-1,1,-1,1,-1,1,-1,1,-1,1,-1,1,-1,1,-1,1,-1,1,-1,1,-1,1,-1,1,-1,1,-1,1,-1,1,-1,1,-1,1,-1,1,-1,1,-1,1,-1,1,-1,1,-1,1,-1,1,-1,1,-1,1,-1,1,-1,1,-1,1,-1,1,-1,1,-1,1,-1,1,-1,1,-1,1,-1,1,-1,1,-1,1,-1,1,-1,1,-1,1,-1,1,-1,1,-1,1,-1,1,-1,1,-1,1,-1,1,-1,1,-1,1,-1,1,-1,1,-1,1,-1,1,-1,1,-1,1,-1,1,-1,1,-1,1,-1,1,-1,1,-1,1,-1,1,-1,1,-1,1,-1,1,-1,1,-1,1,-1,1,-1,1,-1,1,-1,1,-1,1,-1,1,-1,1,-1,1,-1,1,-1,1,-1,1,-1,1,-1,1,-1,1,-1,1,-1,1,-1,1,-1,1,-1,1,-1,1,-1,1,-1,1,-1,1,-1,1,-1,1,-1,1,-1,1,-1,1,-1,1,-1,1,-1,1,-1,1,-1,1,-1,1,-1,1,-1,1,-1,1,-1,1,-1,1,-1,1,-1,1,-1,1,-1,1,-1,1,-1,1,-1,1,-1,1,-1,1,-1,1,-1,1,-1,1,-1,1,-1,1,-1,1,-1,1,-1,1,-1,1,-1,1,-1,1,-1,1,-1,1,-1,1,-1,1,-1,1,-1,1,-1,1,-1,1,-1,1,-1,1,-1,1,-1,1,-1,1,-1,1,-1,1,-1,1,-1,1,-1,1,-1,1,-1,1,-1,1,-1,1,-1,1,-1,1,-1,1,-1,1,-1,1,-1,1,-1,1,-1,1,-1,1,-1,1,-1,1,-1,1,-1,1,-1,1,-1,1,-1,1,-1,1,-1,1,-1,1,-1,1,-1,1,-1,1,-1,1,-1,1,-1,1,-1,1,-1,1,-1,1,-1,1,-1,1,-1,1,-1,1,-1,1,-1,1,-1,1,-1,1,-1,1,-1,1,-1,1,-1,1,-1,1,-1,1,-1,1,-1,1,-1,1,-1,1,-1,1,-1,1,-1,1,-1,1,-1,1,-1,1,-1,1,-1,1,-1,1,-1,1,-1,1,-1,1,-1,1,-1,1,-1,1,-1,1,-1,1,-1,1,-1,1,-1,1,-1,1,-1,1,-1,1,-1,1,-1,1,-1,1,-1,1,-1,1,-1,1,-1,1,-1,1,-1,1,-1,1,-1,1,-1,1,-1,1,-1,1,-1,1,-1,1,-1,1,-1,1,-1,1,-1,1,-1,1,-1,1,-1,1,-1,1,-1,1,-1,1,-1,1,-1,1,-1,1,-1,1,-1,1,-1,1,-1,1,-1,1,-1,1,-1,1,-1,1,-1,1,-1,1,-1,1,-1,1,-1,1,-1,1,-1,1,-1,1,-1,1,-1,1,-1,1,-1,1,-1,1,-1,1,-1,1,-1,1,-1,1,-1,1,-1,1,-1,1,-1,1,-1,1,-1,1,-1,1,-1,1,-1,1,-1,1,-1,1,-1,1,-1,1,-1,1,-1,1,-1,1,-1,1,-1,1,-1,1,-1,1,-1,1,-1,1,-1,1,-1,1,-1,1,-1,1,-1,1,-1,1,-1,1,-1,1,-1,1,-1,1,-1,1,-1,1,-1,1,-1,1,-1,1,-1,1,-1,1,-1,1,-1,1,-1,1,-1,1,-1,1,-1,1,-1,1,-1,1,-1,1,-1,1,-1,1,-1,1,-1,1,-1,1,-1,1,-1,1,-1,1,-1,1,-1,1,-1,1,-1,1,-1,1,-1,1,-1,1,-1,1,-1,1,-1,1,-1,1,-1,1,-1,1,-1,1,-1,1,-1,1,-1,1,-1,1,-1,1,-1,1,-1,1,-1,1,-1,1,-1,1,-1,1,-1,1,-1,1,-1,1,-1,1,-1,1,-1,1,-1,1,-1,1,-1,1,-1,1,-1,1,-1,1,-1,1,-1,1,-1,1,-1,1,-1,1,-1,1,-1,1,-1,1,-1,1,-1,1,-1,1,-1,1,-1,1,-1,1,-1,1,-1,1,-1,1,-1,1,-1,1,-1,1,-1,1,-1,1,-1,1,-1,1,-1,1,-1,1,-1,1,-1,1,-1,1,-1,1,-1,1,-1,1,-1,1,-1,1,-1,1,-1,1,-1,1,-1,1,-1,1,-1,1,-1,1,-1,1,-1,1,-1,1,-1,1,-1,1,-1,1,-1,1,-1,1,-1,1,-1,1,-1,1,-1,1,-1,1,-1,1,-1,1,-1,1,-1,1,-1,1,-1,1,-1,1,-1,1,-1,1,-1,1,-1,1,-1,1,-1,1,-1,1,-1,1,-1,1,-1,1,-1,1,-1,1,-1,1,-1,1,-1,1,-1,1,-1,1,-1,1,-1,1,-1,1,-1,1,-1,1,-1,1,-1,1,-1,1,-1,1,-1,1,-1,1,-1,1,-1,1,-1,1,-1,1,-1,1,-1,1,-1,1,-1,1,-1,1,-1,1,-1,1,-1,1,-1,1,-1,1,-1,1,-1,1,-1,1,-1,1,-1,1,-1,1,-1,1,-1,1,-1,1,-1,1,-1,1,-1,1,-1,1,-1,1,-1,1,-1,1,-1,1,-1,1,-1,1,-1,1,-1,1,-1,1,-1,1,-1,1,-1,1,-1,1,-1,1,-1,1,-1,1,-1,1,-1,1,-1,1,-1,1,-1,1,-1,1,-1,1,-1,1,-1,1,-1,1,-1,1,-1,1,-1,1,-1,1,-1,1,-1,1,-1,1,-1,1,-1,1,-1,1,-1,1,-1,1,-1,1,-1,1,-1,1,-1,1,-1,1,-1,1,-1,1,-1,1,-1,1,-1,1,-1,1,-1,1,-1,1,-1,1,-1,1,-1,1,-1,1,-1,1,-1,1,-1,1,-1,1,-1,1,-1,1,-1,1,-1,1,-1,1,-1,1,-1,1,-1,1,-1,1,-1,1,-1,1,-1,1,-1,1,-1,1,-1,1,-1,1,-1,1,-1,1,-1,1,-1,1,-1,1,-1,1,-1,1,-1,1,-1,1,-1,1,-1,1,-1,1,-1,1,-1,1,-1,1,-1,1,-1,1,-1,1,-1,1,-1,1,-1,1,-1,1,-1,1,-1,1,-1,1,-1,1,-1,1,-1,1,-1,1,-1,1,-1,1,-1,1,-1,1,-1,1,-1,1,-1,1,-1,1,-1,1,-1,1,-1,1,-1,1,-1,1,-1,1,-1,1,-1,1,-1,1,-1,1,-1,1,-1,1,-1,1,-1,1,-1,1,-1,1,-1,1,-1,1,-1,1,-1,1,-1,1,-1,1,-1,1,-1,1,-1,1,-1,1,-1,1,-1,1,-1,1,-1,1,-1,1,-1,1,-1,1,-1,1,-1,1,-1,1,-1,1,-1,1,-1,1,-1,1,-1,1,-1,1,-1,1,-1,1,-1,1,-1,1,-1,1,-1,1,-1,1,-1,1,-1,1,-1,1,-1,1,-1,1,-1,1,-1,1,-1,1,-1,1,-1,1,-1,1,-1,1,-1,1,-1,1,-1,1,-1,1,-1,1,-1,1,-1,1,-1,1,-1,1,-1,1,-1,1,-1,1,-1,1,-1,1,-1,1,-1,1,-1,1,-1,1,-1,1,-1,1,-1,1,-1,1,-1,1,-1,1,-1,1,-1,1,-1,1,-1,1,-1,1,-1,1,-1,1,-1,1,-1,1,-1,1,-1,1,-1,1,-1,1,-1,1,-1,1,-1,1,-1,1,-1,1,-1,1,-1,1,-1,1,-1,1,-1,1,-1,1,-1,1,-1,1,-1,1,-1,1,-1,1,-1,1,-1,1,-1,1,-1,1,-1,1,-1,1,-1,1,-1,1,-1,1,-1,1,-1,1,-1,1,-1,1,-1,1,-1,1,-1,1,-1,1,-1,1,-1,1,-1,1,-1,1,-1,1,-1,1,-1,1,-1,1,-1,1,-1,1,-1,1,-1,1,-1,1,-1,1,-1,1,-1,1,-1,1,-1,1,-1,1,-1,1,-1,1,-1,1,-1,1,-1,1,-1,1,-1,1,-1,1,-1,1,-1,1,-1,1,-1,1,-1,1,-1,1,-1,1,-1,1,-1,1,-1,1,-1,1,-1,1,-1,1,-1,1,-1,1,-1,1,-1,1,-1,1,-1,1,-1,1,-1,1,-1,1,-1,1,-1,1,-1,1,-1,1,-1,1,-1,1,-1,1,-1,1,-1,1,-1,1,-1,1,-1,1,-1,1,-1,1,-1,1,-1,1,-1,1,-1,1,-1,1,-1,1,-1,1,-1,1,-1,1,-1,1,-1,1,-1,1,-1,1,-1,1,-1,1,-1,1,-1,1,-1,1,-1,1,-1,1,-1,1,-1,1,-1,1,-1,1,-1,1,-1,1,-1,1,-1,1,-1,1,-1,1,-1,1,-1,1,-1,1,-1,1,-1,1,-1,1,-1,1,-1,1,-1,1,-1,1,-1,1,-1,1,-1,1,-1,1,-1,1,-1,1,-1,1,-1,1,-1,1,-1,1,-1,1,-1,1,-1,1,-1,1,-1,1,-1,1,-1,1,-1,1,-1,1,-1,1,-1,1,-1,1,-1,1,-1,1,-1,1,-1,1,-1,1,-1,1,-1,1,-1,1,-1,1,-1,1,-1,1,-1,1,-1,1,-1,1,-1,1,-1,1,-1,1,-1,1,-1,1,-1,1,-1,1,-1,1,-1,1,-1,1,-1,1,-1,1,-1,1,-1,1,-1,1,-1,1,-1,1,-1,1,-1,1,-1,1,-1,1,-1,1,-1,1,-1,1,-1,1,-1,1,-1,1,-1,1,-1,1,-1,1,-1,1,-1,1,-1,1,-1,1,-1,1,-1,1,-1,1,-1,1,-1,1,-1,1,-1,1,-1,1,-1,1,-1,1,-1,1,-1,1,-1,1,-1,1,-1,1,-1,1,-1,1,-1,1,-1,1,-1,1,-1,1,-1,1,-1,1,-1,1,-1,1,-1,1,-1,1,-1,1,-1,1,-1,1,-1,1,-1,1,-1,1,-1,1,-1,1,-1,1,-1,1,-1,1,-1,1,-1,1,-1,1,-1,1,-1,1,-1,1,-1,1,-1,1,-1,1,-1,1,-1,1,-1,1,-1,1,-1,1,-1,1,-1,1,-1,1,-1,1,-1,1,-1,1,-1,1,-1,1,-1,1,-1,1,-1,1,-1,1,-1,1,-1,1,-1,1,-1,1,-1,1,-1,1,-1,1,-1,1,-1,1,-1,1,-1,1,-1,1,-1,1,-1,1,-1,1,-1,1,-1,1,-1,1,-1,1,-1,1,-1,1,-1,1,-1,1,-1,1,-1,1,-1,1,-1,1,-1,1,-1,1,-1,1,-1,1,-1,1,-1,1,-1,1,-1,1,-1,1,-1,1,-1,1,-1,1,-1,1,-1,1,-1,1,-1,1,-1,1,-1,1,-1,1,-1,1,-1,1,-1,1,-1,1,-1,1,-1,1,-1,1,-1,1,-1,1,-1,1,-1,1,-1,1,-1,1,-1,1,-1,1,-1,1,-1,1,-1,1,-1,1,-1,1,-1,1,-1,1,-1,1,-1,1,-1,1,-1,1,-1,1,-1,1,-1,1,-1,1,-1,1,-1,1,-1,1,-1,1,-1,1,-1,1,-1,1,-1,1,-1,1,-1,1,-1,1,-1,1,-1,1,-1,1,-1,1,-1,1,-1,1,-1,1,-1,1,-1,1,-1,1,-1,1,-1,1,-1,1,-1,1,-1,1,-1,1,-1,1,-1,1,-1,1,-1,1,-1,1,-1,1,-1,1,-1,1,-1,1,-1,1,-1,1,-1,1,-1,1,-1,1,-1,1,-1,1,-1,1,-1,1,-1,1,-1,1,-1,1,-1,1,-1,1,-1,1,-1,1,-1,1,-1,1,-1,1,-1,1,-1,1,-1,1,-1,1,-1,1,-1,1,-1,1,-1,1,-1,1,-1,1,-1,1,-1,1,-1,1,-1,1,-1,1,-1,1,-1,1,-1,1,-1,1,-1,1,-1,1,-1,1,-1,1,-1,1,-1,1,-1,1,-1,1,-1,1,-1,1,-1,1,-1,1,-1,1,-1,1,-1,1,-1,1,-1,1,-1,1,-1,1,-1,1,-1,1,-1,1,-1,1,-1,1,-1,1,-1,1,-1,1,-1,1,-1,1,-1,1,-1,1,-1,1,-1,1,-1,1,-1,1,-1,1,-1,1,-1,1,-1,1,-1,1,-1,1,-1,1,-1,1,-1,1,-1,1,-1,1,-1,1,-1,1,-1,1,-1,1,-1,1,-1,1,-1,1,-1,1,-1,1,-1,1,-1,1,-1,1,-1,1,-1,1,-1,1,-1,1,-1,1,-1,1,-1,1,-1,1,-1,1,-1,1,-1,1,-1,1,-1,1,-1,1,-1,1,-1,1,-1,1,-1,1,-1,1,-1,1,-1,1,-1,1,-1,1,-1,1,-1,1,-1,1,-1,1,-1,1,-1,1,-1,1,-1,1,-1,1,-1,1,-1,1,-1,1,-1,1,-1,1,-1,1,-1,1,-1,1,-1,1,-1,1,-1,1,-1,1,-1,1,-1,1,-1,1,-1,1,-1,1,-1,1,-1,1,-1,1,-1,1,-1,1,-1,1,-1,1,-1,1,-1,1,-1,1,-1,1,-1,1,-1,1,-1,1,-1,1,-1,1,-1,1,-1,1,-1,1,-1,1,-1,1,-1,1,-1,1,-1,1,-1,1,-1,1,-1,1,-1,1,-1,1,-1,1,-1,1,-1,1,-1,1,-1,1,-1,1,-1,1,-1,1,-1,1,-1,1,-1,1,-1,1,-1,1,-1,1,-1,1,-1,1,-1,1,-1,1,-1,1,-1,1,-1,1,-1,1,-1,1,-1,1,-1,1,-1,1,-1,1,-1,1,-1,1,-1,1,-1,1,-1,1,-1,1,-1,1,-1,1,-1,1,-1,1,-1,1,-1,1,-1,1,-1,1,-1,1,-1,1,-1,1,-1,1,-1,1,-1,1,-1,1,-1,1,-1,1,-1,1,-1,1,-1,1,-1,1,-1,1,-1,1,-1,1,-1,1,-1,1,-1,1,-1,1,-1,1,-1,1,-1,1,-1,1,-1,1,-1,1,-1,1,-1,1,-1,1,-1,1,-1,1,-1,1,-1,1,-1,1,-1,1,-1,1,-1,1,-1,1,-1,1,-1,1,-1,1,-1,1,-1,1,-1,1,-1,1,-1,1,-1,1,-1,1,-1,1,-1,1,-1,1,-1,1,-1,1,-1,1,-1,1,-1,1,-1,1,-1,1,-1,1,-1,1,-1,1,-1,1,-1,1,-1,1,-1,1,-1,1,-1,1,-1,1,-1,1,-1,1,-1,1,-1,1,-1,1,-1,1,-1,1,-1,1,-1,1,-1,1,-1,1,-1,1,-1,1,-1,1,-1,1,-1,1,-1,1,-1,1,-1,1,-1,1,-1,1,-1,1,-1,1,-1,1,-1,1,-1,1,-1,1,-1,1,-1,1,-1,1,-1,1,-1,1,-1,1,-1,1,-1,1,-1,1,-1,1,-1,1,-1,1,-1,1,-1,1,-1,1,-1,1,-1,1,-1,1,-1,1,-1,1,-1,1,-1,1,-1,1,-1,1,-1,1,-1,1,-1,1,-1,1,-1,1,-1,1,-1,1,-1,1,-1,1,-1,1,-1,1,-1,1,-1,1,-1,1,-1,1,-1,1,-1,1,-1,1,-1,1,-1,1,-1,1,-1,1,-1,1,-1,1,-1,1,-1,1,-1,1,-1,1,-1,1,-1,1,-1,1,-1,1,-1,1,-1,1,-1,1,-1,1,-1,1,-1,1,-1,1,-1,1,-1,1,-1,1,-1,1,-1,1,-1,1,-1,1,-1,1,-1,1,-1,1,-1,1,-1,1,-1,1,-1,1,-1,1,-1,1,-1,1,-1,1,-1,1,-1,1,-1,1,-1,1,-1,1,-1,1,-1,1,-1,1,-1,1,-1,1,-1,1,-1,1,-1,1,-1,1,-1,1,-1,1,-1,1,-1,1,-1,1,-1,1,-1,1,-1,1,-1,1,-1,1,-1,1,-1,1,-1,1,-1,1,-1,1,-1,1,-1,1,-1,1,-1,1,-1,1,-1,1,-1,1,-1,1,-1,1,-1,1,-1,1,-1,1,-1,1,-1,1,-1,1,-1,1,-1,1,-1,1,-1,1,-1,1,-1,1,-1,1,-1,1,-1,1,-1,1,-1,1,-1,1,-1,1,-1,1,-1,1,-1,1,-1,1,-1,1,-1,1,-1,1,-1,1,-1,1,-1,1,-1,1,-1,1,-1,1,-1,1,-1,1,-1,1,-1,1,-1,1,-1,1,-1,1,-1,1,-1,1,-1,1,-1,1,-1,1,-1,1,-1,1,-1,1,-1,1,-1,1,-1,1,-1,1,-1,1,-1,1,-1,1,-1,1,-1,1,-1,1,-1,1,-1,1,-1,1,-1,1,-1,1,-1,1,-1,1,-1,1,-1,1,-1,1,-1,1,-1,1,-1,1,-1,1,-1,1,-1,1,-1,1,-1,1,-1,1,-1,1,-1,1,-1,1,-1,1,-1,1,-1,1,-1,1,-1,1,-1,1,-1,1,-1,1,-1,1,-1,1,-1,1,-1,1,-1,1,-1,1,-1,1,-1,1,-1,1,-1,1,-1,1,-1,1,-1,1,-1,1,-1,1,-1,1,-1,1,-1,1,-1,1,-1,1,-1,1,-1,1,-1,1,-1,1,-1,1,-1,1,-1,1,-1,1,-1,1,-1,1,-1,1,-1,1,-1,1,-1,1,-1,1,-1,1,-1,1,-1,1,-1,1,-1,1,-1,1,-1,1,-1,1,-1,1,-1,1,-1,1,-1,1,-1,1,-1,1,-1,1,-1,1,-1,1,-1,1,-1,1,-1,1,-1,1,-1,1,-1,1,-1,1,-1,1,-1,1,-1,1,-1,1,-1,1,-1,1,-1,1,-1,1,-1,1,-1,1,-1,1,-1,1,-1,1,-1,1,-1,1,-1,1,-1,1,-1,1,-1,1,-1,1,-1,1,-1,1,-1,1,-1,1,-1,1,-1,1,-1,1,-1,1,-1,1,-1,1,-1,1,-1,1,-1,1,-1,1,-1,1,-1,1,-1,1,-1,1,-1,1,-1,1,-1,1,-1,1,-1,1,-1,1,-1,1,-1,1,-1,1,-1,1,-1,1,-1,1,-1,1,-1,1,-1,1,-1,1,-1,1,-1,1,-1,1,-1,1,-1,1,-1,1,-1,1,-1,1,-1,1,-1,1,-1,1,-1,1,-1,1,-1,1,-1,1,-1,1,-1,1,-1,1,-1,1,-1,1,-1,1,-1,1,-1,1,-1,1,-1,1,-1,1,-1,1,-1,1,-1,1,-1,1,-1,1,-1,1,-1,1,-1,1,-1,1,-1,1,-1,1,-1,1,-1,1,-1,1,-1,1,-1,1,-1,1,-1,1,-1,1,-1,1,-1,1,-1,1,-1,1,-1,1,-1,1,-1,1,-1,1,-1,1,-1,1,-1,1,-1,1,-1,1,-1,1,-1,1,-1,1,-1,1,-1,1,-1,1,-1,1,-1,1,-1,1,-1,1,-1,1,-1,1,-1,1,-1,1,-1,1,-1,1,-1,1,-1,1,-1,1,-1,1,-1,1,-1,1,-1,1,-1,1,-1,1,-1,1,-1,1,-1,1,-1,1,-1,1,-1,1,-1,1,-1,1,-1,1,-1,1,-1,1,-1,1,-1,1,-1,1,-1,1,-1,1,-1,1,-1,1,-1,1,-1,1,-1,1,-1,1,-1,1,-1,1,-1,1,-1,1,-1,1,-1,1,-1,1,-1,1,-1,1,-1,1,-1,1,-1,1,-1,1,-1,1,-1,1,-1,1,-1,1,-1,1,-1,1,-1,1,-1,1,-1,1,-1,1,-1,1,-1,1,-1,1,-1,1,-1,1,-1,1,-1,1,-1,1,-1,1,-1,1,-1,1,-1,1,-1,1,-1,1,-1,1,-1,1,-1,1,-1,1,-1,1,-1,1,-1,1,-1,1,-1,1,-1,1,-1,1,-1,1,-1,1,-1,1,-1,1,-1,1,-1,1,-1,1,-1,1,-1,1,-1,1,-1,1,-1,1,-1,1,-1,1,-1,1,-1,1,-1,1,-1,1,-1,1,-1,1,-1,1,-1,1,-1,1,-1,1,-1,1,-1,1,-1,1,-1,1,-1,1,-1,1,-1,1,-1,1,-1,1,-1,1,-1,1,-1,1,-1,1,-1,1,-1,1,-1,1,-1,1,-1,1,-1,1,-1,1,-1,1,-1,1,-1,1,-1,1,-1,1,-1,1,-1,1,-1,1,-1,1,-1,1,-1,1,-1,1,-1,1,-1,1,-1,1,-1,1,-1,1,-1,1,-1,1,-1,1,-1,1,-1,1,-1,1,-1,1,-1,1,-1,1,-1,1,-1,1,-1,1,-1,1,-1,1,-1,1,-1,1,-1,1,-1,1,-1,1,-1,1,-1,1,-1,1,-1,1,-1,1,-1,1,-1,1,-1,1,-1,1,-1,1,-1,1,-1,1,-1,1,-1,1,-1,1,-1,1,-1,1,-1,1,-1,1,-1,1,-1,1,-1,1,-1,1,-1,1,-1,1,-1,1,-1,1,-1,1,-1,1,-1,1,-1,1,-1,1,-1,1,-1,1,-1,1,-1,1,-1,1,-1,1,-1,1,-1,1,-1,1,-1,1,-1,1,-1,1,-1,1,-1,1,-1,1,-1,1,-1,1,-1,1,-1,1,-1,1,-1,1,-1,1,-1,1,-1,1,-1,1,-1,1,-1,1,-1,1,-1,1,-1,1,-1,1,-1,1,-1,1,-1,1,-1,1,-1,1,-1,1,-1,1,-1,1,-1,1,-1,1,-1,1,-1,1,-1,1,-1,1,-1,1,-1,1,-1,1,-1,1,-1,1,-1,1,-1,1,-1,1,-1,1,-1,1,-1,1,-1,1,-1,1,-1,1,-1,1,-1,1,-1,1,-1,1,-1,1,-1,1,-1,1,-1,1,-1,1,-1,1,-1,1,-1,1,-1,1,-1,1,-1,1,-1,1,-1,1,-1,1,-1,1,-1,1,-1,1,-1,1,-1,1,-1,1,-1,1,-1,1,-1,1,-1,1,-1,1,-1,1,-1,1,-1,1,-1,1,-1,1,-1,1,-1,1,-1,1,-1,1,-1,1,-1,1,-1,1,-1,1,-1,1,-1,1
1,-0,-1,0,1,0,-1,0,1,-0,-1,0,1,-0,-1,0,1,0,-1,0,1,-0,-1,-0,1,-0,-1,0,1,0,-1,0,1,0,-1,0,1,-0,-1,0,1,-0,-1,0,1,-0,-1,-0,1,-0,-1,0,1,-0,-1,-0,1,0,-1,0,1,-0,-1,0,1,0,-1,0,1,-0,-1,0,1,-0,-1,-0,1,-0,-1,0,1,-0,-1,0,1,-0,-1,0,1,-0,-1,-0,1,0,-1,-0,1,-0,-1,0,1,-0,-1,0,1,-0,-1,0,1,0,-1,-0,1,0,-1,0,1,-0,-1,0,1,-0,-1,0,1,-0,-1,0,1,0,-1,-0,1,0,-1,0,1,-0,-1,0,1,-0,-1,0,1,-0,-1,0,1,0,-1,-0,1,-0,-1,0,1,-0,-1,0,1,-0,-1,0,1,-0,-1,0,1,0,-1,-0,1,-0,-1,0,1,-0,-1,0,1,0,-1,0,1,0,-1,0,1,0,-1,0,1,-0,-1,0,1,-0,-1,-0,1,-0,-1,-0,1,-0,-1,-0,1,-0,-1,0,1,-0,-1,0,1,-0,-1,0,1,0,-1,0,1,0,-1,0,1,-0,-1,0,1,-0,-1,0,1,-0,-1,-0,1,-0,-1,-0,1,-0,-1,0,1,-0,-1,0,1,-0,-1,0,1,0,-1,0,1,0,-1,0,1,0,-1,0,1,-0,-1,0,1,-0,-1,0,1,-0,-1,-0,1,-0,-1,-0,1,-0,-1,0,1,-0,-1,0,1,-0,-1,0,1,0,-1,0,1,0,-1,0,1,-0,-1,0,1,-0,-1,0,1,-0,-1,0,1,-0,-1,-0,1,-0,-1,0,1,-0,-1,0,1,-0,-1,0,1,-0,-1,0,1,0,-1,0,1,0,-1,0,1,-0,-1,-0,1,-0,-1,0,1,-0,-1,-0,1,-0,-1,0,1,0,-1,0,1,-0,-1,0,1,0,-1,0,1,-0,-1,-0,1,0,-1,0,1,-0,-1,-0,1,-0,-1,0,1,-0,-1,-0,1,-0,-1,0,1,0,-1,0,1,-0,-1,0,1,0,-1,0,1,-0,-1,0,1,0,-1,0,1,-0,-1,-0,1,-0,-1,0,1,-0,-1,-0,1,-0,-1,0,1,-0,-1,-0,1,-0,-1,0,1,0,-1,0,1,-0,-1,0,1,0,-1,0,1,-0,-1,-0,1,-0,-1,0,1,-0,-1,-0,1,-0,-1,0,1,-0,-1,-0,1,-0,-1,0,1,0,-1,0,1,-0,-1,0,1,0,-1,0,1,-0,-1,0,1,0,-1,0,1,-0,-1,-0,1,-0,-1,0,1,-0,-1,-0,1,-0,-1,0,1,0,-1,0,1,-0,-1,0,1,0,-1,0,1,-0,-1,0,1,0,-1,0,1,-0,-1,-0,1,-0,-1,0,1,-0,-1,-0,1,-0,-1,0,1,-0,-1,0,1,-0,-1,0,1,0,-1,0,1,-0,-1,0,1,0,-1,0,1,-0,-1,0,1,-0,-1,0,1,-0,-1,-0,1,-0,-1,0,1,-0,-1,-0,1,-0,-1,0,1,0,-1,0,1,-0,-1,0,1,0,-1,0,1,-0,-1,0,1,-0,-1,0,1,-0,-1,-0,1,-0,-1,0,1,-0,-1,-0,1,-0,-1,0,1,-0,-1,0,1,-0,-1,0,1,0,-1,0,1,-0,-1,0,1,-0,-1,0,1,-0,-1,-0,1,-0,-1,0,1,-0,-1,-0,1,-0,-1,0,1,-0,-1,0,1,-0,-1,0,1,0,-1,0,1,-0,-1,0,1,0,-1,0,1,-0,-1,0,1,-0,-1,0,1,-0,-1,-0,1,-0,-1,0,1,-0,-1,0,1,-0,-1,-0,1,0,-1,0,1,-0,-1,0,1,-0,-1,0,1,0,-1,-0,1,-0,-1,0,1,-0,-1,0,1,-0,-1,-0,1,0,-1,-0,1,-0,-1,0,1,-0,-1,0,1,-0,-1,-0,1,0,-1,0,1,-0,-1,0,1,-0,-1,0,1,0,-1,-0,1,-0,-1,0,1,-0,-1,0,1,-0,-1,-0,1,0,-1,0,1,-0,-1,0,1,-0,-1,0,1,0,-1,-0,1,-0,-1,0,1,-0,-1,0,1,-0,-1,0,1,0,-1,-0,1,-0,-1,0,1,-0,-1,0,1,-0,-1,-0,1,0,-1,0,1,-0,-1,0,1,-0,-1,0,1,0,-1,-0,1,-0,-1,0,1,-0,-1,0,1,-0,-1,-0,1,0,-1,0,1,-0,-1,0,1,-0,-1,0,1,-0,-1,-0,1,0,-1,0,1,-0,-1,0,1,-0,-1,0,1,0,-1,-0,1,-0,-1,0,1,-0,-1,0,1,-0,-1,-0,1,0,-1,0,1,-0,-1,0,1,-0,-1,0,1,0,-1,-0,1,-0,-1,0,1,-0,-1,0,1,-0,-1,0,1,0,-1,-0,1,-0,-1,0,1,-0,-1,0,1,-0,-1,-0,1,0,-1,0,1,-0,-1,0,1,-0,-1,0,1,0,-1,-0,1,-0,-1,0,1,-0,-1,0,1,-0,-1,-0,1,0,-1,0,1,-0,-1,0,1,-0,-1,0,1,-0,-1,-0,1,0,-1,0,1,-0,-1,0,1,-0,-1,0,1,0,-1,-0,1,-0,-1,0,1,-0,-1,0,1,-0,-1,-0,1,0,-1,0,1,-0,-1,0,1,-0,-1,0,1,0,-1,-0,1,-0,-1,0,1,-0,-1,0,1,-0,-1,0,1,0,-1,0,1,-0,-1,0,1,-0,-1,0,1,-0,-1,-0,1,0,-1,0,1,-0,-1,0,1,-0,-1,0,1,0,-1,-0,1,-0,-1,0,1,-0,-1,0,1,-0,-1,0,1,0,-1,0,1,-0,-1,0,1,-0,-1,0,1,-0,-1,-0,1,-0,-1,0,1,-0,-1,0,1,-0,-1,0,1,0,-1,-0,1,-0,-1,0,1,-0,-1,0,1,-0,-1,-0,1,0,-1,0,1,-0,-1,0,1,-0,-1,0,1,-0,-1,-0,1,-0,-1,0,1,-0,-1,0,1,-0,-1,0,1,0,-1,0,1,-0,-1,0,1,-0,-1,0,1,-0,-1,-0,1,0,-1,0,1,-0,-1,0,1,-0,-1,0,1,0,-1,-0,1,-0,-1,0,1,-0,-1,0,1,-0,-1,0,1,0,-1,0,1,-0,-1,0,1,-0,-1,0,1,-0,-1,-0,1,-0,-1,0,1,-0,-1,0,1,-0,-1,0,1,0,-1,-0,1,-0,-1,0,1,-0,-1,0,1,-0,-1,-0,1,0,-1,0,1,-0,-1,0,1,-0,-1,0,1,-0,-1,-0,1,-0,-1,0,1,-0,-1,0,1,-0,-1,0,1,0,-1,0,1,-0,-1,0,1,-0,-1,0,1,-0,-1,-0,1,-0,-1,0,1,-0,-1,0,1,-0,-1,0,1,0,-1,-0,1,-0,-1,0,1,-0,-1,0,1,-0,-1,0,1,0,-1,0,1,-0,-1,0,1,-0,-1,0,1,-0,-1,-0,1,-0,-1,0,1,-0,-1,0,1,-0,-1,0,1,0,-1,0,1,-0,-1,0,1,-0,-1,0,1,-0,-1,0,1,0,-1,0,1,-0,-1,0,1,-0,-1,0,1,-0,-1,-0,1,-0,-1,0,1,-0,-1,0,1,-0,-1,0,1,-0,-1,0,1,-0,-1,0,1,0,-1,0,1,0,-1,0,1,-0,-1,0,1,-0,-1,-0,1,-0,-1,-0,1,-0,-1,-0,1,-0,-1,0,1,0,-1,0,1,0,-1,0,1,0,-1,0,1,-0,-1,-0,1,-0,-1,-0,1,-0,-1,-0,1,-0,-1,0,1,-0,-1,0,1,0,-1,0,1,0,-1,0,1,-0,-1,0,1,-0,-1,-0,1,-0,-1,-0,1,-0,-1,0,1,-0,-1,0,1,0,-1,0,1,0,-1,0,1,-0,-1,0,1,-0,-1,-0,1,-0,-1,-0,1,-0,-1,0,1,-0,-1,0,1,0,-1,0,1,0,-1,0,1,-0,-1,0,1,-0,-1,-0,1,-0,-1,-0,1,-0,-1,0,1,-0,-1,0,1,0,-1,0,1,0,-1,0,1,0,-1,0,1,-0,-1,0,1,-0,-1,-0,1,-0,-1,-0,1,-0,-1,0,1,-0,-1,0,1,0,-1,0,1,0,-1,0,1,-0,-1,0,1,-0,-1,-0,1,-0,-1,-0,1,-0,-1,0,1,-0,-1,0,1,0,-1,0,1,0,-1,0,1,-0,-1,0,1,-0,-1,-0,1,-0,-1,-0,1,-0,-1,0,1,-0,-1,0,1,0,-1,0,1,0,-1,0,1,-0,-1,0,1,-0,-1,-0,1,-0,-1,-0,1,-0,-1,0,1,-0,-1,0,1,0,-1,0,1,0,-1,0,1,0,-1,0,1,-0,-1,0,1,-0,-1,-0,1,-0,-1,-0,1,-0,-1,0,1,-0,-1,0,1,0,-1,0,1,0,-1,0,1,-0,-1,0,1,-0,-1,-0,1,-0,-1,-0,1,-0,-1,0,1,-0,-1,0,1,0,-1,0,1,0,-1,0,1,-0,-1,0,1,-0,-1,-0,1,-0,-1,-0,1,-0,-1,0,1,-0,-1,0,1,0,-1,0,1,0,-1,0,1,-0,-1,0,1,-0,-1,-0,1,-0,-1,-0,1,-0,-1,0,1,-0,-1,0,1,0,-1,0,1,0,-1,0,1,-0,-1,0,1,-0,-1,0,1,-0,-1,-0,1,-0,-1,-0,1,-0,-1,0,1,-0,-1,0,1,0,-1,0,1,0,-1,0,1,-0,-1,0,1,-0,-1,-0,1,-0,-1,-0,1,-0,-1,0,1,-0,-1,0,1,0,-1,0,1,0,-1,0,1,-0,-1,0,1,-0,-1,-0,1,-0,-1,-0,1,-0,-1,0,1,-0,-1,0,1,0,-1,0,1,0,-1,0,1,-0,-1,0,1,-0,-1,-0,1,-0,-1,-0,1,-0,-1,0,1,-0,-1,0,1,-0,-1,0,1,0,-1,0,1,-0,-1,0,1,-0,-1,0,1,-0,-1,-0,1,-0,-1,-0,1,-0,-1,0,1,-0,-1,0,1,0,-1,0,1,0,-1,0,1,-0,-1,0,1,-0,-1,-0,1,-0,-1,-0,1,-0,-1,0,1,-0,-1,0,1,0,-1,0,1,0,-1,0,1,-0,-1,0,1,-0,-1,-0,1,-0,-1,-0,1,-0,-1,0,1,-0,-1,0,1,0,-1,0,1,0,-1,0,1,-0,-1,0,1,-0,-1,-0,1,-0,-1,-0,1,-0,-1,0,1,-0,-1,0,1,-0,-1,0,1,0,-1,0,1,-0,-1,0,1,-0,-1,0,1,-0,-1,-0,1,-0,-1,-0,1,-0,-1,0,1,-0,-1,0,1,0,-1,0,1,0,-1,0,1,-0,-1,0,1,-0,-1,-0,1,-0,-1,-0,1,-0,-1,0,1,-0,-1,0,1,0,-1,0,1,0,-1,0,1,-0,-1,0,1,-0,-1,-0,1,-0,-1,-0,1,-0,-1,0,1,-0,-1,0,1,0,-1,0,1,0,-1,0,1,-0,-1,0,1,-0,-1,0,1,-0,-1,-0,1,-0,-1,0,1,-0,-1,0,1,-0,-1,0,1,0,-1,0,1,-0,-1,0,1,-0,-1,0,1,-0,-1,-0,1,-0,-1,0,1,-0,-1,0,1,-0,-1,0,1,0,-1,0,1,0,-1,0,1,-0,-1,0,1,-0,-1,-0,1,-0,-1,-0,1,-0,-1,0,1,-0,-1,0,1,0,-1,0,1,0,-1,0,1,-0,-1,0,1,-0,-1,-0,1,-0,-1,-0,1,-0,-1,0,1,-0,-1,0,1,0,-1,0,1,0,-1,0,1,-0,-1,0,1,-0,-1,0,1,-0,-1,-0,1,-0,-1,0,1,-0,-1,0,1,-0,-1,0,1,0,-1,0,1,-0,-1,0,1,-0,-1,0,1,-0,-1,-0,1,-0,-1,0,1,-0,-1,0,1,-0,-1,0,1,0,-1,0,1,0,-1,0,1,-0,-1,0,1,-0,-1,-0,1,-0,-1,-0,1,-0,-1,0,1,-0,-1,0,1,0,-1,0,1,0,-1,0,1,-0,-1,0,1,-0,-1,-0,1,-0,-1,-0,1,-0,-1,0,1,-0,-1,0,1,0,-1,0,1,0,-1,0,1,-0,-1,0,1,-0,-1,0,1,-0,-1,-0,1,-0,-1,0,1,-0,-1,0,1,-0,-1,0,1,0,-1,0,1,-0,-1,0,1,-0,-1,0,1,-0,-1,-0,1,-0,-1,0,1,-0,-1,0,1,-0,-1,0,1,0,-1,0,1,-0,-1,0,1,-0,-1,0,1,-0,-1,-0,1,-0,-1,-0,1,-0,-1,0,1,-0,-1,0,1,0,-1,0,1,0,-1,0,1,-0,-1,0,1,-0,-1,-0,1,-0,-1,-0,1,-0,-1,0,1,-0,-1,0,1,-0,-1,0,1,0,-1,0,1,-0,-1,0,1,-0,-1,0,1,-0,-1,-0,1,-0,-1,0,1,-0,-1,0,1,-0,-1,0,1,0,-1,0,1,-0,-1,0,1,-0,-1,0,1,-0,-1,-0,1,-0,-1,0,1,-0,-1,0,1,-0,-1,0,1,0,-1,0,1,-0,-1,0,1,-0,-1,0,1,-0,-1,-0,1,-0,-1,-0,1,-0,-1,0,1,-0,-1,0,1,0,-1,0,1,0,-1,0,1,-0,-1,0,1,-0,-1,-0,1,-0,-1,-0,1,-0,-1,0,1,-0,-1,0,1,-0,-1,0,1,0,-1,0,1,-0,-1,0,1,-0,-1,0,1,-0,-1,-0,1,-0,-1,0,1,-0,-1,0,1,-0,-1,0,1,0,-1,0,1,-0,-1,0,1,-0,-1,0,1,-0,-1,-0,1,-0,-1,0,1,-0,-1,0,1,-0,-1,0,1,0,-1,0,1,-0,-1,0,1,-0,-1,0,1,-0,-1,-0,1,-0,-1,0,1,-0,-1,0,1,-0,-1,0,1,0,-1,0,1,0,-1,0,1,-0,-1,0,1,-0,-1,0,1,-0,-1,-0,1,-0,-1,0,1,-0,-1,0,1,-0,-1,0,1,0,-1,0,1,-0,-1,0,1,-0,-1,0,1,-0,-1,-0,1,-0,-1,0,1,-0,-1,0,1,-0,-1,0,1,0,-1,0,1,-0,-1,0,1,-0,-1,0,1,-0,-1,-0,1,-0,-1,0,1,-0,-1,0,1,-0,-1,0,1,0,-1,0,1,-0,-1,0,1,-0,-1,0,1,-0,-1,-0,1,-0,-1,0,1,-0,-1,0,1,-0,-1,0,1,0,-1,0,1,0,-1,0,1,-0,-1,0,1,-0,-1,0,1,-0,-1,-0,1,-0,-1,0,1,0,-1,0,1,-0,-1,-0,1,0,-1,0,1,-0,-1,-0,1,-0,-1,0,1,0,-1,-0,1,-0,-1,0,1,0,-1,0,1,-0,-1,-0,1,0,-1,0,1,-0,-1,-0,1,-0,-1,0,1,-0,-1,-0,1,-0,-1,0,1,0,-1,0,1,-0,-1,0,1,0,-1,0,1,-0,-1,-0,1,-0,-1,0,1,-0,-1,-0,1,-0,-1,0,1,0,-1,0,1,-0,-1,0,1,0,-1,0,1,-0,-1,-0,1,-0,-1,0,1,-0,-1,-0,1,-0,-1,0,1,0,-1,0,1,-0,-1,0,1,0,-1,0,1,-0,-1,-0,1,-0,-1,0,1,-0,-1,-0,1,-0,-1,0,1,0,-1,0,1,-0,-1,0,1,0,-1,0,1,-0,-1,-0,1,-0,-1,0,1,-0,-1,-0,1,-0,-1,0,1,0,-1,0,1,-0,-1,0,1,0,-1,0,1,-0,-1,-0,1,-0,-1,0,1,-0,-1,-0,1,-0,-1,0,1,0,-1,0,1,-0,-1,0,1,0,-1,0,1,-0,-1,-0,1,-0,-1,0,1,-0,-1,-0,1,-0,-1,0,1,0,-1,-0,1,-0,-1,0,1,0,-1,0,1,-0,-1,-0,1,0,-1,0,1,-0,-1,-0,1,-0,-1,0,1,0,-1,-0,1,-0,-1,0,1,0,-1,0,1,-0,-1,0,1,0,-1,0,1,-0,-1,-0,1,-0,-1,0,1,-0,-1,-0,1,-0,-1,0,1,0,-1,0,1,-0,-1,0,1,0,-1,0,1,-0,-1,-0,1,-0,-1,0,1,-0,-1,-0,1,-0,-1,0,1,0,-1,0,1,-0,-1,0,1,0,-1,0,1,-0,-1,-0,1,-0,-1,0,1,-0,-1,-0,1,-0,-1,0,1,0,-1,0,1,-0,-1,0,1,0,-1,0,1,-0,-1,-0,1,-0,-1,0,1,-0,-1,-0,1,-0,-1,0,1,0,-1,0,1,-0,-1,0,1,0,-1,0,1,-0,-1,-0,1,-0,-1,0,1,-0,-1,-0,1,-0,-1,0,1,0,-1,0,1,-0,-1,0,1,0,-1,0,1,-0,-1,-0,1,-0,-1,0,1,-0,-1,-0,1,-0,-1,0,1,0,-1,0,1,-0,-1,0,1,0,-1,0,1,-0,-1,-0,1,-0,-1,0,1,-0,-1,-0,1,-0,-1,0,1,0,-1,0,1,-0,-1,0,1,0,-1,0,1,-0,-1,-0,1,0,-1,0,1,-0,-1,-0,1,-0,-1,0,1,-0,-1,-0,1,-0,-1,0,1,0,-1,0,1,-0,-1,0,1,0,-1,0,1,-0,-1,-0,1,-0,-1,0,1,-0,-1,-0,1,-0,-1,0,1,0,-1,0,1,-0,-1,0,1,0,-1,0,1,-0,-1,-0,1,-0,-1,0,1,-0,-1,-0,1,-0,-1,0,1,0,-1,0,1,-0,-1,0,1,0,-1,0,1,-0,-1,-0,1,-0,-1,0,1,-0,-1,-0,1,-0,-1,0,1,0,-1,0,1,-0,-1,0,1,0,-1,0,1,-0,-1,-0,1,-0,-1,0,1,-0,-1,-0,1,-0,-1,0,1,0,-1,0,1,-0,-1,0,1,0,-1,0,1,-0,-1,-0,1,-0,-1,0,1,-0,-1,-0,1,-0,-1,0,1,0,-1,0,1,-0,-1,0,1,0,-1,0,1,-0,-1,-0,1,-0,-1,0,1,-0,-1,-0,1,-0,-1,0,1,0,-1,0,1,-0,-1,0,1,0,-1,0,1,-0,-1,-0,1,-0,-1,0,1,-0,-1,-0,1,-0,-1,0,1,0,-1,0,1,-0,-1,0,1,0,-1,0,1,-0,-1,-0,1,-0,-1,0,1,-0,-1,-0,1,-0,-1,0,1,-0,-1,-0,1,-0,-1,0,1,0,-1,0,1,-0,-1,0,1,0,-1,0,1,-0,-1,-0,1,-0,-1,0,1,-0,-1,-0,1,-0,-1,0,1,0,-1,0,1,-0,-1,0,1,0,-1,0,1,-0,-1,-0,1,-0,-1,0,1,-0,-1,-0,1,-0,-1,0,1,0,-1,0,1,-0,-1,0,1,0,-1,0,1,-0,-1,-0,1,-0,-1,0,1,-0,-1,-0,1,-0,-1,0,1,0,-1,0,1,-0,-1,0,1,0,-1,0,1,-0,-1,-0,1,-0,-1,0,1,-0,-1,-0,1,-0,-1,0,1,0,-1,0,1,-0,-1,0,1,0,-1,0,1,-0,-1,-0,1,-0,-1,0,1,-0,-1,-0,1,-0,-1,0,1,0,-1,0,1,-0,-1,0,1,0,-1,0,1,-0,-1,-0,1,-0,-1,0,1,-0,-1,-0,1,-0,-1,0,1,0,-1,0,1,-0,-1,0,1,0,-1,0,1,-0,-1,-0,1,-0,-1,0,1,-0,-1,-0,1,-0,-1,0,1,0,-1,0,1,-0,-1,0,1,0,-1,0,1,-0,-1,0,1,-0,-1,0,1,-0,-1,-0,1,-0,-1,0,1,-0,-1,0,1,-0,-1,0,1,0,-1,0,1,-0,-1,0,1,0,-1,0,1,-0,-1,-0,1,-0,-1,0,1,-0,-1,-0,1,-0,-1,0,1,0,-1,0,1,-0,-1,0,1,0,-1,0,1,-0,-1,-0,1,-0,-1,0,1,-0,-1,-0,1,-0,-1,0,1,0,-1,0,1,-0,-1,0,1,0,-1,0,1,-0,-1,-0,1,-0,-1,0,1,-0,-1,-0,1,-0,-1,0,1,0,-1,0,1,-0,-1,0,1,0,-1,0,1,-0,-1,-0,1,-0,-1,0,1,-0,-1,-0,1,-0,-1,0,1,0,-1,0,1,-0,-1,0,1,0,-1,0,1,-0,-1,-0,1,-0,-1,0,1,-0,-1,-0,1,-0,-1,0,1,0,-1,0,1,-0,-1,0,1,0,-1,0,1,-0,-1,-0,1,-0,-1,0,1,-0,-1,-0,1,-0,-1,0,1,0,-1,0,1,-0,-1,0,1,0,-1,0,1,-0,-1,-0,1,-0,-1,0,1,-0,-1,-0,1,-0,-1,0,1,-0,-1,0,1,-0,-1,0,1,0,-1,0,1,-0,-1,0,1,-0,-1,0,1,-0,-1,-0,1,-0,-1,0,1,-0,-1,0,1,-0,-1,0,1,0,-1,0,1,-0,-1,0,1,-0,-1,0,1,-0,-1,-0,1,-0,-1,0,1,-0,-1,-0,1,-0,-1,0,1,0,-1,0,1,-0,-1,0,1,0,-1,0,1,-0,-1,-0,1,-0,-1,0,1,-0,-1,-0,1,-0,-1,0,1,0,-1,0,1,-0,-1,0,1,0,-1,0,1,-0,-1,-0,1,-0,-1,0,1,-0,-1,-0,1,-0,-1,0,1,0,-1,0,1,-0,-1,0,1,0,-1,0,1,-0,-1,-0,1,-0,-1,0,1,-0,-1,-0,1,-0,-1,0,1,0,-1,0,1,-0,-1,0,1,0,-1,0,1,-0,-1,-0,1,-0,-1,0,1,-0,-1,-0,1,-0,-1,0,1,0,-1,0,1,-0,-1,0,1,0,-1,0,1,-0,-1,-0,1,-0,-1,0,1,-0,-1,-0,1,-0,-1,0,1,0,-1,0,1,-0,-1,0,1,0,-1,0,1,-0,-1,0,1,-0,-1,0,1,-0,-1,-0,1,-0,-1,0,1,-0,-1,0,1,-0,-1,0,1,0,-1,0,1,-0,-1,0,1,-0,-1,0,1,-0,-1,-0,1,-0,-1,0,1,-0,-1,0,1,-0,-1,0,1,0,-1,0,1,-0,-1,0,1,-0,-1,0,1,-0,-1,-0,1,-0,-1,0,1,-0,-1,0,1,-0,-1,0,1,0,-1,0,1,-0,-1,0,1,0,-1,0,1,-0,-1,-0,1,-0,-1,0,1,-0,-1,-0,1,-0,-1,0,1,0,-1,0,1,-0,-1,0,1,0,-1,0,1,-0,-1,-0,1,-0,-1,0,1,-0,-1,-0,1,-0,-1,0,1,0,-1,0,1,-0,-1,0,1,0,-1,0,1,-0,-1,-0,1,-0,-1,0,1,-0,-1,-0,1,-0,-1,0,1,0,-1,0,1,-0,-1,0,1,0,-1,0,1,-0,-1,-0,1,-0,-1,0,1,-0,-1,-0,1,-0,-1,0,1,0,-1,0,1,-0,-1,0,1,0,-1,0,1,-0,-1,-0,1,-0,-1,0,1,-0,-1,-0,1,-0,-1,0,1,0,-1,0,1,-0,-1,0,1,0,-1,0,1,-0,-1,0,1,-0,-1,0,1,-0,-1,-0,1,-0,-1,0,1,-0,-1,0,1,-0,-1,0,1,0,-1,0,1,-0,-1,0,1,-0,-1,0,1,-0,-1,-0,1,-0,-1,0,1,-0,-1,0,1,-0,-1,0,1,0,-1,0,1,-0,-1,0,1,-0,-1,0,1,-0,-1,-0,1,-0,-1,0,1,-0,-1,0,1,-0,-1,0,1,0,-1,0,1,-0,-1,0,1,-0,-1,0,1,-0,-1,-0,1,-0,-1,0,1,-0,-1,-0,1,-0,-1,0,1,0,-1,0,1,-0,-1,0,1,0,-1,0,1,-0,-1,-0,1,-0,-1,0,1,-0,-1,-0,1,-0,-1,0,1,0,-1,0,1,-0,-1,0,1,0,-1,0,1,-0,-1,-0,1,-0,-1,0,1,-0,-1,-0,1,-0,-1,0,1,0,-1,0,1,-0,-1,0,1,0,-1,0,1,-0,-1,-0,1,-0,-1,0,1,-0,-1,-0,1,-0,-1,0,1,0,-1,0,1,-0,-1,0,1,0,-1,0,1,-0,-1,-0,1,-0,-1,0,1,-0,-1,-0,1,-0,-1,0,1,-0,-1,0,1,-0,-1,0,1,0,-1,0,1,-0,-1,0,1,-0,-1,0,1,-0,-1,-0,1,-0,-1,0,1,-0,-1,0,1,-0,-1,0,1,0,-1,0,1,-0,-1,0,1,-0,-1,0,1,-0,-1,-0,1,-0,-1,0,1,-0,-1,0,1,-0,-1,0,1,0,-1,0,1,-0,-1,0,1,-0,-1,0,1,-0,-1,-0,1,-0,-1,0,1,-0,-1,0,1,-0,-1,0,1,0,-1,0,1,-0,-1,0,1,-0,-1,0,1,-0,-1,-0,1,-0,-1,0,1,-0,-1,0,1,-0,-1,0,1,0,-1,0,1,-0,-1,0,1,0,-1,0,1,-0,-1,-0,1,-0,-1,0,1,-0,-1,-0,1,-0,-1,0,1,0,-1,0,1,-0,-1,0,1,0,-1,0,1,-0,-1,-0,1,-0,-1,0,1,-0,-1,-0,1,-0,-1,0,1,0,-1,0,1,-0,-1,0,1,0,-1,0,1,-0,-1,-0,1,-0,-1,0,1,-0,-1,-0,1,-0,-1,0,1,0,-1,0,1,-0,-1,0,1,0,-1,0,1,-0,-1,0,1,-0,-1,0,1,-0,-1,-0,1,-0,-1,0,1,-0,-1,0,1,-0,-1,0,1,0,-1,0,1,-0,-1,0,1,-0,-1,0,1,-0,-1,-0,1,-0,-1,0,1,-0,-1,0,1,-0,-1,0,1,0,-1,0,1,-0,-1,0,1,-0,-1,0,1,-0,-1,-0,1,-0,-1,0,1,-0,-1,0,1,-0,-1,0,1,0,-1,0,1,-0,-1,0,1,-0,-1,0,1,-0,-1,-0,1,-0,-1,0,1,-0,-1,0,1,-0,-1,0,1,0,-1,0,1,-0,-1,0,1,-0,-1,0,1,-0,-1,-0,1,-0,-1,0,1,-0,-1,0,1,-0,-1,0,1,0,-1,0,1,-0,-1,0,1,-0,-1,0,1,-0,-1,-0,1,-0,-1,0,1,-0,-1,-0,1,-0,-1,0,1,0,-1,0,1,-0,-1,0,1,0,-1,0,1,-0,-1,-0,1,-0,-1,0,1,-0,-1,-0,1,-0,-1,0,1,0,-1,0,1,-0,-1,0,1,0,-1,0,1,-0,-1,-0,1,-0,-1,0,1,-0,-1,-0,1,-0,-1,0,1,-0,-1,0,1,-0,-1,0,1,0,-1,0,1,-0,-1,0,1,-0,-1,0,1,-0,-1,-0,1,-0,-1,0,1,-0,-1,0,1,-0,-1,0,1,0,-1,0,1,-0,-1,0,1,-0,-1,0,1,-0,-1,-0,1,-0,-1,0,1,-0,-1,0,1,-0,-1,0,1,0,-1,0,1,-0,-1,0,1,-0,-1,0,1,-0,-1,-0,1,-0,-1,0,1,-0,-1,0,1,-0,-1,0,1,0,-1,0,1,-0,-1,0,1,-0,-1,0,1,-0,-1,-0,1,-0,-1,0,1,-0,-1,0,1,-0,-1,0,1,0,-1,0,1,-0,-1,0,1,-0,-1,0,1,-0,-1,-0,1,-0,-1,0,1,-0,-1,0,1,-0,-1,0,1,0,-1,0,1,-0,-1,0,1,-0,-1,0,1,-0,-1,-0,1,-0,-1,0,1,-0,-1,0,1,-0,-1,0,1,0,-1,0,1,-0,-1,0,1,0,-1,0,1,-0,-1,-0,1,-0,-1,0,1,-0,-1,-0,1,-0,-1,0,1,0,-1,0,1,-0,-1,0,1,0,-1,0,1,-0,-1,-0,1,-0,-1,0,1,-0,-1,-0,1,-0,-1,0,1,-0,-1,0,1,-0,-1,0,1,0,-1,0,1,-0,-1,0,1,-0,-1,0,1,-0,-1,-0,1,-0,-1,0,1,-0,-1,0,1,-0,-1,0,1,0,-1,0,1,-0,-1,0,1,-0,-1,0,1,-0,-1,-0,1,-0,-1,0,1,-0,-1,0,1,-0,-1,0,1,0,-1,0,1,-0,-1,0,1,-0,-1,0,1,-0,-1,-0,1,-0,-1,0,1,-0,-1,0,1,-0,-1,0,1,0,-1,0,1,-0,-1,0,1,-0,-1,0,1,-0,-1,-0,1,-0,-1,0,1,-0,-1,0,1,-0,-1,0,1,0,-1,0,1,-0,-1,0,1,-0,-1,0,1,-0,-1,-0,1,-0,-1,0,1,-0,-1,0,1,-0,-1,0,1,0,-1,0,1,-0,-1,0,1,-0,-1,0,1,-0,-1,-0,1,-0,-1,0,1,-0,-1,0,1,-0,-1,0,1,0,-1,0,1,-0,-1,0,1,-0,-1,0,1,-0,-1,-0,1,-0,-1,0,1,-0,-1,-0,1,-0,-1,0,1,0,-1,0,1,-0,-1,0,1,0,-1,0,1,-0,-1,0,1,-0,-1,0,1,-0,-1,-0,1,-0,-1,0,1,-0,-1,0,1,-0,-1,0,1,0,-1,0,1,-0,-1,0,1,-0,-1,0,1,-0,-1,-0,1,-0,-1,0,1,-0,-1,0,1,-0,-1,0,1,0,-1,0,1,-0,-1,0,1,-0,-1,0,1,-0,-1,-0,1,-0,-1,0,1,-0,-1,0,1,0,-1,0,1,0,-1,0,1,-0,-1,-0,1,-0,-1,0,1,0,-1,0,1,-0,-1,-0,1,-0,-1,0,1,-0,-1,0,1,0,-1,0,1,-0,-1,-0,1,-0,-1,0,1,0,-1,0,1,-0,-1,-0,1,-0,-1,0,1,-0,-1,0,1,0,-1,0,1,-0,-1,-0,1,-0,-1,0,1,0,-1,0,1,-0,-1,-0,1,-0,-1,0,1,-0,-1,0,1,0,-1,0,1,-0,-1,-0,1,-0,-1,0,1,0,-1,0,1,-0,-1,-0,1,-0,-1,0,1,-0,-1,0,1,0,-1,0,1,-0,-1,-0,1,-0,-1,0,1,0,-1,0,1,-0,-1,-0,1,-0,-1,0,1,-0,-1,0,1,0,-1,0,1,-0,-1,-0,1,-0,-1,0,1,0,-1,0,1,-0,-1,-0,1,-0,-1,-0,1,-0,-1,0,1,0,-1,0,1,-0,-1,-0,1,-0,-1,0,1,0,-1,0,1,-0,-1,-0,1,-0,-1,-0,1,-0,-1,0,1,0,-1,0,1,-0,-1,-0,1,-0,-1,0,1,0,-1,0,1,-0,-1,-0,1,-0,-1,-0,1,-0,-1,0,1,0,-1,0,1,-0,-1,-0,1,-0,-1,0,1,0,-1,0,1,-0,-1,-0,1,-0,-1,-0,1,-0,-1,0,1,0,-1,0,1,-0,-1,-0,1,-0,-1,0,1,0,-1,0,1,-0,-1,0,1,-0,-1,-0,1,-0,-1,0,1,0,-1,0,1,-0,-1,-0,1,-0,-1,0,1,0,-1,0,1,-0,-1,0,1,-0,-1,-0,1,-0,-1,0,1,0,-1,0,1,-0,-1,-0,1,-0,-1,0,1,0,-1,0,1,-0,-1,0,1,-0,-1,-0,1,-0,-1,0,1,0,-1,0,1,-0,-1,-0,1,-0,-1,0,1,0,-1,0,1,-0,-1,0,1,-0,-1,-0,1,-0,-1,0,1,0,-1,0,1,-0,-1,-0,1,-0,-1,0,1,0,-1,0,1,-0,-1,0,1,-0,-1,-0,1,-0,-1,0,1,0,-1,0,1,-0,-1,-0,1,-0,-1,0,1,0,-1,0,1,0,-1,0,1,-0,-1,-0,1,-0,-1,0,1,0,-1,0,1,-0,-1,-0,1,-0,-1,0,1,0,-1,0,1,0,-1,0,1,-0,-1,-0,1,-0,-1,0,1,0,-1,0,1,-0,-1,-0,1,-0,-1,0,1,0,-1,0,1,0,-1,0,1,-0,-1,-0,1,-0,-1,0,1,0,-1,0,1,-0,-1,-0,1,-0,-1,0,1,-0,-1,0,1,0,-1,0,1,-0,-1,-0,1,-0,-1,0,1,0,-1,0,1,-0,-1,-0,1,-0,-1,0,1,-0,-1,0,1,0,-1,0,1,-0,-1,-0,1,-0,-1,0,1,0,-1,0,1,-0,-1,-0,1,-0,-1,0,1,-0,-1,0,1,0,-1,0,1,-0,-1,-0,1,-0,-1,0,1,0,-1,0,1,-0,-1,-0,1,-0,-1,0,1,-0,-1,0,1,0,-1,0,1,-0,-1,-0,1,-0,-1,0,1,0,-1,0,1,-0,-1,-0,1,-0,-1,0,1,-0,-1,0,1,0,-1,0,1,-0,-1,-0,1,-0,-1,0,1,0,-1,0,1,-0,-1,-0,1,-0,-1,0,1,-0,-1,0,1,0,-1,0,1,-0,-1,-0,1,-0,-1,0,1,0,-1,0,1,-0,-1,-0,1,-0,-1,-0,1,-0,-1,0,1,0,-1,0,1,-0,-1,-0,1,-0,-1,0,1,0,-1,0,1,-0,-1,-0,1,-0,-1,-0,1,-0,-1,0,1,0,-1,0,1,-0,-1,-0,1,-0,-1,0,1,0,-1,0,1,-0,-1,0,1,-0,-1,-0,1,-0,-1,0,1,0,-1,0,1,-0,-1,-0,1,-0,-1,0,1,0,-1,0,1,-0,-1,0,1,-0,-1,-0,1,-0,-1,0,1,0,-1,0,1,-0,-1,-0,1,-0,-1,0,1,0,-1,0,1,-0,-1,0,1,-0,-1,-0,1,-0,-1,0,1,0,-1,0,1,-0,-1,-0,1,-0,-1,0,1,0,-1,0,1,-0,-1,0,1,-0,-1,-0,1,-0,-1,0,1,0,-1,0,1,-0,-1,-0,1,-0,-1,0,1,0,-1,0,1,-0,-1,0,1,-0,-1,-0,1,-0,-1,0,1,0,-1,0,1,-0,-1,-0,1,-0,-1,0,1,0,-1,0,1,-0,-1,0,1,-0,-1,-0,1,-0,-1,0,1,0,-1,0,1,-0,-1,-0,1,-0,-1,0,1,0,-1,0,1,-0,-1,0,1,-0,-1,-0,1,-0,-1,0,1,0,-1,0,1,-0,-1,-0,1,-0,-1,0,1,0,-1,0,1,0,-1,0,1,-0,-1,-0,1,-0,-1,0,1,0,-1,0,1,-0,-1,-0,1,-0,-1,0,1,-0,-1,0,1,0,-1,0,1,-0,-1,-0,1,-0,-1,0,1,0,-1,0,1,-0,-1,-0,1,-0,-1,0,1,-0,-1,0,1,0,-1,0,1,-0,-1,-0,1,-0,-1,0,1,0,-1,0,1,-0,-1,-0,1,-0,-1,0,1,-0,-1,0,1,0,-1,0,1,-0,-1,-0,1,-0,-1,0,1,0,-1,0,1,-0,-1,-0,1,-0,-1,0,1,-0,-1,0,1,0,-1,0,1,-0,-1,-0,1,-0,-1,0,1,0,-1,0,1,-0,-1,-0,1,-0,-1,0,1,-0,-1,0,1,0,-1,0,1,-0,-1,-0,1,-0,-1,0,1,0,-1,0,1,-0,-1,-0,1,-0,-1,0,1,-0,-1,0,1,0,-1,0,1,-0,-1,-0,1,-0,-1,0,1,0,-1,0,1,-0,-1,-0,1,-0,-1,0,1,-0,-1,0,1,0,-1,0,1,-0,-1,-0,1,-0,-1,0,1,0,-1,0,1,-0,-1,-0,1,-0,-1,0,1,-0,-1,0,1,0,-1,0,1,-0,-1,-0,1,-0,-1,0,1,0,-1,0,1,-0,-1,0,1,-0,-1,-0,1,-0,-1,0,1,0,-1,0,1,-0,-1,-0,1,-0,-1,0,1,0,-1,0,1,-0,-1,0,1,-0,-1,-0,1,-0,-1,0,1,0,-1,0,1,-0,-1,-0,1,-0,-1,0,1,0,-1,0,1,-0,-1,0,1,-0,-1,-0,1,-0,-1,0,1,0,-1,0,1,-0,-1,-0,1,-0,-1,0,1,0,-1,0,1,-0,-1,0,1,-0,-1,-0,1,-0,-1,0,1,0,-1,0,1,-0,-1,-0,1,-0,-1,0,1,0,-1,0,1,-0,-1,0,1,-0,-1,-0,1,-0,-1,0,1,0,-1,0,1,-0,-1,-0,1,-0,-1,0,1,0,-1,0,1,-0,-1,0,1,-0,-1,-0,1,-0,-1,0,1,0,-1,0,1,-0,-1,-0,1,-0,-1,0,1,0,-1,0,1,-0,-1,0,1,-0,-1,-0,1,-0,-1,0,1,0,-1,0,1,-0,-1,-0,1,-0,-1,0,1,0,-1,0,1,-0,-1,0,1,-0,-1,-0,1,-0,-1,0,1,0,-1,0,1,-0,-1,-0,1,-0,-1,0,1,-0,-1,0,1,-0,-1,0,1,-0,-1,-0,1,-0,-1,0,1,0,-1,0,1,-0,-1,-0,1,-0,-1,0,1,-0,-1,0,1,0,-1,0,1,-0,-1,-0,1,-0,-1,0,1,0,-1,0,1,-0,-1,-0,1,-0,-1,0,1,-0,-1,0,1,0,-1,0,1,-0,-1,-0,1,-0,-1,0,1,0,-1,0,1,-0,-1,-0,1,-0,-1,0,1,-0,-1,0,1,0,-1,0,1,-0,-1,-0,1,-0,-1,0,1,0,-1,0,1,-0,-1,-0,1,-0,-1,0,1,-0,-1,0,1,0,-1,0,1,-0,-1,-0,1,-0,-1,0,1,0,-1,0,1,-0,-1,-0,1,-0,-1,0,1,-0,-1,0,1,0,-1,0,1,-0,-1,-0,1,-0,-1,0,1,0,-1,0,1,-0,-1,-0,1,-0,-1,0,1,-0,-1,0,1,0,-1,0,1,-0,-1,-0,1,-0,-1,0,1,0,-1,0,1,-0,-1,-0,1,-0,-1,0,1,-0,-1,0,1,0,-1,0,1,-0,-1,-0,1,-0,-1,0,1,0,-1,0,1,-0,-1,0,1,-0,-1,0,1,-0,-1,0,1,0,-1,0,1,-0,-1,-0,1,-0,-1,0,1,0,-1,0,1,-0,-1,0,1,-0,-1,0,1,-0,-1,0,1,0,-1,0,1,-0,-1,-0,1,-0,-1,0,1,0,-1,0,1,-0,-1,0,1,-0,-1,-0,1,-0,-1,0,1,0,-1,0,1,-0,-1,-0,1,-0,-1,0,1,0,-1,0,1,-0,-1,0,1,-0,-1,-0,1,-0,-1,0,1,0,-1,0,1,-0,-1,-0,1,-0,-1,0,1,0,-1,0,1,-0,-1,0,1,-0,-1,-0,1,-0,-1,0,1,0,-1,0,1,-0,-1,-0,1,-0,-1,0,1,0,-1,0,1,-0,-1,0,1,-0,-1,-0,1,-0,-1,0,1,0,-1,0,1,-0,-1,-0,1,-0,-1,0,1,0,-1,0,1,-0,-1,0,1,-0,-1,-0,1,-0,-1,0,1,0,-1,0,1,-0,-1,-0,1,-0,-1,0,1,0,-1,0,1,-0,-1,0,1,-0,-1,-0,1,-0,-1,0,1,0,-1,0,1,-0,-1,-0,1,-0,-1,0,1,-0,-1,0,1,-0,-1,0,1,-0,-1,-0,1,-0,-1,0,1,0,-1,0,1,-0,-1,-0,1,-0,-1,0,1,-0,-1,0,1,-0,-1,0,1,-0,-1,-0,1,-0,-1,0,1,0,-1,0,1,-0,-1,-0,1,-0,-1,0,1,-0,-1,0,1,-0,-1,0,1,-0,-1,-0,1,-0,-1,0,1,0,-1,0,1,-0,-1,-0,1,-0,-1,0,1,-0,-1,0,1,0,-1,0,1,-0,-1,-0,1,-0,-1,0,1,0,-1,0,1,-0,-1,-0,1,-0,-1,0,1,-0,-1,0,1,0,-1,0,1,-0,-1,-0,1,-0,-1,0,1,0,-1,0,1,-0,-1,-0,1,-0,-1,0,1,-0,-1,0,1,0,-1,0,1,-0,-1,-0,1,-0,-1,0,1,0,-1,0,1,-0,-1,-0,1,-0,-1,0,1,-0,-1,0,1,0,-1,0,1,-0,-1,-0,1,-0,-1,0,1,0,-1,0,1,-0,-1,-0,1,-0,-1,0,1,-0,-1,0,1,0,-1,0,1,-0,-1,-0,1,-0,-1,0,1,0,-1,0,1,-0,-1,-0,1,-0,-1,0,1,-0,-1,0,1,0,-1,0,1,-0,-1,-0,1,-0,-1,0,1,0,-1,0,1,-0,-1,0,1,-0,-1,0,1,-0,-1,0,1,0,-1,0,1,-0,-1,-0,1,-0,-1,0,1,0,-1,0,1,-0,-1,0,1,-0,-1,0,1,-0,-1,0,1,0,-1,0,1,-0,-1,-0,1,-0,-1,0,1,0,-1,0,1,-0,-1,0,1,-0,-1,0,1,-0,-1,0,1,0,-1,0,1,-0,-1,-0,1,-0,-1,0,1,0,-1,0,1,-0,-1,0,1,-0,-1,-0,1,-0,-1,0,1,0,-1,0,1,-0,-1,-0,1,-0,-1,0,1,0,-1,0,1,-0,-1,0,1,-0,-1,-0,1,-0,-1,0,1,0,-1,0,1,-0,-1,-0,1,-0,-1,0,1,0,-1,0,1,-0,-1,0,1,-0,-1,-0,1,-0,-1,0,1,0,-1,0,1,-0,-1,-0,1,-0,-1,0,1,0,-1,0,1,-0,-1,0,1,-0,-1,-0,1,-0,-1,0,1,0,-1,0,1,-0,-1,-0,1,-0,-1,0,1,0,-1,0,1,-0,-1,0,1,-0,-1,-0,1,-0,-1,0,1,0,-1,0,1,-0,-1,-0,1,-0,-1,0,1,-0,-1,0,1,-0,-1,0,1,-0,-1,-0,1,-0,-1,0,1,0,-1,0,1,-0,-1,-0,1,-0,-1,0,1,-0,-1,0,1,-0,-1,0,1,-0,-1,-0,1,-0,-1,0,1,0,-1,0,1,-0,-1,-0,1,-0,-1,0,1,-0,-1,0,1,-0,-1,0,1,-0,-1,-0,1,-0,-1,0,1,0,-1,0,1,-0,-1,-0,1,-0,-1,0,1,-0,-1,0,1,0,-1,0,1,-0,-1,-0,1,-0,-1,0,1,0,-1,0,1,-0,-1,-0,1,-0,-1,0,1,-0,-1,0,1,0,-1,0,1,-0,-1,-0,1,-0,-1,0,1,0,-1,0,1,-0,-1,-0,1,-0,-1,0,1,-0,-1,0,1,0,-1,0,1,-0,-1,-0,1,-0,-1,0,1,0,-1,0,1,-0,-1,-0,1,-0,-1,0,1,-0,-1,0,1,0,-1,0,1,-0,-1,-0,1,-0,-1,0,1,0,-1,0,1,-0,-1,-0,1,-0,-1,0,1,-0,-1,0,1,0,-1,0,1,-0,-1,-0,1,-0,-1,0,1,0,-1,0,1,-0,-1,0,1,-0,-1,0,1,-0,-1,0,1,0,-1,0,1,-0,-1,-0,1,-0,-1,0,1,0,-1,0,1,-0,-1,0,1,-0,-1,0,1,-0,-1,0,1,0,-1,0,1,-0,-1,-0,1,-0,-1,0,1,0,-1,0,1,-0,-1,0,1,-0,-1,0,1,-0,-1,0,1,0,-1,0,1,-0,-1,-0,1,-0,-1,0,1,0,-1,0,1,-0,-1,0,1,-0,-1,0,1,-0,-1,0,1,0,-1,0,1,-0,-1,-0,1,-0,-1,0,1,0,-1,0,1,-0,-1,0,1,-0,-1,-0,1,-0,-1,0,1,0,-1,0,1,-0,-1,-0,1,-0,-1,0,1,0,-1,0,1,-0,-1,0,1,-0,-1,-0,1,-0,-1,0,1,0,-1,0,1,-0,-1,-0,1,-0,-1,0,1,0,-1,0,1,-0,-1,0,1,-0,-1,-0,1,-0,-1,0,1,0,-1,0,1,-0,-1,-0,1,-0,-1,0,1,0,-1,0,1,-0,-1,0,1,-0,-1,-0,1,-0,-1,0,1,0,-1,0,1,-0,-1,-0,1,-0,-1,0,1,-0,-1,0,1,-0,-1,0,1,-0,-1,-0,1,-0,-1,0,1,0,-1,0,1,-0,-1,-0,1,-0,-1,0,1,-0,-1,0,1,-0,-1,0,1,-0,-1,-0,1,-0,-1,0,1,0,-1,0,1,-0,-1,-0,1,-0,-1,0,1,-0,-1,0,1,-0,-1,0,1,-0,-1,-0,1,-0,-1,0,1,0,-1,0,1,-0,-1,-0,1,-0,-1,0,1,-0,-1,0,1,-0,-1,0,1,-0,-1,-0,1,-0,-1,0,1,0,-1,0,1,-0,-1,-0,1,-0,-1,0,1,-0,-1,0,1,-0,-1,0,1,-0,-1,-0,1,-0,-1,0,1,0,-1,0,1,-0,-1,-0,1,-0,-1,0,1,-0,-1,0,1,0,-1,0,1,-0,-1,-0,1,-0,-1,0,1,0,-1,0,1,-0,-1,-0,1,-0,-1,0,1,-0,-1,0,1,0,-1,0,1,-0,-1,-0,1,-0,-1,0,1,0,-1,0,1,-0,-1,-0,1,-0,-1,0,1,-0,-1,0,1,0,-1,0,1,-0,-1,-0,1,-0,-1,0,1,0,-1,0,1,-0,-1,0,1,-0,-1,0,1,-0,-1,0,1,0,-1,0,1,-0,-1,-0,1,-0,-1,0,1,0,-1,0,1,-0,-1,0,1,-0,-1,0,1,-0,-1,0,1,0,-1,0,1,-0,-1,-0,1,-0,-1,0,1,0,-1,0,1,-0,-1,0,1,-0,-1,0,1,-0,-1,0,1,0,-1,0,1,-0,-1,-0,1,-0,-1,0,1,0,-1,0,1,-0,-1,0,1,-0,-1,0,1,-0,-1,0,1,0,-1,0,1,-0,-1,-0,1,-0,-1,0,1,0,-1,0,1,-0,-1,0,1,-0,-1,0,1,-0,-1,0,1,0,-1,0,1,-0,-1,-0,1,-0,-1,0,1,0,-1,0,1,-0,-1,0,1,-0,-1,0,1,-0,-1,0,1,0,-1,0,1,-0,-1,-0,1,-0,-1,0,1,0,-1,0,1,-0,-1,0,1,-0,-1,-0,1,-0,-1,0,1,0,-1,0,1,-0,-1,-0,1,-0,-1,0,1,0,-1,0,1,-0,-1,0,1,-0,-1,-0,1,-0,-1,0,1,0,-1,0,1,-0,-1,-0,1,-0,-1,0,1,-0,-1,0,1,-0,-1,0,1,-0,-1,-0,1,-0,-1,0,1,0,-1,0,1,-0,-1,-0,1,-0,-1,0,1,-0,-1,0,1,-0,-1,0,1,-0,-1,-0,1,-0,-1,0,1,0,-1,0,1,-0,-1,-0,1,-0,-1,0,1,-0,-1,0,1,-0,-1,0,1,-0,-1,-0,1,-0,-1,0,1,0,-1,0,1,-0,-1,-0,1,-0,-1,0,1,-0,-1,0,1,-0,-1,0,1,-0,-1,-0,1,-0,-1,0,1,0,-1,0,1,-0,-1,-0,1,-0,-1,0,1,-0,-1,0,1,-0,-1,0,1,-0,-1,-0,1,-0,-1,0,1,0,-1,0,1,-0,-1,-0,1,-0,-1,0,1,-0,-1,0,1,-0,-1,0,1,-0,-1,-0,1,-0,-1,0,1,0,-1,0,1,-0,-1,-0,1,-0,-1,0,1,-0,-1,0,1,-0,-1,0,1,-0,-1,-0,1,-0,-1,0,1,0,-1,0,1,-0,-1,-0,1,-0,-1,0,1,-0,-1,0,1,0,-1,0,1,-0,-1,-0,1,-0,-1,0,1,0,-1,0,1,-0,-1,0,1,-0,-1,0,1,-0,-1,0,1,0,-1,0,1,-0,-1,-0,1,-0,-1,0,1,0,-1,0,1,-0,-1,0,1,-0,-1,0,1,-0,-1,0,1,0,-1,0,1,-0,-1,-0,1,-0,-1,0,1,0,-1,0,1,-0,-1,0,1,-0,-1,0,1,-0,-1,0,1,0,-1,0,1,-0,-1,-0,1,-0,-1,0,1,0,-1,0,1,-0,-1,0,1,-0,-1,0,1,-0,-1,0,1,0,-1,0,1,-0,-1,-0,1,-0,-1,0,1,0,-1,0,1,-0,-1,0,1,-0,-1,0,1,-0,-1,0,1,0,-1,0,1,-0,-1,-0,1,-0,-1,0,1,0,-1,0,1,-0,-1,0,1,-0,-1,0,1,-0,-1,0,1,0,-1,0,1,-0,-1,-0,1,-0,-1,0,1,0,-1,0,1,-0,-1,0,1,-0,-1,0,1,-0,-1,0,1,0,-1,0,1,-0,-1,-0,1,-0,-1,0,1,0,-1,0,1,-0,-1,0,1,-0,-1,0,1,-0,-1,0,1,0,-1,0,1,-0,-1,-0,1,-0,-1,0,1,-0,-1,0,1,-0,-1,0,1,-0,-1,-0,1,-0,-1,0,1,0,-1,0,1,-0,-1,-0,1,-0,-1,0,1,-0,-1,0,1,-0,-1,0,1,-0,-1,-0,1,-0,-1,0,1,0,-1,0,1,-0,-1,-0,1,-0,-1,0,1,-0,-1,0,1,-0,-1,0,1,-0,-1,-0,1,-0,-1,0,1,0,-1,0,1,-0,-1,-0,1,-0,-1,0,1,-0,-1,0,1,-0,-1,0,1,-0,-1,-0,1,-0,-1,0,1,0,-1,0,1,-0,-1,-0,1,-0,-1,0,1,-0,-1,0,1,-0,-1,0,1,-0,-1,-0,1,-0,-1,0,1,0,-1,0,1,-0,-1,-0,1,-0,-1,0,1,-0,-1,0,1,-0,-1,0,1,-0,-1,-0,1,-0,-1,0,1,0,-1,0,1,-0,-1,-0,1,-0,-1,0,1,-0,-1,0,1,-0,-1,0,1,-0,-1,-0,1,-0,-1,0,1,0,-1,0,1,-0,-1,-0,1,-0,-1,0,1,-0,-1,0,1,-0,-1,0,1,-0,-1,-0,1,-0,-1,0,1,0,-1,0,1,-0,-1,-0,1,-0,-1,0,1,-0,-1,0,1,-0,-1,0,1,-0,-1,-0,1,-0,-1,0,1,0,-1,0,1,-0,-1,0,1,-0,-1,0,1,-0,-1,0,1,0,-1,0,1,-0,-1,-0,1,-0,-1,0,1,0,-1,0,1,-0,-1,0,1,-0,-1,0,1,-0,-1,0,1,0,-1,0,1,-0,-1,-0,1,-0,-1,0,1,0,-1,0,1,-0,-1,0,1,-0,-1,0,1,-0,-1,0,1,0,-1,0,1,-0,-1,-0,1,-0,-1,0,1,0,-1,0,1,-0,-1,0,1,-0,-1,0,1,-0,-1,0,1,0,-1,0,1,-0,-1,-0,1,-0,-1,0,1,0,-1,0,1,-0,-1,0,1,-0,-1,0,1,-0,-1,0,1,0,-1,0,1,-0,-1,-0,1,-0,-1,0,1,0,-1,0,1,-0,-1,0,1,-0,-1,0,1,-0,-1,0,1,0,-1,0,1,-0,-1,-0,1,-0,-1,0,1,0,-1,0,1,-0,-1,0,1,-0,-1,0,1,-0,-1,0,1,0,-1,0,1,-0,-1,-0,1,-0,-1,0,1,0,-1,0,1,-0,-1,0,1,-0,-1,0,1,-0,-1,0,1,0,-1,0,1,-0,-1,-0,1,-0,-1,0,1,-0,-1,0,1,-0,-1,0,1,-0,-1,0,1,-0,-1,0,1,0,-1,0,1,-0,-1,-0,1,-0,-1,0,1,-0,-1,0,1,-0,-1,0,1,-0,-1,-0,1,-0,-1,0,1,0,-1,0,1,-0,-1,-0,1,-0,-1,0,1,-0,-1,0,1,-0,-1,0,1,-0,-1,-0,1,-0,-1,0,1,0,-1,0,1,-0,-1,-0,1,-0,-1,0,1,-0,-1,0,1,-0,-1,0,1,-0,-1,-0,1,-0,-1,0,1,0,-1,0,1,-0,-1,-0,1,-0,-1,0,1,-0,-1,0,1,-0,-1,0,1,-0,-1,-0,1,-0,-1,0,1,0,-1,0,1,-0,-1,-0,1,-0,-1,0,1,-0,-1,0,1,-0,-1,0,1,-0,-1,-0,1,-0,-1,0,1,0,-1,0,1,-0,-1,-0,1,-0,-1,0,1,-0,-1,0,1,-0,-1,0,1,-0,-1,-0,1,-0,-1,0,1,0,-1,0,1,-0,-1,-0,1,-0,-1,0,1,-0,-1,0,1,-0,-1,0,1,-0,-1,-0,1,-0,-1,0,1,0,-1,0,1,-0,-1,0,1,-0,-1,0,1,-0,-1,0,1,-0,-1,0,1,-0,-1,-0,1,-0,-1,0,1,0,-1,0,1,-0,-1,0,1,-0,-1,0,1,-0,-1,0,1,-0,-1,0,1,-0,-1,-0,1,-0,-1,0,1,0,-1,0,1,-0,-1,0,1,-0,-1,0,1,-0,-1,0,1,0,-1,0,1,-0,-1,-0,1,-0,-1,0,1,0,-1,0,1,-0,-1,0,1,-0,-1,0,1,-0,-1,0,1,0,-1,0,1,-0,-1,-0,1,-0,-1,0,1,0,-1,0,1,-0,-1,0,1,-0,-1,0,1,-0,-1,0,1,0,-1,0,1,-0,-1,-0,1,-0,-1,0,1,0,-1,0,1,-0,-1,0,1,-0,-1,0,1,-0,-1,0,1,0,-1,0,1,-0,-1,-0,1,-0,-1,0,1,0,-1,0,1,-0,-1,0,1,-0,-1,0,1,-0,-1,0,1,0,-1,0
-1,-1,-1,-1,-1,-1,-1,-1,-1,-1,-1,-1,-1,-1,-1,-1,-1,-1,-1,-1,-1,-1,-1,-1,-1,-1,-1,-1,-1,-1,-1,-1,-1,-1,-1,-1,-1,-1,-1,-1,-1,-1,-1,-1,-1,-1,-1,-1,-1,-1,-1,-1,-1,-1,-1,-1,-1,-1,-1,-1,-1,-1,-1,-1,-1,-1,-1,-1,-1,-1,-1,-1,-1,-1,-1,-1,-1,-1,-1,-1,-1,-1,-1,-1,-1,-1,-1,-1,-1,-1,-1,-1,-1,-1,-1,-1,-1,-1,-1,-1,-1,-1,-1,-1,-1,-1,-1,-1,-1,-1,-1,-1,-1,-1,-1,-1,-1,-1,-1,-1,-1,-1,-1,-1,-1,-1,-1,-1,-1,-1,-1,-1,-1,-1,-1,-1,-1,-1,-1,-1,-1,-1,-1,-1,-1,-1,-1,-1,-1,-1,-1,-1,-1,-1,-1,-1,-1,-1,-1,-1,-1,-1,-1,-1,-1,-1,-1,-1,-1,-1,-1,-1,-1,-1,-1,-1,-1,-1,-1,-1,-1,-1,-1,-1,-1,-1,-1,-1,-1,-1,-1,-1,-1,-1,-1,-1,-1,-1,-1,-1,-1,-1,-1,-1,-1,-1,-1,-1,-1,-1,-1,-1,-1,-1,-1,-1,-1,-1,-1,-1,-1,-1,-1,-1,-1,-1,-1,-1,-1,-1,-1,-1,-1,-1,-1,-1,-1,-1,-1,-1,-1,-1,-1,-1,-1,-1,-1,-1,-1,-1,-1,-1,-1,-1,-1,-1,-1,-1,-1,-1,-1,-1,-1,-1,-1,-1,-1,-1,-1,-1,-1,-1,-1,-1,-1,-1,-1,-1,-1,-1,-1,-1,-1,-1,-1,-1,-1,-1,-1,-1,-1,-1,-1,-1,-1,-1,-1,-1,-1,-1,-1,-1,-1,-1,-1,-1,-1,-1,-1,-1,-1,-1,-1,-1,-1,-1,-1,-1,-1,-1,-1,-1,-1,-1,-1,-1,-1,-1,-1,-1,-1,-1,-1,-1,-1,-1,-1,-1,-1,-1,-1,-1,-1,-1,-1,-1,-1,-1,-1,-1,-1,-1,-1,-1,-1,-1,-1,-1,-1,-1,-1,-1,-1,-1,-1,-1,-1,-1,-1,-1,-1,-1,-1,-1,-1,-1,-1,-1,-1,-1,-1,-1,-1,-1,-1,-1,-1,-1,-1,-1,-1,-1,-1,-1,-1,-1,-1,-1,-1,-1,-1,-1,-1,-1,-1,-1,-1,-1,-1,-1,-1,-1,-1,-1,-1,-1,-1,-1,-1,-1,-1,-1,-1,-1,-1,-1,-1,-1,-1,-1,-1,-1,-1,-1,-1,-1,-1,-1,-1,-1,-1,-1,-1,-1,-1,-1,-1,-1,-1,-1,-1,-1,-1,-1,-1,-1,-1,-1,-1,-1,-1,-1,-1,-1,-1,-1,-1,-1,-1,-1,-1,-1,-1,-1,-1,-1,-1,-1,-1,-1,-1,-1,-1,-1,-1,-1,-1,-1,-1,-1,-1,-1,-1,-1,-1,-1,-1,-1,-1,-1,-1,-1,-1,-1,-1,-1,-1,-1,-1,-1,-1,-1,-1,-1,-1,-1,-1,-1,-1,-1,-1,-1,-1,-1,-1,-1,-1,-1,-1,-1,-1,-1,-1,-1,-1,-1,-1,-1,-1,-1,-1,-1,-1,-1,-1,-1,-1,-1,-1,-1,-1,-1,-1,-1,-1,-1,-1,-1,-1,-1,-1,-1,-1,-1,-1,-1,-1,-1,-1,-1,-1,-1,-1,-1,-1,-1,-1,-1,-1,-1,-1,-1,-1,-1,-1,-1,-1,-1,-1,-1,-1,-1,-1,-1,-1,-1,-1,-1,-1,-1,-1,-1,-1,-1,-1,-1,-1,-1,-1,-1,-1,-1,-1,-1,-1,-1,-1,-1,-1,-1,-1,-1,-1,-1,-1,-1,-1,-1,-1,-1,-1,-1,-1,-1,-1,-1,-1,-1,-1,-1,-1,-1,-1,-1,-1,-1,-1,-1,-1,-1,-1,-1,-1,-1,-1,-1,-1,-1,-1,-1,-1,-1,-1,-1,-1,-1,-1,-1,-1,-1,-1,-1,-1,-1,-1,-1,-1,-1,-1,-1,-1,-1,-1,-1,-1,-1,-1,-1,-1,-1,-1,-1,-1,-1,-1,-1,-1,-1,-1,-1,-1,-1,-1,-1,-1,-1,-1,-1,-1,-1,-1,-1,-1,-1,-1,-1,-1,-1,-1,-1,-1,-1,-1,-1,-1,-1,-1,-1,-1,-1,-1,-1,-1,-1,-1,-1,-1,-1,-1,-1,-1,-1,-1,-1,-1,-1,-1,-1,-1,-1,-1,-1,-1,-1,-1,-1,-1,-1,-1,-1,-1,-1,-1,-1,-1,-1,-1,-1,-1,-1,-1,-1,-1,-1,-1,-1,-1,-1,-1,-1,-1,-1,-1,-1,-1,-1,-1,-1,-1,-1,-1,-1,-1,-1,-1,-1,-1,-1,-1,-1,-1,-1,-1,-1,-1,-1,-1,-1,-1,-1,-1,-1,-1,-1,-1,-1,-1,-1,-1,-1,-1,-1,-1,-1,-1,-1,-1,-1,-1,-1,-1,-1,-1,-1,-1,-1,-1,-1,-1,-1,-1,-1,-1,-1,-1,-1,-1,-1,-1,-1,-1,-1,-1,-1,-1,-1,-1,-1,-1,-1,-1,-1,-1,-1,-1,-1,-1,-1,-1,-1,-1,-1,-1,-1,-1,-1,-1,-1,-1,-1,-1,-1,-1,-1,-1,-1,-1,-1,-1,-1,-1,-1,-1,-1,-1,-1,-1,-1,-1,-1,-1,-1,-1,-1,-1,-1,-1,-1,-1,-1,-1,-1,-1,-1,-1,-1,-1,-1,-1,-1,-1,-1,-1,-1,-1,-1,-1,-1,-1,-1,-1,-1,-1,-1,-1,-1,-1,-1,-1,-1,-1,-1,-1,-1,-1,-1,-1,-1,-1,-1,-1,-1,-1,-1,-1,-1,-1,-1,-1,-1,-1,-1,-1,-1,-1,-1,-1,-1,-1,-1,-1,-1,-1,-1,-1,-1,-1,-1,-1,-1,-1,-1,-1,-1,-1,-1,-1,-1,-1,-1,-1,-1,-1,-1,-1,-1,-1,-1,-1,-1,-1,-1,-1,-1,-1,-1,-1,-1,-1,-1,-1,-1,-1,-1,-1,-1,-1,-1,-1,-1,-1,-1,-1,-1,-1,-1,-1,-1,-1,-1,-1,-1,-1,-1,-1,-1,-1,-1,-1,-1,-1,-1,-1,-1,-1,-1,-1,-1,-1,-1,-1,-1,-1,-1,-1,-1,-1,-1,-1,-1,-1,-1,-1,-1,-1,-1,-1,-1,-1,-1,-1,-1,-1,-1,-1,-1,-1,-1,-1,-1,-1,-1,-1,-1,-1,-1,-1,-1,-1,-1,-1,-1,-1,-1,-1,-1,-1,-1,-1,-1,-1,-1,-1,-1,-1,-1,-1,-1,-1,-1,-1,-1,-1,-1,-1,-1,-1,-1,-1,-1,-1,-1,-1,-1,-1,-1,-1,-1,-1,-1,-1,-1,-1,-1,-1,-1,-1,-1,-1,-1,-1,-1,-1,-1,-1,-1,-1,-1,-1,-1,-1,-1,-1,-1,-1,-1,-1,-1,-1,-1,-1,-1,-1,-1,-1,-1,-1,-1,-1,-1,-1,-1,-1,-1,-1,-1,-1,-1,-1,-1,-1,-1,-1,-1,-1,-1,-1,-1,-1,-1,-1,-1,-1,-1,-1,-1,-1,-1,-1,-1,-1,-1,-1,-1,-1,-1,-1,-1,-1,-1,-1,-1,-1,-1,-1,-1,-1,-1,-1,-1,-1,-1,-1,-1,-1,-1,-1,-1,-1,-1,-1,-1,-1,-1,-1,-1,-1,-1,-1,-1,-1,-1,-1,-1,-1,-1,-1,-1,-1,-1,-1,-1,-1,-1,-1,-1,-1,-1,-1,-1,-1,-1,-1,-1,-1,-1,-1,-1,-1,-1,-1,-1,-1,-1,-1,-1,-1,-1,-1,-1,-1,-1,-1,-1,-1,-1,-1,-1,-1,-1,-1,-1,-1,-1,-1,-1,-1,-1,-1,-1,-1,-1,-1,-1,-1,-1,-1,-1,-1,-1,-1,-1,-1,-1,-1,-1,-1,-1,-1,-1,-1,-1,-1,-1,-1,-1,-1,-1,-1,-1,-1,-1,-1,-1,-1,-1,-1,-1,-1,-1,-1,-1,-1,-1,-1,-1,-1,-1,-1,-1,-1,-1,-1,-1,-1,-1,-1,-1,-1,-1,-1,-1,-1,-1,-1,-1,-1,-1,-1,-1,-1,-1,-1,-1,-1,-1,-1,-1,-1,-1,-1,-1,-1,-1,-1,-1,-1,-1,-1,-1,-1,-1,-1,-1,-1,-1,-1,-1,-1,-1,-1,-1,-1,-1,-1,-1,-1,-1,-1,-1,-1,-1,-1,-1,-1,-1,-1,-1,-1,-1,-1,-1,-1,-1,-1,-1,-1,-1,-1,-1,-1,-1,-1,-1,-1,-1,-1,-1,-1,-1,-1,-1,-1,-1,-1,-1,-1,-1,-1,-1,-1,-1,-1,-1,-1,-1,-1,-1,-1,-1,-1,-1,-1,-1,-1,-1,-1,-1,-1,-1,-1,-1,-1,-1,-1,-1,-1,-1,-1,-1,-1,-1,-1,-1,-1,-1,-1,-1,-1,-1,-1,-1,-1,-1,-1,-1,-1,-1,-1,-1,-1,-1,-1,-1,-1,-1,-1,-1,-1,-1,-1,-1,-1,-1,-1,-1,-1,-1,-1,-1,-1,-1,-1,-1,-1,-1,-1,-1,-1,-1,-1,-1,-1,-1,-1,-1,-1,-1,-1,-1,-1,-1,-1,-1,-1,-1,-1,-1,-1,-1,-1,-1,-1,-1,-1,-1,-1,-1,-1,-1,-1,-1,-1,-1,-1,-1,-1,-1,-1,-1,-1,-1,-1,-1,-1,-1,-1,-1,-1,-1,-1,-1,-1,-1,-1,-1,-1,-1,-1,-1,-1,-1,-1,-1,-1,-1,-1,-1,-1,-1,-1,-1,-1,-1,-1,-1,-1,-1,-1,-1,-1,-1,-1,-1,-1,-1,-1,-1,-1,-1,-1,-1,-1,-1,-1,-1,-1,-1,-1,-1,-1,-1,-1,-1,-1,-1,-1,-1,-1,-1,-1,-1,-1,-1,-1,-1,-1,-1,-1,-1,-1,-1,-1,-1,-1,-1,-1,-1,-1,-1,-1,-1,-1,-1,-1,-1,-1,-1,-1,-1,-1,-1,-1,-1,-1,-1,-1,-1,-1,-1,-1,-1,-1,-1,-1,-1,-1,-1,-1,-1,-1,-1,-1,-1,-1,-1,-1,-1,-1,-1,-1,-1,-1,-1,-1,-1,-1,-1,-1,-1,-1,-1,-1,-1,-1,-1,-1,-1,-1,-1,-1,-1,-1,-1,-1,-1,-1,-1,-1,-1,-1,-1,-1,-1,-1,-1,-1,-1,-1,-1,-1,-1,-1,-1,-1,-1,-1,-1,-1,-1,-1,-1,-1,-1,-1,-1,-1,-1,-1,-1,-1,-1,-1,-1,-1,-1,-1,-1,-1,-1,-1,-1,-1,-1,-1,-1,-1,-1,-1,-1,-1,-1,-1,-1,-1,-1,-1,-1,-1,-1,-1,-1,-1,-1,-1,-1,-1,-1,-1,-1,-1,-1,-1,-1,-1,-1,-1,-1,-1,-1,-1,-1,-1,-1,-1,-1,-1,-1,-1,-1,-1,-1,-1,-1,-1,-1,-1,-1,-1,-1,-1,-1,-1,-1,-1,-1,-1,-1,-1,-1,-1,-1,-1,-1,-1,-1,-1,-1,-1,-1,-1,-1,-1,-1,-1,-1,-1,-1,-1,-1,-1,-1,-1,-1,-1,-1,-1,-1,-1,-1,-1,-1,-1,-1,-1,-1,-1,-1,-1,-1,-1,-1,-1,-1,-1,-1,-1,-1,-1,-1,-1,-1,-1,-1,-1,-1,-1,-1,-1,-1,-1,-1,-1,-1,-1,-1,-1,-1,-1,-1,-1,-1,-1,-1,-1,-1,-1,-1,-1,-1,-1,-1,-1,-1,-1,-1,-1,-1,-1,-1,-1,-1,-1,-1,-1,-1,-1,-1,-1,-1,-1,-1,-1,-1,-1,-1,-1,-1,-1,-1,-1,-1,-1,-1,-1,-1,-1,-1,-1,-1,-1,-1,-1,-1,-1,-1,-1,-1,-1,-1,-1,-1,-1,-1,-1,-1,-1,-1,-1,-1,-1,-1,-1,-1,-1,-1,-1,-1,-1,-1,-1,-1,-1,-1,-1,-1,-1,-1,-1,-1,-1,-1,-1,-1,-1,-1,-1,-1,-1,-1,-1,-1,-1,-1,-1,-1,-1,-1,-1,-1,-1,-1,-1,-1,-1,-1,-1,-1,-1,-1,-1,-1,-1,-1,-1,-1,-1,-1,-1,-1,-1,-1,-1,-1,-1,-1,-1,-1,-1,-1,-1,-1,-1,-1,-1,-1,-1,-1,-1,-1,-1,-1,-1,-1,-1,-1,-1,-1,-1,-1,-1,-1,-1,-1,-1,-1,-1,-1,-1,-1,-1,-1,-1,-1,-1,-1,-1,-1,-1,-1,-1,-1,-1,-1,-1,-1,-1,-1,-1,-1,-1,-1,-1,-1,-1,-1,-1,-1,-1,-1,-1,-1,-1,-1,-1,-1,-1,-1,-1,-1,-1,-1,-1,-1,-1,-1,-1,-1,-1,-1,-1,-1,-1,-1,-1,-1,-1,-1,-1,-1,-1,-1,-1,-1,-1,-1,-1,-1,-1,-1,-1,-1,-1,-1,-1,-1,-1,-1,-1,-1,-1,-1,-1,-1,-1,-1,-1,-1,-1,-1,-1,-1,-1,-1,-1,-1,-1,-1,-1,-1,-1,-1,-1,-1,-1,-1,-1,-1,-1,-1,-1,-1,-1,-1,-1,-1,-1,-1,-1,-1,-1,-1,-1,-1,-1,-1,-1,-1,-1,-1,-1,-1,-1,-1,-1,-1,-1,-1,-1,-1,-1,-1,-1,-1,-1,-1,-1,-1,-1,-1,-1,-1,-1,-1,-1,-1,-1,-1,-1,-1,-1,-1,-1,-1,-1,-1,-1,-1,-1,-1,-1,-1,-1,-1,-1,-1,-1,-1,-1,-1,-1,-1,-1,-1,-1,-1,-1,-1,-1,-1,-1,-1,-1,-1,-1,-1,-1,-1,-1,-1,-1,-1,-1,-1,-1,-1,-1,-1,-1,-1,-1,-1,-1,-1,-1,-1,-1,-1,-1,-1,-1,-1,-1,-1,-1,-1,-1,-1,-1,-1,-1,-1,-1,-1,-1,-1,-1,-1,-1,-1,-1,-1,-1,-1,-1,-1,-1,-1,-1,-1,-1,-1,-1,-1,-1,-1,-1,-1,-1,-1,-1,-1,-1,-1,-1,-1,-1,-1,-1,-1,-1,-1,-1,-1,-1,-1,-1,-1,-1,-1,-1,-1,-1,-1,-1,-1,-1,-1,-1,-1,-1,-1,-1,-1,-1,-1,-1,-1,-1,-1,-1,-1,-1,-1,-1,-1,-1,-1,-1,-1,-1,-1,-1,-1,-1,-1,-1,-1,-1,-1,-1,-1,-1,-1,-1,-1,-1,-1,-1,-1,-1,-1,-1,-1,-1,-1,-1,-1,-1,-1,-1,-1,-1,-1,-1,-1,-1,-1,-1,-1,-1,-1,-1,-1,-1,-1,-1,-1,-1,-1,-1,-1,-1,-1,-1,-1,-1,-1,-1,-1,-1,-1,-1,-1,-1,-1,-1,-1,-1,-1,-1,-1,-1,-1,-1,-1,-1,-1,-1,-1,-1,-1,-1,-1,-1,-1,-1,-1,-1,-1,-1,-1,-1,-1,-1,-1,-1,-1,-1,-1,-1,-1,-1,-1,-1,-1,-1,-1,-1,-1,-1,-1,-1,-1,-1,-1,-1,-1,-1,-1,-1,-1,-1,-1,-1,-1,-1,-1,-1,-1,-1,-1,-1,-1,-1,-1,-1,-1,-1,-1,-1,-1,-1,-1,-1,-1,-1,-1,-1,-1,-1,-1,-1,-1,-1,-1,-1,-1,-1,-1,-1,-1,-1,-1,-1,-1,-1,-1,-1,-1,-1,-1,-1,-1,-1,-1,-1,-1,-1,-1,-1,-1,-1,-1,-1,-1,-1,-1,-1,-1,-1,-1,-1,-1,-1,-1,-1,-1,-1,-1,-1,-1,-1,-1,-1,-1,-1,-1,-1,-1,-1,-1,-1,-1,-1,-1,-1,-1,-1,-1,-1,-1,-1,-1,-1,-1,-1,-1,-1,-1,-1,-1,-1,-1,-1,-1,-1,-1,-1,-1,-1,-1,-1,-1,-1,-1,-1,-1,-1,-1,-1,-1,-1,-1,-1,-1,-1,-1,-1,-1,-1,-1,-1,-1,-1,-1,-1,-1,-1,-1,-1,-1,-1,-1,-1,-1,-1,-1,-1,-1,-1,-1,-1,-1,-1,-1,-1,-1,-1,-1,-1,-1,-1,-1,-1,-1,-1,-1,-1,-1,-1,-1,-1,-1,-1,-1,-1,-1,-1,-1,-1,-1,-1,-1,-1,-1,-1,-1,-1,-1,-1,-1,-1,-1,-1,-1,-1,-1,-1,-1,-1,-1,-1,-1,-1,-1,-1,-1,-1,-1,-1,-1,-1,-1,-1,-1,-1,-1,-1,-1,-1,-1,-1,-1,-1,-1,-1,-1,-1,-1,-1,-1,-1,-1,-1,-1,-1,-1,-1,-1,-1,-1,-1,-1,-1,-1,-1,-1,-1,-1,-1,-1,-1,-1,-1,-1,-1,-1,-1,-1,-1,-1,-1,-1,-1,-1,-1,-1,-1,-1,-1,-1,-1,-1,-1,-1,-1,-1,-1,-1,-1,-1,-1,-1,-1,-1,-1,-1,-1,-1,-1,-1,-1,-1,-1,-1,-1,-1,-1,-1,-1,-1,-1,-1,-1,-1,-1,-1,-1,-1,-1,-1,-1,-1,-1,-1,-1,-1,-1,-1,-1,-1,-1,-1,-1,-1,-1,-1,-1,-1,-1,-1,-1,-1,-1,-1,-1,-1,-1,-1,-1,-1,-1,-1,-1,-1,-1,-1,-1,-1,-1,-1,-1,-1,-1,-1,-1,-1,-1,-1,-1,-1,-1,-1,-1,-1,-1,-1,-1,-1,-1,-1,-1,-1,-1,-1,-1,-1,-1,-1,-1,-1,-1,-1,-1,-1,-1,-1,-1,-1,-1,-1,-1,-1,-1,-1,-1,-1,-1,-1,-1,-1,-1,-1,-1,-1,-1,-1,-1,-1,-1,-1,-1,-1,-1,-1,-1,-1,-1,-1,-1,-1,-1,-1,-1,-1,-1,-1,-1,-1,-1,-1,-1,-1,-1,-1,-1,-1,-1,-1,-1,-1,-1,-1,-1,-1,-1,-1,-1,-1,-1,-1,-1,-1,-1,-1,-1,-1,-1,-1,-1,-1,-1,-1,-1,-1,-1,-1,-1,-1,-1,-1,-1,-1,-1,-1,-1,-1,-1,-1,-1,-1,-1,-1,-1,-1,-1,-1,-1,-1,-1,-1,-1,-1,-1,-1,-1,-1,-1,-1,-1,-1,-1,-1,-1,-1,-1,-1,-1,-1,-1,-1,-1,-1,-1,-1,-1,-1,-1,-1,-1,-1,-1,-1,-1,-1,-1,-1,-1,-1,-1,-1,-1,-1,-1,-1,-1,-1,-1,-1,-1,-1,-1,-1,-1,-1,-1,-1,-1,-1,-1,-1,-1,-1,-1,-1,-1,-1,-1,-1,-1,-1,-1,-1,-1,-1,-1,-1,-1,-1,-1,-1,-1,-1,-1,-1,-1,-1,-1,-1,-1,-1,-1,-1,-1,-1,-1,-1,-1,-1,-1,-1,-1,-1,-1,-1,-1,-1,-1,-1,-1,-1,-1,-1,-1,-1,-1,-1,-1,-1,-1,-1,-1,-1,-1,-1,-1,-1,-1,-1,-1,-1,-1,-1,-1,-1,-1,-1,-1,-1,-1,-1,-1,-1,-1,-1,-1,-1,-1,-1,-1,-1,-1,-1,-1,-1,-1,-1,-1,-1,-1,-1,-1,-1,-1,-1,-1,-1,-1,-1,-1,-1,-1,-1,-1,-1,-1,-1,-1,-1,-1,-1,-1,-1,-1,-1,-1,-1,-1,-1,-1,-1,-1,-1,-1,-1,-1,-1,-1,-1,-1,-1,-1,-1,-1,-1,-1,-1,-1,-1,-1,-1,-1,-1,-1,-1,-1,-1,-1,-1,-1,-1,-1,-1,-1,-1,-1,-1,-1,-1,-1,-1,-1,-1,-1,-1,-1,-1,-1,-1,-1,-1,-1,-1,-1,-1,-1,-1,-1,-1,-1,-1,-1,-1,-1,-1,-1,-1,-1,-1,-1,-1,-1,-1,-1,-1,-1,-1,-1,-1,-1,-1,-1,-1,-1,-1,-1,-1,-1,-1,-1,-1,-1,-1,-1,-1,-1,-1,-1,-1,-1,-1,-1,-1,-1,-1,-1,-1,-1,-1,-1,-1,-1,-1,-1,-1,-1,-1,-1,-1,-1,-1,-1,-1,-1,-1,-1,-1,-1,-1,-1,-1,-1,-1,-1,-1,-1,-1,-1,-1,-1,-1,-1,-1,-1,-1,-1,-1,-1,-1,-1,-1,-1,-1,-1,-1,-1,-1,-1,-1,-1,-1,-1,-1,-1,-1,-1,-1,-1,-1,-1,-1,-1,-1,-1,-1,-1,-1,-1,-1,-1,-1,-1,-1,-1,-1,-1,-1,-1,-1,-1,-1,-1,-1,-1,-1,-1,-1,-1,-1,-1,-1,-1,-1,-1,-1,-1,-1,-1,-1,-1,-1,-1,-1,-1,-1,-1,-1,-1,-1,-1,-1,-1,-1,-1,-1,-1,-1,-1,-1,-1,-1,-1,-1,-1,-1,-1,-1,-1,-1,-1,-1,-1,-1,-1,-1,-1,-1,-1,-1,-1,-1,-1,-1,-1,-1,-1,-1,-1,-1,-1,-1,-1,-1,-1,-1,-1,-1,-1,-1,-1,-1,-1,-1,-1,-1,-1,-1,-1,-1,-1,-1,-1,-1,-1,-1,-1,-1,-1,-1,-1,-1,-1,-1,-1,-1,-1,-1,-1,-1,-1,-1,-1,-1,-1,-1,-1,-1,-1,-1,-1,-1,-1,-1,-1,-1,-1,-1,-1,-1,-1,-1,-1,-1,-1,-1,-1,-1,-1,-1,-1,-1,-1,-1,-1,-1,-1,-1,-1,-1,-1,-1,-1,-1,-1,-1,-1,-1,-1,-1,-1,-1,-1,-1,-1,-1,-1,-1,-1,-1,-1,-1,-1,-1,-1,-1,-1,-1,-1,-1,-1,-1,-1,-1,-1,-1,-1,-1,-1,-1,-1,-1,-1,-1,-1,-1,-1,-1,-1,-1,-1,-1,-1,-1,-1,-1,-1,-1,-1,-1,-1,-1,-1,-1,-1,-1,-1,-1,-1,-1,-1,-1,-1,-1,-1,-1,-1,-1,-1,-1,-1,-1,-1,-1,-1,-1,-1,-1,-1,-1,-1,-1,-1,-1,-1,-1,-1,-1,-1,-1,-1,-1,-1,-1,-1,-1,-1,-1,-1,-1,-1,-1,-1,-1,-1,-1,-1,-1,-1,-1,-1,-1,-1,-1,-1,-1,-1,-1,-1,-1,-1,-1,-1,-1,-1,-1,-1,-1,-1,-1,-1,-1,-1,-1,-1,-1,-1,-1,-1,-1,-1,-1,-1,-1,-1,-1,-1,-1,-1,-1,-1,-1,-1,-1,-1,-1,-1,-1,-1,-1,-1,-1,-1,-1,-1,-1,-1,-1,-1,-1,-1,-1,-1,-1,-1,-1,-1,-1,-1,-1,-1,-1,-1,-1,-1,-1,-1,-1,-1,-1,-1,-1,-1,-1,-1,-1,-1,-1,-1,-1,-1,-1,-1,-1,-1,-1,-1,-1,-1,-1,-1,-1,-1,-1,-1,-1,-1,-1,-1,-1,-1,-1,-1,-1,-1,-1,-1,-1,-1,-1,-1,-1,-1,-1,-1,-1,-1,-1,-1,-1,-1,-1,-1,-1,-1,-1,-1,-1,-1,-1,-1,-1,-1,-1,-1,-1,-1,-1,-1,-1,-1,-1,-1,-1,-1,-1,-1,-1,-1,-1,-1,-1,-1,-1,-1,-1,-1,-1,-1,-1,-1,-1,-1,-1,-1,-1,-1,-1,-1,-1,-1,-1,-1,-1,-1,-1,-1,-1,-1,-1,-1,-1,-1,-1,-1,-1,-1,-1,-1,-1,-1,-1,-1,-1,-1,-1,-1,-1,-1,-1,-1,-1,-1,-1,-1,-1,-1,-1,-1,-1,-1,-1,-1,-1,-1,-1,-1,-1,-1,-1,-1,-1,-1,-1,-1,-1,-1,-1,-1,-1,-1,-1,-1,-1,-1,-1,-1,-1,-1,-1,-1,-1,-1,-1,-1,-1,-1,-1,-1,-1,-1,-1,-1,-1,-1,-1,-1,-1,-1,-1,-1,-1,-1,-1,-1,-1,-1,-1,-1,-1,-1,-1,-1,-1,-1,-1,-1,-1,-1,-1,-1,-1,-1,-1,-1,-1,-1,-1,-1,-1,-1,-1,-1,-1,-1,-1,-1,-1,-1,-1,-1,-1,-1,-1,-1,-1,-1,-1,-1,-1,-1,-1,-1,-1,-1,-1,-1,-1,-1,-1,-1,-1,-1,-1,-1,-1,-1,-1,-1,-1,-1,-1,-1,-1,-1,-1,-1,-1,-1,-1,-1,-1,-1,-1,-1,-1,-1,-1,-1,-1,-1,-1,-1,-1,-1,-1,-1,-1,-1,-1,-1,-1,-1,-1,-1,-1,-1,-1,-1,-1,-1,-1,-1,-1,-1,-1,-1,-1,-1,-1,-1,-1,-1,-1,-1,-1,-1,-1,-1,-1,-1,-1,-1,-1,-1,-1,-1,-1,-1,-1,-1,-1,-1,-1,-1,-1,-1,-1,-1,-1,-1,-1,-1,-1,-1,-1,-1,-1,-1,-1,-1,-1,-1,-1,-1,-1,-1,-1,-1,-1,-1,-1,-1,-1,-1,-1,-1,-1,-1,-1,-1,-1,-1,-1,-1,-1,-1,-1,-1,-1,-1,-1,-1,-1,-1,-1,-1,-1,-1,-1,-1,-1,-1,-1,-1,-1,-1,-1,-1,-1,-1,-1,-1,-1,-1,-1,-1,-1,-1,-1,-1,-1,-1,-1,-1,-1,-1,-1,-1,-1,-1,-1,-1,-1,-1,-1,-1,-1,-1,-1,-1,-1,-1,-1,-1,-1,-1,-1,-1,-1,-1,-1,-1,-1,-1,-1,-1,-1,-1,-1,-1,-1,-1,-1,-1,-1,-1,-1,-1,-1,-1,-1,-1,-1,-1,-1,-1,-1,-1,-1,-1,-1,-1,-1,-1,-1,-1,-1,-1,-1,-1,-1,-1,-1,-1,-1,-1,-1,-1,-1,-1,-1,-1,-1,-1,-1,-1,-1,-1,-1,-1,-1,-1,-1,-1,-1,-1,-1,-1,-1,-1,-1,-1,-1,-1,-1,-1,-1,-1,-1,-1,-1,-1,-1,-1,-1,-1,-1,-1,-1,-1,-1,-1,-1,-1,-1,-1,-1,-1,-1,-1,-1,-1,-1,-1,-1,-1,-1,-1,-1,-1,-1,-1,-1,-1,-1,-1,-1,-1,-1,-1,-1,-1,-1,-1,-1,-1,-1,-1,-1,-1,-1,-1,-1,-1,-1,-1,-1,-1,-1,-1,-1,-1,-1,-1,-1,-1,-1,-1,-1,-1,-1,-1,-1,-1,-1,-1,-1,-1,-1,-1,-1,-1,-1,-1,-1,-1,-1,-1,-1,-1,-1,-1,-1,-1,-1,-1,-1,-1,-1,-1,-1,-1,-1,-1,-1,-1,-1,-1,-1,-1,-1,-1,-1,-1,-1,-1,-1,-1,-1,-1,-1,-1,-1,-1,-1,-1,-1,-1,-1,-1,-1,-1,-1,-1,-1,-1,-1,-1,-1,-1,-1,-1,-1,-1,-1,-1,-1,-1,-1,-1,-1,-1,-1,-1,-1,-1,-1,-1,-1,-1,-1,-1,-1,-1,-1,-1,-1,-1,-1,-1,-1,-1,-1,-1,-1,-1,-1,-1,-1,-1,-1,-1,-1,-1,-1,-1,-1,-1,-1,-1,-1,-1,-1,-1,-1,-1,-1,-1,-1,-1,-1,-1,-1,-1,-1,-1,-1,-1,-1,-1,-1,-1,-1,-1,-1,-1,-1,-1,-1,-1,-1,-1,-1,-1,-1,-1,-1,-1,-1,-1,-1,-1,-1,-1,-1,-1,-1,-1,-1,-1,-1,-1,-1,-1,-1,-1,-1,-1,-1,-1,-1,-1,-1,-1,-1,-1,-1,-1,-1,-1,-1,-1,-1,-1,-1,-1,-1,-1,-1,-1,-1,-1,-1,-1,-1,-1,-1,-1,-1,-1,-1,-1,-1,-1,-1,-1,-1,-1,-1,-1,-1,-1,-1,-1,-1,-1,-1,-1,-1,-1,-1,-1,-1,-1,-1,-1,-1,-1,-1,-1,-1,-1,-1,-1,-1,-1,-1,-1,-1,-1,-1,-1,-1,-1,-1,-1,-1,-1,-1,-1,-1,-1,-1,-1,-1,-1,-1,-1,-1,-1,-1,-1,-1,-1,-1,-1,-1,-1,-1,-1,-1,-1,-1,-1,-1,-1,-1,-1,-1,-1,-1,-1,-1,-1,-1,-1,-1,-1,-1,-1,-1,-1,-1,-1,-1,-1,-1,-1,-1,-1,-1,-1,-1,-1,-1,-1,-1,-1,-1,-1,-1,-1,-1,-1,-1,-1,-1,-1,-1,-1,-1,-1,-1,-1,-1,-1,-1,-1,-1,-1,-1,-1,-1,-1,-1,-1,-1,-1,-1,-1,-1,-1,-1,-1,-1,-1,-1,-1,-1,-1,-1,-1,-1,-1,-1,-1,-1,-1,-1,-1,-1,-1,-1,-1,-1,-1,-1,-1,-1,-1,-1,-1,-1,-1,-1,-1,-1,-1,-1,-1,-1,-1,-1,-1,-1,-1,-1,-1,-1,-1,-1,-1,-1,-1,-1,-1,-1,-1,-1,-1,-1,-1,-1,-1,-1,-1,-1,-1,-1,-1,-1,-1,-1,-1,-1,-1,-1,-1,-1,-1,-1,-1,-1,-1,-1,-1,-1,-1,-1,-1,-1,-1,-1,-1,-1,-1,-1,-1,-1,-1,-1,-1,-1,-1,-1,-1,-1,-1,-1,-1,-1,-1,-1,-1,-1,-1,-1,-1,-1,-1,-1,-1,-1,-1,-1,-1,-1,-1,-1,-1,-1,-1,-1,-1,-1,-1,-1,-1,-1,-1,-1,-1,-1,-1,-1,-1,-1,-1,-1,-1,-1,-1,-1,-1,-1,-1,-1,-1,-1,-1,-1,-1,-1,-1,-1,-1,-1,-1,-1,-1,-1,-1,-1,-1,-1,-1,-1,-1,-1,-1,-1,-1,-1,-1,-1,-1,-1,-1,-1,-1,-1,-1,-1,-1,-1,-1,-1,-1,-1,-1,-1,-1,-1,-1,-1,-1,-1,-1,-1,-1,-1,-1,-1,-1,-1,-1,-1,-1,-1,-1,-1,-1,-1,-1,-1,-1,-1,-1,-1,-1,-1,-1,-1,-1,-1,-1,-1,-1,-1,-1,-1,-1,-1,-1,-1,-1,-1,-1,-1,-1,-1,-1,-1,-1,-1,-1,-1,-1,-1,-1,-1,-1,-1,-1,-1,-1,-1,-1,-1,-1,-1,-1,-1,-1,-1,-1,-1,-1,-1,-1,-1,-1,-1,-1,-1,-1,-1,-1,-1,-1,-1,-1,-1,-1,-1,-1,-1,-1,-1,-1,-1,-1,-1,-1,-1,-1,-1,-1,-1,-1,-1,-1,-1,-1,-1,-1,-1,-1,-1,-1,-1,-1,-1,-1,-1,-1,-1,-1,-1,-1,-1,-1,-1,-1,-1,-1,-1,-1,-1,-1,-1,-1,-1,-1,-1,-1,-1,-1,-1,-1,-1,-1,-1,-1,-1,-1,-1,-1,-1,-1,-1,-1,-1,-1,-1,-1,-1,-1,-1,-1,-1,-1,-1,-1,-1,-1,-1,-1,-1,-1,-1,-1,-1,-1,-1,-1,-1,-1,-1,-1,-1,-1,-1,-1,-1,-1,-1,-1,-1,-1,-1,-1,-1,-1,-1,-1,-1,-1,-1,-1,-1,-1,-1,-1,-1,-1,-1,-1,-1,-1,-1,-1,-1,-1,-1,-1,-1,-1,-1,-1,-1,-1,-1,-1,-1,-1,-1,-1,-1,-1,-1,-1,-1,-1,-1,-1,-1,-1,-1,-1,-1,-1,-1,-1,-1,-1,-1,-1,-1,-1,-1,-1,-1,-1,-1,-1,-1,-1,-1,-1,-1,-1,-1,-1,-1,-1,-1,-1,-1,-1,-1,-1,-1,-1,-1,-1,-1,-1,-1,-1,-1,-1,-1,-1,-1,-1,-1,-1,-1,-1,-1,-1,-1,-1,-1,-1,-1,-1,-1,-1,-1,-1,-1,-1,-1,-1,-1,-1,-1,-1,-1,-1,-1,-1,-1,-1,-1,-1,-1,-1,-1,-1,-1,-1,-1,-1,-1,-1,-1,-1,-1,-1,-1,-1,-1,-1,-1,-1,-1,-1,-1,-1,-1,-1,-1,-1,-1,-1,-1,-1,-1,-1,-1,-1,-1,-1,-1,-1,-1,-1,-1,-1,-1,-1,-1,-1,-1,-1,-1,-1,-1,-1,-1,-1,-1,-1,-1,-1,-1,-1,-1,-1,-1,-1,-1,-1,-1,-1,-1,-1,-1,-1,-1,-1,-1,-1,-1,-1,-1,-1,-1,-1,-1,-1,-1,-1,-1,-1,-1,-1,-1,-1,-1,-1,-1,-1,-1,-1,-1,-1,-1,-1,-1,-1,-1,-1,-1,-1,-1,-1,-1,-1,-1,-1,-1,-1,-1,-1,-1,-1,-1,-1,-1,-1,-1,-1,-1,-1,-1,-1,-1,-1,-1,-1,-1,-1,-1,-1,-1,-1,-1,-1,-1,-1,-1,-1,-1,-1,-1,-1,-1,-1,-1,-1,-1,-1,-1,-1,-1,-1,-1,-1,-1,-1,-1,-1,-1,-1,-1,-1,-1,-1,-1,-1,-1,-1,-1,-1,-1,-1,-1,-1,-1,-1,-1,-1,-1,-1,-1,-1,-1,-1,-1,-1,-1,-1,-1,-1,-1,-1,-1,-1,-1,-1,-1,-1,-1,-1,-1,-1,-1,-1,-1,-1,-1,-1,-1,-1,-1,-1,-1,-1,-1,-1,-1,-1,-1,-1,-1,-1,-1,-1,-1,-1,-1,-1,-1,-1,-1,-1,-1,-1,-1,-1,-1,-1,-1,-1,-1,-1,-1,-1,-1,-1,-1,-1,-1,-1,-1,-1,-1,-1,-1,-1,-1,-1,-1,-1,-1,-1,-1,-1,-1,-1,-1,-1,-1,-1,-1,-1,-1,-1,-1,-1,-1,-1,-1,-1,-1,-1,-1,-1,-1,-1,-1,-1,-1,-1,-1,-1,-1,-1,-1,-1,-1,-1,-1,-1,-1,-1,-1,-1,-1,-1,-1,-1,-1,-1,-1,-1,-1,-1,-1,-1,-1,-1,-1,-1,-1,-1,-1,-1,-1,-1,-1,-1,-1,-1,-1,-1,-1,-1,-1,-1,-1,-1,-1,-1,-1,-1,-1,-1,-1,-1,-1,-1,-1,-1,-1,-1,-1,-1,-1,-1,-1,-1,-1,-1,-1,-1,-1,-1,-1,-1,-1,-1,-1,-1,-1,-1,-1,-1,-1,-1,-1,-1,-1,-1,-1,-1,-1,-1,-1,-1,-1,-1,-1,-1,-1,-1,-1,-1,-1,-1,-1,-1,-1,-1,-1,-1,-1,-1,-1,-1,-1,-1,-1,-1,-1,-1,-1,-1,-1,-1,-1,-1,-1,-1,-1,-1,-1,-1,-1,-1,-1,-1,-1,-1,-1,-1,-1,-1,-1,-1,-1,-1,-1,-1,-1,-1,-1,-1,-1,-1,-1,-1,-1,-1,-1,-1,-1,-1,-1,-1,-1,-1,-1,-1,-1,-1,-1,-1,-1,-1,-1,-1,-1,-1,-1,-1,-1,-1,-1,-1,-1,-1,-1,-1,-1,-1,-1,-1,-1,-1,-1,-1,-1,-1,-1,-1,-1,-1,-1,-1,-1,-1,-1,-1,-1,-1,-1,-1,-1,-1,-1,-1,-1,-1,-1,-1,-1,-1,-1,-1,-1,-1,-1,-1,-1,-1,-1,-1,-1,-1,-1,-1,-1,-1,-1,-1,-1,-1,-1,-1,-1,-1,-1,-1,-1,-1,-1,-1,-1,-1,-1,-1,-1,-1,-1,-1,-1,-1,-1,-1,-1,-1,-1,-1,-1,-1,-1,-1,-1,-1,-1,-1,-1,-1,-1,-1,-1,-1,-1,-1,-1,-1,-1,-1,-1,-1,-1,-1,-1,-1,-1,-1,-1,-1,-1,-1,-1,-1,-1,-1,-1,-1,-1,-1,-1,-1,-1,-1,-1,-1,-1,-1,-1,-1,-1,-1,-1,-1,-1,-1,-1,-1,-1,-1,-1,-1,-1,-1,-1,-1,-1,-1,-1,-1,-1,-1,-1,-1,-1,-1,-1,-1,-1,-1,-1,-1,-1,-1,-1,-1,-1,-1,-1,-1,-1,-1,-1,-1,-1,-1,-1,-1,-1,-1,-1,-1,-1,-1,-1,-1,-1,-1,-1,-1,-1,-1,-1,-1,-1,-1,-1,-1,-1,-1,-1,-1,-1,-1,-1,-1,-1,-1,-1,-1,-1,-1,-1,-1,-1,-1,-1,-1,-1,-1,-1,-1,-1,-1,-1,-1,-1,-1,-1,-1,-1,-1,-1,-1,-1,-1,-1,-1,-1,-1,-1,-1,-1,-1,-1,-1,-1,-1,-1,-1,-1,-1,-1,-1,-1,-1,-1,-1,-1,-1,-1,-1,-1,-1,-1,-1,-1,-1,-1,-1,-1,-1,-1,-1,-1,-1,-1,-1,-1,-1,-1,-1,-1,-1,-1,-1,-1,-1,-1,-1,-1,-1,-1,-1,-1,-1,-1,-1,-1,-1,-1,-1,-1,-1,-1,-1,-1,-1,-1,-1,-1,-1,-1,-1,-1,-1,-1,-1,-1,-1,-1,-1,-1,-1,-1,-1,-1,-1,-1,-1,-1,-1,-1,-1,-1,-1,-1,-1,-1,-1,-1,-1,-1,-1,-1,-1,-1,-1,-1,-1,-1,-1,-1,-1,-1,-1,-1,-1,-1,-1,-1,-1,-1,-1,-1,-1,-1,-1,-1,-1,-1,-1,-1,-1,-1,-1,-1,-1,-1,-1,-1,-1,-1,-1,-1,-1,-1,-1,-1,-1,-1,-1,-1,-1,-1,-1,-1,-1,-1,-1,-1,-1,-1,-1,-1,-1,-1,-1,-1,-1,-1,-1,-1,-1,-1,-1,-1,-1,-1,-1,-1,-1,-1,-1,-1,-1,-1,-1,-1,-1,-1,-1,-1,-1,-1,-1,-1,-1,-1,-1,-1,-1,-1,-1,-1,-1,-1,-1,-1,-1,-1,-1,-1,-1,-1,-1,-1,-1,-1,-1,-1,-1,-1,-1,-1,-1,-1,-1,-1,-1,-1,-1,-1,-1,-1,-1,-1,-1,-1,-1,-1,-1,-1,-1,-1,-1,-1,-1,-1,-1,-1,-1,-1,-1,-1,-1,-1,-1,-1,-1,-1,-1,-1,-1,-1,-1,-1,-1,-1,-1,-1,-1,-1,-1,-1,-1,-1,-1,-1,-1,-1,-1,-1,-1,-1,-1,-1,-1,-1,-1,-1,-1,-1,-1,-1,-1,-1,-1,-1,-1,-1,-1,-1,-1,-1,-1,-1,-1,-1,-1,-1,-1,-1,-1,-1,-1,-1,-1,-1,-1,-1,-1,-1,-1,-1,-1,-1,-1,-1,-1,-1,-1,-1,-1,-1,-1,-1,-1,-1,-1,-1,-1,-1,-1,-1,-1,-1,-1,-1,-1,-1,-1,-1,-1,-1,-1,-1,-1,-1,-1,-1,-1,-1,-1,-1,-1,-1,-1,-1,-1,-1,-1,-1,-1,-1,-1,-1,-1,-1,-1,-1,-1,-1,-1,-1,-1,-1,-1,-1,-1,-1,-1,-1,-1,-1,-1,-1,-1,-1,-1,-1,-1,-1,-1,-1,-1,-1,-1,-1,-1,-1,-1,-1,-1,-1,-1,-1,-1,-1,-1,-1,-1,-1,-1,-1,-1,-1,-1,-1,-1,-1,-1,-1,-1,-1,-1,-1,-1,-1,-1,-1,-1,-1,-1,-1,-1,-1,-1,-1,-1,-1,-1,-1,-1,-1,-1,-1,-1,-1,-1,-1,-1,-1,-1,-1,-1,-1,-1,-1,-1,-1,-1,-1,-1,-1,-1,-1,-1,-1,-1,-1,-1,-1,-1,-1,-1,-1,-1,-1,-1,-1,-1,-1,-1,-1,-1,-1,-1,-1,-1,-1,-1,-1,-1,-1,-1,-1,-1,-1,-1,-1,-1,-1,-1,-1,-1,-1,-1,-1,-1,-1,-1,-1,-1,-1,-1,-1,-1,-1,-1,-1,-1,-1,-1,-1,-1,-1,-1,-1,-1,-1,-1,-1,-1,-1,-1,-1,-1,-1,-1,-1,-1,-1,-1,-1,-1,-1,-1,-1,-1,-1,-1,-1,-1,-1,-1,-1,-1,-1,-1,-1,-1,-1,-1,-1,-1,-1,-1,-1,-1,-1,-1,-1,-1,-1,-1,-1,-1,-1,-1,-1,-1,-1,-1,-1,-1,-1,-1,-1,-1,-1,-1,-1,-1,-1,-1,-1,-1,-1,-1,-1,-1,-1,-1,-1,-1,-1,-1,-1,-1,-1,-1,-1,-1,-1,-1,-1,-1,-1,-1,-1,-1,-1,-1,-1,-1,-1,-1,-1,-1,-1,-1,-1,-1,-1,-1,-1,-1,-1,-1,-1,-1,-1,-1,-1,-1,-1,-1,-1,-1,-1,-1,-1,-1,-1,-1,-1,-1,-1,-1,-1,-1,-1,-1,-1,-1,-1,-1,-1,-1,-1,-1,-1,-1,-1,-1,-1,-1,-1,-1,-1,-1,-1,-1,-1,-1,-1,-1,-1,-1,-1,-1,-1,-1,-1,-1,-1,-1,-1,-1,-1,-1,-1,-1,-1,-1,-1,-1,-1,-1,-1,-1,-1,-1,-1,-1,-1,-1,-1,-1,-1,-1,-1,-1,-1,-1,-1,-1,-1,-1,-1,-1,-1,-1,-1,-1,-1,-1,-1,-1,-1,-1,-1,-1,-1,-1,-1,-1,-1,-1,-1,-1,-1,-1,-1,-1,-1,-1,-1,-1,-1,-1,-1,-1,-1,-1,-1,-1,-1,-1,-1,-1,-1,-1,-1,-1,-1,-1,-1,-1,-1,-1,-1,-1,-1,-1,-1,-1,-1,-1,-1,-1,-1,-1,-1,-1,-1,-1,-1,-1,-1,-1,-1,-1,-1,-1,-1,-1,-1,-1,-1,-1,-1,-1,-1,-1,-1,-1,-1,-1,-1,-1,-1,-1,-1,-1,-1,-1,-1,-1,-1,-1,-1,-1,-1,-1,-1,-1,-1,-1,-1,-1,-1,-1,-1,-1,-1,-1,-1,-1,-1,-1,-1,-1,-1,-1,-1,-1,-1,-1,-1,-1,-1,-1,-1,-1,-1,-1,-1,-1,-1,-1,-1,-1,-1,-1,-1,-1,-1,-1,-1,-1,-1,-1,-1,-1,-1,-1,-1,-1,-1,-1,-1,-1,-1,-1,-1,-1,-1,-1,-1,-1,-1,-1,-1,-1,-1,-1,-1,-1,-1,-1,-1,-1,-1,-1,-1,-1,-1,-1,-1,-1,-1,-1,-1,-1,-1,-1,-1,-1,-1,-1,-1,-1,-1,-1,-1,-1,-1,-1,-1,-1,-1,-1,-1,-1,-1,-1,-1,-1,-1,-1,-1,-1,-1,-1,-1,-1,-1,-1,-1,-1,-1,-1,-1,-1,-1,-1,-1,-1,-1,-1,-1,-1,-1,-1,-1,-1,-1,-1,-1,-1,-1,-1,-1,-1,-1,-1,-1,-1,-1,-1,-1,-1,-1,-1,-1,-1,-1,-1,-1,-1,-1,-1,-1,-1,-1,-1,-1,-1,-1,-1,-1,-1,-1,-1,-1,-1,-1,-1,-1,-1,-1,-1,-1,-1,-1,-1,-1,-1,-1,-1,-1,-1,-1,-1,-1,-1,-1,-1,-1,-1,-1,-1,-1,-1,-1,-1,-1,-1,-1,-1,-1,-1,-1,-1,-1,-1,-1,-1,-1,-1,-1,-1,-1,-1,-1,-1,-1,-1,-1,-1,-1,-1,-1,-1,-1,-1,-1,-1,-1,-1,-1,-1,-1,-1,-1,-1,-1,-1,-1,-1,-1,-1,-1,-1,-1,-1,-1,-1,-1,-1,-1,-1,-1,-1,-1,-1,-1,-1,-1,-1,-1,-1,-1,-1,-1,-1,-1,-1,-1,-1,-1,-1,-1,-1,-1,-1,-1,-1,-1,-1,-1,-1,-1,-1,-1,-1,-1,-1,-1,-1,-1,-1,-1,-1,-1,-1,-1,-1,-1,-1,-1,-1,-1,-1,-1,-1,-1,-1,-1,-1,-1,-1,-1,-1,-1,-1,-1,-1,-1,-1,-1,-1,-1,-1,-1,-1,-1,-1,-1,-1,-1,-1,-1,-1,-1,-1,-1,-1,-1,-1,-1,-1,-1,-1,-1,-1,-1,-1,-1,-1,-1,-1,-1,-1,-1,-1,-1,-1,-1,-1,-1,-1,-1,-1,-1,-1,-1,-1,-1,-1,-1,-1,-1,-1,-1,-1,-1,-1,-1,-1,-1,-1,-1,-1,-1,-1,-1,-1,-1,-1,-1,-1,-1,-1,-1,-1,-1,-1,-1,-1,-1,-1,-1,-1,-1,-1,-1,-1,-1,-1,-1,-1,-1,-1,-1,-1,-1,-1,-1,-1,-1,-1,-1,-1,-1,-1,-1,-1,-1,-1,-1,-1,-1,-1,-1,-1,-1,-1,-1,-1,-1,-1,-1,-1,-1,-1,-1,-1,-1,-1,-1,-1,-1,-1,-1,-1,-1,-1,-1,-1,-1,-1,-1,-1,-1,-1,-1,-1,-1,-1,-1,-1,-1,-1,-1,-1,-1,-1,-1,-1,-1,-1,-1,-1,-1,-1,-1,-1,-1,-1,-1,-1,-1,-1,-1,-1,-1,-1,-1,-1,-1,-1,-1,-1,-1,-1,-1,-1,-1,-1,-1,-1,-1,-1,-1,-1,-1,-1,-1,-1,-1,-1,-1,-1,-1,-1,-1,-1,-1,-1,-1,-1,-1,-1,-1,-1,-1,-1,-1,-1,-1,-1,-1,-1,-1,-1,-1,-1,-1,-1,-1,-1,-1,-1,-1,-1,-1,-1,-1,-1,-1,-1,-1,-1,-1,-1,-1,-1,-1,-1,-1,-1,-1,-1,-1,-1,-1,-1,-1,-1,-1,-1,-1,-1,-1,-1,-1,-1,-1,-1,-1,-1,-1,-1,-1,-1,-1,-1,-1,-1,-1,-1,-1,-1,-1,-1,-1,-1,-1,-1,-1,-1,-1,-1,-1,-1,-1,-1,-1,-1,-1,-1,-1,-1,-1,-1,-1,-1,-1,-1,-1,-1,-1,-1,-1,-1,-1,-1,-1,-1,-1,-1,-1,-1,-1,-1,-1,-1,-1,-1,-1,-1,-1,-1,-1,-1,-1,-1,-1,-1,-1,-1,-1,-1,-1,-1,-1,-1,-1,-1,-1,-1,-1,-1,-1,-1,-1,-1,-1,-1,-1,-1,-1,-1,-1,-1,-1,-1,-1,-1,-1,-1,-1,-1,-1,-1,-1,-1,-1,-1,-1,-1,-1,-1,-1,-1,-1,-1,-1,-1,-1,-1,-1,-1,-1,-1,-1,-1,-1,-1,-1,-1,-1,-1,-1,-1,-1,-1,-1,-1,-1,-1,-1,-1,-1,-1,-1,-1,-1,-1,-1,-1,-1,-1,-1,-1,-1,-1,-1,-1,-1,-1,-1,-1,-1,-1,-1,-1,-1,-1,-1,-1,-1,-1,-1,-1,-1,-1,-1,-1,-1,-1,-1,-1,-1,-1,-1,-1,-1,-1,-1,-1,-1,-1,-1,-1,-1,-1,-1,-1,-1,-1,-1,-1,-1,-1,-1,-1,-1,-1,-1,-1,-1,-1,-1,-1,-1,-1,-1,-1,-1,-1,-1,-1,-1,-1,-1,-1,-1,-1,-1,-1,-1,-1,-1,-1,-1,-1,-1,-1,-1,-1,-1,-1,-1,-1,-1,-1,-1,-1,-1,-1,-1,-1,-1,-1,-1,-1,-1,-1,-1,-1,-1,-1,-1,-1,-1,-1,-1,-1,-1,-1,-1,-1,-1,-1,-1,-1,-1,-1,-1,-1,-1,-1,-1,-1,-1,-1,-1,-1,-1,-1,-1,-1,-1,-1,-1,-1,-1,-1,-1,-1,-1,-1,-1,-1,-1,-1,-1,-1,-1,-1,-1,-1,-1,-1,-1,-1,-1,-1,-1,-1,-1,-1,-1,-1,-1,-1,-1,-1,-1,-1,-1,-1,-1,-1,-1,-1,-1,-1,-1,-1,-1,-1,-1,-1,-1,-1,-1,-1,-1,-1,-1,-1,-1,-1,-1,-1,-1,-1,-1,-1,-1,-1,-1,-1,-1,-1,-1,-1,-1,-1,-1,-1,-1,-1,-1,-1,-1,-1,-1,-1,-1,-1,-1,-1,-1,-1,-1,-1,-1,-1,-1,-1,-1,-1,-1,-1,-1,-1,-1,-1,-1,-1,-1,-1,-1,-1,-1,-1,-1,-1,-1,-1,-1,-1,-1,-1,-1,-1,-1,-1,-1,-1,-1,-1,-1,-1,-1,-1,-1,-1,-1,-1,-1,-1,-1,-1,-1,-1,-1,-1,-1,-1,-1,-1,-1,-1,-1,-1,-1,-1,-1,-1,-1,-1,-1,-1,-1,-1,-1,-1,-1,-1,-1,-1,-1,-1,-1,-1,-1,-1,-1,-1,-1,-1,-1,-1,-1,-1,-1,-1,-1,-1,-1,-1,-1,-1,-1,-1,-1,-1,-1,-1,-1,-1,-1,-1,-1,-1,-1,-1,-1,-1,-1,-1,-1,-1,-1,-1,-1,-1,-1,-1,-1,-1,-1,-1,-1,-1,-1,-1,-1,-1,-1,-1,-1,-1,-1,-1,-1,-1,-1,-1,-1,-1,-1,-1,-1,-1,-1,-1,-1,-1,-1,-1,-1,-1,-1,-1,-1,-1,-1,-1,-1,-1,-1,-1,-1,-1,-1,-1,-1,-1,-1,-1,-1,-1,-1,-1,-1,-1,-1,-1,-1,-1,-1,-1,-1,-1,-1,-1,-1,-1,-1,-1,-1,-1,-1,-1,-1,-1,-1,-1,-1,-1,-1,-1,-1,-1,-1,-1,-1,-1,-1,-1,-1,-1,-1,-1,-1,-1,-1,-1,-1,-1,-1,-1,-1,-1,-1,-1,-1,-1,-1,-1,-1,-1,-1,-1,-1,-1,-1,-1,-1,-1,-1,-1,-1,-1,-1,-1,-1,-1,-1,-1,-1,-1,-1,-1,-1,-1,-1,-1,-1,-1,-1,-1,-1,-1,-1,-1,-1,-1,-1,-1,-1,-1,-1,-1,-1,-1,-1,-1,-1,-1,-1,-1,-1,-1,-1,-1,-1,-1,-1,-1,-1,-1,-1,-1,-1,-1,-1,-1,-1,-1,-1,-1,-1,-1,-1,-1,-1,-1,-1,-1,-1,-1,-1,-1,-1,-1,-1,-1,-1,-1,-1,-1,-1,-1,-1,-1,-1,-1,-1,-1,-1,-1,-1,-1,-1,-1,-1,-1,-1,-1,-1,-1,-1,-1,-1,-1,-1,-1,-1,-1,-1,-1,-1,-1,-1,-1,-1,-1,-1,-1,-1,-1,-1,-1,-1,-1,-1,-1,-1,-1,-1,-1,-1,-1,-1,-1,-1,-1,-1,-1,-1,-1,-1,-1,-1,-1,-1,-1,-1,-1,-1,-1,-1,-1,-1,-1,-1,-1,-1,-1,-1,-1,-1,-1,-1,-1,-1,-1,-1,-1,-1,-1,-1,-1,-1,-1,-1,-1,-1,-1,-1,-1,-1,-1,-1,-1,-1,-1,-1,-1,-1,-1,-1,-1,-1,-1,-1,-1,-1,-1,-1,-1,-1,-1,-1,-1,-1,-1,-1,-1,-1,-1,-1,-1,-1,-1,-1,-1,-1,-1,-1,-1,-1,-1,-1,-1,-1,-1,-1,-1,-1,-1,-1,-1,-1,-1,-1,-1,-1,-1,-1,-1,-1,-1,-1,-1,-1,-1,-1,-1,-1,-1,-1,-1,-1,-1,-1,-1,-1,-1,-1,-1,-1,-1,-1,-1,-1,-1,-1,-1,-1,-1,-1,-1,-1,-1,-1,-1,-1,-1,-1,-1,-1,-1,-1,-1,-1,-1,-1,-1,-1,-1,-1,-1,-1,-1,-1,-1,-1,-1,-1,-1,-1,-1,-1,-1,-1,-1,-1,-1,-1,-1,-1,-1,-1,-1,-1,-1,-1,-1,-1,-1,-1,-1,-1,-1,-1,-1,-1,-1,-1,-1,-1,-1,-1,-1,-1,-1,-1,-1,-1,-1,-1,-1,-1,-1,-1,-1,-1,-1,-1,-1,-1,-1,-1,-1,-1,-1,-1,-1,-1,-1,-1,-1,-1,-1,-1,-1,-1,-1,-1,-1,-1,-1,-1,-1,-1,-1,-1,-1,-1,-1,-1,-1,-1,-1,-1,-1,-1,-1,-1,-1,-1,-1,-1,-1,-1,-1,-1,-1,-1,-1,-1,-1,-1,-1,-1,-1,-1,-1,-1,-1,-1,-1,-1,-1,-1,-1,-1,-1,-1,-1,-1,-1,-1,-1,-1,-1,-1,-1,-1,-1,-1,-1,-1,-1,-1,-1,-1,-1,-1,-1,-1,-1,-1,-1,-1,-1,-1,-1,-1,-1,-1,-1,-1,-1,-1,-1,-1,-1,-1,-1,-1,-1,-1,-1,-1,-1,-1,-1,-1,-1,-1,-1,-1,-1,-1,-1,-1,-1,-1,-1,-1,-1,-1,-1,-1,-1,-1,-1,-1,-1,-1,-1,-1,-1,-1,-1,-1,-1,-1,-1,-1,-1,-1,-1,-1,-1,-1,-1,-1,-1,-1,-1,-1,-1,-1,-1,-1,-1,-1,-1,-1,-1,-1,-1,-1,-1,-1,-1,-1,-1,-1,-1,-1,-1,-1,-1,-1,-1,-1,-1,-1,-1,-1,-1,-1,-1,-1,-1,-1,-1,-1,-1,-1,-1,-1,-1,-1,-1,-1,-1,-1,-1,-1,-1,-1,-1,-1,-1,-1,-1,-1,-1,-1,-1,-1,-1,-1,-1,-1,-1,-1,-1,-1,-1,-1,-1,-1,-1,-1,-1,-1,-1,-1,-1,-1,-1,-1,-1,-1,-1,-1,-1,-1,-1,-1,-1,-1,-1,-1,-1,-1,-1,-1,-1,-1,-1,-1,-1,-1,-1,-1,-1,-1,-1,-1,-1,-1,-1,-1,-1,-1,-1,-1,-1,-1,-1,-1,-1,-1,-1,-1,-1,-1,-1,-1,-1,-1,-1,-1,-1,-1,-1,-1,-1,-1,-1,-1,-1,-1,-1,-1,-1,-1,-1,-1,-1,-1,-1,-1,-1,-1,-1,-1,-1,-1,-1,-1,-1,-1,-1,-1,-1,-1,-1,-1,-1,-1,-1,-1,-1,-1,-1,-1,-1,-1,-1,-1,-1,-1,-1,-1,-1,-1,-1,-1,-1,-1,-1,-1,-1,-1,-1,-1,-1,-1,-1,-1,-1,-1,-1,-1,-1,-1,-1,-1,-1,-1,-1,-1,-1,-1,-1,-1,-1,-1,-1,-1,-1,-1,-1,-1,-1,-1,-1,-1,-1,-1,-1,-1,-1,-1,-1,-1,-1,-1,-1,-1,-1,-1,-1,-1,-1,-1,-1,-1,-1,-1,-1,-1,-1,-1,-1,-1,-1,-1,-1,-1,-1,-1,-1,-1,-1,-1,-1,-1,-1,-1,-1,-1,-1,-1,-1,-1,-1,-1,-1,-1,-1,-1,-1,-1,-1,-1,-1,-1,-1,-1,-1,-1,-1,-1,-1,-1,-1,-1,-1,-1,-1,-1,-1,-1,-1,-1,-1,-1,-1,-1,-1,-1,-1,-1,-1,-1,-1,-1,-1,-1,-1,-1,-1,-1,-1,-1,-1,-1,-1,-1,-1,-1,-1,-1,-1,-1,-1,-1,-1,-1,-1,-1,-1,-1,-1,-1,-1,-1,-1,-1,-1,-1,-1,-1,-1,-1,-1,-1,-1,-1,-1,-1,-1,-1,-1,-1,-1,-1,-1,-1,-1,-1,-1,-1,-1,-1,-1,-1,-1,-1,-1,-1,-1,-1,-1,-1,-1,-1,-1,-1,-1,-1,-1,-1,-1,-1,-1,-1,-1,-1,-1,-1,-1,-1,-1,-1,-1,-1,-1,-1,-1,-1,-1,-1,-1,-1,-1,-1,-1,-1,-1,-1,-1,-1,-1,-1,-1,-1,-1,-1,-1,-1,-1,-1,-1,-1,-1,-1,-1,-1,-1,-1,-1,-1,-1,-1,-1,-1,-1,-1,-1,-1,-1,-1,-1,-1,-1,-1,-1,-1,-1,-1,-1,-1,-1,-1,-1,-1,-1,-1,-1,-1,-1,-1,-1,-1,-1,-1,-1,-1,-1,-1,-1,-1,-1,-1,-1,-1,-1,-1,-1,-1,-1,-1,-1,-1,-1,-1,-1,-1,-1,-1,-1,-1,-1,-1,-1,-1,-1,-1,-1,-1,-1,-1,-1,-1,-1,-1,-1,-1,-1,-1,-1,-1,-1,-1,-1,-1,-1,-1,-1,-1,-1,-1,-1,-1,-1,-1,-1,-1,-1,-1,-1,-1,-1,-1,-1,-1,-1,-1,-1,-1,-1,-1,-1,-1,-1,-1,-1,-1,-1,-1,-1,-1,-1,-1,-1,-1,-1,-1,-1,-1,-1,-1,-1,-1,-1,-1,-1,-1,-1,-1,-1,-1,-1,-1,-1,-1,-1,-1,-1,-1,-1,-1,-1,-1,-1,-1,-1,-1,-1,-1,-1,-1,-1,-1,-1,-1,-1,-1,-1,-1,-1,-1,-1,-1,-1,-1,-1,-1,-1,-1,-1,-1,-1,-1,-1,-1,-1,-1,-1,-1,-1,-1,-1,-1,-1,-1,-1,-1,-1,-1,-1,-1,-1,-1,-1,-1,-1,-1,-1,-1,-1,-1,-1,-1,-1,-1,-1,-1,-1,-1,-1,-1,-1,-1,-1,-1,-1,-1,-1,-1,-1,-1,-1,-1,-1,-1,-1,-1,-1,-1,-1,-1,-1,-1,-1,-1,-1,-1,-1,-1,-1,-1,-1,-1,-1,-1,-1,-1,-1,-1,-1,-1,-1,-1,-1,-1,-1,-1,-1,-1,-1,-1,-1,-1,-1,-1,-1,-1,-1,-1,-1,-1,-1,-1,-1,-1,-1,-1,-1,-1,-1,-1,-1,-1,-1,-1,-1,-1,-1,-1,-1,-1,-1,-1,-1,-1,-1,-1,-1,-1,-1,-1,-1,-1,-1,-1,-1,-1,-1,-1,-1,-1,-1,-1,-1,-1,-1,-1,-1,-1,-1,-1,-1,-1,-1,-1,-1,-1,-1,-1,-1,-1,-1,-1,-1,-1,-1,-1,-1,-1,-1,-1,-1,-1,-1,-1,-1,-1,-1,-1,-1,-1,-1,-1,-1,-1,-1,-1,-1,-1,-1,-1,-1,-1,-1,-1,-1,-1,-1,-1,-1,-1,-1,-1,-1,-1,-1,-1,-1,-1,-1,-1,-1,-1,-1,-1,-1,-1,-1,-1,-1,-1,-1,-1,-1,-1,-1,-1,-1,-1,-1,-1,-1,-1,-1,-1,-1,-1,-1,-1,-1,-1,-1,-1,-1,-1,-1,-1,-1,-1,-1,-1,-1,-1,-1,-1,-1,-1,-1,-1,-1,-1,-1,-1,-1,-1,-1,-1,-1,-1,-1,-1,-1,-1,-1,-1,-1,-1,-1,-1,-1,-1,-1,-1,-1,-1,-1,-1,-1,-1,-1,-1,-1,-1,-1,-1,-1,-1,-1,-1,-1,-1,-1,-1,-1,-1,-1,-1,-1,-1,-1,-1,-1,-1,-1,-1,-1,-1,-1,-1,-1,-1,-1,-1,-1,-1,-1,-1,-1,-1,-1,-1,-1,-1,-1,-1,-1,-1,-1,-1,-1,-1,-1,-1,-1,-1,-1,-1,-1,-1,-1,-1,-1,-1,-1,-1,-1,-1,-1,-1,-1,-1,-1,-1,-1,-1,-1,-1,-1,-1,-1,-1,-1,-1,-1,-1,-1,-1,-1,-1,-1,-1,-1,-1,-1,-1,-1,-1,-1,-1,-1,-1,-1,-1,-1,-1,-1,-1,-1,-1,-1,-1,-1,-1,-1,-1,-1,-1,-1,-1,-1,-1,-1,-1,-1,-1,-1,-1,-1,-1,-1,-1,-1,-1,-1,-1,-1,-1,-1,-1,-1,-1,-1,-1,-1,-1,-1,-1,-1,-1,-1,-1,-1,-1,-1,-1,-1,-1,-1,-1,-1,-1,-1,-1,-1,-1,-1,-1,-1,-1,-1,-1,-1,-1,-1,-1,-1,-1,-1,-1,-1,-1,-1,-1,-1,-1,-1,-1,-1,-1,-1,-1,-1,-1,-1,-1,-1,-1,-1,-1,-1,-1,-1,-1,-1,-1,-1,-1,-1,-1,-1,-1,-1,-1,-1,-1,-1,-1,-1,-1,-1,-1,-1,-1,-1,-1,-1,-1,-1,-1,-1,-1,-1,-1,-1,-1,-1,-1,-1,-1,-1,-1,-1,-1,-1,-1,-1,-1,-1,-1,-1,-1,-1,-1,-1,-1,-1,-1,-1,-1,-1,-1,-1,-1,-1,-1,-1,-1,-1,-1,-1,-1,-1,-1,-1,-1,-1,-1,-1,-1,-1,-1,-1,-1,-1,-1,-1,-1,-1,-1,-1,-1,-1,-1,-1,-1,-1,-1,-1,-1,-1,-1,-1,-1,-1,-1,-1,-1,-1,-1,-1,-1,-1,-1,-1,-1,-1,-1,-1,-1,-1,-1,-1,-1,-1,-1,-1,-1,-1,-1,-1,-1,-1,-1,-1,-1,-1,-1,-1,-1,-1,-1,-1,-1,-1,-1,-1,-1,-1,-1,-1,-1,-1,-1,-1,-1,-1,-1,-1,-1,-1,-1,-1,-1,-1,-1,-1,-1,-1,-1,-1,-1,-1,-1,-1,-1,-1,-1,-1,-1,-1,-1,-1,-1,-1,-1,-1,-1,-1,-1,-1,-1,-1,-1,-1,-1,-1,-1,-1,-1,-1,-1,-1,-1,-1,-1,-1,-1,-1,-1,-1,-1,-1,-1,-1,-1,-1,-1,-1,-1,-1,-1,-1,-1,-1,-1,-1,-1,-1,-1,-1,-1,-1,-1,-1,-1,-1,-1,-1,-1,-1,-1,-1,-1,-1,-1,-1,-1,-1,-1,-1,-1,-1,-1,-1,-1,-1,-1,-1,-1,-1,-1,-1,-1,-1,-1,-1,-1,-1,-1,-1,-1,-1,-1,-1,-1,-1,-1,-1,-1,-1,-1,-1,-1,-1,-1,-1,-1,-1,-1,-1,-1,-1,-1,-1,-1,-1,-1,-1,-1,-1,-1,-1,-1,-1,-1,-1,-1,-1,-1,-1,-1,-1,-1,-1,-1,-1,-1,-1,-1,-1,-1,-1,-1,-1,-1,-1,-1,-1,-1,-1,-1,-1,-1,-1,-1,-1,-1,-1,-1,-1,-1
[truncated: 25,855,036 more chars]
