# Supplementary material for: PEPIS: A Pipeline for Estimating Epistatic Effects in Quantitative Trait Locus Mapping and Genome-Wide Association Studies
Source: PLoS Comput Biol. 2016 May 25;12(5):e1004925. doi: 10.1371/journal.pcbi.1004925 (PMC4880203; doi:10.1371/journal.pcbi.1004925)
Supplement: S1 File — Eleven sub directories are included, and each contains three '.txt' files corresponding to the additive genotypic Z Matrix, the dominance W matrix, and the phenotypic vector. (ZIP) [file pcbi.1004925.s001.zip › Simulate_Data/Bin_1000_Ind_4000/Phenotype_Simu_Ind_4000.txt]

5.9008
8.1647
9.3549
9.9573
2.0504
3.9097
5.5989
9.9995
5.1033
9.8758
3.6444
3.3874
9.999
9.9705
8.4282
7.1168
5.3333
9.3458
9.4318
0.45409
0.82281
4.8645
9.509
8.3601
9.9963
2.4603
8.2413
4.6615
1.3324
9.8134
8.0035
4.5836
2.6095
5.0887
1.0575
8.5549
3.7438
9.2857
4.5261
6.1144
0.87589
0.4845
2.889
4.1281
1.0387
5.0022
0.78311
1.5846
1.1265
9.8877
4.7042
8.0135
5.5899
9.9711
9.1924
9.8431
8.08
8.8349
5.7644
3.4357
2.0473
2.6763
9.9535
0.54138
9.8216
7.3147
9.5498
6.4655
5.1786
9.2812
5.3611
7.671
9.8476
9.6865
3.74
6.3211
9.6396
2.3757
9.2859
9.8124
7.0946
7.8069
9.7291
9.9971
9.4619
5.2341
7.0922
3.9023
7.1799
1.2318
0.87694
8.4008
8.2434
1.2763
8.1772
7.5494
9.745
8.4658
4.1385
1.669
0.94911
8.2874
8.9034
4.1857
6.1535
5.4353
1.287
1.0937
1.8875
8.7468
3.3717
3.6415
0.13563
9.0953
7.7155
7.6241
9.1915
9.623
5.7936
2.1192
3.0265
9.0503
8.6835
0.93873
5.6763
6.9731
9.3773
2.301
6.9086
1.126
9.4478
5.7979
3.6251
1.2622
1.2378
9.9351
3.1605
9.9768
5.0869
9.9802
5.1329
0.9946
8.2038
7.661
9.8922
3.1085
9.4491
5.1944
9.9904
9.6702
8.9927
3.3119
0.24263
3.2398
7.4643
1.6954
9.7373
9.9021
5.0053
6.7202
0.045504
4.6919
6.905
4.0027
8.7865
9.9028
7.8092
4.0474
9.9369
1.0074
8.326
9.967
7.2508
9.9769
4.1441
7.3644
9.9029
3.3087
9.6321
2.1558
6.347
9.8087
8.9406
7.0379
8.1779
1.2195
3.7022
0.40491
9.7106
0.23344
7.6083
1.8687
7.9775
8.2903
9.2208
4.6783
9.9141
9.4208
1.5806
4.2735
9.8946
1.7361
9.4599
1.5997
9.343
8.6238
9.3715
9.943
2.7429
0.32073
9.6605
6.7671
1.6983
1.3943
1.7986
2.608
9.9907
4.3429
8.0811
9.7317
3.751
9.0956
5.8879
4.6876
8.5574
5.7735
1.8636
9.9943
7.2709
7.1568
4.8865
3.0494
9.769
4.0846
7.4874
7.619
9.9833
4.1091
4.0537
4.6792
7.678
5.5973
3.7653
8.734
3.9901
9.9817
7.0441
6.2251
7.7826
8.2088
9.5439
9.8252
2.4866
1.3962
4.7228
8.1575
5.6044
9.9317
0.89437
9.9996
8.6625
8.2456
2.3021
0.45531
7.8285
0.47078
8.9909
3.2991
3.902
9.9789
2.8184
9.503
0.62857
4.6676
9.9866
4.072
1.9027
8.1577
8.488
9.8061
9.8702
0.83434
9.2949
9.7554
6.8652
1.1769
1.4202
3.0934
9.3997
5.97
9.6332
2.3034
9.1328
2.3328
9.6797
7.5566
9.9814
1.1831
9.946
5.3506
1.0494
9.9857
8.5219
6.1367
8.0572
5.1859
3.3523
0.59406
2.3867
5.5346
9.8134
6.3881
8.4245
5.7218
9.6748
9.3338
1.9599
1.4504
8.61
5.5905
1.6851
8.3043
8.2849
9.9038
8.1464
6.9064
7.8701
9.996
7.2743
5.2076
9.9964
9.9992
9.8673
9.1874
8.6451
9.1356
6.3247
5.8732
3.3562
9.8276
9.9586
9.9679
1.6642
0.90942
2.5435
7.3695
1.0934
0.15936
1.4351
8.1583
0.87985
8.5922
7.8611
1.1572
3.7042
5.241
1.9777
9.1739
6.4427
0.27661
8.776
9.8253
2.1787
9.5619
3.8683
0.38296
7.404
9.9477
9.3507
5.9381
9.0336
6.8606
6.3885
9.959
7.8898
9.4279
9.0132
2.2146
8.859
5.7969
1.9935
8.4509
7.0433
1.0032
7.3276
4.7422
9.7414
0.1416
3.1288
9.8246
3.3585
4.7857
5.1439
9.5109
7.8149
9.5728
1.3496
2.9725
8.3538
1.0015
9.1959
8.1214
9.503
2.4959
9.1646
9.2805
9.8267
6.2431
2.9026
4.5823
4.828
6.3985
5.3832
8.3199
9.9539
4.3557
3.7483
9.9228
9.9329
4.6785
1.1984
9.4135
2.0393
6.6306
6.3763
8.1361
1.982
8.0813
2.0606
1.8018
6.3872
4.1309
9.9615
7.2535
6.4381
4.6597
6.7254
9.4058
2.6207
0.35259
8.9715
8.1375
6.0503
9.9105
6.8131
9.9135
7.0366
9.9353
8.936
8.8715
0.072156
7.5034
6.0414
8.3419
7.5377
3.3282
7.6255
9.7685
0.077586
1.9522
9.3823
0.32017
2.2218
4.8232
9.8883
8.2189
0.2497
4.6986
2.982
4.1933
0.41944
9.6482
9.3223
9.056
9.6148
9.3238
1.8826
5.677
0.43848
0.020491
0.10992
2.6051
2.3411
7.2411
6.1152
8.0327
4.2148
8.0234
7.9508
1.8983
1.2314
0.50348
2.611
7.3344
9.6912
4.6294
2.9578
1.0211
9.9641
3.7508
8.3182
3.1897
3.7067
9.1987
2.4261
9.6167
1.471
9.995
8.5527
4.3162
9.7833
0.47326
9.3032
9.8673
8.2609
9.0533
6.6584
9.2913
0.11218
2.9927
1.4316
2.6074
9.9589
9.7216
2.1398
8.6132
0.60423
2.3064
2.8617
8.4881
9.7472
9.7359
7.0045
9.4135
4.1817
9.9869
9.9989
1.3226
4.9518
4.0908
3.3271
9.3378
5.4251
2.3958
2.5632
9.86
9.9638
7.2624
0.28857
6.1205
1.906
9.9714
4.1177
9.8608
9.8648
9.3848
9.8976
0.26198
9.9796
1.1793
4.3306
6.9379
9.9893
7.7857
4.1719
2.0138
2.4137
4.0981
6.3
5.8257
6.194
8.2209
6.4562
0.18885
0.53807
5.8622
9.9948
7.5298
9.9055
4.8747
4.4067
9.8198
9.4042
5.8066
9.8297
6.1992
6.6879
6.1901
6.5565
8.8772
1.4957
9.1363
2.0281
7.0324
3.9666
8.0125
3.4997
9.9752
0.98814
2.8389
8.3081
4.4192
2.1383
2.9244
9.9768
4.4924
3.6404
8.6087
0.06748
1.2248
4.6735
3.446
8.8762
8.9117
9.7303
7.6957
7.8076
7.406
9.7553
6.4507
5.6647
8.0471
4.6103
1.5815
5.5157
3.4192
8.4703
9.3909
6.2528
8.2802
4.2446
6.8231
4.745
9.6337
9.1972
2.2475
1.0703
7.4189
9.202
9.6689
9.0527
9.8446
2.5303
3.1087
9.8286
6.6362
2.8961
9.0807
9.8332
9.5009
9.6973
7.4808
3.2331
7.401
9.6986
3.3184
9.0263
9.7682
6.7448
6.6191
9.9593
8.3438
9.5411
5.8974
4.8367
5.6053
9.0414
2.9864
6.959
1.8857
2.1802
9.9656
8.3662
6.358
8.9648
7.3926
8.5463
9.3991
8.2533
7.0942
6.9067
1.7216
9.9142
6.2845
6.2156
0.45986
7.1859
9.9838
4.1916
9.1987
1.8245
9.3507
9.3305
7.5091
2.6284
9.9398
3.2125
0.31035
8.105
8.1577
6.7168
8.056
9.0713
5.9804
8.0681
6.1997
1.9022
5.2244
7.5708
1.9832
1.2767
4.3917
8.7389
6.5782
7.0623
0.91728
1.1536
5.0617
5.0372
9.9972
9.2488
8.4978
9.8312
7.2019
5.5714
9.8338
3.7652
2.5478
8.5962
3.9082
2.4504
4.2095
4.5218
0.092744
3.5149
8.6872
9.9959
3.9159
8.2635
9.9902
6.9836
4.5543
8.0633
7.5361
2.0243
7.6267
2.3202
3.9505
7.3827
9.5734
9.0384
7.0802
9.8617
9.9701
6.6408
4.3655
9.9332
7.0302
9.8149
3.2873
1.7874
1.9404
7.8444
6.6879
5.5431
9.2663
6.5611
8.9527
9.9388
9.605
0.62551
9.9859
9.8456
8.4329
0.17206
9.9936
5.6924
5.8735
7.1844
7.6207
9.9792
9.7432
6.8077
9.8164
5.7485
0.77148
4.6436
4.8204
6.6284
6.938
8.9576
5.4547
9.9577
4.0892
9.2109
9.8982
7.9452
9.8923
0.8892
7.6724
0.046517
2.3826
5.9726
3.5853
7.4522
4.7016
8.9708
7.969
3.6694
1.0045
0.052923
2.9265
6.9727
8.2395
1.9166
2.0745
4.7372
1.3756
5.989
4.2907
8.3632
3.3838
8.5611
2.9924
1.4805
9.9179
7.6875
6.0998
1.7262
7.632
1.7391
3.6231
2.1608
4.9306
5.1773
9.9374
9.8465
9.4611
1.1671
6.1266
5.8361
6.041
9.9916
3.6505
1.6973
9.5107
0.70333
9.9802
9.5185
9.9809
9.3306
8.1655
9.9985
7.7307
7.0252
3.8709
3.0298
6.9899
8.9864
9.9981
5.0175
3.3898
5.1616
1.434
8.3719
5.5973
9.8439
6.2098
9.8532
3.4498
9.4956
9.7532
6.2168
7.9861
1.4354
3.8353
8.0323
7.2959
9.909
8.6336
7.0672
8.3993
1.3524
0.64056
9.2482
4.8692
1.0425
9.9274
0.85286
1.0652
7.8389
6.3645
0.42977
0.77988
3.6601
1.9863
8.3609
6.8043
1.7192
6.3188
9.8815
7.7632
9.1182
9.9955
7.9799
7.1061
7.4131
8.1478
9.3225
8.0959
9.0655
6.3161
8.4978
2.74
9.8123
3.8513
5.3116
4.5867
9.9872
2.9748
1.5312
8.8654
1.5026
3.081
8.1548
8.9783
9.8525
8.1145
9.7675
8.7323
9.4351
7.4662
0.06986
3.0694
6.3588
7.688
5.6873
8.5005
7.9559
9.3339
2.7089
7.1056
5.6555
9.9936
9.9496
9.8584
6.4169
9.2479
9.8989
5.5337
1.8165
7.3445
5.1056
9.7215
2.8838
3.2205
7.4009
1.3201
3.6925
8.3971
1.7359
8.1574
9.8504
6.9669
4.7279
9.3101
9.9745
8.4924
6.9061
6.3522
2.886
6.4121
6.9379
9.763
9.0244
8.2737
1.4055
1.7465
7.8589
6.6326
7.5574
0.59674
7.8947
8.3492
6.8675
2.4949
9.2649
9.4785
4.4187
7.1551
3.6519
2.9807
9.5519
1.0454
3.0283
9.9922
7.854
7.9324
9.9692
1.565
9.8191
9.855
3.2991
2.5925
8.4944
2.7951
1.8206
5.4288
5.908
1.4061
8.7914
7.5723
9.9976
3.28
9.9191
8.6484
9.1991
5.6008
6.7853
1.6614
9.8338
6.4358
8.6725
9.1025
4.3378
8.0315
5.4972
9.4892
1.1525
9.9993
9.3875
0.11577
9.8482
9.7731
8.8928
9.8373
6.6794
5.5107
1.3004
9.9999
9.7917
0.0011037
8.7629
8.5662
6.027
6.8038
5.7278
6.519
0.42022
6.1945
1.6543
0.67667
7.6662
8.1931
9.1702
3.927
9.0897
9.0026
7.1128
9.8585
9.4055
7.0137
9.3065
8.6632
9.9941
1.8286
9.7901
7.7832
1.8761
9.9891
9.6857
0.97731
4.2304
5.9996
8.3304
9.9194
6.0687
8.9906
9.9895
6.3193
8.4042
9.8807
9.7972
2.223
3.0991
8.279
9.3821
3.7805
5.483
5.1052
6.5705
2.6512
9.2122
1.533
9.8518
1.286
9.4169
9.7188
6.505
8.1391
5.2847
9.2925
7.9916
8.1957
9.6981
6.5776
9.831
6.9993
8.2959
7.7268
9.0593
7.571
9.4322
6.4508
9.9044
1.3559
10
9.0983
7.6892
2.2247
9.6765
9.0831
6.0965
4.1605
4.7445
7.9179
8.8329
9.7722
3.2519
7.1457
6.1916
3.6769
9.2834
9.4705
5.697
4.7907
6.8561
4.2365
2.457
5.8193
4.3352
3.7258
8.4644
9.9771
2.8853
9.8992
7.7919
2.9932
8.9401
8.5393
4.9804
7.3065
0.38889
0.34979
9.5034
1.6854
8.8289
9.3821
9.4684
8.9766
9.9648
4.5122
9.9998
7.6492
8.576
9.9632
3.4558
9.9958
2.6481
9.9572
9.9772
2.7146
0.85206
4.0895
7.5632
9.3829
8.1247
4.7637
6.2934
9.6966
8.3246
4.1516
7.2306
9.8467
2.7038
9.6032
2.8079
1.5219
0.49169
0.15984
9.9869
9.8457
0.77966
8.6879
9.9933
3.3913
1.3166
5.3432
9.1345
8.1099
6.5108
9.9063
0.049908
7.1821
2.2498
7.1225
7.7867
8.4615
3.1936
5.0929
4.9201
8.2261
8.0081
8.8224
2.5847
8.5446
9.3469
5.8239
5.8303
8.8532
3.6472
9.9678
2.1163
7.1978
0.65033
4.7127
4.8419
9.9671
3.1996
6.9517
6.4307
9.6066
0.27454
9.4533
7.5093
0.71373
7.2232
6.4421
6.9745
8.6065
7.1305
9.1891
9.9611
9.5073
6.3467
1.4139
9.9456
5.5997
9.2915
9.5288
9.5309
8.0512
4.886
9.2288
6.805
7.2421
6.8466
6.1788
2.7298
4.2657
9.816
9.8043
6.9545
8.1478
9.0327
2.1818
7.9309
3.0154
0.99327
1.0021
9.9554
7.2917
2.3362
8.4983
7.9378
4.7117
8.703
5.8404
3.3802
3.6932
5.7034
0.52599
5.181
7.6249
7.6895
1.0476
7.9202
6.7979
8.6229
9.4408
2.9408
9.9817
7.4496
9.91
8.4906
2.3874
0.81876
0.2364
3.0358
7.3721
2.2989
1.1463
7.6532
9.9957
2.5304
2.4351
2.5427
1.2298
9.0375
6.4498
7.1826
8.1374
9.8318
1.9034
4.403
0.9777
2.2356
1.0656
2.8665
9.3471
9.8711
7.2711
9.7037
3.5165
6.2325
5.4678
8.8817
9.9619
3.3561
9.2567
7.2879
9.2982
9.8254
3.6444
9.9552
0.42637
7.7203
9.8523
2.5931
6.1939
4.9122
7.7806
9.633
5.7716
8.2827
9.985
9.6392
9.5735
9.9751
2.8369
8.6896
9.1499
9.601
8.7708
4.9554
0.54467
1.8767
4.3105
9.6789
9.8802
6.4939
9.9984
0.5305
9.7573
7.381
9.9926
9.8146
2.5072
5.2701
0.90991
6.4239
6.3875
4.9095
9.9097
7.0103
8.9819
8.6443
9.6529
3.9431
9.3502
6.0113
0.87314
9.7943
9.9905
1.8271
7.1628
9.2719
1.7191
0.53168
6.3875
2.0245
9.9901
9.9558
9.9449
9.9967
8.8599
8.9277
5.5074
1.0053
6.4159
7.5321
7.5028
9.4418
8.1032
9.9654
8.3686
9.8194
1.9152
9.5742
9.9938
3.553
9.9062
8.7354
9.0819
8.8065
9.4945
7.3924
9.2664
7.1104
9.8936
1.9295
9.7318
2.7151
9.3217
6.6052
8.1458
5.4117
5.9025
9.1145
9.9752
9.8193
8.1791
9.9872
8.3936
9.3942
9.8732
3.4842
1.584
9.6383
6.1844
9.0952
9.9507
4.4913
4.7098
7.601
7.6303
8.4466
8.0591
2.5048
6.1031
5.4778
1.2575
3.6273
9.9996
9.8987
9.4649
2.107
7.6075
0.84468
8.7369
9.6129
9.9033
2.2917
4.6078
9.4081
6.9278
7.5956
9.8176
9.9983
0.3008
5.2427
7.4452
9.2256
9.9889
8.8752
4.1619
9.9706
9.895
6.5827
9.1344
7.6875
9.9995
5.7411
9.8278
9.8598
5.6985
9.0981
9.906
9.8868
1.276
0.52349
7.8279
0.14593
3.0652
0.32479
9.4723
2.9529
9.9717
9.3557
9.5878
6.2039
4.543
8.7653
9.7541
9.7979
9.8696
9.6997
6.9042
6.9426
1.0245
6.5775
8.0489
1.7206
5.1415
4.03
7.9033
6.3183
6.0681
0.85055
3.9671
3.7422
8.974
8.5982
1.8612
2.0159
1.2217
9.1476
7.6664
9.6635
1.6593
3.9219
0.84915
8.5797
4.2213
8.9743
2.0324
7.3325
0.72022
1.5846
6.7177
8.9847
8.1026
3.1635
8.2601
8.904
4.7462
9.5335
2.7601
3.7003
8.0412
9.7866
9.5971
7.9976
0.035937
9.9621
9.4734
5.8693
9.8031
8.7203
3.7158
2.6152
9.763
4.9087
4.8883
5.8801
9.3179
2.5487
8.8251
8.4711
9.6088
5.6019
1.7487
9.7574
9.0022
7.8533
9.1846
9.2607
7.6557
9.515
8.689
7.4501
8.8075
9.9752
8.3386
9.5991
2.9249
9.2476
3.4107
6.0849
9.4653
5.8774
0.70798
3.1058
0.67278
8.4362
3.8523
6.1276
2.6665
9.8357
5.1041
3.1666
9.4879
0.38428
0.62445
7.3944
9.9453
8.1106
8.101
8.4757
9.9249
3.3764
9.837
0.76614
9.5673
0.51173
6.0674
8.0406
3.0423
9.4914
3.2539
2.7055
8.216
9.9572
8.6199
3.3119
9.908
5.6234
0.54922
3.4957
9.8932
9.789
7.9253
7.713
0.0171
1.9796
3.3081
9.6323
5.7194
4.791
3.9971
4.4912
6.2301
2.9765
7.7795
8.5887
8.805
5.275
9.977
3.7358
9.2284
5.753
9.7041
5.5162
8.9637
5.1667
9.8144
9.242
6.3065
5.8862
5.5287
6.4135
5.6248
1.1397
6.3776
8.15
4.6067
5.962
1.58
6.8097
4.4334
0.25574
9.8356
3.2438
8.7905
2.4015
9.9919
7.1006
9.8549
9.0912
7.0397
8.1563
5.2155
7.3562
9.4955
4.1677
4.4372
5.2002
9.8108
1.4606
3.1898
4.5785
5.2454
9.0929
9.841
0.81475
1.2309
0.22753
2.9905
0.41283
6.7158
3.7306
9.921
9.0202
6.9438
1.2233
7.397
8.6554
8.1608
6.1235
1.7316
9.588
3.8167
7.1723
9.5304
7.1794
4.5777
9.7657
0.90033
9.1189
9.879
6.6606
6.7227
2.3927
9.982
9.8117
6.9436
5.9674
1.9752
9.9315
0.087667
2.8861
4.8733
0.78751
2.2509
9.11
6.8715
5.0642
3.634
6.5048
2.872
4.876
4.0287
9.6459
8.884
5.0028
7.9038
4.3689
4.0286
3.9701
8.7409
7.2878
1.2027
0.87609
3.9531
6.3734
4.3187
8.7537
9.9687
9.3762
8.4106
9.2602
9.2195
7.9593
9.3713
5.782
8.1387
3.7895
4.4022
0.30363
5.1889
2.209
6.0235
2.3813
9.6415
9.1725
1.5468
9.6057
3.4923
1.6719
8.6295
9.9746
9.5788
8.2994
4.9309
4.2203
6.3059
5.2289
9.8162
0.096673
8.8846
5.0642
4.6095
8.5108
9.9234
9.8593
9.9999
1.1424
2.022
9.9958
1.4128
8.8093
9.9378
2.2093
9.8356
0.31037
5.1267
3.6565
9.9971
9.7111
9.4836
9.8776
9.4094
9.6721
4.8326
9.1946
8.6431
4.3879
5.0548
9.8972
0.50638
8.8839
3.2209
9.6209
3.3612
1.5588
8.2664
1.6235
9.506
9.884
4.7141
4.2804
0.10653
7.0251
9.9984
9.1647
4.6893
8.0939
9.4177
1.743
7.8951
9.7934
8.836
3.7246
5.1272
7.5573
1.0594
6.0098
3.6449
6.9475
9.5396
5.5928
7.2679
1.4805
9.8982
3.2039
5.6476
8.6097
9.2883
2.6852
7.2614
9.9997
8.9637
1.2622
0.67976
6.9722
6.4537
6.9229
2.5764
5.367
9.825
9.2045
6.0889
9.8943
1.476
2.8099
9.9648
1.5775
5.7248
4.3885
1.1455
3.0095
6.0978
4.4406
8.9253
3.6771
9.9798
4.6162
2.4095
7.66
9.4636
6.421
9.9998
6.3328
4.602
3.7761
9.9811
3.4299
5.8219
3.4542
4.1155
6.1097
9.9999
9.9025
7.6084
8.0562
1.24
7.8691
9.8724
6.652
5.8575
1.6335
8.5447
9.9992
8.7484
6.2337
8.5656
7.985
9.2088
8.4506
7.1118
9.9527
8.1392
8.4342
8.9289
9.7624
5.6164
8.9949
7.3274
5.4045
6.3096
8.8199
3.4884
9.9946
9.9927
4.3925
5.0692
9.9998
9.4556
9.4856
8.3784
9.5646
6.4717
9.6481
1.9765
7.2169
9.0209
3.7999
7.4164
5.6495
9.5191
8.693
9.9964
9.9508
7.8655
1.2562
6.0521
2.8027
9.9998
7.2938
9.8381
8.512
6.6865
1.4911
9.9872
8.2718
2.426
5.8571
9.8302
7.4909
7.5392
6.4039
2.8464
3.8157
4.3303
7.3911
7.7035
6.0686
9.8904
4.6117
8.5245
4.3822
3.9029
5.3341
9.5389
7.4899
7.9974
3.5515
1.5945
8.4821
9.9951
1.5911
2.9083
0.14742
9.6792
6.8608
6.713
9.897
6.0936
7.5439
8.903
1.2385
7.1749
6.9241
9.7448
8.2211
1.8339
8.1532
2.5504
5.8655
7.4212
9.8085
8.5997
9.4487
1.9667
7.3429
9.8756
1.7051
8.3973
1.2665
6.0197
8.9984
1.5709
9.5577
8.4248
9.8721
8.2869
6.0619
8.5063
6.9509
1.4674
8.4207
9.9695
6.8039
8.116
8.0108
3.465
8.6741
2.4344
9.3778
3.2845
2.6254
9.0864
3.9165
2.529
8.3215
3.8377
4.0144
9.701
5.845
1.6353
2.9982
5.3989
9.8064
8.088
3.9443
5.3374
9.8444
9.8782
6.47
4.0987
7.6428
2.7725
9.7581
3.5638
2.61
0.41964
4.851
7.6565
9.6225
9.531
0.38331
5.51
6.9802
6.6841
0.65477
8.2442
7.8826
4.5232
6.3216
2.1298
4.536
9.3057
0.55425
4.108
9.9998
6.4579
2.377
9.8407
0.49272
1.8126
3.8392
9.2959
9.8727
3.4379
8.7119
9.5976
9.9678
9.8057
5.798
9.951
6.3366
2.5253
4.6768
8.7714
9.9464
9.9659
8.0817
9.9678
5.9288
0.64409
4.4533
0.50149
9.7744
6.2836
1.4527
2.1476
3.71
3.4318
9.785
9.3217
5.154
5.6828
8.0425
7.4502
5.003
9.7406
4.0527
9.9462
5.7479
8.7862
4.1867
0.43902
9.9565
7.4381
8.6954
8.1592
9.244
9.9957
9.0989
9.7499
9.9992
9.2946
2.2739
4.9041
0.45202
8.8709
9.979
9.1079
9.1572
2.7085
5.2972
7.8498
6.6125
9.6608
9.5827
4.8718
6.6329
8.717
8.0459
2.0953
0.30613
1.9526
3.4358
6.4842
7.444
9.9989
9.0304
9.9951
0.84311
8.4169
9.9806
4.114
9.9684
9.8823
3.0101
9.1394
2.7123
1.6441
4.7363
5.2084
5.8647
4.3134
4.7335
9.0367
9.9622
1.3746
4.2512
8.0546
9.6391
9.4202
7.6774
0.56952
8.6814
9.72
1.0265
5.3684
3.9434
6.2842
4.6247
9.9862
2.0268
3.3495
9.8601
8.2858
5.8545
5.3063
8.4982
9.1339
9.125
9.9784
0.72122
6.1831
0.14164
8.937
9.4135
7.7534
0.36584
0.11881
9.9985
3.1148
9.6174
5.3709
6.6279
1.72
9.4155
6.5355
4.4993
5.337
6.8733
6.2674
8.9017
8.7255
0.10793
1.2376
6.6205
9.3956
9.5886
8.37
5.4228
9.8443
3.8403
1.0367
9.0955
9.3365
9.8727
9.3367
9.9652
7.4566
9.9801
9.9941
7.3122
9.7064
9.872
9.9417
6.5853
9.2929
9.9538
9.5612
9.9403
6.4581
9.6615
9.9982
5.4855
2.6503
9.6167
7.969
9.9818
6.9493
3.8779
8.7496
9.9099
8.2449
4.8519
6.9649
5.9722
1.3147
8.0153
9.82
7.6377
4.5325
9.8694
9.4825
9.3863
8.0806
7.6772
4.5358
7.5801
9.9992
6.8845
8.7989
6.8457
9.2177
3.2603
3.8049
1.5308
8.9711
9.7444
9.4559
9.1952
1.6345
7.2991
9.7112
9.6998
5.5915
4.1451
1.9556
8.8476
7.6562
0.13311
6.0797
6.3636
9.4318
9.6456
7.9931
2.2132
8.028
9.0893
6.2326
3.2509
4.049
9.9994
6.8541
9.6362
8.12
9.5934
9.9756
8.5295
8.3377
8.4981
0.97444
9.9529
9.8737
8.8731
4.6849
5.1383
1.1945
7.2879
8.1704
9.0956
0.0011613
2.6352
6.6518
5.3828
9.9717
9.9433
9.9783
3.1877
2.4823
7.8216
8.0243
8.9001
4.6211
5.7994
5.0482
2.0124
1.3614
7.5933
4.7863
9.9994
9.072
7.8249
9.0296
9.9932
6.2155
9.9068
9.8702
9.6669
0.75261
5.3487
4.4804
8.3505
2.1229
5.5432
9.7753
3.8308
0.46331
10
8.1374
3.7424
6.3524
9.1467
7.685
6.3541
8.1227
2.805
9.5523
9.5988
6.9279
9.2689
5.9333
9.0859
2.3956
7.1711
8.671
2.3738
0.98324
5.0514
6.4459
9.2841
2.0361
9.8806
3.3924
5.602
6.1632
9.9908
2.7449
9.8295
7.6169
4.8381
9.8765
7.523
6.6471
9.5485
5.3691
9.9896
7.6601
9.3534
8.764
3.1677
9.6645
9.7775
0.65174
8.2192
4.162
9.2189
6.9351
9.4729
7.3375
8.0671
3.3878
5.4115
4.5013
9.7296
9.9915
8.3026
9.8572
9.9955
8.5015
9.5048
5.9396
6.8725
1.0019
9.5247
5.2393
9.721
9.9992
6.8948
5.31
0.85302
9.9091
8.9452
6.351
9.9875
9.0737
8.5818
7.2332
9.8141
0.94381
6.7473
4.6934
3.0108
2.3505
9.8803
1.1076
9.9786
8.9093
0.18864
0.07666
9.7356
6.6986
9.6729
3.3966
9.5391
3.8062
10
9.9525
7.6443
9.9061
8.4051
9.4093
7.7769
2.9668
9.8918
7.2341
10
5.5861
3.1813
9.1137
4.7269
1.8365
9.8473
8.8605
9.9555
6.0939
9.5842
9.5338
5.3636
9.9085
4.3756
2.5629
6.5642
3.7224
0.030191
8.2295
8.6172
8.6101
8.7667
9.7261
0.5858
8.7689
7.8155
8.8392
9.8657
4.0702
1.0748
4.7292
9.4567
7.0526
6.3383
2.6146
4.0372
8.7923
9.5881
8.9491
7.8681
9.9996
6.6272
6.9969
4.1718
8.568
5.9672
4.5394
8.1401
9.4668
9.9896
9.3731
8.09
6.4833
2.3875
3.2575
8.9126
9.9763
8.4049
9.8545
3.3324
8.7897
4.7494
0.39867
9.604
6.2851
1.3889
9.9481
5.76
7.9773
3.6788
8.5555
5.4446
6.8598
5.8993
5.0063
4.0805
9.3424
3.6868
9.9815
9.928
4.1759
3.4358
3.8576
3.7832
3.6751
6.231
9.6285
8.2459
2.9985
9.549
9.9975
2.3131
9.7347
3.6608
6.091
4.8505
6.3018
4.9194
1.5483
8.6954
0.77455
3.105
7.0615
4.1926
6.1242
8.0623
0.7712
9.842
9.7533
1.3322
2.7509
0.21045
7.9967
8.9655
9.2915
3.2981
9.9859
6.8956
0.97967
2.7667
5.0669
9.8243
0.67055
5.2972
8.4495
9.6367
0.70036
9.465
0.80261
4.4898
4.1458
9.9077
8.1403
7.0957
9.1562
1.7521
9.8358
7.3916
0.086297
2.5305
4.005
0.61019
8.7786
0.44276
7.0705
6.8534
4.2369
8.0015
4.3629
9.921
0.095249
7.7503
5.473
5.5081
0.33286
8.8174
7.6504
9.3289
9.4676
3.7769
3.0873
5.45
9.0454
1.9565
6.2511
0.25685
1.1133
8.9824
9.5248
9.9007
9.9049
8.3541
2.0508
0.97449
9.3957
9.1909
8.3228
9.1082
3.1352
9.486
9.992
6.1309
3.7646
6.8469
8.6783
9.7323
9.9631
2.0084
8.886
1.2546
1.6196
2.0463
7.2363
6.8658
6.4452
9.5017
7.3851
8.6773
6.8836
4.9912
3.9542
9.9915
4.0342
9.4606
7.0384
4.8283
8.2378
0.10829
0.98695
9.9212
9.8916
9.6519
9.9082
8.7567
9.3931
8.8645
3.0731
6.523
9.4552
0.030231
7.6607
6.2922
0.91631
6.3979
9.6842
8.2554
9.1875
9.9489
4.8905
9.2145
9.8014
6.2926
7.3064
8.5482
6.7186
2.8396
3.4759
6.0287
0.24018
9.2428
0.97428
6.2731
7.5299
8.1828
6.3286
1.27
4.314
1.1477
9.1139
5.1764
8.5444
6.8656
5.6545
4.912
1.6115
5.4956
5.5875
6.866
9.4891
8.8479
9.7229
7.2062
9.7419
6.677
4.0413
8.3536
7.7324
7.5131
5.7925
6.1348
2.1373
4.4301
0.11503
9.9442
8.1748
9.856
6.1393
5.8802
7.644
8.0555
7.1405
7.9705
2.0713
9.307
8.5358
5.2396
4.7153
4.1759
2.3273
5.0138
9.658
3.5872
1.0855
7.0123
1.907
5.9111
1.4279
9.0519
5.1221
7.7679
8.5632
8.5469
8.9162
4.5554
1.3384
8.3876
4.064
9.8624
4.5437
9.0149
4.9594
5.4227
8.0189
9.8893
4.0367
9.969
9.1696
0.070075
9.7264
8.8783
7.7294
5.0595
4.9927
1.2116
6.5931
8.5849
7.8235
5.9046
9.9474
5.3654
9.9663
0.473
6.3875
8.9151
8.9313
7.1831
8.2017
9.2168
9.5175
5.0461
7.746
9.7427
7.9889
7.162
9.7361
8.7917
1.6626
7.0928
0.30102
6.4058
9.8939
0.70109
9.963
2.7956
5.489
3.1683
1.4958
6.286
4.2231
1.5777
7.0591
3.6671
5.2196
7.6877
7.5843
6.1449
5.6921
5.6295
4.2681
2.7886
1.9861
0.24644
9.2572
7.1259
9.0623
9.3041
4.1001
2.9947
1.0059
6.1956
8.9253
9.9937
7.6202
0.68757
7.9222
4.2347
7.5239
6.4143
1.8307
5.6201
9.3254
9.9179
8.8574
9.9894
1.9688
8.4968
5.7095
7.7286
3.0655
5.8004
5.0937
5.3115
5.5301
1.8022
7.0845
9.5893
5.1378
7.0548
1.8433
7.8582
7.2407
5.2955
9.7705
5.1446
6.5763
3.6533
9.3609
4.1638
7.3432
7.4081
9.8029
9.952
0.76451
9.9945
8.3781
1.1385
3.2663
5.3568
6.2117
9.287
9.9126
8.3558
9.976
9.2693
7.3551
9.7241
9.5854
2.0606
9.3019
8.2463
5.8479
9.6908
0.60156
1.5055
9.9668
5.8271
7.4202
9.8857
5.0909
8.6384
9.0969
3.4319
7.6594
6.5568
8.1839
7.5424
7.272
4.3436
9.82
9.9504
9.5403
9.9882
7.3351
1.7637
8.5283
2.9537
9.7486
9.9597
1.6178
4.49
9.5059
6.395
6.9875
0.46347
7.8302
7.8284
9.1881
1.2004
9.4463
2.9928
7.4061
9.9291
9.9976
9.9925
4.6065
9.2605
3.185
9.7639
8.5901
1.5986
7.906
9.9836
9.7046
9.2574
8.9317
3.7778
0.62699
6.638
1.8333
2.5115
6.126
8.6559
9.9911
4.2528
7.411
9.9408
2.5881
9.457
1.6103
9.8334
7.3137
9.9917
9.2751
9.0654
0.040859
3.1739
3.9768
1.2526
9.1482
9.6145
5.1362
2.1222
8.6541
9.6474
8.7144
2.1731
5.6056
8.7506
7.2457
9.9941
4.0825
9.7823
5.5394
2.1297
1.2953
9.1702
5.5173
5.6275
4.5703
4.4631
3.9688
6.654
9.9982
5.6866
9.9603
2.5933
9.9307
9.2647
9.7474
8.1121
1.6785
6.5596
8.5638
0.9025
0.33393
4.3966
9.9421
7.2251
9.8088
5.5961
9.8359
7.4466
9.858
1.6072
3.2696
8.9215
5.3762
0.021924
5.6767
4.8195
5.793
2.8088
3.2299
8.0318
8.0388
2.6761
9.9447
0.8819
3.1159
7.1621
9.2932
2.2741
9.9414
6.1532
0.88632
8.7188
4.2551
9.4093
9.983
8.8247
7.0535
1.5493
4.3676
7.4815
0.17796
4.2982
7.9928
2.6697
2.6402
8.7352
7.8003
7.6211
9.9869
8.3444
4.88
7.3006
9.7758
9.9996
9.6799
5.1901
9.2352
9.9547
8.6713
6.8592
4.3452
8.0452
5.0418
9.9798
6.3993
9.9822
8.7356
8.953
9.9779
9.9554
9.661
2.4144
9.6474
6.6618
4.5215
7.3251
9.6523
7.4921
3.9691
5.279
2.8914
5.2338
2.9362
9.6688
5.6746
0.14922
4.6658
9.673
4.2768
9.4159
7.4123
2.3942
7.3459
4.3038
9.0136
9.1422
6.4901
2.8212
2.113
4.1548
8.4064
9.5402
8.6697
4.3512
2.2188
3.7669
8.8516
1.1246
7.0562
9.9976
9.8886
7.8552
9.335
9.2192
8.8765
8.7427
4.2919
7.9195
8.2608
9.5773
0.2511
3.3038
9.9982
9.5912
8.376
8.7793
9.5497
4.253
8.6469
0.46046
7.5464
7.3854
9.8022
2.9045
9.9421
9.9931
4.971
8.3034
7.3652
6.6023
5.3392
5.0127
1.3031
5.7552
3.6717
6.917
8.9107
2.1396
9.6308
9.9397
9.6403
6.902
8.6056
6.5706
6.11
0.53846
9.9341
0.68089
6.8002
5.6953
7.4391
10
9.8829
0.23176
9.4115
6.9058
5.7529
9.6164
9.8061
10
3.0253
9.7921
4.6444
6.0197
9.5867
5.4673
6.2059
1.4279
8.6668
9.1225
4.5514
5.0633
9.1418
9.9974
8.9013
1.408
6.7387
8.404
7.3461
2.202
4.1939
9.9979
9.486
9.9452
5.2032
3.2263
8.7658
5.2974
6.3545
9.8975
9.6603
5.7678
9.1396
4.4087
4.4295
4.495
0.39012
9.9168
8.8083
3.5975
7.0416
9.4638
5.6239
3.3664
9.066
9.3701
8.8617
8.2679
9.311
7.1974
4.9465
0.021112
7.9077
2.6666
3.014
2.3394
7.131
0.27308
6.7441
0.72315
6.4016
2.541
7.8249
9.5955
1.3365
3.5764
3.7694
5.2509
5.9927
1.7849
5.9692
8.7321
7.5324
5.3201
8.6201
8.7532
2.0519
6.3696
9.9514
7.8065
7.8788
9.3241
3.7826
8.8658
4.4679
7.8112
8.3993
5.8638
3.8106
9.9485
6.4814
7.4151
8.3996
8.6716
6.3623
2.684
8.8697
9.9305
5.4982
8.4331
9.8502
6.8791
8.3565
6.672
1.7065
1.7675
1.6867
6.4433
9.9539
8.3908
9.939
0.98605
4.6367
9.9689
0.1628
2.6058
9.2702
9.6612
8.1439
7.2673
9.9597
9.1851
8.9177
9.2067
9.8042
9.9841
9.996
9.9184
4.3072
0.91959
9.6073
2.7827
0.54842
9.3618
7.5066
4.9756
7.8843
9.74
8.4632
6.1304
7.5622
2.8246
3.6268
3.1709
3.967
9.9594
8.4565
9.6417
5.7341
2.6147
9.1783
9.801
5.2988
2.7722
9.9998
9.9794
2.4259
9.9378
6.1857
3.4329
2.1261
3.974
7.5473
1.2877
8.0728
0.45829
6.5529
4.9886
9.9609
4.5833
6.2306
8.6157
5.635
2.1227
1.512
4.612
9.6198
8.3343
3.1787
9.9952
6.3473
9.6668
7.4926
0.39459
0.10719
9.4408
6.4633
4.3816
9.7699
8.5771
4.3244
8.4815
4.023
2.7111
5.4721
7.4755
9.9333
9.2335
2.2999
0.04536
1.9819
9.915
8.7028
1.7779
9.9805
1.8643
6.9863
5.3757
6.7301
0.922
4.9547
4.0365
3.7675
9.9662
0.50938
9.8915
5.4705
8.6277
9.9735
1.4732
8.803
6.0348
1.747
6.9798
6.6314
9.8141
8.6093
4.2288
8.5847
8.4885
9.87
9.8297
5.025
6.2156
9.5287
9.9271
9.7817
7.0672
7.9445
9.9302
2.5798
5.5473
3.9629
9.6476
1.1001
4.2724
7.6553
8.2617
6.0015
3.9488
6.0886
5.6475
1.5074
2.0476
8.1806
8.5768
9.6897
7.069
4.6404
2.6352
0.76526
3.4732
5.4504
7.7831
7.8015
9.4023
7.9991
1.7296
8.449
1.1289
5.4356
4.3613
9.1865
1.0503
9.2813
3.6917
3.5481
0.1883
2.0659
3.2301
3.3013
9.8907
4.2261
1.5194
9.4237
8.667
8.2056
5.1416
8.8401
3.587
4.6519
5.3224
3.3385
8.7424
9.1525
0.15736
5.304
3.6806
9.9354
9.3149
5.6129
8.8078
8.902
8.0006
9.9822
9.4159
7.4848
1.4733
9.8401
3.9353
6.6543
4.9655
9.279
9.5243
9.5256
9.8128
1.3697
8.67
7.0979
5.0303
7.9833
5.2508
3.1904
4.0025
1.5434
2.3354
4.8316
8.0381
2.3915
0.98213
0.12224
9.3779
8.7785
1.8816
9.0433
2.5151
1.8763
8.7718
2.2554
0.90711
2.1038
0.23215
2.9271
1.1108
0.59435
4.6497
7.2437
5.7951
9.9997
6.3694
2.3564
9.3984
9.1849
1.3724
6.7351
4.4393
5.9646
6.2553
9.7962
8.9612
0.22456
0.38606
3.6373
8.0741
9.9329
5.0147
6.4109
1.551
9.0156
9.0592
9.4219
9.9586
0.74651
9.5123
6.6927
4.2456
0.7019
9.4483
9.8747
9.3856
9.6758
5.1501
2.9583
5.6005
3.9186
0.33708
4.4456
3.6874
3.1288
5.2011
7.4714
1.9403
2.9815
6.9435
5.9666
9.1456
4.5386
9.5446
9.9082
9.327
5.0119
9.0438
0.52744
8.232
1.7531
0.79402
0.86615
0.41174
9.9755
7.3455
9.2759
7.9951
9.1707
4.8095
9.7168
7.0002
1.7941
9.5684
8.6615
5.644
9.0403
6.112
0.87746
7.9494
4.5235
5.9987
7.9598
4.7572
2.2941
9.9991
1.6805
5.0126
0.5959
9.9258
5.5314
9.9986
7.5369
7.7382
2.9088
3.3207
6.906
3.38
9.9509
4.224
9.9729
9.5804
5.2196
0.33932
5.1041
5.6778
1.4602
9.9883
2.9411
2.5571
7.1487
7.162
0.80774
5.4509
7.9475
9.9997
6.3151
8.8813
0.25877
2.3732
9.8757
0.72783
0.4605
7.8478
5.0959
3.377
9.8865
8.7863
5.5118
5.892
3.1643
3.6476
9.8355
9.9236
9.4175
3.7092
7.936
3.1179
1.9827
8.8205
9.9019
9.2444
9.6156
3.463
5.7082
6.1128
9.9492
1.6505
7.4099
8.2813
4.2626
3.0567
5.9839
5.3928
2.5158
9.8605
6.38
8.6887
3.2455
6.7434
0.78324
7.0257
4.1112
8.7945
9.2267
5.7711
7.6934
9.1285
8.1961
7.9134
1.1068
5.5459
0.52738
5.9556
8.591
7.8555
9.9929
6.3941
9.3972
7.799
0.33137
7.2061
5.9734
3.385
3.5415
6.3567
9.9209
4.8043
4.3193
5.4083
7.0635
9.5741
3.6054
0.34965
4.5556
4.5128
9.6285
2.1261
9.5788
9.7629
7.634
0.29103
7.1574
9.0053
8.8939
9.8603
8.9185
9.9515
0.17109
9.6018
0.53802
7.2483
8.5536
9.2634
4.2577
8.1182
9.8478
8.4704
9.4406
6.972
5.9217
9.8153
8.9677
9.6309
0.1676
1.4954
7.5351
9.746
4.0342
9.3849
8.4257
9.0818
9.8634
9.3432
3.1923
0.6797
2.3888
9.037
2.007
3.399
6.5369
6.6749
1.4057
7.1454
1.1989
2.586
9.225
5.0168
4.6105
9.598
9.996
9.9881
7.8689
3.5859
4.429
8.7155
7.8409
3.0857
9.9785
5.0383
2.3293
4.9325
1.7672
9.365
9.4738
7.9691
1.2407
2.9839
9.3841
5.2703
9.6817
2.0876
8.8968
2.9456
5.8372
5.0762
9.9264
9.6796
8.354
9.7776
3.3325
1.0177
8.7479
7.4502
7.2611
3.9097
9.734
9.6168
0.26029
6.7847
9.9615
6.5968
9.7236
7.4547
6.3026
0.38371
7.1193
9.8124
9.8963
4.3316
2.0694
0.002082
4.7894
7.3975
9.6422
8.7141
9.9068
9.2753
2.6162
9.984
5.2017
8.0762
9.123
9.7948
5.0009
6.6489
2.5915
6.6881
6.5702
1.9944
8.4427
9.8681
6.2208
2.7272
4.4684
0.92135
0.94379
0.41865
7.6088
7.7356
4.6041
9.2657
8.6949
9.9554
6.9043
7.2691
9.4568
7.8158
9.3348
9.9215
3.2437
8.1644
6.6803
8.2416
3.1363
8.7448
0.27196
3.4848
9.9099
9.3457
7.4312
1.072
3.084
0.18876
9.9862
9.6546
6.4383
9.9989
9.4824
6.9434
2.0369
3.2725
9.6502
4.8696
9.1698
2.485
9.1235
0.84243
9.0104
1.9006
9.9969
8.026
4.1086
6.277
9.9405
7.1581
1.0051
8.6003
6.4846
2.2912
9.3832
7.4096
1.3763
9.878
9.7863
0.8832
8.4438
9.8491
5.1945
8.6607
6.5476
6.4571
0.26749
9.764
9.9523
6.8314
7.8026
9.9994
5.9303
3.385
9.7809
8.8305
2.661
0.14174
2.6247
3.1854
9.8808
8.9743
2.0576
6.1935
8.619
4.8503
8.0664
3.2488
2.9347
3.2141
9.0033
3.8659
4.1154
6.8656
3.3973
5.2873
8.4242
9.2373
6.9864
8.2477
4.81
4.5748
2.2089
9.7026
4.3733
9.8976
1.7689
8.2162
4.3132
7.1608
7.4894
0.81826
6.3389
3.3686
9.9178
8.8483
1.8109
5.3533
4.6245
4.5713
7.7196
