# Supplementary material for: PEPIS: A Pipeline for Estimating Epistatic Effects in Quantitative Trait Locus Mapping and Genome-Wide Association Studies
Source: PLoS Comput Biol. 2016 May 25;12(5):e1004925. doi: 10.1371/journal.pcbi.1004925 (PMC4880203; doi:10.1371/journal.pcbi.1004925)
Supplement: S1 File — Eleven sub directories are included, and each contains three '.txt' files corresponding to the additive genotypic Z Matrix, the dominance W matrix, and the phenotypic vector. (ZIP) [file pcbi.1004925.s001.zip › Simulate_Data/Bin_1000_Ind_4000/Z_Simu_Bin_1000_Ind_4000.txt]

-1	1	-1	1	-1	1	-1	1	-1	1	-1	1	-1	1	-1	1	-1	1	-1	1	-1	1	-1	1	-1	1	-1	1	-1	1	-1	1	-1	1	-1	1	-1	1	-1	1	-1	1	-1	1	-1	1	-1	1	-1	1
1	-0	-1	0	1	-0	-1	-0	1	-0	-1	0	1	-0	-1	-0	1	-0	-1	0	1	0	-1	0	1	-0	-1	0	1	-0	-1	0	1	0	-1	-0	1	0	-1	0	1	-0	-1	0	1	-0	-1	0	1	-0
-1	-1	-1	-1	-1	-1	-1	-1	-1	-1	-1	-1	-1	-1	-1	-1	-1	-1	-1	-1	-1	-1	-1	-1	-1	-1	-1	-1	-1	-1	-1	-1	-1	-1	-1	-1	-1	-1	-1	-1	-1	-1	-1	-1	-1	-1	-1	-1	-1	-1
1	0	-1	-0	1	-0	-1	-0	1	0	-1	-0	1	0	-1	0	1	-0	-1	0	1	0	-1	-0	1	0	-1	-0	1	0	-1	-0	1	0	-1	-0	1	0	-1	-0	1	0	-1	-0	1	0	-1	-0	1	0
-1	1	-1	1	-1	1	-1	1	-1	1	-1	1	-1	1	-1	1	-1	1	-1	1	-1	1	-1	1	-1	1	-1	1	-1	1	-1	1	-1	1	-1	1	-1	1	-1	1	-1	1	-1	1	-1	1	-1	1	-1	1
1	-0	-1	-0	1	-0	-1	0	1	-0	-1	0	1	0	-1	0	1	-0	-1	0	1	-0	-1	0	1	0	-1	0	1	-0	-1	-0	1	-0	-1	0	1	0	-1	0	1	-0	-1	0	1	-0	-1	0	1	0
-1	-1	-1	-1	-1	-1	-1	-1	-1	-1	-1	-1	-1	-1	-1	-1	-1	-1	-1	-1	-1	-1	-1	-1	-1	-1	-1	-1	-1	-1	-1	-1	-1	-1	-1	-1	-1	-1	-1	-1	-1	-1	-1	-1	-1	-1	-1	-1	-1	-1
1	-0	-1	-0	1	0	-1	-0	1	0	-1	0	1	0	-1	-0	1	0	-1	0	1	0	-1	-0	1	-0	-1	-0	1	0	-1	-0	1	0	-1	0	1	0	-1	-0	1	0	-1	-0	1	0	-1	0	1	0
-1	1	-1	1	-1	1	-1	1	-1	1	-1	1	-1	1	-1	1	-1	1	-1	1	-1	1	-1	1	-1	1	-1	1	-1	1	-1	1	-1	1	-1	1	-1	1	-1	1	-1	1	-1	1	-1	1	-1	1	-1	1
1	-0	-1	0	1	-0	-1	0	1	-0	-1	-0	1	-0	-1	0	1	0	-1	-0	1	0	-1	-0	1	-0	-1	0	1	-0	-1	0	1	-0	-1	0	1	-0	-1	0	1	-0	-1	0	1	-0	-1	0	1	-0
-1	-1	-1	-1	-1	-1	-1	-1	-1	-1	-1	-1	-1	-1	-1	-1	-1	-1	-1	-1	-1	-1	-1	-1	-1	-1	-1	-1	-1	-1	-1	-1	-1	-1	-1	-1	-1	-1	-1	-1	-1	-1	-1	-1	-1	-1	-1	-1	-1	-1
1	0	-1	-0	1	0	-1	0	1	-0	-1	0	1	0	-1	0	1	0	-1	0	1	0	-1	-0	1	0	-1	0	1	0	-1	-0	1	0	-1	-0	1	-0	-1	-0	1	0	-1	-0	1	-0	-1	-0	1	0
-1	1	-1	1	-1	1	-1	1	-1	1	-1	1	-1	1	-1	1	-1	1	-1	1	-1	1	-1	1	-1	1	-1	1	-1	1	-1	1	-1	1	-1	1	-1	1	-1	1	-1	1	-1	1	-1	1	-1	1	-1	1
1	-0	-1	0	1	0	-1	0	1	-0	-1	0	1	-0	-1	0	1	0	-1	0	1	-0	-1	-0	1	-0	-1	0	1	0	-1	0	1	0	-1	0	1	-0	-1	0	1	-0	-1	0	1	-0	-1	-0	1	-0
-1	-1	-1	-1	-1	-1	-1	-1	-1	-1	-1	-1	-1	-1	-1	-1	-1	-1	-1	-1	-1	-1	-1	-1	-1	-1	-1	-1	-1	-1	-1	-1	-1	-1	-1	-1	-1	-1	-1	-1	-1	-1	-1	-1	-1	-1	-1	-1	-1	-1
1	-0	-1	0	1	0	-1	-0	1	0	-1	0	1	0	-1	-0	1	0	-1	0	1	0	-1	-0	1	0	-1	-0	1	-0	-1	-0	1	0	-1	-0	1	0	-1	-0	1	-0	-1	-0	1	0	-1	0	1	0
-1	1	-1	1	-1	1	-1	1	-1	1	-1	1	-1	1	-1	1	-1	1	-1	1	-1	1	-1	1	-1	1	-1	1	-1	1	-1	1	-1	1	-1	1	-1	1	-1	1	-1	1	-1	1	-1	1	-1	1	-1	1
1	-0	-1	-0	1	-0	-1	0	1	0	-1	0	1	0	-1	0	1	-0	-1	-0	1	-0	-1	0	1	-0	-1	0	1	0	-1	0	1	0	-1	0	1	-0	-1	-0	1	-0	-1	-0	1	-0	-1	0	1	0
-1	-1	-1	-1	-1	-1	-1	-1	-1	-1	-1	-1	-1	-1	-1	-1	-1	-1	-1	-1	-1	-1	-1	-1	-1	-1	-1	-1	-1	-1	-1	-1	-1	-1	-1	-1	-1	-1	-1	-1	-1	-1	-1	-1	-1	-1	-1	-1	-1	-1
1	0	-1	0	1	0	-1	0	1	-0	-1	0	1	0	-1	0	1	-0	-1	0	1	-0	-1	0	1	-0	-1	-0	1	0	-1	-0	1	-0	-1	-0	1	-0	-1	-0	1	-0	-1	-0	1	-0	-1	-0	1	-0
-1	1	-1	1	-1	1	-1	1	-1	1	-1	1	-1	1	-1	1	-1	1	-1	1	-1	1	-1	1	-1	1	-1	1	-1	1	-1	1	-1	1	-1	1	-1	1	-1	1	-1	1	-1	1	-1	1	-1	1	-1	1
1	0	-1	0	1	-0	-1	0	1	0	-1	0	1	-0	-1	0	1	-0	-1	-0	1	-0	-1	0	1	-0	-1	0	1	0	-1	0	1	-0	-1	0	1	-0	-1	-0	1	-0	-1	0	1	-0	-1	0	1	-0
-1	-1	-1	-1	-1	-1	-1	-1	-1	-1	-1	-1	-1	-1	-1	-1	-1	-1	-1	-1	-1	-1	-1	-1	-1	-1	-1	-1	-1	-1	-1	-1	-1	-1	-1	-1	-1	-1	-1	-1	-1	-1	-1	-1	-1	-1	-1	-1	-1	-1
1	0	-1	-0	1	0	-1	-0	1	-0	-1	-0	1	-0	-1	-0	1	0	-1	0	1	0	-1	-0	1	0	-1	-0	1	-0	-1	-0	1	0	-1	0	1	0	-1	-0	1	-0	-1	-0	1	0	-1	-0	1	0
-1	1	-1	1	-1	1	-1	1	-1	1	-1	1	-1	1	-1	1	-1	1	-1	1	-1	1	-1	1	-1	1	-1	1	-1	1	-1	1	-1	1	-1	1	-1	1	-1	1	-1	1	-1	1	-1	1	-1	1	-1	1
1	-0	-1	0	1	0	-1	-0	1	-0	-1	0	1	-0	-1	0	1	-0	-1	-0	1	-0	-1	0	1	-0	-1	0	1	0	-1	0	1	-0	-1	0	1	0	-1	0	1	-0	-1	0	1	-0	-1	-0	1	-0
-1	-1	-1	-1	-1	-1	-1	-1	-1	-1	-1	-1	-1	-1	-1	-1	-1	-1	-1	-1	-1	-1	-1	-1	-1	-1	-1	-1	-1	-1	-1	-1	-1	-1	-1	-1	-1	-1	-1	-1	-1	-1	-1	-1	-1	-1	-1	-1	-1	-1
1	0	-1	-0	1	0	-1	-0	1	0	-1	0	1	0	-1	-0	1	0	-1	-0	1	0	-1	-0	1	0	-1	0	1	-0	-1	-0	1	0	-1	-0	1	0	-1	-0	1	0	-1	-0	1	0	-1	-0	1	0
-1	1	-1	1	-1	1	-1	1	-1	1	-1	1	-1	1	-1	1	-1	1	-1	1	-1	1	-1	1	-1	1	-1	1	-1	1	-1	1	-1	1	-1	1	-1	1	-1	1	-1	1	-1	1	-1	1	-1	1	-1	1
1	-0	-1	0	1	-0	-1	0	1	-0	-1	0	1	0	-1	-0	1	0	-1	0	1	0	-1	-0	1	0	-1	-0	1	-0	-1	0	1	-0	-1	0	1	-0	-1	0	1	-0	-1	-0	1	-0	-1	-0	1	-0
-1	-1	-1	-1	-1	-1	-1	-1	-1	-1	-1	-1	-1	-1	-1	-1	-1	-1	-1	-1	-1	-1	-1	-1	-1	-1	-1	-1	-1	-1	-1	-1	-1	-1	-1	-1	-1	-1	-1	-1	-1	-1	-1	-1	-1	-1	-1	-1	-1	-1
1	0	-1	-0	1	-0	-1	-0	1	0	-1	-0	1	0	-1	-0	1	0	-1	-0	1	0	-1	-0	1	0	-1	-0	1	0	-1	0	1	-0	-1	0	1	-0	-1	-0	1	0	-1	-0	1	0	-1	-0	1	0
-1	1	-1	1	-1	1	-1	1	-1	1	-1	1	-1	1	-1	1	-1	1	-1	1	-1	1	-1	1	-1	1	-1	1	-1	1	-1	1	-1	1	-1	1	-1	1	-1	1	-1	1	-1	1	-1	1	-1	1	-1	1
1	0	-1	0	1	-0	-1	0	1	-0	-1	0	1	0	-1	0	1	0	-1	-0	1	-0	-1	0	1	-0	-1	0	1	-0	-1	-0	1	-0	-1	0	1	-0	-1	0	1	0	-1	0	1	0	-1	0	1	-0
-1	-1	-1	-1	-1	-1	-1	-1	-1	-1	-1	-1	-1	-1	-1	-1	-1	-1	-1	-1	-1	-1	-1	-1	-1	-1	-1	-1	-1	-1	-1	-1	-1	-1	-1	-1	-1	-1	-1	-1	-1	-1	-1	-1	-1	-1	-1	-1	-1	-1
1	-0	-1	-0	1	0	-1	0	1	0	-1	-0	1	0	-1	-0	1	0	-1	-0	1	0	-1	0	1	0	-1	-0	1	0	-1	0	1	0	-1	-0	1	0	-1	-0	1	0	-1	0	1	-0	-1	0	1	0
-1	1	-1	1	-1	1	-1	1	-1	1	-1	1	-1	1	-1	1	-1	1	-1	1	-1	1	-1	1	-1	1	-1	1	-1	1	-1	1	-1	1	-1	1	-1	1	-1	1	-1	1	-1	1	-1	1	-1	1	-1	1
1	0	-1	0	1	0	-1	0	1	-0	-1	-0	1	-0	-1	0	1	-0	-1	-0	1	-0	-1	0	1	0	-1	0	1	-0	-1	-0	1	-0	-1	0	1	-0	-1	0	1	-0	-1	0	1	-0	-1	0	1	-0
-1	-1	-1	-1	-1	-1	-1	-1	-1	-1	-1	-1	-1	-1	-1	-1	-1	-1	-1	-1	-1	-1	-1	-1	-1	-1	-1	-1	-1	-1	-1	-1	-1	-1	-1	-1	-1	-1	-1	-1	-1	-1	-1	-1	-1	-1	-1	-1	-1	-1
1	0	-1	-0	1	0	-1	-0	1	0	-1	-0	1	0	-1	-0	1	-0	-1	-0	1	-0	-1	-0	1	0	-1	-0	1	0	-1	-0	1	0	-1	-0	1	0	-1	0	1	0	-1	-0	1	0	-1	0	1	0
-1	1	-1	1	-1	1	-1	1	-1	1	-1	1	-1	1	-1	1	-1	1	-1	1	-1	1	-1	1	-1	1	-1	1	-1	1	-1	1	-1	1	-1	1	-1	1	-1	1	-1	1	-1	1	-1	1	-1	1	-1	1
1	-0	-1	0	1	-0	-1	0	1	-0	-1	0	1	-0	-1	-0	1	-0	-1	-0	1	-0	-1	-0	1	-0	-1	0	1	-0	-1	0	1	0	-1	0	1	-0	-1	0	1	0	-1	0	1	-0	-1	0	1	0
-1	-1	-1	-1	-1	-1	-1	-1	-1	-1	-1	-1	-1	-1	-1	-1	-1	-1	-1	-1	-1	-1	-1	-1	-1	-1	-1	-1	-1	-1	-1	-1	-1	-1	-1	-1	-1	-1	-1	-1	-1	-1	-1	-1	-1	-1	-1	-1	-1	-1
1	0	-1	-0	1	0	-1	-0	1	0	-1	-0	1	0	-1	-0	1	-0	-1	-0	1	0	-1	-0	1	0	-1	-0	1	-0	-1	-0	1	0	-1	0	1	0	-1	-0	1	0	-1	0	1	0	-1	-0	1	-0
-1	1	-1	1	-1	1	-1	1	-1	1	-1	1	-1	1	-1	1	-1	1	-1	1	-1	1	-1	1	-1	1	-1	1	-1	1	-1	1	-1	1	-1	1	-1	1	-1	1	-1	1	-1	1	-1	1	-1	1	-1	1
1	-0	-1	0	1	-0	-1	0	1	-0	-1	-0	1	-0	-1	0	1	-0	-1	-0	1	-0	-1	0	1	-0	-1	0	1	-0	-1	0	1	0	-1	-0	1	-0	-1	0	1	-0	-1	0	1	-0	-1	0	1	0
-1	-1	-1	-1	-1	-1	-1	-1	-1	-1	-1	-1	-1	-1	-1	-1	-1	-1	-1	-1	-1	-1	-1	-1	-1	-1	-1	-1	-1	-1	-1	-1	-1	-1	-1	-1	-1	-1	-1	-1	-1	-1	-1	-1	-1	-1	-1	-1	-1	-1
1	0	-1	-0	1	0	-1	0	1	0	-1	-0	1	-0	-1	0	1	0	-1	-0	1	0	-1	-0	1	-0	-1	-0	1	-0	-1	-0	1	0	-1	0	1	0	-1	0	1	0	-1	-0	1	0	-1	-0	1	-0
-1	1	-1	1	-1	1	-1	1	-1	1	-1	1	-1	1	-1	1	-1	1	-1	1	-1	1	-1	1	-1	1	-1	1	-1	1	-1	1	-1	1	-1	1	-1	1	-1	1	-1	1	-1	1	-1	1	-1	1	-1	1
1	-0	-1	0	1	0	-1	0	1	-0	-1	0	1	-0	-1	0	1	0	-1	-0	1	-0	-1	0	1	-0	-1	0	1	-0	-1	0	1	-0	-1	0	1	-0	-1	0	1	0	-1	-0	1	0	-1	-0	1	-0
-1	-1	-1	-1	-1	-1	-1	-1	-1	-1	-1	-1	-1	-1	-1	-1	-1	-1	-1	-1	-1	-1	-1	-1	-1	-1	-1	-1	-1	-1	-1	-1	-1	-1	-1	-1	-1	-1	-1	-1	-1	-1	-1	-1	-1	-1	-1	-1	-1	-1
1	-0	-1	-0	1	0	-1	-0	1	0	-1	-0	1	0	-1	-0	1	0	-1	-0	1	0	-1	-0	1	-0	-1	-0	1	0	-1	-0	1	0	-1	-0	1	0	-1	-0	1	0	-1	-0	1	0	-1	-0	1	0
-1	1	-1	1	-1	1	-1	1	-1	1	-1	1	-1	1	-1	1	-1	1	-1	1	-1	1	-1	1	-1	1	-1	1	-1	1	-1	1	-1	1	-1	1	-1	1	-1	1	-1	1	-1	1	-1	1	-1	1	-1	1
1	-0	-1	-0	1	-0	-1	0	1	-0	-1	0	1	-0	-1	0	1	-0	-1	-0	1	0	-1	0	1	-0	-1	0	1	-0	-1	0	1	-0	-1	0	1	-0	-1	0	1	-0	-1	0	1	-0	-1	-0	1	0
-1	-1	-1	-1	-1	-1	-1	-1	-1	-1	-1	-1	-1	-1	-1	-1	-1	-1	-1	-1	-1	-1	-1	-1	-1	-1	-1	-1	-1	-1	-1	-1	-1	-1	-1	-1	-1	-1	-1	-1	-1	-1	-1	-1	-1	-1	-1	-1	-1	-1
1	0	-1	0	1	-0	-1	-0	1	0	-1	-0	1	-0	-1	0	1	0	-1	-0	1	0	-1	0	1	0	-1	-0	1	0	-1	-0	1	-0	-1	-0	1	0	-1	-0	1	0	-1	0	1	-0	-1	-0	1	0
-1	1	-1	1	-1	1	-1	1	-1	1	-1	1	-1	1	-1	1	-1	1	-1	1	-1	1	-1	1	-1	1	-1	1	-1	1	-1	1	-1	1	-1	1	-1	1	-1	1	-1	1	-1	1	-1	1	-1	1	-1	1
1	-0	-1	-0	1	-0	-1	0	1	-0	-1	0	1	0	-1	0	1	-0	-1	-0	1	-0	-1	-0	1	0	-1	0	1	-0	-1	0	1	-0	-1	0	1	-0	-1	-0	1	-0	-1	0	1	-0	-1	0	1	0
-1	-1	-1	-1	-1	-1	-1	-1	-1	-1	-1	-1	-1	-1	-1	-1	-1	-1	-1	-1	-1	-1	-1	-1	-1	-1	-1	-1	-1	-1	-1	-1	-1	-1	-1	-1	-1	-1	-1	-1	-1	-1	-1	-1	-1	-1	-1	-1	-1	-1
1	0	-1	-0	1	0	-1	0	1	0	-1	0	1	0	-1	-0	1	-0	-1	-0	1	-0	-1	-0	1	0	-1	0	1	0	-1	-0	1	0	-1	-0	1	0	-1	-0	1	-0	-1	0	1	0	-1	-0	1	0
-1	1	-1	1	-1	1	-1	1	-1	1	-1	1	-1	1	-1	1	-1	1	-1	1	-1	1	-1	1	-1	1	-1	1	-1	1	-1	1	-1	1	-1	1	-1	1	-1	1	-1	1	-1	1	-1	1	-1	1	-1	1
1	0	-1	0	1	0	-1	-0	1	-0	-1	-0	1	-0	-1	-0	1	-0	-1	-0	1	-0	-1	0	1	-0	-1	-0	1	-0	-1	0	1	-0	-1	-0	1	-0	-1	0	1	-0	-1	0	1	-0	-1	0	1	0
-1	-1	-1	-1	-1	-1	-1	-1	-1	-1	-1	-1	-1	-1	-1	-1	-1	-1	-1	-1	-1	-1	-1	-1	-1	-1	-1	-1	-1	-1	-1	-1	-1	-1	-1	-1	-1	-1	-1	-1	-1	-1	-1	-1	-1	-1	-1	-1	-1	-1
1	0	-1	-0	1	0	-1	-0	1	0	-1	-0	1	0	-1	-0	1	0	-1	-0	1	0	-1	-0	1	0	-1	0	1	0	-1	-0	1	0	-1	0	1	0	-1	-0	1	0	-1	-0	1	0	-1	0	1	0
-1	1	-1	1	-1	1	-1	1	-1	1	-1	1	-1	1	-1	1	-1	1	-1	1	-1	1	-1	1	-1	1	-1	1	-1	1	-1	1	-1	1	-1	1	-1	1	-1	1	-1	1	-1	1	-1	1	-1	1	-1	1
1	0	-1	-0	1	-0	-1	0	1	-0	-1	0	1	0	-1	0	1	-0	-1	0	1	0	-1	0	1	-0	-1	-0	1	-0	-1	0	1	-0	-1	0	1	0	-1	0	1	-0	-1	-0	1	-0	-1	0	1	0
-1	-1	-1	-1	-1	-1	-1	-1	-1	-1	-1	-1	-1	-1	-1	-1	-1	-1	-1	-1	-1	-1	-1	-1	-1	-1	-1	-1	-1	-1	-1	-1	-1	-1	-1	-1	-1	-1	-1	-1	-1	-1	-1	-1	-1	-1	-1	-1	-1	-1
1	0	-1	-0	1	-0	-1	-0	1	0	-1	-0	1	0	-1	-0	1	0	-1	-0	1	0	-1	0	1	-0	-1	-0	1	0	-1	-0	1	0	-1	-0	1	0	-1	-0	1	0	-1	-0	1	0	-1	-0	1	0
-1	1	-1	1	-1	1	-1	1	-1	1	-1	1	-1	1	-1	1	-1	1	-1	1	-1	1	-1	1	-1	1	-1	1	-1	1	-1	1	-1	1	-1	1	-1	1	-1	1	-1	1	-1	1	-1	1	-1	1	-1	1
1	-0	-1	-0	1	-0	-1	0	1	-0	-1	0	1	-0	-1	0	1	-0	-1	-0	1	-0	-1	-0	1	-0	-1	0	1	-0	-1	0	1	0	-1	0	1	-0	-1	0	1	0	-1	0	1	-0	-1	0	1	-0
-1	-1	-1	-1	-1	-1	-1	-1	-1	-1	-1	-1	-1	-1	-1	-1	-1	-1	-1	-1	-1	-1	-1	-1	-1	-1	-1	-1	-1	-1	-1	-1	-1	-1	-1	-1	-1	-1	-1	-1	-1	-1	-1	-1	-1	-1	-1	-1	-1	-1
1	0	-1	-0	1	0	-1	-0	1	0	-1	-0	1	0	-1	-0	1	0	-1	-0	1	0	-1	-0	1	0	-1	-0	1	0	-1	-0	1	0	-1	0	1	0	-1	0	1	0	-1	-0	1	0	-1	-0	1	0
-1	1	-1	1	-1	1	-1	1	-1	1	-1	1	-1	1	-1	1	-1	1	-1	1	-1	1	-1	1	-1	1	-1	1	-1	1	-1	1	-1	1	-1	1	-1	1	-1	1	-1	1	-1	1	-1	1	-1	1	-1	1
1	-0	-1	-0	1	0	-1	0	1	-0	-1	0	1	-0	-1	0	1	0	-1	0	1	0	-1	0	1	0	-1	0	1	-0	-1	0	1	-0	-1	0	1	-0	-1	-0	1	-0	-1	0	1	-0	-1	-0	1	-0
-1	-1	-1	-1	-1	-1	-1	-1	-1	-1	-1	-1	-1	-1	-1	-1	-1	-1	-1	-1	-1	-1	-1	-1	-1	-1	-1	-1	-1	-1	-1	-1	-1	-1	-1	-1	-1	-1	-1	-1	-1	-1	-1	-1	-1	-1	-1	-1	-1	-1
1	-0	-1	-0	1	0	-1	-0	1	0	-1	-0	1	-0	-1	-0	1	0	-1	-0	1	0	-1	-0	1	0	-1	-0	1	0	-1	-0	1	-0	-1	0	1	-0	-1	0	1	-0	-1	-0	1	0	-1	-0	1	0
-1	1	-1	1	-1	1	-1	1	-1	1	-1	1	-1	1	-1	1	-1	1	-1	1	-1	1	-1	1	-1	1	-1	1	-1	1	-1	1	-1	1	-1	1	-1	1	-1	1	-1	1	-1	1	-1	1	-1	1	-1	1
1	-0	-1	0	1	-0	-1	0	1	-0	-1	-0	1	-0	-1	0	1	-0	-1	-0	1	-0	-1	0	1	-0	-1	0	1	-0	-1	0	1	-0	-1	0	1	0	-1	0	1	-0	-1	0	1	0	-1	0	1	-0
-1	-1	-1	-1	-1	-1	-1	-1	-1	-1	-1	-1	-1	-1	-1	-1	-1	-1	-1	-1	-1	-1	-1	-1	-1	-1	-1	-1	-1	-1	-1	-1	-1	-1	-1	-1	-1	-1	-1	-1	-1	-1	-1	-1	-1	-1	-1	-1	-1	-1
1	-0	-1	-0	1	-0	-1	-0	1	0	-1	0	1	0	-1	-0	1	0	-1	-0	1	-0	-1	0	1	0	-1	-0	1	0	-1	0	1	0	-1	-0	1	0	-1	-0	1	-0	-1	-0	1	-0	-1	-0	1	0
-1	1	-1	1	-1	1	-1	1	-1	1	-1	1	-1	1	-1	1	-1	1	-1	1	-1	1	-1	1	-1	1	-1	1	-1	1	-1	1	-1	1	-1	1	-1	1	-1	1	-1	1	-1	1	-1	1	-1	1	-1	1
1	-0	-1	0	1	-0	-1	0	1	-0	-1	0	1	-0	-1	-0	1	-0	-1	0	1	-0	-1	-0	1	-0	-1	0	1	0	-1	-0	1	0	-1	0	1	-0	-1	0	1	-0	-1	0	1	0	-1	0	1	-0
-1	-1	-1	-1	-1	-1	-1	-1	-1	-1	-1	-1	-1	-1	-1	-1	-1	-1	-1	-1	-1	-1	-1	-1	-1	-1	-1	-1	-1	-1	-1	-1	-1	-1	-1	-1	-1	-1	-1	-1	-1	-1	-1	-1	-1	-1	-1	-1	-1	-1
1	0	-1	-0	1	0	-1	-0	1	0	-1	-0	1	0	-1	-0	1	-0	-1	-0	1	0	-1	-0	1	-0	-1	-0	1	-0	-1	0	1	0	-1	-0	1	0	-1	-0	1	0	-1	-0	1	-0	-1	0	1	0
-1	1	-1	1	-1	1	-1	1	-1	1	-1	1	-1	1	-1	1	-1	1	-1	1	-1	1	-1	1	-1	1	-1	1	-1	1	-1	1	-1	1	-1	1	-1	1	-1	1	-1	1	-1	1	-1	1	-1	1	-1	1
1	-0	-1	0	1	-0	-1	0	1	-0	-1	0	1	-0	-1	0	1	-0	-1	-0	1	-0	-1	0	1	-0	-1	0	1	-0	-1	-0	1	-0	-1	0	1	-0	-1	0	1	0	-1	0	1	-0	-1	0	1	-0
-1	-1	-1	-1	-1	-1	-1	-1	-1	-1	-1	-1	-1	-1	-1	-1	-1	-1	-1	-1	-1	-1	-1	-1	-1	-1	-1	-1	-1	-1	-1	-1	-1	-1	-1	-1	-1	-1	-1	-1	-1	-1	-1	-1	-1	-1	-1	-1	-1	-1
1	0	-1	-0	1	0	-1	0	1	0	-1	-0	1	0	-1	0	1	0	-1	-0	1	0	-1	-0	1	0	-1	-0	1	0	-1	0	1	0	-1	-0	1	-0	-1	-0	1	0	-1	0	1	0	-1	-0	1	0
-1	1	-1	1	-1	1	-1	1	-1	1	-1	1	-1	1	-1	1	-1	1	-1	1	-1	1	-1	1	-1	1	-1	1	-1	1	-1	1	-1	1	-1	1	-1	1	-1	1	-1	1	-1	1	-1	1	-1	1	-1	1
1	0	-1	0	1	-0	-1	-0	1	-0	-1	0	1	-0	-1	0	1	-0	-1	0	1	-0	-1	0	1	-0	-1	0	1	0	-1	-0	1	0	-1	-0	1	0	-1	0	1	-0	-1	0	1	-0	-1	0	1	-0
-1	-1	-1	-1	-1	-1	-1	-1	-1	-1	-1	-1	-1	-1	-1	-1	-1	-1	-1	-1	-1	-1	-1	-1	-1	-1	-1	-1	-1	-1	-1	-1	-1	-1	-1	-1	-1	-1	-1	-1	-1	-1	-1	-1	-1	-1	-1	-1	-1	-1
1	0	-1	0	1	0	-1	0	1	0	-1	-0	1	-0	-1	-0	1	0	-1	-0	1	0	-1	-0	1	0	-1	-0	1	-0	-1	0	1	0	-1	-0	1	0	-1	0	1	0	-1	-0	1	0	-1	-0	1	-0
-1	1	-1	1	-1	1	-1	1	-1	1	-1	1	-1	1	-1	1	-1	1	-1	1	-1	1	-1	1	-1	1	-1	1	-1	1	-1	1	-1	1	-1	1	-1	1	-1	1	-1	1	-1	1	-1	1	-1	1	-1	1
1	0	-1	0	1	0	-1	-0	1	-0	-1	0	1	0	-1	-0	1	0	-1	-0	1	0	-1	-0	1	0	-1	-0	1	-0	-1	-0	1	-0	-1	-0	1	-0	-1	-0	1	-0	-1	-0	1	-0	-1	-0	1	-0
-1	-1	-1	-1	-1	-1	-1	-1	-1	-1	-1	-1	-1	-1	-1	-1	-1	-1	-1	-1	-1	-1	-1	-1	-1	-1	-1	-1	-1	-1	-1	-1	-1	-1	-1	-1	-1	-1	-1	-1	-1	-1	-1	-1	-1	-1	-1	-1	-1	-1
1	0	-1	0	1	0	-1	-0	1	0	-1	0	1	-0	-1	-0	1	0	-1	-0	1	0	-1	-0	1	0	-1	-0	1	0	-1	0	1	-0	-1	-0	1	0	-1	-0	1	-0	-1	-0	1	0	-1	-0	1	-0
-1	1	-1	1	-1	1	-1	1	-1	1	-1	1	-1	1	-1	1	-1	1	-1	1	-1	1	-1	1	-1	1	-1	1	-1	1	-1	1	-1	1	-1	1	-1	1	-1	1	-1	1	-1	1	-1	1	-1	1	-1	1
1	-0	-1	0	1	-0	-1	0	1	0	-1	-0	1	-0	-1	0	1	-0	-1	0	1	-0	-1	0	1	0	-1	-0	1	0	-1	-0	1	-0	-1	0	1	-0	-1	0	1	-0	-1	0	1	-0	-1	0	1	-0
-1	-1	-1	-1	-1	-1	-1	-1	-1	-1	-1	-1	-1	-1	-1	-1	-1	-1	-1	-1	-1	-1	-1	-1	-1	-1	-1	-1	-1	-1	-1	-1	-1	-1	-1	-1	-1	-1	-1	-1	-1	-1	-1	-1	-1	-1	-1	-1	-1	-1
1	0	-1	0	1	0	-1	-0	1	-0	-1	-0	1	0	-1	0	1	0	-1	-0	1	0	-1	-0	1	0	-1	-0	1	0	-1	0	1	0	-1	-0	1	-0	-1	-0	1	0	-1	0	1	0	-1	-0	1	-0
-1	1	-1	1	-1	1	-1	1	-1	1	-1	1	-1	1	-1	1	-1	1	-1	1	-1	1	-1	1	-1	1	-1	1	-1	1	-1	1	-1	1	-1	1	-1	1	-1	1	-1	1	-1	1	-1	1	-1	1	-1	1
1	-0	-1	0	1	-0	-1	0	1	0	-1	0	1	-0	-1	0	1	-0	-1	-0	1	-0	-1	0	1	-0	-1	-0	1	-0	-1	0	1	-0	-1	0	1	0	-1	0	1	0	-1	0	1	-0	-1	0	1	-0
-1	-1	-1	-1	-1	-1	-1	-1	-1	-1	-1	-1	-1	-1	-1	-1	-1	-1	-1	-1	-1	-1	-1	-1	-1	-1	-1	-1	-1	-1	-1	-1	-1	-1	-1	-1	-1	-1	-1	-1	-1	-1	-1	-1	-1	-1	-1	-1	-1	-1
1	0	-1	0	1	-0	-1	-0	1	-0	-1	-0	1	0	-1	-0	1	-0	-1	-0	1	0	-1	-0	1	0	-1	-0	1	0	-1	-0	1	-0	-1	0	1	0	-1	-0	1	0	-1	-0	1	0	-1	0	1	-0
-1	1	-1	1	-1	1	-1	1	-1	1	-1	1	-1	1	-1	1	-1	1	-1	1	-1	1	-1	1	-1	1	-1	1	-1	1	-1	1	-1	1	-1	1	-1	1	-1	1	-1	1	-1	1	-1	1	-1	1	-1	1
1	-0	-1	0	1	0	-1	0	1	0	-1	0	1	-0	-1	-0	1	-0	-1	0	1	-0	-1	0	1	-0	-1	-0	1	0	-1	0	1	-0	-1	0	1	-0	-1	0	1	-0	-1	-0	1	-0	-1	0	1	-0
-1	-1	-1	-1	-1	-1	-1	-1	-1	-1	-1	-1	-1	-1	-1	-1	-1	-1	-1	-1	-1	-1	-1	-1	-1	-1	-1	-1	-1	-1	-1	-1	-1	-1	-1	-1	-1	-1	-1	-1	-1	-1	-1	-1	-1	-1	-1	-1	-1	-1
1	0	-1	0	1	0	-1	-0	1	-0	-1	0	1	0	-1	-0	1	0	-1	-0	1	-0	-1	-0	1	-0	-1	-0	1	0	-1	-0	1	0	-1	0	1	0	-1	-0	1	0	-1	-0	1	-0	-1	-0	1	0
-1	1	-1	1	-1	1	-1	1	-1	1	-1	1	-1	1	-1	1	-1	1	-1	1	-1	1	-1	1	-1	1	-1	1	-1	1	-1	1	-1	1	-1	1	-1	1	-1	1	-1	1	-1	1	-1	1	-1	1	-1	1
1	0	-1	0	1	-0	-1	0	1	0	-1	0	1	0	-1	0	1	-0	-1	-0	1	-0	-1	0	1	-0	-1	0	1	-0	-1	0	1	0	-1	0	1	-0	-1	-0	1	-0	-1	0	1	-0	-1	0	1	-0
-1	-1	-1	-1	-1	-1	-1	-1	-1	-1	-1	-1	-1	-1	-1	-1	-1	-1	-1	-1	-1	-1	-1	-1	-1	-1	-1	-1	-1	-1	-1	-1	-1	-1	-1	-1	-1	-1	-1	-1	-1	-1	-1	-1	-1	-1	-1	-1	-1	-1
1	0	-1	-0	1	0	-1	-0	1	-0	-1	0	1	-0	-1	-0	1	0	-1	-0	1	0	-1	-0	1	0	-1	-0	1	0	-1	-0	1	0	-1	-0	1	-0	-1	0	1	-0	-1	0	1	-0	-1	-0	1	-0
-1	1	-1	1	-1	1	-1	1	-1	1	-1	1	-1	1	-1	1	-1	1	-1	1	-1	1	-1	1	-1	1	-1	1	-1	1	-1	1	-1	1	-1	1	-1	1	-1	1	-1	1	-1	1	-1	1	-1	1	-1	1
1	-0	-1	0	1	-0	-1	0	1	0	-1	0	1	0	-1	0	1	0	-1	0	1	0	-1	0	1	-0	-1	0	1	0	-1	0	1	-0	-1	0	1	0	-1	0	1	-0	-1	0	1	-0	-1	0	1	-0
-1	-1	-1	-1	-1	-1	-1	-1	-1	-1	-1	-1	-1	-1	-1	-1	-1	-1	-1	-1	-1	-1	-1	-1	-1	-1	-1	-1	-1	-1	-1	-1	-1	-1	-1	-1	-1	-1	-1	-1	-1	-1	-1	-1	-1	-1	-1	-1	-1	-1
1	0	-1	-0	1	-0	-1	0	1	-0	-1	-0	1	0	-1	-0	1	0	-1	-0	1	0	-1	-0	1	0	-1	-0	1	0	-1	-0	1	0	-1	-0	1	0	-1	-0	1	0	-1	-0	1	-0	-1	-0	1	0
-1	1	-1	1	-1	1	-1	1	-1	1	-1	1	-1	1	-1	1	-1	1	-1	1	-1	1	-1	1	-1	1	-1	1	-1	1	-1	1	-1	1	-1	1	-1	1	-1	1	-1	1	-1	1	-1	1	-1	1	-1	1
1	0	-1	0	1	0	-1	-0	1	-0	-1	0	1	-0	-1	0	1	-0	-1	-0	1	-0	-1	0	1	0	-1	0	1	-0	-1	0	1	0	-1	0	1	-0	-1	0	1	-0	-1	-0	1	-0	-1	-0	1	-0
-1	-1	-1	-1	-1	-1	-1	-1	-1	-1	-1	-1	-1	-1	-1	-1	-1	-1	-1	-1	-1	-1	-1	-1	-1	-1	-1	-1	-1	-1	-1	-1	-1	-1	-1	-1	-1	-1	-1	-1	-1	-1	-1	-1	-1	-1	-1	-1	-1	-1
1	0	-1	-0	1	0	-1	0	1	0	-1	-0	1	0	-1	-0	1	0	-1	-0	1	-0	-1	0	1	-0	-1	-0	1	0	-1	-0	1	0	-1	-0	1	0	-1	-0	1	0	-1	0	1	-0	-1	0	1	-0
-1	1	-1	1	-1	1	-1	1	-1	1	-1	1	-1	1	-1	1	-1	1	-1	1	-1	1	-1	1	-1	1	-1	1	-1	1	-1	1	-1	1	-1	1	-1	1	-1	1	-1	1	-1	1	-1	1	-1	1	-1	1
1	-0	-1	0	1	-0	-1	0	1	-0	-1	0	1	-0	-1	0	1	-0	-1	0	1	-0	-1	-0	1	-0	-1	0	1	0	-1	0	1	-0	-1	-0	1	-0	-1	0	1	0	-1	0	1	-0	-1	-0	1	-0
-1	-1	-1	-1	-1	-1	-1	-1	-1	-1	-1	-1	-1	-1	-1	-1	-1	-1	-1	-1	-1	-1	-1	-1	-1	-1	-1	-1	-1	-1	-1	-1	-1	-1	-1	-1	-1	-1	-1	-1	-1	-1	-1	-1	-1	-1	-1	-1	-1	-1
1	-0	-1	-0	1	0	-1	-0	1	0	-1	-0	1	0	-1	-0	1	-0	-1	-0	1	0	-1	0	1	0	-1	0	1	0	-1	-0	1	-0	-1	-0	1	0	-1	-0	1	0	-1	-0	1	-0	-1	-0	1	0
-1	1	-1	1	-1	1	-1	1	-1	1	-1	1	-1	1	-1	1	-1	1	-1	1	-1	1	-1	1	-1	1	-1	1	-1	1	-1	1	-1	1	-1	1	-1	1	-1	1	-1	1	-1	1	-1	1	-1	1	-1	1
1	-0	-1	0	1	-0	-1	0	1	-0	-1	-0	1	-0	-1	0	1	-0	-1	-0	1	0	-1	0	1	-0	-1	0	1	-0	-1	0	1	-0	-1	-0	1	0	-1	0	1	-0	-1	0	1	-0	-1	0	1	-0
-1	-1	-1	-1	-1	-1	-1	-1	-1	-1	-1	-1	-1	-1	-1	-1	-1	-1	-1	-1	-1	-1	-1	-1	-1	-1	-1	-1	-1	-1	-1	-1	-1	-1	-1	-1	-1	-1	-1	-1	-1	-1	-1	-1	-1	-1	-1	-1	-1	-1
1	0	-1	-0	1	-0	-1	-0	1	0	-1	-0	1	0	-1	0	1	0	-1	-0	1	0	-1	-0	1	-0	-1	0	1	0	-1	-0	1	0	-1	-0	1	0	-1	0	1	0	-1	-0	1	0	-1	-0	1	-0
-1	1	-1	1	-1	1	-1	1	-1	1	-1	1	-1	1	-1	1	-1	1	-1	1	-1	1	-1	1	-1	1	-1	1	-1	1	-1	1	-1	1	-1	1	-1	1	-1	1	-1	1	-1	1	-1	1	-1	1	-1	1
1	-0	-1	0	1	-0	-1	0	1	-0	-1	-0	1	0	-1	0	1	-0	-1	0	1	-0	-1	0	1	0	-1	0	1	0	-1	0	1	-0	-1	0	1	-0	-1	0	1	-0	-1	-0	1	-0	-1	0	1	-0
-1	-1	-1	-1	-1	-1	-1	-1	-1	-1	-1	-1	-1	-1	-1	-1	-1	-1	-1	-1	-1	-1	-1	-1	-1	-1	-1	-1	-1	-1	-1	-1	-1	-1	-1	-1	-1	-1	-1	-1	-1	-1	-1	-1	-1	-1	-1	-1	-1	-1
1	-0	-1	0	1	0	-1	-0	1	0	-1	-0	1	-0	-1	-0	1	0	-1	-0	1	-0	-1	-0	1	0	-1	0	1	0	-1	-0	1	-0	-1	-0	1	0	-1	-0	1	-0	-1	0	1	0	-1	-0	1	0
-1	1	-1	1	-1	1	-1	1	-1	1	-1	1	-1	1	-1	1	-1	1	-1	1	-1	1	-1	1	-1	1	-1	1	-1	1	-1	1	-1	1	-1	1	-1	1	-1	1	-1	1	-1	1	-1	1	-1	1	-1	1
1	-0	-1	0	1	-0	-1	0	1	-0	-1	0	1	0	-1	-0	1	0	-1	0	1	-0	-1	0	1	-0	-1	0	1	-0	-1	0	1	-0	-1	0	1	-0	-1	0	1	-0	-1	0	1	-0	-1	0	1	-0
-1	-1	-1	-1	-1	-1	-1	-1	-1	-1	-1	-1	-1	-1	-1	-1	-1	-1	-1	-1	-1	-1	-1	-1	-1	-1	-1	-1	-1	-1	-1	-1	-1	-1	-1	-1	-1	-1	-1	-1	-1	-1	-1	-1	-1	-1	-1	-1	-1	-1
1	0	-1	-0	1	0	-1	-0	1	0	-1	-0	1	0	-1	-0	1	0	-1	0	1	0	-1	-0	1	0	-1	0	1	0	-1	-0	1	0	-1	-0	1	0	-1	-0	1	0	-1	-0	1	0	-1	-0	1	-0
-1	1	-1	1	-1	1	-1	1	-1	1	-1	1	-1	1	-1	1	-1	1	-1	1	-1	1	-1	1	-1	1	-1	1	-1	1	-1	1	-1	1	-1	1	-1	1	-1	1	-1	1	-1	1	-1	1	-1	1	-1	1
1	0	-1	-0	1	-0	-1	0	1	-0	-1	0	1	-0	-1	0	1	-0	-1	0	1	-0	-1	0	1	-0	-1	0	1	-0	-1	0	1	-0	-1	0	1	0	-1	-0	1	-0	-1	0	1	0	-1	-0	1	-0
-1	-1	-1	-1	-1	-1	-1	-1	-1	-1	-1	-1	-1	-1	-1	-1	-1	-1	-1	-1	-1	-1	-1	-1	-1	-1	-1	-1	-1	-1	-1	-1	-1	-1	-1	-1	-1	-1	-1	-1	-1	-1	-1	-1	-1	-1	-1	-1	-1	-1
1	0	-1	-0	1	-0	-1	-0	1	0	-1	-0	1	0	-1	0	1	-0	-1	-0	1	0	-1	-0	1	-0	-1	-0	1	0	-1	-0	1	0	-1	-0	1	-0	-1	-0	1	0	-1	-0	1	0	-1	0	1	0
-1	1	-1	1	-1	1	-1	1	-1	1	-1	1	-1	1	-1	1	-1	1	-1	1	-1	1	-1	1	-1	1	-1	1	-1	1	-1	1	-1	1	-1	1	-1	1	-1	1	-1	1	-1	1	-1	1	-1	1	-1	1
1	-0	-1	0	1	-0	-1	-0	1	-0	-1	0	1	-0	-1	0	1	0	-1	-0	1	0	-1	0	1	-0	-1	0	1	-0	-1	0	1	-0	-1	-0	1	0	-1	-0	1	0	-1	-0	1	0	-1	-0	1	0
-1	-1	-1	-1	-1	-1	-1	-1	-1	-1	-1	-1	-1	-1	-1	-1	-1	-1	-1	-1	-1	-1	-1	-1	-1	-1	-1	-1	-1	-1	-1	-1	-1	-1	-1	-1	-1	-1	-1	-1	-1	-1	-1	-1	-1	-1	-1	-1	-1	-1
1	0	-1	-0	1	0	-1	-0	1	0	-1	0	1	0	-1	-0	1	-0	-1	-0	1	0	-1	0	1	0	-1	-0	1	0	-1	-0	1	0	-1	-0	1	-0	-1	-0	1	0	-1	-0	1	0	-1	-0	1	0
-1	1	-1	1	-1	1	-1	1	-1	1	-1	1	-1	1	-1	1	-1	1	-1	1	-1	1	-1	1	-1	1	-1	1	-1	1	-1	1	-1	1	-1	1	-1	1	-1	1	-1	1	-1	1	-1	1	-1	1	-1	1
1	0	-1	-0	1	-0	-1	-0	1	-0	-1	0	1	-0	-1	-0	1	-0	-1	0	1	-0	-1	-0	1	-0	-1	0	1	-0	-1	0	1	0	-1	0	1	-0	-1	-0	1	-0	-1	0	1	0	-1	0	1	-0
-1	-1	-1	-1	-1	-1	-1	-1	-1	-1	-1	-1	-1	-1	-1	-1	-1	-1	-1	-1	-1	-1	-1	-1	-1	-1	-1	-1	-1	-1	-1	-1	-1	-1	-1	-1	-1	-1	-1	-1	-1	-1	-1	-1	-1	-1	-1	-1	-1	-1
1	0	-1	-0	1	0	-1	-0	1	0	-1	0	1	0	-1	-0	1	0	-1	-0	1	-0	-1	0	1	0	-1	-0	1	0	-1	-0	1	0	-1	-0	1	0	-1	-0	1	0	-1	-0	1	0	-1	-0	1	0
-1	1	-1	1	-1	1	-1	1	-1	1	-1	1	-1	1	-1	1	-1	1	-1	1	-1	1	-1	1	-1	1	-1	1	-1	1	-1	1	-1	1	-1	1	-1	1	-1	1	-1	1	-1	1	-1	1	-1	1	-1	1
1	-0	-1	0	1	-0	-1	-0	1	-0	-1	0	1	0	-1	0	1	-0	-1	0	1	-0	-1	0	1	0	-1	0	1	-0	-1	0	1	-0	-1	-0	1	-0	-1	0	1	-0	-1	0	1	0	-1	0	1	0
-1	-1	-1	-1	-1	-1	-1	-1	-1	-1	-1	-1	-1	-1	-1	-1	-1	-1	-1	-1	-1	-1	-1	-1	-1	-1	-1	-1	-1	-1	-1	-1	-1	-1	-1	-1	-1	-1	-1	-1	-1	-1	-1	-1	-1	-1	-1	-1	-1	-1
1	0	-1	-0	1	-0	-1	-0	1	0	-1	-0	1	-0	-1	-0	1	0	-1	0	1	0	-1	-0	1	0	-1	-0	1	-0	-1	-0	1	-0	-1	-0	1	0	-1	-0	1	-0	-1	-0	1	0	-1	-0	1	0
-1	1	-1	1	-1	1	-1	1	-1	1	-1	1	-1	1	-1	1	-1	1	-1	1	-1	1	-1	1	-1	1	-1	1	-1	1	-1	1	-1	1	-1	1	-1	1	-1	1	-1	1	-1	1	-1	1	-1	1	-1	1
1	0	-1	-0	1	-0	-1	-0	1	-0	-1	0	1	-0	-1	-0	1	-0	-1	0	1	0	-1	0	1	-0	-1	0	1	-0	-1	0	1	-0	-1	0	1	-0	-1	0	1	0	-1	-0	1	-0	-1	0	1	-0
-1	-1	-1	-1	-1	-1	-1	-1	-1	-1	-1	-1	-1	-1	-1	-1	-1	-1	-1	-1	-1	-1	-1	-1	-1	-1	-1	-1	-1	-1	-1	-1	-1	-1	-1	-1	-1	-1	-1	-1	-1	-1	-1	-1	-1	-1	-1	-1	-1	-1
1	0	-1	-0	1	0	-1	-0	1	0	-1	-0	1	0	-1	-0	1	0	-1	-0	1	0	-1	-0	1	0	-1	-0	1	0	-1	-0	1	0	-1	0	1	0	-1	-0	1	0	-1	-0	1	0	-1	-0	1	0
-1	1	-1	1	-1	1	-1	1	-1	1	-1	1	-1	1	-1	1	-1	1	-1	1	-1	1	-1	1	-1	1	-1	1	-1	1	-1	1	-1	1	-1	1	-1	1	-1	1	-1	1	-1	1	-1	1	-1	1	-1	1
1	-0	-1	0	1	-0	-1	-0	1	-0	-1	0	1	-0	-1	0	1	-0	-1	-0	1	-0	-1	0	1	-0	-1	-0	1	-0	-1	-0	1	0	-1	-0	1	-0	-1	0	1	-0	-1	0	1	-0	-1	-0	1	0
-1	-1	-1	-1	-1	-1	-1	-1	-1	-1	-1	-1	-1	-1	-1	-1	-1	-1	-1	-1	-1	-1	-1	-1	-1	-1	-1	-1	-1	-1	-1	-1	-1	-1	-1	-1	-1	-1	-1	-1	-1	-1	-1	-1	-1	-1	-1	-1	-1	-1
1	-0	-1	-0	1	0	-1	-0	1	0	-1	-0	1	0	-1	-0	1	-0	-1	-0	1	-0	-1	-0	1	-0	-1	-0	1	-0	-1	0	1	0	-1	-0	1	0	-1	0	1	0	-1	-0	1	0	-1	0	1	0
-1	1	-1	1	-1	1	-1	1	-1	1	-1	1	-1	1	-1	1	-1	1	-1	1	-1	1	-1	1	-1	1	-1	1	-1	1	-1	1	-1	1	-1	1	-1	1	-1	1	-1	1	-1	1	-1	1	-1	1	-1	1
1	-0	-1	-0	1	-0	-1	0	1	-0	-1	-0	1	-0	-1	0	1	0	-1	0	1	-0	-1	0	1	-0	-1	-0	1	-0	-1	-0	1	-0	-1	0	1	0	-1	0	1	0	-1	0	1	-0	-1	-0	1	-0
-1	-1	-1	-1	-1	-1	-1	-1	-1	-1	-1	-1	-1	-1	-1	-1	-1	-1	-1	-1	-1	-1	-1	-1	-1	-1	-1	-1	-1	-1	-1	-1	-1	-1	-1	-1	-1	-1	-1	-1	-1	-1	-1	-1	-1	-1	-1	-1	-1	-1
1	0	-1	-0	1	-0	-1	-0	1	0	-1	-0	1	0	-1	0	1	-0	-1	-0	1	0	-1	-0	1	0	-1	-0	1	0	-1	0	1	-0	-1	0	1	-0	-1	0	1	-0	-1	0	1	0	-1	-0	1	0
-1	1	-1	1	-1	1	-1	1	-1	1	-1	1	-1	1	-1	1	-1	1	-1	1	-1	1	-1	1	-1	1	-1	1	-1	1	-1	1	-1	1	-1	1	-1	1	-1	1	-1	1	-1	1	-1	1	-1	1	-1	1
1	-0	-1	0	1	-0	-1	0	1	-0	-1	-0	1	-0	-1	-0	1	-0	-1	0	1	-0	-1	0	1	-0	-1	0	1	-0	-1	-0	1	-0	-1	0	1	0	-1	0	1	-0	-1	-0	1	-0	-1	0	1	0
-1	-1	-1	-1	-1	-1	-1	-1	-1	-1	-1	-1	-1	-1	-1	-1	-1	-1	-1	-1	-1	-1	-1	-1	-1	-1	-1	-1	-1	-1	-1	-1	-1	-1	-1	-1	-1	-1	-1	-1	-1	-1	-1	-1	-1	-1	-1	-1	-1	-1
1	-0	-1	-0	1	0	-1	-0	1	0	-1	-0	1	0	-1	-0	1	0	-1	0	1	0	-1	-0	1	0	-1	-0	1	0	-1	0	1	0	-1	-0	1	0	-1	-0	1	0	-1	-0	1	-0	-1	-0	1	0
-1	1	-1	1	-1	1	-1	1	-1	1	-1	1	-1	1	-1	1	-1	1	-1	1	-1	1	-1	1	-1	1	-1	1	-1	1	-1	1	-1	1	-1	1	-1	1	-1	1	-1	1	-1	1	-1	1	-1	1	-1	1
1	-0	-1	-0	1	-0	-1	0	1	-0	-1	0	1	0	-1	0	1	-0	-1	0	1	-0	-1	-0	1	0	-1	0	1	0	-1	-0	1	0	-1	0	1	-0	-1	0	1	-0	-1	0	1	-0	-1	0	1	-0
-1	-1	-1	-1	-1	-1	-1	-1	-1	-1	-1	-1	-1	-1	-1	-1	-1	-1	-1	-1	-1	-1	-1	-1	-1	-1	-1	-1	-1	-1	-1	-1	-1	-1	-1	-1	-1	-1	-1	-1	-1	-1	-1	-1	-1	-1	-1	-1	-1	-1
1	0	-1	-0	1	0	-1	0	1	0	-1	-0	1	-0	-1	-0	1	0	-1	-0	1	0	-1	0	1	0	-1	-0	1	0	-1	0	1	0	-1	0	1	0	-1	-0	1	0	-1	-0	1	-0	-1	-0	1	0
-1	1	-1	1	-1	1	-1	1	-1	1	-1	1	-1	1	-1	1	-1	1	-1	1	-1	1	-1	1	-1	1	-1	1	-1	1	-1	1	-1	1	-1	1	-1	1	-1	1	-1	1	-1	1	-1	1	-1	1	-1	1
1	0	-1	0	1	-0	-1	0	1	-0	-1	0	1	-0	-1	0	1	-0	-1	-0	1	-0	-1	-0	1	-0	-1	0	1	-0	-1	-0	1	-0	-1	0	1	-0	-1	0	1	0	-1	0	1	-0	-1	0	1	0
-1	-1	-1	-1	-1	-1	-1	-1	-1	-1	-1	-1	-1	-1	-1	-1	-1	-1	-1	-1	-1	-1	-1	-1	-1	-1	-1	-1	-1	-1	-1	-1	-1	-1	-1	-1	-1	-1	-1	-1	-1	-1	-1	-1	-1	-1	-1	-1	-1	-1
1	0	-1	0	1	-0	-1	0	1	0	-1	-0	1	0	-1	0	1	0	-1	-0	1	-0	-1	-0	1	0	-1	-0	1	-0	-1	0	1	0	-1	-0	1	0	-1	-0	1	0	-1	0	1	-0	-1	-0	1	0
-1	1	-1	1	-1	1	-1	1	-1	1	-1	1	-1	1	-1	1	-1	1	-1	1	-1	1	-1	1	-1	1	-1	1	-1	1	-1	1	-1	1	-1	1	-1	1	-1	1	-1	1	-1	1	-1	1	-1	1	-1	1
1	-0	-1	0	1	-0	-1	0	1	-0	-1	0	1	-0	-1	0	1	-0	-1	0	1	-0	-1	0	1	-0	-1	0	1	-0	-1	-0	1	-0	-1	-0	1	-0	-1	-0	1	-0	-1	-0	1	-0	-1	-0	1	-0
-1	-1	-1	-1	-1	-1	-1	-1	-1	-1	-1	-1	-1	-1	-1	-1	-1	-1	-1	-1	-1	-1	-1	-1	-1	-1	-1	-1	-1	-1	-1	-1	-1	-1	-1	-1	-1	-1	-1	-1	-1	-1	-1	-1	-1	-1	-1	-1	-1	-1
1	0	-1	-0	1	0	-1	0	1	0	-1	0	1	0	-1	-0	1	-0	-1	-0	1	0	-1	-0	1	-0	-1	-0	1	0	-1	0	1	-0	-1	-0	1	0	-1	-0	1	0	-1	-0	1	0	-1	0	1	0
-1	1	-1	1	-1	1	-1	1	-1	1	-1	1	-1	1	-1	1	-1	1	-1	1	-1	1	-1	1	-1	1	-1	1	-1	1	-1	1	-1	1	-1	1	-1	1	-1	1	-1	1	-1	1	-1	1	-1	1	-1	1
1	0	-1	0	1	-0	-1	0	1	-0	-1	0	1	0	-1	0	1	0	-1	0	1	0	-1	0	1	-0	-1	0	1	-0	-1	-0	1	-0	-1	0	1	-0	-1	-0	1	-0	-1	0	1	-0	-1	0	1	-0
-1	-1	-1	-1	-1	-1	-1	-1	-1	-1	-1	-1	-1	-1	-1	-1	-1	-1	-1	-1	-1	-1	-1	-1	-1	-1	-1	-1	-1	-1	-1	-1	-1	-1	-1	-1	-1	-1	-1	-1	-1	-1	-1	-1	-1	-1	-1	-1	-1	-1
1	0	-1	0	1	0	-1	0	1	0	-1	0	1	0	-1	-0	1	-0	-1	0	1	0	-1	-0	1	0	-1	-0	1	0	-1	0	1	0	-1	-0	1	0	-1	-0	1	-0	-1	-0	1	0	-1	-0	1	0
-1	1	-1	1	-1	1	-1	1	-1	1	-1	1	-1	1	-1	1	-1	1	-1	1	-1	1	-1	1	-1	1	-1	1	-1	1	-1	1	-1	1	-1	1	-1	1	-1	1	-1	1	-1	1	-1	1	-1	1	-1	1
1	-0	-1	0	1	-0	-1	0	1	-0	-1	0	1	0	-1	-0	1	-0	-1	0	1	-0	-1	0	1	-0	-1	-0	1	0	-1	-0	1	0	-1	-0	1	0	-1	0	1	-0	-1	0	1	-0	-1	0	1	-0
-1	-1	-1	-1	-1	-1	-1	-1	-1	-1	-1	-1	-1	-1	-1	-1	-1	-1	-1	-1	-1	-1	-1	-1	-1	-1	-1	-1	-1	-1	-1	-1	-1	-1	-1	-1	-1	-1	-1	-1	-1	-1	-1	-1	-1	-1	-1	-1	-1	-1
1	-0	-1	-0	1	-0	-1	-0	1	0	-1	-0	1	0	-1	0	1	0	-1	-0	1	-0	-1	-0	1	0	-1	-0	1	0	-1	0	1	0	-1	-0	1	-0	-1	-0	1	0	-1	0	1	0	-1	-0	1	-0
-1	1	-1	1	-1	1	-1	1	-1	1	-1	1	-1	1	-1	1	-1	1	-1	1	-1	1	-1	1	-1	1	-1	1	-1	1	-1	1	-1	1	-1	1	-1	1	-1	1	-1	1	-1	1	-1	1	-1	1	-1	1
1	-0	-1	0	1	0	-1	0	1	-0	-1	0	1	0	-1	0	1	-0	-1	-0	1	-0	-1	0	1	-0	-1	0	1	-0	-1	-0	1	-0	-1	0	1	0	-1	0	1	-0	-1	0	1	-0	-1	0	1	-0
-1	-1	-1	-1	-1	-1	-1	-1	-1	-1	-1	-1	-1	-1	-1	-1	-1	-1	-1	-1	-1	-1	-1	-1	-1	-1	-1	-1	-1	-1	-1	-1	-1	-1	-1	-1	-1	-1	-1	-1	-1	-1	-1	-1	-1	-1	-1	-1	-1	-1
1	0	-1	0	1	-0	-1	-0	1	0	-1	-0	1	0	-1	-0	1	0	-1	-0	1	0	-1	-0	1	0	-1	0	1	-0	-1	0	1	-0	-1	0	1	0	-1	-0	1	0	-1	-0	1	0	-1	-0	1	0
-1	1	-1	1	-1	1	-1	1	-1	1	-1	1	-1	1	-1	1	-1	1	-1	1	-1	1	-1	1	-1	1	-1	1	-1	1	-1	1	-1	1	-1	1	-1	1	-1	1	-1	1	-1	1	-1	1	-1	1	-1	1
1	-0	-1	0	1	-0	-1	0	1	-0	-1	0	1	-0	-1	0	1	-0	-1	0	1	0	-1	0	1	-0	-1	-0	1	-0	-1	-0	1	-0	-1	0	1	-0	-1	0	1	0	-1	0	1	-0	-1	0	1	-0
-1	-1	-1	-1	-1	-1	-1	-1	-1	-1	-1	-1	-1	-1	-1	-1	-1	-1	-1	-1	-1	-1	-1	-1	-1	-1	-1	-1	-1	-1	-1	-1	-1	-1	-1	-1	-1	-1	-1	-1	-1	-1	-1	-1	-1	-1	-1	-1	-1	-1
1	-0	-1	-0	1	0	-1	-0	1	0	-1	-0	1	0	-1	-0	1	0	-1	-0	1	0	-1	0	1	0	-1	-0	1	0	-1	0	1	0	-1	-0	1	0	-1	0	1	0	-1	-0	1	0	-1	-0	1	-0
-1	1	-1	1	-1	1	-1	1	-1	1	-1	1	-1	1	-1	1	-1	1	-1	1	-1	1	-1	1	-1	1	-1	1	-1	1	-1	1	-1	1	-1	1	-1	1	-1	1	-1	1	-1	1	-1	1	-1	1	-1	1
1	-0	-1	0	1	-0	-1	-0	1	-0	-1	-0	1	-0	-1	-0	1	-0	-1	0	1	-0	-1	-0	1	-0	-1	0	1	-0	-1	-0	1	0	-1	0	1	-0	-1	0	1	-0	-1	0	1	0	-1	-0	1	-0
-1	-1	-1	-1	-1	-1	-1	-1	-1	-1	-1	-1	-1	-1	-1	-1	-1	-1	-1	-1	-1	-1	-1	-1	-1	-1	-1	-1	-1	-1	-1	-1	-1	-1	-1	-1	-1	-1	-1	-1	-1	-1	-1	-1	-1	-1	-1	-1	-1	-1
1	0	-1	0	1	0	-1	-0	1	0	-1	0	1	-0	-1	0	1	0	-1	-0	1	0	-1	-0	1	0	-1	0	1	0	-1	0	1	0	-1	0	1	0	-1	0	1	0	-1	0	1	0	-1	0	1	0
-1	1	-1	1	-1	1	-1	1	-1	1	-1	1	-1	1	-1	1	-1	1	-1	1	-1	1	-1	1	-1	1	-1	1	-1	1	-1	1	-1	1	-1	1	-1	1	-1	1	-1	1	-1	1	-1	1	-1	1	-1	1
1	-0	-1	0	1	-0	-1	-0	1	-0	-1	0	1	-0	-1	0	1	0	-1	0	1	-0	-1	0	1	-0	-1	0	1	0	-1	-0	1	-0	-1	0	1	-0	-1	0	1	-0	-1	0	1	0	-1	0	1	-0
-1	-1	-1	-1	-1	-1	-1	-1	-1	-1	-1	-1	-1	-1	-1	-1	-1	-1	-1	-1	-1	-1	-1	-1	-1	-1	-1	-1	-1	-1	-1	-1	-1	-1	-1	-1	-1	-1	-1	-1	-1	-1	-1	-1	-1	-1	-1	-1	-1	-1
1	0	-1	-0	1	0	-1	-0	1	0	-1	-0	1	-0	-1	-0	1	-0	-1	-0	1	0	-1	-0	1	0	-1	-0	1	0	-1	0	1	0	-1	-0	1	0	-1	-0	1	-0	-1	-0	1	0	-1	-0	1	-0
-1	1	-1	1	-1	1	-1	1	-1	1	-1	1	-1	1	-1	1	-1	1	-1	1	-1	1	-1	1	-1	1	-1	1	-1	1	-1	1	-1	1	-1	1	-1	1	-1	1	-1	1	-1	1	-1	1	-1	1	-1	1
1	-0	-1	0	1	-0	-1	-0	1	-0	-1	0	1	-0	-1	0	1	-0	-1	-0	1	-0	-1	0	1	-0	-1	0	1	-0	-1	-0	1	-0	-1	0	1	-0	-1	0	1	0	-1	0	1	-0	-1	0	1	0
-1	-1	-1	-1	-1	-1	-1	-1	-1	-1	-1	-1	-1	-1	-1	-1	-1	-1	-1	-1	-1	-1	-1	-1	-1	-1	-1	-1	-1	-1	-1	-1	-1	-1	-1	-1	-1	-1	-1	-1	-1	-1	-1	-1	-1	-1	-1	-1	-1	-1
1	0	-1	-0	1	0	-1	-0	1	0	-1	0	1	-0	-1	-0	1	0	-1	-0	1	0	-1	0	1	-0	-1	0	1	-0	-1	0	1	-0	-1	-0	1	0	-1	-0	1	0	-1	-0	1	0	-1	-0	1	-0
-1	1	-1	1	-1	1	-1	1	-1	1	-1	1	-1	1	-1	1	-1	1	-1	1	-1	1	-1	1	-1	1	-1	1	-1	1	-1	1	-1	1	-1	1	-1	1	-1	1	-1	1	-1	1	-1	1	-1	1	-1	1
1	0	-1	0	1	0	-1	0	1	-0	-1	0	1	-0	-1	-0	1	-0	-1	0	1	-0	-1	0	1	0	-1	0	1	-0	-1	-0	1	-0	-1	0	1	-0	-1	0	1	-0	-1	0	1	-0	-1	0	1	-0
-1	-1	-1	-1	-1	-1	-1	-1	-1	-1	-1	-1	-1	-1	-1	-1	-1	-1	-1	-1	-1	-1	-1	-1	-1	-1	-1	-1	-1	-1	-1	-1	-1	-1	-1	-1	-1	-1	-1	-1	-1	-1	-1	-1	-1	-1	-1	-1	-1	-1
1	0	-1	-0	1	-0	-1	-0	1	0	-1	-0	1	0	-1	-0	1	0	-1	-0	1	0	-1	-0	1	-0	-1	-0	1	0	-1	0	1	0	-1	-0	1	-0	-1	-0	1	0	-1	0	1	0	-1	-0	1	0
-1	1	-1	1	-1	1	-1	1	-1	1	-1	1	-1	1	-1	1	-1	1	-1	1	-1	1	-1	1	-1	1	-1	1	-1	1	-1	1	-1	1	-1	1	-1	1	-1	1	-1	1	-1	1	-1	1	-1	1	-1	1
1	-0	-1	-0	1	0	-1	0	1	-0	-1	0	1	-0	-1	0	1	-0	-1	0	1	-0	-1	0	1	-0	-1	0	1	0	-1	-0	1	0	-1	-0	1	0	-1	-0	1	-0	-1	0	1	-0	-1	0	1	-0
-1	-1	-1	-1	-1	-1	-1	-1	-1	-1	-1	-1	-1	-1	-1	-1	-1	-1	-1	-1	-1	-1	-1	-1	-1	-1	-1	-1	-1	-1	-1	-1	-1	-1	-1	-1	-1	-1	-1	-1	-1	-1	-1	-1	-1	-1	-1	-1	-1	-1
1	0	-1	-0	1	-0	-1	-0	1	0	-1	0	1	0	-1	-0	1	0	-1	-0	1	-0	-1	-0	1	0	-1	0	1	0	-1	0	1	0	-1	-0	1	0	-1	-0	1	-0	-1	-0	1	0	-1	-0	1	0
-1	1	-1	1	-1	1	-1	1	-1	1	-1	1	-1	1	-1	1	-1	1	-1	1	-1	1	-1	1	-1	1	-1	1	-1	1	-1	1	-1	1	-1	1	-1	1	-1	1	-1	1	-1	1	-1	1	-1	1	-1	1
1	-0	-1	0	1	-0	-1	0	1	-0	-1	0	1	-0	-1	0	1	-0	-1	0	1	-0	-1	0	1	-0	-1	0	1	0	-1	-0	1	-0	-1	0	1	-0	-1	-0	1	-0	-1	0	1	-0	-1	0	1	-0
-1	-1	-1	-1	-1	-1	-1	-1	-1	-1	-1	-1	-1	-1	-1	-1	-1	-1	-1	-1	-1	-1	-1	-1	-1	-1	-1	-1	-1	-1	-1	-1	-1	-1	-1	-1	-1	-1	-1	-1	-1	-1	-1	-1	-1	-1	-1	-1	-1	-1
1	0	-1	-0	1	0	-1	-0	1	0	-1	-0	1	0	-1	-0	1	0	-1	-0	1	0	-1	-0	1	0	-1	-0	1	0	-1	0	1	-0	-1	-0	1	0	-1	-0	1	0	-1	-0	1	0	-1	-0	1	-0
-1	1	-1	1	-1	1	-1	1	-1	1	-1	1	-1	1	-1	1	-1	1	-1	1	-1	1	-1	1	-1	1	-1	1	-1	1	-1	1	-1	1	-1	1	-1	1	-1	1	-1	1	-1	1	-1	1	-1	1	-1	1
1	0	-1	-0	1	-0	-1	0	1	-0	-1	-0	1	0	-1	-0	1	0	-1	-0	1	0	-1	-0	1	-0	-1	-0	1	-0	-1	-0	1	-0	-1	0	1	-0	-1	0	1	-0	-1	0	1	-0	-1	0	1	0
-1	-1	-1	-1	-1	-1	-1	-1	-1	-1	-1	-1	-1	-1	-1	-1	-1	-1	-1	-1	-1	-1	-1	-1	-1	-1	-1	-1	-1	-1	-1	-1	-1	-1	-1	-1	-1	-1	-1	-1	-1	-1	-1	-1	-1	-1	-1	-1	-1	-1
1	0	-1	-0	1	0	-1	0	1	0	-1	-0	1	0	-1	-0	1	-0	-1	-0	1	0	-1	-0	1	0	-1	-0	1	-0	-1	0	1	0	-1	-0	1	0	-1	-0	1	0	-1	0	1	0	-1	-0	1	0
-1	1	-1	1	-1	1	-1	1	-1	1	-1	1	-1	1	-1	1	-1	1	-1	1	-1	1	-1	1	-1	1	-1	1	-1	1	-1	1	-1	1	-1	1	-1	1	-1	1	-1	1	-1	1	-1	1	-1	1	-1	1
1	-0	-1	0	1	-0	-1	0	1	-0	-1	0	1	0	-1	0	1	-0	-1	0	1	-0	-1	-0	1	-0	-1	0	1	-0	-1	0	1	0	-1	0	1	-0	-1	0	1	0	-1	0	1	0	-1	0	1	-0
-1	-1	-1	-1	-1	-1	-1	-1	-1	-1	-1	-1	-1	-1	-1	-1	-1	-1	-1	-1	-1	-1	-1	-1	-1	-1	-1	-1	-1	-1	-1	-1	-1	-1	-1	-1	-1	-1	-1	-1	-1	-1	-1	-1	-1	-1	-1	-1	-1	-1
1	-0	-1	-0	1	0	-1	0	1	0	-1	-0	1	0	-1	-0	1	0	-1	0	1	-0	-1	-0	1	-0	-1	-0	1	0	-1	-0	1	0	-1	0	1	0	-1	-0	1	0	-1	-0	1	-0	-1	-0	1	0
-1	1	-1	1	-1	1	-1	1	-1	1	-1	1	-1	1	-1	1	-1	1	-1	1	-1	1	-1	1	-1	1	-1	1	-1	1	-1	1	-1	1	-1	1	-1	1	-1	1	-1	1	-1	1	-1	1	-1	1	-1	1
1	-0	-1	-0	1	-0	-1	0	1	-0	-1	-0	1	-0	-1	0	1	-0	-1	0	1	0	-1	-0	1	0	-1	-0	1	0	-1	0	1	-0	-1	0	1	-0	-1	0	1	-0	-1	0	1	-0	-1	-0	1	-0
-1	-1	-1	-1	-1	-1	-1	-1	-1	-1	-1	-1	-1	-1	-1	-1	-1	-1	-1	-1	-1	-1	-1	-1	-1	-1	-1	-1	-1	-1	-1	-1	-1	-1	-1	-1	-1	-1	-1	-1	-1	-1	-1	-1	-1	-1	-1	-1	-1	-1
1	0	-1	-0	1	0	-1	0	1	0	-1	-0	1	0	-1	0	1	0	-1	-0	1	0	-1	-0	1	-0	-1	-0	1	0	-1	-0	1	0	-1	-0	1	0	-1	-0	1	0	-1	-0	1	0	-1	0	1	0
-1	1	-1	1	-1	1	-1	1	-1	1	-1	1	-1	1	-1	1	-1	1	-1	1	-1	1	-1	1	-1	1	-1	1	-1	1	-1	1	-1	1	-1	1	-1	1	-1	1	-1	1	-1	1	-1	1	-1	1	-1	1
1	-0	-1	0	1	0	-1	0	1	-0	-1	0	1	-0	-1	-0	1	-0	-1	0	1	-0	-1	-0	1	-0	-1	0	1	-0	-1	0	1	-0	-1	0	1	-0	-1	0	1	-0	-1	0	1	-0	-1	-0	1	-0
-1	-1	-1	-1	-1	-1	-1	-1	-1	-1	-1	-1	-1	-1	-1	-1	-1	-1	-1	-1	-1	-1	-1	-1	-1	-1	-1	-1	-1	-1	-1	-1	-1	-1	-1	-1	-1	-1	-1	-1	-1	-1	-1	-1	-1	-1	-1	-1	-1	-1
1	0	-1	-0	1	-0	-1	-0	1	0	-1	0	1	0	-1	-0	1	0	-1	-0	1	0	-1	-0	1	0	-1	-0	1	0	-1	-0	1	0	-1	0	1	-0	-1	0	1	-0	-1	0	1	-0	-1	0	1	-0
-1	1	-1	1	-1	1	-1	1	-1	1	-1	1	-1	1	-1	1	-1	1	-1	1	-1	1	-1	1	-1	1	-1	1	-1	1	-1	1	-1	1	-1	1	-1	1	-1	1	-1	1	-1	1	-1	1	-1	1	-1	1
1	0	-1	0	1	0	-1	0	1	0	-1	0	1	-0	-1	0	1	-0	-1	-0	1	-0	-1	0	1	-0	-1	-0	1	-0	-1	0	1	-0	-1	0	1	0	-1	0	1	-0	-1	0	1	-0	-1	-0	1	0
-1	-1	-1	-1	-1	-1	-1	-1	-1	-1	-1	-1	-1	-1	-1	-1	-1	-1	-1	-1	-1	-1	-1	-1	-1	-1	-1	-1	-1	-1	-1	-1	-1	-1	-1	-1	-1	-1	-1	-1	-1	-1	-1	-1	-1	-1	-1	-1	-1	-1
1	0	-1	-0	1	-0	-1	-0	1	-0	-1	-0	1	-0	-1	-0	1	0	-1	-0	1	-0	-1	-0	1	0	-1	-0	1	-0	-1	-0	1	0	-1	-0	1	0	-1	-0	1	0	-1	0	1	0	-1	0	1	0
-1	1	-1	1	-1	1	-1	1	-1	1	-1	1	-1	1	-1	1	-1	1	-1	1	-1	1	-1	1	-1	1	-1	1	-1	1	-1	1	-1	1	-1	1	-1	1	-1	1	-1	1	-1	1	-1	1	-1	1	-1	1
1	-0	-1	0	1	-0	-1	0	1	0	-1	0	1	-0	-1	0	1	0	-1	0	1	-0	-1	0	1	-0	-1	0	1	-0	-1	0	1	0	-1	-0	1	-0	-1	0	1	0	-1	0	1	-0	-1	0	1	-0
-1	-1	-1	-1	-1	-1	-1	-1	-1	-1	-1	-1	-1	-1	-1	-1	-1	-1	-1	-1	-1	-1	-1	-1	-1	-1	-1	-1	-1	-1	-1	-1	-1	-1	-1	-1	-1	-1	-1	-1	-1	-1	-1	-1	-1	-1	-1	-1	-1	-1
1	-0	-1	-0	1	0	-1	-0	1	-0	-1	0	1	-0	-1	0	1	-0	-1	0	1	0	-1	-0	1	0	-1	-0	1	0	-1	-0	1	0	-1	-0	1	0	-1	-0	1	0	-1	-0	1	-0	-1	-0	1	0
-1	1	-1	1	-1	1	-1	1	-1	1	-1	1	-1	1	-1	1	-1	1	-1	1	-1	1	-1	1	-1	1	-1	1	-1	1	-1	1	-1	1	-1	1	-1	1	-1	1	-1	1	-1	1	-1	1	-1	1	-1	1
1	-0	-1	0	1	-0	-1	0	1	0	-1	0	1	-0	-1	0	1	-0	-1	0	1	-0	-1	0	1	-0	-1	-0	1	0	-1	0	1	-0	-1	0	1	-0	-1	0	1	0	-1	-0	1	-0	-1	0	1	-0
-1	-1	-1	-1	-1	-1	-1	-1	-1	-1	-1	-1	-1	-1	-1	-1	-1	-1	-1	-1	-1	-1	-1	-1	-1	-1	-1	-1	-1	-1	-1	-1	-1	-1	-1	-1	-1	-1	-1	-1	-1	-1	-1	-1	-1	-1	-1	-1	-1	-1
1	0	-1	-0	1	0	-1	-0	1	-0	-1	-0	1	0	-1	-0	1	0	-1	-0	1	0	-1	0	1	-0	-1	-0	1	0	-1	-0	1	-0	-1	-0	1	0	-1	-0	1	0	-1	-0	1	0	-1	-0	1	0
-1	1	-1	1	-1	1	-1	1	-1	1	-1	1	-1	1	-1	1	-1	1	-1	1	-1	1	-1	1	-1	1	-1	1	-1	1	-1	1	-1	1	-1	1	-1	1	-1	1	-1	1	-1	1	-1	1	-1	1	-1	1
1	0	-1	0	1	-0	-1	0	1	0	-1	0	1	-0	-1	0	1	-0	-1	0	1	0	-1	0	1	0	-1	0	1	-0	-1	0	1	-0	-1	-0	1	-0	-1	0	1	-0	-1	-0	1	-0	-1	0	1	0
-1	-1	-1	-1	-1	-1	-1	-1	-1	-1	-1	-1	-1	-1	-1	-1	-1	-1	-1	-1	-1	-1	-1	-1	-1	-1	-1	-1	-1	-1	-1	-1	-1	-1	-1	-1	-1	-1	-1	-1	-1	-1	-1	-1	-1	-1	-1	-1	-1	-1
1	0	-1	0	1	0	-1	-0	1	-0	-1	0	1	0	-1	-0	1	0	-1	0	1	-0	-1	0	1	-0	-1	0	1	0	-1	-0	1	0	-1	-0	1	0	-1	-0	1	-0	-1	-0	1	-0	-1	-0	1	-0
-1	1	-1	1	-1	1	-1	1	-1	1	-1	1	-1	1	-1	1	-1	1	-1	1	-1	1	-1	1	-1	1	-1	1	-1	1	-1	1	-1	1	-1	1	-1	1	-1	1	-1	1	-1	1	-1	1	-1	1	-1	1
1	-0	-1	0	1	-0	-1	-0	1	0	-1	0	1	-0	-1	0	1	-0	-1	-0	1	-0	-1	0	1	-0	-1	0	1	-0	-1	0	1	0	-1	0	1	-0	-1	-0	1	-0	-1	0	1	-0	-1	0	1	-0
-1	-1	-1	-1	-1	-1	-1	-1	-1	-1	-1	-1	-1	-1	-1	-1	-1	-1	-1	-1	-1	-1	-1	-1	-1	-1	-1	-1	-1	-1	-1	-1	-1	-1	-1	-1	-1	-1	-1	-1	-1	-1	-1	-1	-1	-1	-1	-1	-1	-1
1	-0	-1	-0	1	0	-1	-0	1	-0	-1	-0	1	0	-1	0	1	0	-1	-0	1	0	-1	0	1	0	-1	-0	1	-0	-1	-0	1	0	-1	-0	1	0	-1	0	1	-0	-1	-0	1	0	-1	-0	1	0
-1	1	-1	1	-1	1	-1	1	-1	1	-1	1	-1	1	-1	1	-1	1	-1	1	-1	1	-1	1	-1	1	-1	1	-1	1	-1	1	-1	1	-1	1	-1	1	-1	1	-1	1	-1	1	-1	1	-1	1	-1	1
1	-0	-1	0	1	0	-1	-0	1	0	-1	-0	1	0	-1	0	1	-0	-1	0	1	-0	-1	0	1	-0	-1	0	1	-0	-1	0	1	-0	-1	0	1	-0	-1	0	1	-0	-1	0	1	-0	-1	0	1	-0
-1	-1	-1	-1	-1	-1	-1	-1	-1	-1	-1	-1	-1	-1	-1	-1	-1	-1	-1	-1	-1	-1	-1	-1	-1	-1	-1	-1	-1	-1	-1	-1	-1	-1	-1	-1	-1	-1	-1	-1	-1	-1	-1	-1	-1	-1	-1	-1	-1	-1
1	0	-1	-0	1	-0	-1	-0	1	-0	-1	-0	1	0	-1	-0	1	0	-1	-0	1	0	-1	-0	1	0	-1	0	1	0	-1	-0	1	0	-1	-0	1	-0	-1	-0	1	0	-1	0	1	0	-1	-0	1	0
-1	1	-1	1	-1	1	-1	1	-1	1	-1	1	-1	1	-1	1	-1	1	-1	1	-1	1	-1	1	-1	1	-1	1	-1	1	-1	1	-1	1	-1	1	-1	1	-1	1	-1	1	-1	1	-1	1	-1	1	-1	1
1	-0	-1	-0	1	0	-1	0	1	0	-1	0	1	0	-1	0	1	0	-1	0	1	0	-1	0	1	-0	-1	0	1	0	-1	0	1	-0	-1	0	1	0	-1	0	1	0	-1	0	1	0	-1	0	1	-0
-1	-1	-1	-1	-1	-1	-1	-1	-1	-1	-1	-1	-1	-1	-1	-1	-1	-1	-1	-1	-1	-1	-1	-1	-1	-1	-1	-1	-1	-1	-1	-1	-1	-1	-1	-1	-1	-1	-1	-1	-1	-1	-1	-1	-1	-1	-1	-1	-1	-1
1	0	-1	-0	1	0	-1	-0	1	-0	-1	-0	1	0	-1	-0	1	-0	-1	0	1	-0	-1	-0	1	0	-1	-0	1	0	-1	-0	1	0	-1	0	1	0	-1	0	1	0	-1	0	1	0	-1	-0	1	0
-1	1	-1	1	-1	1	-1	1	-1	1	-1	1	-1	1	-1	1	-1	1	-1	1	-1	1	-1	1	-1	1	-1	1	-1	1	-1	1	-1	1	-1	1	-1	1	-1	1	-1	1	-1	1	-1	1	-1	1	-1	1
1	0	-1	0	1	-0	-1	0	1	0	-1	-0	1	0	-1	0	1	-0	-1	0	1	-0	-1	0	1	-0	-1	0	1	-0	-1	0	1	-0	-1	0	1	-0	-1	0	1	0	-1	0	1	-0	-1	0	1	0
-1	-1	-1	-1	-1	-1	-1	-1	-1	-1	-1	-1	-1	-1	-1	-1	-1	-1	-1	-1	-1	-1	-1	-1	-1	-1	-1	-1	-1	-1	-1	-1	-1	-1	-1	-1	-1	-1	-1	-1	-1	-1	-1	-1	-1	-1	-1	-1	-1	-1
1	0	-1	0	1	0	-1	-0	1	-0	-1	-0	1	0	-1	0	1	0	-1	-0	1	0	-1	-0	1	0	-1	0	1	0	-1	-0	1	0	-1	-0	1	0	-1	-0	1	0	-1	-0	1	0	-1	-0	1	-0
-1	1	-1	1	-1	1	-1	1	-1	1	-1	1	-1	1	-1	1	-1	1	-1	1	-1	1	-1	1	-1	1	-1	1	-1	1	-1	1	-1	1	-1	1	-1	1	-1	1	-1	1	-1	1	-1	1	-1	1	-1	1
1	-0	-1	0	1	-0	-1	0	1	0	-1	0	1	-0	-1	0	1	-0	-1	0	1	-0	-1	0	1	0	-1	0	1	-0	-1	0	1	0	-1	0	1	-0	-1	0	1	-0	-1	-0	1	0	-1	-0	1	-0
-1	-1	-1	-1	-1	-1	-1	-1	-1	-1	-1	-1	-1	-1	-1	-1	-1	-1	-1	-1	-1	-1	-1	-1	-1	-1	-1	-1	-1	-1	-1	-1	-1	-1	-1	-1	-1	-1	-1	-1	-1	-1	-1	-1	-1	-1	-1	-1	-1	-1
1	-0	-1	-0	1	0	-1	-0	1	-0	-1	0	1	0	-1	-0	1	0	-1	-0	1	0	-1	-0	1	-0	-1	-0	1	0	-1	-0	1	0	-1	-0	1	0	-1	0	1	0	-1	-0	1	0	-1	0	1	0
-1	1	-1	1	-1	1	-1	1	-1	1	-1	1	-1	1	-1	1	-1	1	-1	1	-1	1	-1	1	-1	1	-1	1	-1	1	-1	1	-1	1	-1	1	-1	1	-1	1	-1	1	-1	1	-1	1	-1	1	-1	1
1	-0	-1	0	1	-0	-1	0	1	0	-1	0	1	-0	-1	0	1	0	-1	-0	1	0	-1	-0	1	0	-1	0	1	-0	-1	0	1	-0	-1	0	1	-0	-1	-0	1	-0	-1	-0	1	-0	-1	-0	1	-0
-1	-1	-1	-1	-1	-1	-1	-1	-1	-1	-1	-1	-1	-1	-1	-1	-1	-1	-1	-1	-1	-1	-1	-1	-1	-1	-1	-1	-1	-1	-1	-1	-1	-1	-1	-1	-1	-1	-1	-1	-1	-1	-1	-1	-1	-1	-1	-1	-1	-1
1	0	-1	-0	1	0	-1	-0	1	-0	-1	-0	1	0	-1	-0	1	0	-1	0	1	0	-1	-0	1	0	-1	0	1	0	-1	-0	1	-0	-1	-0	1	0	-1	-0	1	-0	-1	-0	1	0	-1	0	1	0
-1	1	-1	1	-1	1	-1	1	-1	1	-1	1	-1	1	-1	1	-1	1	-1	1	-1	1	-1	1	-1	1	-1	1	-1	1	-1	1	-1	1	-1	1	-1	1	-1	1	-1	1	-1	1	-1	1	-1	1	-1	1
1	0	-1	-0	1	-0	-1	0	1	0	-1	0	1	-0	-1	-0	1	0	-1	0	1	-0	-1	-0	1	-0	-1	0	1	0	-1	0	1	-0	-1	-0	1	-0	-1	0	1	-0	-1	0	1	0	-1	-0	1	-0
-1	-1	-1	-1	-1	-1	-1	-1	-1	-1	-1	-1	-1	-1	-1	-1	-1	-1	-1	-1	-1	-1	-1	-1	-1	-1	-1	-1	-1	-1	-1	-1	-1	-1	-1	-1	-1	-1	-1	-1	-1	-1	-1	-1	-1	-1	-1	-1	-1	-1
1	0	-1	-0	1	0	-1	0	1	-0	-1	0	1	-0	-1	-0	1	0	-1	-0	1	0	-1	-0	1	0	-1	-0	1	0	-1	-0	1	0	-1	-0	1	0	-1	-0	1	0	-1	-0	1	0	-1	-0	1	0
-1	1	-1	1	-1	1	-1	1	-1	1	-1	1	-1	1	-1	1	-1	1	-1	1	-1	1	-1	1	-1	1	-1	1	-1	1	-1	1	-1	1	-1	1	-1	1	-1	1	-1	1	-1	1	-1	1	-1	1	-1	1
1	-0	-1	0	1	0	-1	0	1	0	-1	0	1	-0	-1	0	1	0	-1	0	1	-0	-1	-0	1	-0	-1	0	1	-0	-1	0	1	0	-1	0	1	-0	-1	-0	1	-0	-1	0	1	-0	-1	0	1	0
-1	-1	-1	-1	-1	-1	-1	-1	-1	-1	-1	-1	-1	-1	-1	-1	-1	-1	-1	-1	-1	-1	-1	-1	-1	-1	-1	-1	-1	-1	-1	-1	-1	-1	-1	-1	-1	-1	-1	-1	-1	-1	-1	-1	-1	-1	-1	-1	-1	-1
1	-0	-1	0	1	-0	-1	0	1	-0	-1	-0	1	-0	-1	-0	1	0	-1	0	1	-0	-1	-0	1	0	-1	-0	1	-0	-1	-0	1	0	-1	-0	1	-0	-1	-0	1	0	-1	0	1	0	-1	-0	1	-0
-1	1	-1	1	-1	1	-1	1	-1	1	-1	1	-1	1	-1	1	-1	1	-1	1	-1	1	-1	1	-1	1	-1	1	-1	1	-1	1	-1	1	-1	1	-1	1	-1	1	-1	1	-1	1	-1	1	-1	1	-1	1
1	-0	-1	0	1	0	-1	0	1	0	-1	0	1	-0	-1	0	1	-0	-1	-0	1	0	-1	0	1	-0	-1	0	1	-0	-1	0	1	-0	-1	0	1	0	-1	0	1	0	-1	0	1	0	-1	0	1	-0
-1	-1	-1	-1	-1	-1	-1	-1	-1	-1	-1	-1	-1	-1	-1	-1	-1	-1	-1	-1	-1	-1	-1	-1	-1	-1	-1	-1	-1	-1	-1	-1	-1	-1	-1	-1	-1	-1	-1	-1	-1	-1	-1	-1	-1	-1	-1	-1	-1	-1
1	0	-1	-0	1	0	-1	-0	1	-0	-1	-0	1	0	-1	-0	1	0	-1	-0	1	0	-1	-0	1	0	-1	-0	1	0	-1	-0	1	0	-1	-0	1	-0	-1	-0	1	0	-1	-0	1	-0	-1	-0	1	0
-1	1	-1	1	-1	1	-1	1	-1	1	-1	1	-1	1	-1	1	-1	1	-1	1	-1	1	-1	1	-1	1	-1	1	-1	1	-1	1	-1	1	-1	1	-1	1	-1	1	-1	1	-1	1	-1	1	-1	1	-1	1
1	-0	-1	-0	1	-0	-1	0	1	0	-1	0	1	-0	-1	-0	1	-0	-1	0	1	-0	-1	0	1	0	-1	-0	1	-0	-1	0	1	-0	-1	-0	1	0	-1	-0	1	-0	-1	0	1	-0	-1	0	1	-0
-1	-1	-1	-1	-1	-1	-1	-1	-1	-1	-1	-1	-1	-1	-1	-1	-1	-1	-1	-1	-1	-1	-1	-1	-1	-1	-1	-1	-1	-1	-1	-1	-1	-1	-1	-1	-1	-1	-1	-1	-1	-1	-1	-1	-1	-1	-1	-1	-1	-1
1	0	-1	-0	1	0	-1	-0	1	-0	-1	-0	1	0	-1	-0	1	0	-1	-0	1	0	-1	-0	1	-0	-1	-0	1	0	-1	-0	1	0	-1	0	1	-0	-1	0	1	0	-1	-0	1	0	-1	-0	1	0
-1	1	-1	1	-1	1	-1	1	-1	1	-1	1	-1	1	-1	1	-1	1	-1	1	-1	1	-1	1	-1	1	-1	1	-1	1	-1	1	-1	1	-1	1	-1	1	-1	1	-1	1	-1	1	-1	1	-1	1	-1	1
1	0	-1	-0	1	-0	-1	0	1	0	-1	-0	1	-0	-1	0	1	-0	-1	0	1	-0	-1	0	1	0	-1	0	1	0	-1	0	1	-0	-1	0	1	0	-1	0	1	-0	-1	-0	1	-0	-1	0	1	-0
-1	-1	-1	-1	-1	-1	-1	-1	-1	-1	-1	-1	-1	-1	-1	-1	-1	-1	-1	-1	-1	-1	-1	-1	-1	-1	-1	-1	-1	-1	-1	-1	-1	-1	-1	-1	-1	-1	-1	-1	-1	-1	-1	-1	-1	-1	-1	-1	-1	-1
1	0	-1	-0	1	0	-1	0	1	-0	-1	-0	1	0	-1	-0	1	-0	-1	0	1	-0	-1	0	1	0	-1	-0	1	0	-1	-0	1	0	-1	-0	1	-0	-1	-0	1	-0	-1	-0	1	-0	-1	-0	1	-0
-1	1	-1	1	-1	1	-1	1	-1	1	-1	1	-1	1	-1	1	-1	1	-1	1	-1	1	-1	1	-1	1	-1	1	-1	1	-1	1	-1	1	-1	1	-1	1	-1	1	-1	1	-1	1	-1	1	-1	1	-1	1
1	-0	-1	0	1	-0	-1	0	1	0	-1	0	1	0	-1	0	1	-0	-1	0	1	0	-1	0	1	-0	-1	-0	1	-0	-1	0	1	-0	-1	0	1	0	-1	0	1	-0	-1	-0	1	-0	-1	0	1	0
-1	-1	-1	-1	-1	-1	-1	-1	-1	-1	-1	-1	-1	-1	-1	-1	-1	-1	-1	-1	-1	-1	-1	-1	-1	-1	-1	-1	-1	-1	-1	-1	-1	-1	-1	-1	-1	-1	-1	-1	-1	-1	-1	-1	-1	-1	-1	-1	-1	-1
1	-0	-1	0	1	0	-1	-0	1	-0	-1	-0	1	0	-1	-0	1	-0	-1	-0	1	0	-1	0	1	0	-1	-0	1	-0	-1	-0	1	0	-1	-0	1	0	-1	0	1	0	-1	-0	1	0	-1	-0	1	0
-1	1	-1	1	-1	1	-1	1	-1	1	-1	1	-1	1	-1	1	-1	1	-1	1	-1	1	-1	1	-1	1	-1	1	-1	1	-1	1	-1	1	-1	1	-1	1	-1	1	-1	1	-1	1	-1	1	-1	1	-1	1
1	-0	-1	0	1	-0	-1	0	1	0	-1	-0	1	0	-1	-0	1	-0	-1	0	1	-0	-1	0	1	-0	-1	0	1	-0	-1	0	1	-0	-1	0	1	-0	-1	0	1	-0	-1	0	1	-0	-1	0	1	-0
-1	-1	-1	-1	-1	-1	-1	-1	-1	-1	-1	-1	-1	-1	-1	-1	-1	-1	-1	-1	-1	-1	-1	-1	-1	-1	-1	-1	-1	-1	-1	-1	-1	-1	-1	-1	-1	-1	-1	-1	-1	-1	-1	-1	-1	-1	-1	-1	-1	-1
1	0	-1	-0	1	0	-1	0	1	0	-1	-0	1	0	-1	-0	1	-0	-1	-0	1	0	-1	0	1	0	-1	-0	1	0	-1	-0	1	-0	-1	0	1	0	-1	-0	1	0	-1	-0	1	-0	-1	-0	1	0
-1	1	-1	1	-1	1	-1	1	-1	1	-1	1	-1	1	-1	1	-1	1	-1	1	-1	1	-1	1	-1	1	-1	1	-1	1	-1	1	-1	1	-1	1	-1	1	-1	1	-1	1	-1	1	-1	1	-1	1	-1	1
1	0	-1	-0	1	0	-1	0	1	-0	-1	0	1	-0	-1	0	1	-0	-1	-0	1	-0	-1	0	1	-0	-1	-0	1	-0	-1	0	1	-0	-1	-0	1	-0	-1	0	1	0	-1	0	1	-0	-1	0	1	-0
-1	-1	-1	-1	-1	-1	-1	-1	-1	-1	-1	-1	-1	-1	-1	-1	-1	-1	-1	-1	-1	-1	-1	-1	-1	-1	-1	-1	-1	-1	-1	-1	-1	-1	-1	-1	-1	-1	-1	-1	-1	-1	-1	-1	-1	-1	-1	-1	-1	-1
1	0	-1	-0	1	-0	-1	-0	1	0	-1	0	1	0	-1	-0	1	0	-1	0	1	-0	-1	0	1	0	-1	-0	1	0	-1	-0	1	0	-1	-0	1	0	-1	0	1	0	-1	0	1	0	-1	-0	1	0
-1	1	-1	1	-1	1	-1	1	-1	1	-1	1	-1	1	-1	1	-1	1	-1	1	-1	1	-1	1	-1	1	-1	1	-1	1	-1	1	-1	1	-1	1	-1	1	-1	1	-1	1	-1	1	-1	1	-1	1	-1	1
1	-0	-1	0	1	0	-1	-0	1	-0	-1	0	1	-0	-1	0	1	-0	-1	0	1	-0	-1	0	1	-0	-1	0	1	-0	-1	0	1	0	-1	0	1	-0	-1	-0	1	-0	-1	0	1	-0	-1	-0	1	-0
-1	-1	-1	-1	-1	-1	-1	-1	-1	-1	-1	-1	-1	-1	-1	-1	-1	-1	-1	-1	-1	-1	-1	-1	-1	-1	-1	-1	-1	-1	-1	-1	-1	-1	-1	-1	-1	-1	-1	-1	-1	-1	-1	-1	-1	-1	-1	-1	-1	-1
1	0	-1	-0	1	0	-1	-0	1	0	-1	-0	1	0	-1	-0	1	0	-1	-0	1	0	-1	-0	1	-0	-1	-0	1	0	-1	-0	1	0	-1	-0	1	0	-1	-0	1	0	-1	-0	1	-0	-1	0	1	-0
-1	1	-1	1	-1	1	-1	1	-1	1	-1	1	-1	1	-1	1	-1	1	-1	1	-1	1	-1	1	-1	1	-1	1	-1	1	-1	1	-1	1	-1	1	-1	1	-1	1	-1	1	-1	1	-1	1	-1	1	-1	1
1	-0	-1	0	1	-0	-1	0	1	-0	-1	0	1	-0	-1	-0	1	0	-1	0	1	-0	-1	0	1	0	-1	0	1	-0	-1	0	1	-0	-1	0	1	-0	-1	0	1	-0	-1	0	1	0	-1	-0	1	0
-1	-1	-1	-1	-1	-1	-1	-1	-1	-1	-1	-1	-1	-1	-1	-1	-1	-1	-1	-1	-1	-1	-1	-1	-1	-1	-1	-1	-1	-1	-1	-1	-1	-1	-1	-1	-1	-1	-1	-1	-1	-1	-1	-1	-1	-1	-1	-1	-1	-1
1	0	-1	0	1	0	-1	-0	1	0	-1	0	1	0	-1	0	1	0	-1	0	1	0	-1	-0	1	0	-1	-0	1	-0	-1	-0	1	-0	-1	-0	1	0	-1	-0	1	-0	-1	-0	1	0	-1	0	1	0
-1	1	-1	1	-1	1	-1	1	-1	1	-1	1	-1	1	-1	1	-1	1	-1	1	-1	1	-1	1	-1	1	-1	1	-1	1	-1	1	-1	1	-1	1	-1	1	-1	1	-1	1	-1	1	-1	1	-1	1	-1	1
1	-0	-1	0	1	-0	-1	-0	1	-0	-1	0	1	-0	-1	-0	1	0	-1	-0	1	0	-1	0	1	-0	-1	0	1	-0	-1	-0	1	-0	-1	-0	1	-0	-1	-0	1	-0	-1	-0	1	-0	-1	0	1	-0
-1	-1	-1	-1	-1	-1	-1	-1	-1	-1	-1	-1	-1	-1	-1	-1	-1	-1	-1	-1	-1	-1	-1	-1	-1	-1	-1	-1	-1	-1	-1	-1	-1	-1	-1	-1	-1	-1	-1	-1	-1	-1	-1	-1	-1	-1	-1	-1	-1	-1
1	0	-1	-0	1	0	-1	-0	1	0	-1	-0	1	-0	-1	-0	1	0	-1	-0	1	-0	-1	-0	1	0	-1	0	1	0	-1	-0	1	0	-1	0	1	0	-1	-0	1	-0	-1	-0	1	0	-1	-0	1	0
-1	1	-1	1	-1	1	-1	1	-1	1	-1	1	-1	1	-1	1	-1	1	-1	1	-1	1	-1	1	-1	1	-1	1	-1	1	-1	1	-1	1	-1	1	-1	1	-1	1	-1	1	-1	1	-1	1	-1	1	-1	1
1	0	-1	-0	1	-0	-1	0	1	-0	-1	0	1	-0	-1	0	1	0	-1	0	1	-0	-1	-0	1	-0	-1	0	1	-0	-1	-0	1	0	-1	0	1	-0	-1	0	1	-0	-1	-0	1	0	-1	0	1	-0
-1	-1	-1	-1	-1	-1	-1	-1	-1	-1	-1	-1	-1	-1	-1	-1	-1	-1	-1	-1	-1	-1	-1	-1	-1	-1	-1	-1	-1	-1	-1	-1	-1	-1	-1	-1	-1	-1	-1	-1	-1	-1	-1	-1	-1	-1	-1	-1	-1	-1
1	0	-1	-0	1	0	-1	-0	1	0	-1	-0	1	0	-1	-0	1	0	-1	-0	1	0	-1	-0	1	0	-1	-0	1	0	-1	-0	1	0	-1	-0	1	0	-1	-0	1	0	-1	-0	1	0	-1	-0	1	0
-1	1	-1	1	-1	1	-1	1	-1	1	-1	1	-1	1	-1	1	-1	1	-1	1	-1	1	-1	1	-1	1	-1	1	-1	1	-1	1	-1	1	-1	1	-1	1	-1	1	-1	1	-1	1	-1	1	-1	1	-1	1
1	-0	-1	0	1	-0	-1	-0	1	-0	-1	0	1	-0	-1	0	1	-0	-1	0	1	-0	-1	-0	1	-0	-1	0	1	-0	-1	-0	1	-0	-1	0	1	-0	-1	-0	1	0	-1	0	1	-0	-1	0	1	-0
-1	-1	-1	-1	-1	-1	-1	-1	-1	-1	-1	-1	-1	-1	-1	-1	-1	-1	-1	-1	-1	-1	-1	-1	-1	-1	-1	-1	-1	-1	-1	-1	-1	-1	-1	-1	-1	-1	-1	-1	-1	-1	-1	-1	-1	-1	-1	-1	-1	-1
1	-0	-1	0	1	0	-1	-0	1	0	-1	-0	1	0	-1	-0	1	0	-1	0	1	0	-1	-0	1	0	-1	0	1	0	-1	-0	1	-0	-1	-0	1	0	-1	0	1	0	-1	0	1	0	-1	-0	1	-0
-1	1	-1	1	-1	1	-1	1	-1	1	-1	1	-1	1	-1	1	-1	1	-1	1	-1	1	-1	1	-1	1	-1	1	-1	1	-1	1	-1	1	-1	1	-1	1	-1	1	-1	1	-1	1	-1	1	-1	1	-1	1
1	-0	-1	0	1	0	-1	0	1	-0	-1	-0	1	-0	-1	0	1	-0	-1	0	1	0	-1	-0	1	-0	-1	0	1	-0	-1	-0	1	-0	-1	0	1	-0	-1	0	1	0	-1	0	1	0	-1	0	1	-0
-1	-1	-1	-1	-1	-1	-1	-1	-1	-1	-1	-1	-1	-1	-1	-1	-1	-1	-1	-1	-1	-1	-1	-1	-1	-1	-1	-1	-1	-1	-1	-1	-1	-1	-1	-1	-1	-1	-1	-1	-1	-1	-1	-1	-1	-1	-1	-1	-1	-1
1	0	-1	0	1	-0	-1	-0	1	0	-1	-0	1	0	-1	-0	1	0	-1	-0	1	0	-1	-0	1	-0	-1	-0	1	-0	-1	-0	1	0	-1	0	1	0	-1	-0	1	0	-1	0	1	0	-1	-0	1	0
-1	1	-1	1	-1	1	-1	1	-1	1	-1	1	-1	1	-1	1	-1	1	-1	1	-1	1	-1	1	-1	1	-1	1	-1	1	-1	1	-1	1	-1	1	-1	1	-1	1	-1	1	-1	1	-1	1	-1	1	-1	1
1	0	-1	0	1	-0	-1	-0	1	-0	-1	0	1	-0	-1	0	1	-0	-1	0	1	-0	-1	0	1	0	-1	0	1	-0	-1	-0	1	0	-1	-0	1	0	-1	0	1	-0	-1	0	1	-0	-1	0	1	-0
-1	-1	-1	-1	-1	-1	-1	-1	-1	-1	-1	-1	-1	-1	-1	-1	-1	-1	-1	-1	-1	-1	-1	-1	-1	-1	-1	-1	-1	-1	-1	-1	-1	-1	-1	-1	-1	-1	-1	-1	-1	-1	-1	-1	-1	-1	-1	-1	-1	-1
1	0	-1	-0	1	0	-1	-0	1	0	-1	-0	1	0	-1	0	1	-0	-1	-0	1	0	-1	-0	1	0	-1	0	1	0	-1	-0	1	0	-1	-0	1	-0	-1	0	1	-0	-1	-0	1	0	-1	-0	1	0
-1	1	-1	1	-1	1	-1	1	-1	1	-1	1	-1	1	-1	1	-1	1	-1	1	-1	1	-1	1	-1	1	-1	1	-1	1	-1	1	-1	1	-1	1	-1	1	-1	1	-1	1	-1	1	-1	1	-1	1	-1	1
1	-0	-1	-0	1	-0	-1	0	1	-0	-1	-0	1	0	-1	-0	1	-0	-1	-0	1	-0	-1	0	1	-0	-1	0	1	-0	-1	-0	1	-0	-1	0	1	0	-1	0	1	-0	-1	0	1	0	-1	0	1	-0
-1	-1	-1	-1	-1	-1	-1	-1	-1	-1	-1	-1	-1	-1	-1	-1	-1	-1	-1	-1	-1	-1	-1	-1	-1	-1	-1	-1	-1	-1	-1	-1	-1	-1	-1	-1	-1	-1	-1	-1	-1	-1	-1	-1	-1	-1	-1	-1	-1	-1
1	0	-1	-0	1	0	-1	0	1	0	-1	-0	1	0	-1	0	1	-0	-1	0	1	0	-1	-0	1	0	-1	-0	1	-0	-1	-0	1	-0	-1	-0	1	-0	-1	-0	1	-0	-1	-0	1	0	-1	-0	1	0
-1	1	-1	1	-1	1	-1	1	-1	1	-1	1	-1	1	-1	1	-1	1	-1	1	-1	1	-1	1	-1	1	-1	1	-1	1	-1	1	-1	1	-1	1	-1	1	-1	1	-1	1	-1	1	-1	1	-1	1	-1	1
1	-0	-1	0	1	-0	-1	0	1	-0	-1	0	1	0	-1	-0	1	-0	-1	0	1	0	-1	0	1	-0	-1	0	1	-0	-1	-0	1	-0	-1	0	1	0	-1	0	1	-0	-1	-0	1	-0	-1	0	1	0
-1	-1	-1	-1	-1	-1	-1	-1	-1	-1	-1	-1	-1	-1	-1	-1	-1	-1	-1	-1	-1	-1	-1	-1	-1	-1	-1	-1	-1	-1	-1	-1	-1	-1	-1	-1	-1	-1	-1	-1	-1	-1	-1	-1	-1	-1	-1	-1	-1	-1
1	0	-1	0	1	0	-1	-0	1	0	-1	0	1	0	-1	-0	1	-0	-1	-0	1	0	-1	-0	1	0	-1	-0	1	0	-1	-0	1	0	-1	-0	1	-0	-1	0	1	0	-1	-0	1	0	-1	-0	1	-0
-1	1	-1	1	-1	1	-1	1	-1	1	-1	1	-1	1	-1	1	-1	1	-1	1	-1	1	-1	1	-1	1	-1	1	-1	1	-1	1	-1	1	-1	1	-1	1	-1	1	-1	1	-1	1	-1	1	-1	1	-1	1
1	-0	-1	0	1	-0	-1	0	1	-0	-1	0	1	-0	-1	0	1	-0	-1	0	1	-0	-1	0	1	-0	-1	0	1	0	-1	-0	1	0	-1	-0	1	0	-1	0	1	-0	-1	0	1	-0	-1	0	1	-0
-1	-1	-1	-1	-1	-1	-1	-1	-1	-1	-1	-1	-1	-1	-1	-1	-1	-1	-1	-1	-1	-1	-1	-1	-1	-1	-1	-1	-1	-1	-1	-1	-1	-1	-1	-1	-1	-1	-1	-1	-1	-1	-1	-1	-1	-1	-1	-1	-1	-1
1	0	-1	-0	1	0	-1	0	1	0	-1	-0	1	-0	-1	-0	1	0	-1	-0	1	0	-1	0	1	0	-1	-0	1	0	-1	-0	1	0	-1	0	1	0	-1	-0	1	0	-1	-0	1	-0	-1	-0	1	0
-1	1	-1	1	-1	1	-1	1	-1	1	-1	1	-1	1	-1	1	-1	1	-1	1	-1	1	-1	1	-1	1	-1	1	-1	1	-1	1	-1	1	-1	1	-1	1	-1	1	-1	1	-1	1	-1	1	-1	1	-1	1
1	0	-1	0	1	-0	-1	0	1	-0	-1	0	1	-0	-1	0	1	-0	-1	-0	1	-0	-1	0	1	-0	-1	-0	1	-0	-1	-0	1	-0	-1	0	1	-0	-1	0	1	0	-1	0	1	-0	-1	-0	1	-0
-1	-1	-1	-1	-1	-1	-1	-1	-1	-1	-1	-1	-1	-1	-1	-1	-1	-1	-1	-1	-1	-1	-1	-1	-1	-1	-1	-1	-1	-1	-1	-1	-1	-1	-1	-1	-1	-1	-1	-1	-1	-1	-1	-1	-1	-1	-1	-1	-1	-1
1	0	-1	-0	1	0	-1	-0	1	0	-1	0	1	0	-1	-0	1	0	-1	-0	1	-0	-1	0	1	0	-1	-0	1	-0	-1	-0	1	-0	-1	-0	1	0	-1	-0	1	0	-1	0	1	0	-1	0	1	0
-1	1	-1	1	-1	1	-1	1	-1	1	-1	1	-1	1	-1	1	-1	1	-1	1	-1	1	-1	1	-1	1	-1	1	-1	1	-1	1	-1	1	-1	1	-1	1	-1	1	-1	1	-1	1	-1	1	-1	1	-1	1
1	-0	-1	-0	1	0	-1	0	1	-0	-1	0	1	-0	-1	0	1	0	-1	0	1	0	-1	0	1	0	-1	0	1	-0	-1	-0	1	-0	-1	0	1	-0	-1	-0	1	-0	-1	0	1	-0	-1	-0	1	-0
-1	-1	-1	-1	-1	-1	-1	-1	-1	-1	-1	-1	-1	-1	-1	-1	-1	-1	-1	-1	-1	-1	-1	-1	-1	-1	-1	-1	-1	-1	-1	-1	-1	-1	-1	-1	-1	-1	-1	-1	-1	-1	-1	-1	-1	-1	-1	-1	-1	-1
1	-0	-1	-0	1	-0	-1	0	1	0	-1	-0	1	-0	-1	-0	1	0	-1	-0	1	0	-1	0	1	-0	-1	-0	1	0	-1	-0	1	0	-1	-0	1	0	-1	-0	1	0	-1	0	1	-0	-1	0	1	0
-1	1	-1	1	-1	1	-1	1	-1	1	-1	1	-1	1	-1	1	-1	1	-1	1	-1	1	-1	1	-1	1	-1	1	-1	1	-1	1	-1	1	-1	1	-1	1	-1	1	-1	1	-1	1	-1	1	-1	1	-1	1
1	-0	-1	0	1	-0	-1	0	1	-0	-1	0	1	-0	-1	0	1	0	-1	0	1	-0	-1	0	1	-0	-1	-0	1	0	-1	-0	1	-0	-1	0	1	-0	-1	0	1	-0	-1	0	1	-0	-1	0	1	0
-1	-1	-1	-1	-1	-1	-1	-1	-1	-1	-1	-1	-1	-1	-1	-1	-1	-1	-1	-1	-1	-1	-1	-1	-1	-1	-1	-1	-1	-1	-1	-1	-1	-1	-1	-1	-1	-1	-1	-1	-1	-1	-1	-1	-1	-1	-1	-1	-1	-1
1	0	-1	0	1	0	-1	-0	1	0	-1	-0	1	0	-1	0	1	0	-1	0	1	0	-1	-0	1	0	-1	0	1	0	-1	-0	1	0	-1	0	1	0	-1	-0	1	-0	-1	-0	1	0	-1	-0	1	0
-1	1	-1	1	-1	1	-1	1	-1	1	-1	1	-1	1	-1	1	-1	1	-1	1	-1	1	-1	1	-1	1	-1	1	-1	1	-1	1	-1	1	-1	1	-1	1	-1	1	-1	1	-1	1	-1	1	-1	1	-1	1
1	0	-1	0	1	-0	-1	-0	1	-0	-1	0	1	0	-1	-0	1	0	-1	0	1	-0	-1	0	1	-0	-1	-0	1	-0	-1	-0	1	-0	-1	-0	1	-0	-1	-0	1	-0	-1	0	1	-0	-1	0	1	-0
-1	-1	-1	-1	-1	-1	-1	-1	-1	-1	-1	-1	-1	-1	-1	-1	-1	-1	-1	-1	-1	-1	-1	-1	-1	-1	-1	-1	-1	-1	-1	-1	-1	-1	-1	-1	-1	-1	-1	-1	-1	-1	-1	-1	-1	-1	-1	-1	-1	-1
1	0	-1	-0	1	0	-1	-0	1	0	-1	-0	1	0	-1	0	1	0	-1	-0	1	-0	-1	-0	1	0	-1	-0	1	-0	-1	-0	1	0	-1	-0	1	0	-1	-0	1	0	-1	-0	1	-0	-1	-0	1	0
-1	1	-1	1	-1	1	-1	1	-1	1	-1	1	-1	1	-1	1	-1	1	-1	1	-1	1	-1	1	-1	1	-1	1	-1	1	-1	1	-1	1	-1	1	-1	1	-1	1	-1	1	-1	1	-1	1	-1	1	-1	1
1	-0	-1	-0	1	-0	-1	0	1	-0	-1	-0	1	-0	-1	0	1	-0	-1	0	1	-0	-1	0	1	-0	-1	0	1	-0	-1	-0	1	0	-1	0	1	-0	-1	0	1	-0	-1	-0	1	-0	-1	0	1	-0
-1	-1	-1	-1	-1	-1	-1	-1	-1	-1	-1	-1	-1	-1	-1	-1	-1	-1	-1	-1	-1	-1	-1	-1	-1	-1	-1	-1	-1	-1	-1	-1	-1	-1	-1	-1	-1	-1	-1	-1	-1	-1	-1	-1	-1	-1	-1	-1	-1	-1
1	0	-1	-0	1	0	-1	-0	1	0	-1	-0	1	0	-1	-0	1	0	-1	-0	1	0	-1	-0	1	0	-1	-0	1	0	-1	-0	1	0	-1	-0	1	0	-1	-0	1	0	-1	-0	1	0	-1	-0	1	0
-1	1	-1	1	-1	1	-1	1	-1	1	-1	1	-1	1	-1	1	-1	1	-1	1	-1	1	-1	1	-1	1	-1	1	-1	1	-1	1	-1	1	-1	1	-1	1	-1	1	-1	1	-1	1	-1	1	-1	1	-1	1
1	-0	-1	0	1	-0	-1	-0	1	-0	-1	0	1	0	-1	0	1	-0	-1	-0	1	-0	-1	0	1	-0	-1	0	1	0	-1	-0	1	-0	-1	0	1	-0	-1	0	1	0	-1	0	1	-0	-1	0	1	-0
-1	-1	-1	-1	-1	-1	-1	-1	-1	-1	-1	-1	-1	-1	-1	-1	-1	-1	-1	-1	-1	-1	-1	-1	-1	-1	-1	-1	-1	-1	-1	-1	-1	-1	-1	-1	-1	-1	-1	-1	-1	-1	-1	-1	-1	-1	-1	-1	-1	-1
1	0	-1	-0	1	0	-1	-0	1	0	-1	-0	1	0	-1	-0	1	0	-1	0	1	0	-1	-0	1	0	-1	-0	1	0	-1	-0	1	-0	-1	-0	1	0	-1	0	1	0	-1	-0	1	0	-1	-0	1	0
-1	1	-1	1	-1	1	-1	1	-1	1	-1	1	-1	1	-1	1	-1	1	-1	1	-1	1	-1	1	-1	1	-1	1	-1	1	-1	1	-1	1	-1	1	-1	1	-1	1	-1	1	-1	1	-1	1	-1	1	-1	1
1	-0	-1	0	1	-0	-1	0	1	-0	-1	0	1	-0	-1	0	1	-0	-1	0	1	-0	-1	-0	1	0	-1	-0	1	-0	-1	-0	1	-0	-1	0	1	-0	-1	0	1	-0	-1	0	1	0	-1	0	1	0
-1	-1	-1	-1	-1	-1	-1	-1	-1	-1	-1	-1	-1	-1	-1	-1	-1	-1	-1	-1	-1	-1	-1	-1	-1	-1	-1	-1	-1	-1	-1	-1	-1	-1	-1	-1	-1	-1	-1	-1	-1	-1	-1	-1	-1	-1	-1	-1	-1	-1
1	0	-1	0	1	0	-1	-0	1	0	-1	-0	1	-0	-1	-0	1	-0	-1	-0	1	-0	-1	-0	1	-0	-1	0	1	0	-1	-0	1	0	-1	0	1	0	-1	-0	1	0	-1	0	1	0	-1	-0	1	0
-1	1	-1	1	-1	1	-1	1	-1	1	-1	1	-1	1	-1	1	-1	1	-1	1	-1	1	-1	1	-1	1	-1	1	-1	1	-1	1	-1	1	-1	1	-1	1	-1	1	-1	1	-1	1	-1	1	-1	1	-1	1
1	0	-1	0	1	-0	-1	-0	1	-0	-1	0	1	0	-1	0	1	-0	-1	0	1	-0	-1	-0	1	-0	-1	0	1	0	-1	-0	1	0	-1	-0	1	-0	-1	0	1	-0	-1	0	1	-0	-1	0	1	-0
-1	-1	-1	-1	-1	-1	-1	-1	-1	-1	-1	-1	-1	-1	-1	-1	-1	-1	-1	-1	-1	-1	-1	-1	-1	-1	-1	-1	-1	-1	-1	-1	-1	-1	-1	-1	-1	-1	-1	-1	-1	-1	-1	-1	-1	-1	-1	-1	-1	-1
1	0	-1	-0	1	-0	-1	-0	1	0	-1	0	1	0	-1	-0	1	-0	-1	-0	1	0	-1	-0	1	0	-1	-0	1	0	-1	-0	1	0	-1	-0	1	0	-1	0	1	-0	-1	-0	1	0	-1	-0	1	0
-1	1	-1	1	-1	1	-1	1	-1	1	-1	1	-1	1	-1	1	-1	1	-1	1	-1	1	-1	1	-1	1	-1	1	-1	1	-1	1	-1	1	-1	1	-1	1	-1	1	-1	1	-1	1	-1	1	-1	1	-1	1
1	-0	-1	-0	1	-0	-1	0	1	-0	-1	0	1	-0	-1	-0	1	-0	-1	-0	1	-0	-1	0	1	-0	-1	0	1	-0	-1	-0	1	-0	-1	0	1	-0	-1	0	1	-0	-1	0	1	0	-1	0	1	-0
-1	-1	-1	-1	-1	-1	-1	-1	-1	-1	-1	-1	-1	-1	-1	-1	-1	-1	-1	-1	-1	-1	-1	-1	-1	-1	-1	-1	-1	-1	-1	-1	-1	-1	-1	-1	-1	-1	-1	-1	-1	-1	-1	-1	-1	-1	-1	-1	-1	-1
1	-0	-1	-0	1	-0	-1	-0	1	0	-1	-0	1	-0	-1	0	1	-0	-1	-0	1	0	-1	-0	1	0	-1	-0	1	-0	-1	-0	1	-0	-1	-0	1	-0	-1	-0	1	0	-1	-0	1	0	-1	-0	1	0
-1	1	-1	1	-1	1	-1	1	-1	1	-1	1	-1	1	-1	1	-1	1	-1	1	-1	1	-1	1	-1	1	-1	1	-1	1	-1	1	-1	1	-1	1	-1	1	-1	1	-1	1	-1	1	-1	1	-1	1	-1	1
1	-0	-1	0	1	-0	-1	-0	1	-0	-1	0	1	-0	-1	-0	1	-0	-1	0	1	0	-1	0	1	0	-1	0	1	-0	-1	-0	1	-0	-1	0	1	0	-1	0	1	-0	-1	0	1	-0	-1	0	1	-0
-1	-1	-1	-1	-1	-1	-1	-1	-1	-1	-1	-1	-1	-1	-1	-1	-1	-1	-1	-1	-1	-1	-1	-1	-1	-1	-1	-1	-1	-1	-1	-1	-1	-1	-1	-1	-1	-1	-1	-1	-1	-1	-1	-1	-1	-1	-1	-1	-1	-1
1	0	-1	-0	1	-0	-1	-0	1	0	-1	0	1	0	-1	-0	1	0	-1	-0	1	-0	-1	-0	1	-0	-1	0	1	0	-1	-0	1	0	-1	-0	1	-0	-1	-0	1	0	-1	-0	1	0	-1	-0	1	-0
-1	1	-1	1	-1	1	-1	1	-1	1	-1	1	-1	1	-1	1	-1	1	-1	1	-1	1	-1	1	-1	1	-1	1	-1	1	-1	1	-1	1	-1	1	-1	1	-1	1	-1	1	-1	1	-1	1	-1	1	-1	1
1	-0	-1	0	1	-0	-1	0	1	-0	-1	0	1	-0	-1	0	1	-0	-1	0	1	-0	-1	0	1	0	-1	-0	1	0	-1	-0	1	0	-1	-0	1	0	-1	-0	1	0	-1	-0	1	0	-1	-0	1	0
-1	-1	-1	-1	-1	-1	-1	-1	-1	-1	-1	-1	-1	-1	-1	-1	-1	-1	-1	-1	-1	-1	-1	-1	-1	-1	-1	-1	-1	-1	-1	-1	-1	-1	-1	-1	-1	-1	-1	-1	-1	-1	-1	-1	-1	-1	-1	-1	-1	-1
1	0	-1	0	1	0	-1	0	1	0	-1	-0	1	-0	-1	-0	1	0	-1	0	1	0	-1	-0	1	-0	-1	0	1	0	-1	-0	1	0	-1	0	1	-0	-1	-0	1	0	-1	-0	1	0	-1	0	1	0
-1	1	-1	1	-1	1	-1	1	-1	1	-1	1	-1	1	-1	1	-1	1	-1	1	-1	1	-1	1	-1	1	-1	1	-1	1	-1	1	-1	1	-1	1	-1	1	-1	1	-1	1	-1	1	-1	1	-1	1	-1	1
1	-0	-1	0	1	-0	-1	0	1	-0	-1	0	1	-0	-1	0	1	-0	-1	0	1	-0	-1	0	1	0	-1	0	1	-0	-1	-0	1	-0	-1	0	1	0	-1	0	1	-0	-1	0	1	-0	-1	-0	1	-0
-1	-1	-1	-1	-1	-1	-1	-1	-1	-1	-1	-1	-1	-1	-1	-1	-1	-1	-1	-1	-1	-1	-1	-1	-1	-1	-1	-1	-1	-1	-1	-1	-1	-1	-1	-1	-1	-1	-1	-1	-1	-1	-1	-1	-1	-1	-1	-1	-1	-1
1	0	-1	-0	1	0	-1	-0	1	0	-1	-0	1	0	-1	-0	1	0	-1	-0	1	0	-1	-0	1	-0	-1	-0	1	-0	-1	-0	1	-0	-1	-0	1	0	-1	-0	1	0	-1	-0	1	0	-1	-0	1	0
-1	1	-1	1	-1	1	-1	1	-1	1	-1	1	-1	1	-1	1	-1	1	-1	1	-1	1	-1	1	-1	1	-1	1	-1	1	-1	1	-1	1	-1	1	-1	1	-1	1	-1	1	-1	1	-1	1	-1	1	-1	1
1	-0	-1	-0	1	-0	-1	0	1	-0	-1	0	1	0	-1	0	1	0	-1	0	1	0	-1	0	1	-0	-1	0	1	-0	-1	-0	1	-0	-1	0	1	-0	-1	-0	1	-0	-1	0	1	-0	-1	0	1	-0
-1	-1	-1	-1	-1	-1	-1	-1	-1	-1	-1	-1	-1	-1	-1	-1	-1	-1	-1	-1	-1	-1	-1	-1	-1	-1	-1	-1	-1	-1	-1	-1	-1	-1	-1	-1	-1	-1	-1	-1	-1	-1	-1	-1	-1	-1	-1	-1	-1	-1
1	-0	-1	-0	1	0	-1	0	1	0	-1	-0	1	0	-1	-0	1	0	-1	-0	1	0	-1	0	1	0	-1	-0	1	0	-1	-0	1	0	-1	-0	1	0	-1	-0	1	-0	-1	0	1	0	-1	-0	1	0
-1	1	-1	1	-1	1	-1	1	-1	1	-1	1	-1	1	-1	1	-1	1	-1	1	-1	1	-1	1	-1	1	-1	1	-1	1	-1	1	-1	1	-1	1	-1	1	-1	1	-1	1	-1	1	-1	1	-1	1	-1	1
1	-0	-1	0	1	0	-1	0	1	-0	-1	0	1	-0	-1	0	1	0	-1	0	1	-0	-1	0	1	-0	-1	0	1	0	-1	-0	1	0	-1	0	1	-0	-1	0	1	-0	-1	0	1	-0	-1	0	1	-0
-1	-1	-1	-1	-1	-1	-1	-1	-1	-1	-1	-1	-1	-1	-1	-1	-1	-1	-1	-1	-1	-1	-1	-1	-1	-1	-1	-1	-1	-1	-1	-1	-1	-1	-1	-1	-1	-1	-1	-1	-1	-1	-1	-1	-1	-1	-1	-1	-1	-1
1	0	-1	0	1	0	-1	-0	1	0	-1	-0	1	0	-1	-0	1	0	-1	0	1	0	-1	0	1	0	-1	0	1	0	-1	-0	1	0	-1	0	1	0	-1	-0	1	0	-1	-0	1	0	-1	-0	1	-0
-1	1	-1	1	-1	1	-1	1	-1	1	-1	1	-1	1	-1	1	-1	1	-1	1	-1	1	-1	1	-1	1	-1	1	-1	1	-1	1	-1	1	-1	1	-1	1	-1	1	-1	1	-1	1	-1	1	-1	1	-1	1
1	0	-1	0	1	0	-1	0	1	-0	-1	-0	1	0	-1	-0	1	-0	-1	0	1	-0	-1	0	1	-0	-1	-0	1	-0	-1	-0	1	-0	-1	-0	1	-0	-1	0	1	-0	-1	0	1	-0	-1	0	1	-0
-1	-1	-1	-1	-1	-1	-1	-1	-1	-1	-1	-1	-1	-1	-1	-1	-1	-1	-1	-1	-1	-1	-1	-1	-1	-1	-1	-1	-1	-1	-1	-1	-1	-1	-1	-1	-1	-1	-1	-1	-1	-1	-1	-1	-1	-1	-1	-1	-1	-1
1	0	-1	-0	1	0	-1	0	1	0	-1	-0	1	0	-1	0	1	0	-1	-0	1	0	-1	-0	1	0	-1	-0	1	0	-1	-0	1	0	-1	-0	1	0	-1	0	1	0	-1	-0	1	-0	-1	-0	1	0
-1	1	-1	1	-1	1	-1	1	-1	1	-1	1	-1	1	-1	1	-1	1	-1	1	-1	1	-1	1	-1	1	-1	1	-1	1	-1	1	-1	1	-1	1	-1	1	-1	1	-1	1	-1	1	-1	1	-1	1	-1	1
1	-0	-1	0	1	0	-1	0	1	-0	-1	0	1	-0	-1	-0	1	-0	-1	0	1	0	-1	0	1	-0	-1	0	1	-0	-1	-0	1	-0	-1	0	1	-0	-1	0	1	0	-1	-0	1	-0	-1	0	1	-0
-1	-1	-1	-1	-1	-1	-1	-1	-1	-1	-1	-1	-1	-1	-1	-1	-1	-1	-1	-1	-1	-1	-1	-1	-1	-1	-1	-1	-1	-1	-1	-1	-1	-1	-1	-1	-1	-1	-1	-1	-1	-1	-1	-1	-1	-1	-1	-1	-1	-1
1	-0	-1	-0	1	0	-1	-0	1	0	-1	-0	1	0	-1	-0	1	0	-1	-0	1	0	-1	-0	1	0	-1	-0	1	0	-1	-0	1	0	-1	-0	1	0	-1	-0	1	0	-1	-0	1	0	-1	-0	1	0
-1	1	-1	1	-1	1	-1	1	-1	1	-1	1	-1	1	-1	1	-1	1	-1	1	-1	1	-1	1	-1	1	-1	1	-1	1	-1	1	-1	1	-1	1	-1	1	-1	1	-1	1	-1	1	-1	1	-1	1	-1	1
1	-0	-1	-0	1	0	-1	0	1	-0	-1	0	1	0	-1	0	1	-0	-1	-0	1	-0	-1	0	1	-0	-1	0	1	-0	-1	-0	1	-0	-1	0	1	-0	-1	0	1	-0	-1	-0	1	-0	-1	0	1	-0
-1	-1	-1	-1	-1	-1	-1	-1	-1	-1	-1	-1	-1	-1	-1	-1	-1	-1	-1	-1	-1	-1	-1	-1	-1	-1	-1	-1	-1	-1	-1	-1	-1	-1	-1	-1	-1	-1	-1	-1	-1	-1	-1	-1	-1	-1	-1	-1	-1	-1
1	0	-1	-0	1	0	-1	-0	1	0	-1	0	1	0	-1	-0	1	-0	-1	-0	1	0	-1	-0	1	0	-1	-0	1	-0	-1	-0	1	0	-1	-0	1	0	-1	0	1	0	-1	-0	1	-0	-1	-0	1	0
-1	1	-1	1	-1	1	-1	1	-1	1	-1	1	-1	1	-1	1	-1	1	-1	1	-1	1	-1	1	-1	1	-1	1	-1	1	-1	1	-1	1	-1	1	-1	1	-1	1	-1	1	-1	1	-1	1	-1	1	-1	1
1	-0	-1	0	1	-0	-1	0	1	-0	-1	0	1	-0	-1	0	1	-0	-1	0	1	-0	-1	0	1	-0	-1	-0	1	-0	-1	-0	1	-0	-1	-0	1	-0	-1	0	1	-0	-1	0	1	-0	-1	0	1	-0
-1	-1	-1	-1	-1	-1	-1	-1	-1	-1	-1	-1	-1	-1	-1	-1	-1	-1	-1	-1	-1	-1	-1	-1	-1	-1	-1	-1	-1	-1	-1	-1	-1	-1	-1	-1	-1	-1	-1	-1	-1	-1	-1	-1	-1	-1	-1	-1	-1	-1
1	0	-1	0	1	0	-1	-0	1	0	-1	-0	1	-0	-1	-0	1	-0	-1	-0	1	0	-1	-0	1	0	-1	0	1	0	-1	-0	1	0	-1	0	1	0	-1	-0	1	0	-1	-0	1	0	-1	-0	1	-0
-1	1	-1	1	-1	1	-1	1	-1	1	-1	1	-1	1	-1	1	-1	1	-1	1	-1	1	-1	1	-1	1	-1	1	-1	1	-1	1	-1	1	-1	1	-1	1	-1	1	-1	1	-1	1	-1	1	-1	1	-1	1
1	-0	-1	0	1	-0	-1	-0	1	-0	-1	-0	1	-0	-1	0	1	-0	-1	0	1	-0	-1	0	1	-0	-1	0	1	0	-1	-0	1	0	-1	0	1	-0	-1	0	1	-0	-1	0	1	-0	-1	0	1	0
-1	-1	-1	-1	-1	-1	-1	-1	-1	-1	-1	-1	-1	-1	-1	-1	-1	-1	-1	-1	-1	-1	-1	-1	-1	-1	-1	-1	-1	-1	-1	-1	-1	-1	-1	-1	-1	-1	-1	-1	-1	-1	-1	-1	-1	-1	-1	-1	-1	-1
1	0	-1	-0	1	0	-1	-0	1	0	-1	-0	1	0	-1	-0	1	-0	-1	0	1	0	-1	0	1	0	-1	-0	1	0	-1	-0	1	0	-1	-0	1	0	-1	-0	1	-0	-1	0	1	0	-1	-0	1	-0
-1	1	-1	1	-1	1	-1	1	-1	1	-1	1	-1	1	-1	1	-1	1	-1	1	-1	1	-1	1	-1	1	-1	1	-1	1	-1	1	-1	1	-1	1	-1	1	-1	1	-1	1	-1	1	-1	1	-1	1	-1	1
1	-0	-1	0	1	-0	-1	0	1	-0	-1	0	1	-0	-1	0	1	-0	-1	0	1	-0	-1	-0	1	0	-1	0	1	-0	-1	-0	1	-0	-1	0	1	-0	-1	-0	1	-0	-1	0	1	-0	-1	-0	1	0
-1	-1	-1	-1	-1	-1	-1	-1	-1	-1	-1	-1	-1	-1	-1	-1	-1	-1	-1	-1	-1	-1	-1	-1	-1	-1	-1	-1	-1	-1	-1	-1	-1	-1	-1	-1	-1	-1	-1	-1	-1	-1	-1	-1	-1	-1	-1	-1	-1	-1
1	-0	-1	-0	1	-0	-1	-0	1	0	-1	0	1	-0	-1	0	1	0	-1	-0	1	0	-1	-0	1	-0	-1	-0	1	-0	-1	-0	1	-0	-1	-0	1	0	-1	-0	1	0	-1	-0	1	0	-1	-0	1	-0
-1	1	-1	1	-1	1	-1	1	-1	1	-1	1	-1	1	-1	1	-1	1	-1	1	-1	1	-1	1	-1	1	-1	1	-1	1	-1	1	-1	1	-1	1	-1	1	-1	1	-1	1	-1	1	-1	1	-1	1	-1	1
1	-0	-1	0	1	-0	-1	-0	1	-0	-1	0	1	-0	-1	-0	1	-0	-1	0	1	-0	-1	0	1	0	-1	0	1	-0	-1	-0	1	-0	-1	0	1	-0	-1	0	1	-0	-1	0	1	-0	-1	-0	1	-0
-1	-1	-1	-1	-1	-1	-1	-1	-1	-1	-1	-1	-1	-1	-1	-1	-1	-1	-1	-1	-1	-1	-1	-1	-1	-1	-1	-1	-1	-1	-1	-1	-1	-1	-1	-1	-1	-1	-1	-1	-1	-1	-1	-1	-1	-1	-1	-1	-1	-1
1	0	-1	-0	1	-0	-1	-0	1	0	-1	-0	1	0	-1	0	1	0	-1	-0	1	-0	-1	-0	1	-0	-1	-0	1	0	-1	-0	1	0	-1	0	1	-0	-1	-0	1	0	-1	-0	1	0	-1	-0	1	0
-1	1	-1	1	-1	1	-1	1	-1	1	-1	1	-1	1	-1	1	-1	1	-1	1	-1	1	-1	1	-1	1	-1	1	-1	1	-1	1	-1	1	-1	1	-1	1	-1	1	-1	1	-1	1	-1	1	-1	1	-1	1
1	-0	-1	0	1	-0	-1	0	1	-0	-1	-0	1	-0	-1	0	1	-0	-1	0	1	-0	-1	-0	1	0	-1	-0	1	0	-1	-0	1	0	-1	-0	1	0	-1	-0	1	0	-1	-0	1	0	-1	-0	1	-0
-1	-1	-1	-1	-1	-1	-1	-1	-1	-1	-1	-1	-1	-1	-1	-1	-1	-1	-1	-1	-1	-1	-1	-1	-1	-1	-1	-1	-1	-1	-1	-1	-1	-1	-1	-1	-1	-1	-1	-1	-1	-1	-1	-1	-1	-1	-1	-1	-1	-1
1	0	-1	0	1	-0	-1	-0	1	0	-1	-0	1	-0	-1	-0	1	0	-1	0	1	0	-1	-0	1	-0	-1	0	1	0	-1	-0	1	0	-1	-0	1	-0	-1	-0	1	0	-1	-0	1	0	-1	-0	1	0
-1	1	-1	1	-1	1	-1	1	-1	1	-1	1	-1	1	-1	1	-1	1	-1	1	-1	1	-1	1	-1	1	-1	1	-1	1	-1	1	-1	1	-1	1	-1	1	-1	1	-1	1	-1	1	-1	1	-1	1	-1	1
1	-0	-1	0	1	-0	-1	-0	1	-0	-1	-0	1	-0	-1	0	1	0	-1	0	1	-0	-1	0	1	0	-1	0	1	-0	-1	-0	1	-0	-1	0	1	0	-1	0	1	-0	-1	0	1	-0	-1	0	1	-0
-1	-1	-1	-1	-1	-1	-1	-1	-1	-1	-1	-1	-1	-1	-1	-1	-1	-1	-1	-1	-1	-1	-1	-1	-1	-1	-1	-1	-1	-1	-1	-1	-1	-1	-1	-1	-1	-1	-1	-1	-1	-1	-1	-1	-1	-1	-1	-1	-1	-1
1	-0	-1	-0	1	0	-1	-0	1	0	-1	-0	1	0	-1	-0	1	0	-1	-0	1	0	-1	-0	1	0	-1	-0	1	-0	-1	-0	1	-0	-1	-0	1	-0	-1	-0	1	0	-1	-0	1	0	-1	-0	1	0
-1	1	-1	1	-1	1	-1	1	-1	1	-1	1	-1	1	-1	1	-1	1	-1	1	-1	1	-1	1	-1	1	-1	1	-1	1	-1	1	-1	1	-1	1	-1	1	-1	1	-1	1	-1	1	-1	1	-1	1	-1	1
1	0	-1	-0	1	-0	-1	0	1	-0	-1	0	1	0	-1	0	1	0	-1	0	1	-0	-1	-0	1	-0	-1	0	1	-0	-1	-0	1	-0	-1	0	1	-0	-1	0	1	-0	-1	0	1	0	-1	0	1	-0
-1	-1	-1	-1	-1	-1	-1	-1	-1	-1	-1	-1	-1	-1	-1	-1	-1	-1	-1	-1	-1	-1	-1	-1	-1	-1	-1	-1	-1	-1	-1	-1	-1	-1	-1	-1	-1	-1	-1	-1	-1	-1	-1	-1	-1	-1	-1	-1	-1	-1
1	0	-1	-0	1	0	-1	0	1	0	-1	0	1	0	-1	-0	1	0	-1	-0	1	-0	-1	-0	1	0	-1	-0	1	0	-1	-0	1	0	-1	-0	1	0	-1	0	1	-0	-1	-0	1	0	-1	-0	1	0
-1	1	-1	1	-1	1	-1	1	-1	1	-1	1	-1	1	-1	1	-1	1	-1	1	-1	1	-1	1	-1	1	-1	1	-1	1	-1	1	-1	1	-1	1	-1	1	-1	1	-1	1	-1	1	-1	1	-1	1	-1	1
1	-0	-1	0	1	-0	-1	0	1	-0	-1	0	1	-0	-1	0	1	-0	-1	-0	1	-0	-1	0	1	-0	-1	0	1	-0	-1	-0	1	0	-1	-0	1	-0	-1	0	1	-0	-1	0	1	-0	-1	0	1	-0
-1	-1	-1	-1	-1	-1	-1	-1	-1	-1	-1	-1	-1	-1	-1	-1	-1	-1	-1	-1	-1	-1	-1	-1	-1	-1	-1	-1	-1	-1	-1	-1	-1	-1	-1	-1	-1	-1	-1	-1	-1	-1	-1	-1	-1	-1	-1	-1	-1	-1
1	0	-1	-0	1	0	-1	-0	1	0	-1	-0	1	0	-1	-0	1	0	-1	-0	1	0	-1	-0	1	0	-1	0	1	0	-1	-0	1	0	-1	0	1	0	-1	-0	1	0	-1	0	1	0	-1	-0	1	0
-1	1	-1	1	-1	1	-1	1	-1	1	-1	1	-1	1	-1	1	-1	1	-1	1	-1	1	-1	1	-1	1	-1	1	-1	1	-1	1	-1	1	-1	1	-1	1	-1	1	-1	1	-1	1	-1	1	-1	1	-1	1
1	-0	-1	0	1	0	-1	0	1	-0	-1	-0	1	0	-1	0	1	-0	-1	0	1	-0	-1	-0	1	-0	-1	-0	1	-0	-1	-0	1	-0	-1	0	1	-0	-1	0	1	-0	-1	0	1	-0	-1	0	1	0
-1	-1	-1	-1	-1	-1	-1	-1	-1	-1	-1	-1	-1	-1	-1	-1	-1	-1	-1	-1	-1	-1	-1	-1	-1	-1	-1	-1	-1	-1	-1	-1	-1	-1	-1	-1	-1	-1	-1	-1	-1	-1	-1	-1	-1	-1	-1	-1	-1	-1
1	-0	-1	0	1	0	-1	0	1	0	-1	-0	1	0	-1	0	1	0	-1	-0	1	0	-1	0	1	0	-1	-0	1	0	-1	-0	1	-0	-1	-0	1	0	-1	0	1	0	-1	-0	1	0	-1	0	1	-0
-1	1	-1	1	-1	1	-1	1	-1	1	-1	1	-1	1	-1	1	-1	1	-1	1	-1	1	-1	1	-1	1	-1	1	-1	1	-1	1	-1	1	-1	1	-1	1	-1	1	-1	1	-1	1	-1	1	-1	1	-1	1
1	-0	-1	0	1	0	-1	0	1	-0	-1	0	1	-0	-1	-0	1	-0	-1	0	1	-0	-1	0	1	-0	-1	0	1	0	-1	-0	1	-0	-1	0	1	-0	-1	0	1	0	-1	0	1	-0	-1	0	1	0
-1	-1	-1	-1	-1	-1	-1	-1	-1	-1	-1	-1	-1	-1	-1	-1	-1	-1	-1	-1	-1	-1	-1	-1	-1	-1	-1	-1	-1	-1	-1	-1	-1	-1	-1	-1	-1	-1	-1	-1	-1	-1	-1	-1	-1	-1	-1	-1	-1	-1
1	0	-1	-0	1	0	-1	-0	1	0	-1	0	1	-0	-1	0	1	0	-1	-0	1	0	-1	-0	1	0	-1	-0	1	0	-1	-0	1	0	-1	-0	1	0	-1	-0	1	0	-1	-0	1	-0	-1	0	1	-0
-1	1	-1	1	-1	1	-1	1	-1	1	-1	1	-1	1	-1	1	-1	1	-1	1	-1	1	-1	1	-1	1	-1	1	-1	1	-1	1	-1	1	-1	1	-1	1	-1	1	-1	1	-1	1	-1	1	-1	1	-1	1
1	-0	-1	-0	1	0	-1	0	1	-0	-1	0	1	-0	-1	0	1	-0	-1	-0	1	0	-1	0	1	-0	-1	0	1	-0	-1	-0	1	0	-1	0	1	-0	-1	0	1	-0	-1	-0	1	0	-1	0	1	0
-1	-1	-1	-1	-1	-1	-1	-1	-1	-1	-1	-1	-1	-1	-1	-1	-1	-1	-1	-1	-1	-1	-1	-1	-1	-1	-1	-1	-1	-1	-1	-1	-1	-1	-1	-1	-1	-1	-1	-1	-1	-1	-1	-1	-1	-1	-1	-1	-1	-1
1	0	-1	-0	1	0	-1	0	1	0	-1	-0	1	0	-1	-0	1	-0	-1	-0	1	0	-1	0	1	0	-1	-0	1	-0	-1	-0	1	0	-1	-0	1	0	-1	-0	1	0	-1	-0	1	0	-1	0	1	0
-1	1	-1	1	-1	1	-1	1	-1	1	-1	1	-1	1	-1	1	-1	1	-1	1	-1	1	-1	1	-1	1	-1	1	-1	1	-1	1	-1	1	-1	1	-1	1	-1	1	-1	1	-1	1	-1	1	-1	1	-1	1
1	0	-1	0	1	-0	-1	0	1	-0	-1	0	1	-0	-1	0	1	-0	-1	0	1	-0	-1	0	1	-0	-1	0	1	-0	-1	-0	1	-0	-1	-0	1	-0	-1	-0	1	-0	-1	0	1	-0	-1	0	1	-0
-1	-1	-1	-1	-1	-1	-1	-1	-1	-1	-1	-1	-1	-1	-1	-1	-1	-1	-1	-1	-1	-1	-1	-1	-1	-1	-1	-1	-1	-1	-1	-1	-1	-1	-1	-1	-1	-1	-1	-1	-1	-1	-1	-1	-1	-1	-1	-1	-1	-1
1	-0	-1	-0	1	0	-1	-0	1	0	-1	-0	1	-0	-1	-0	1	-0	-1	-0	1	0	-1	-0	1	0	-1	0	1	0	-1	-0	1	0	-1	-0	1	0	-1	-0	1	-0	-1	-0	1	0	-1	0	1	0
-1	1	-1	1	-1	1	-1	1	-1	1	-1	1	-1	1	-1	1	-1	1	-1	1	-1	1	-1	1	-1	1	-1	1	-1	1	-1	1	-1	1	-1	1	-1	1	-1	1	-1	1	-1	1	-1	1	-1	1	-1	1
1	-0	-1	0	1	-0	-1	0	1	-0	-1	-0	1	-0	-1	0	1	-0	-1	0	1	-0	-1	0	1	-0	-1	-0	1	0	-1	-0	1	-0	-1	0	1	-0	-1	0	1	-0	-1	0	1	-0	-1	0	1	-0
-1	-1	-1	-1	-1	-1	-1	-1	-1	-1	-1	-1	-1	-1	-1	-1	-1	-1	-1	-1	-1	-1	-1	-1	-1	-1	-1	-1	-1	-1	-1	-1	-1	-1	-1	-1	-1	-1	-1	-1	-1	-1	-1	-1	-1	-1	-1	-1	-1	-1
1	0	-1	-0	1	0	-1	-0	1	0	-1	-0	1	0	-1	-0	1	0	-1	0	1	-0	-1	0	1	-0	-1	-0	1	0	-1	-0	1	0	-1	-0	1	0	-1	-0	1	0	-1	-0	1	0	-1	0	1	0
-1	1	-1	1	-1	1	-1	1	-1	1	-1	1	-1	1	-1	1	-1	1	-1	1	-1	1	-1	1	-1	1	-1	1	-1	1	-1	1	-1	1	-1	1	-1	1	-1	1	-1	1	-1	1	-1	1	-1	1	-1	1
1	-0	-1	0	1	-0	-1	0	1	-0	-1	0	1	-0	-1	0	1	-0	-1	0	1	-0	-1	0	1	0	-1	0	1	-0	-1	-0	1	-0	-1	0	1	-0	-1	-0	1	-0	-1	-0	1	-0	-1	0	1	-0
-1	-1	-1	-1	-1	-1	-1	-1	-1	-1	-1	-1	-1	-1	-1	-1	-1	-1	-1	-1	-1	-1	-1	-1	-1	-1	-1	-1	-1	-1	-1	-1	-1	-1	-1	-1	-1	-1	-1	-1	-1	-1	-1	-1	-1	-1	-1	-1	-1	-1
1	0	-1	-0	1	-0	-1	-0	1	0	-1	0	1	-0	-1	-0	1	0	-1	-0	1	-0	-1	-0	1	-0	-1	-0	1	-0	-1	-0	1	0	-1	-0	1	0	-1	-0	1	0	-1	-0	1	-0	-1	0	1	0
-1	1	-1	1	-1	1	-1	1	-1	1	-1	1	-1	1	-1	1	-1	1	-1	1	-1	1	-1	1	-1	1	-1	1	-1	1	-1	1	-1	1	-1	1	-1	1	-1	1	-1	1	-1	1	-1	1	-1	1	-1	1
1	0	-1	-0	1	-0	-1	-0	1	0	-1	0	1	-0	-1	-0	1	-0	-1	0	1	-0	-1	0	1	0	-1	0	1	-0	-1	0	1	-0	-1	0	1	-0	-1	0	1	0	-1	0	1	0	-1	0	1	-0
-1	-1	-1	-1	-1	-1	-1	-1	-1	-1	-1	-1	-1	-1	-1	-1	-1	-1	-1	-1	-1	-1	-1	-1	-1	-1	-1	-1	-1	-1	-1	-1	-1	-1	-1	-1	-1	-1	-1	-1	-1	-1	-1	-1	-1	-1	-1	-1	-1	-1
1	-0	-1	-0	1	-0	-1	-0	1	-0	-1	-0	1	0	-1	0	1	0	-1	-0	1	0	-1	0	1	-0	-1	-0	1	0	-1	-0	1	0	-1	0	1	0	-1	-0	1	0	-1	0	1	-0	-1	-0	1	0
-1	1	-1	1	-1	1	-1	1	-1	1	-1	1	-1	1	-1	1	-1	1	-1	1	-1	1	-1	1	-1	1	-1	1	-1	1	-1	1	-1	1	-1	1	-1	1	-1	1	-1	1	-1	1	-1	1	-1	1	-1	1
1	-0	-1	0	1	-0	-1	0	1	0	-1	-0	1	0	-1	-0	1	0	-1	-0	1	0	-1	-0	1	0	-1	-0	1	0	-1	0	1	-0	-1	0	1	-0	-1	0	1	-0	-1	0	1	-0	-1	0	1	-0
-1	-1	-1	-1	-1	-1	-1	-1	-1	-1	-1	-1	-1	-1	-1	-1	-1	-1	-1	-1	-1	-1	-1	-1	-1	-1	-1	-1	-1	-1	-1	-1	-1	-1	-1	-1	-1	-1	-1	-1	-1	-1	-1	-1	-1	-1	-1	-1	-1	-1
1	0	-1	0	1	-0	-1	-0	1	-0	-1	-0	1	0	-1	-0	1	0	-1	-0	1	0	-1	-0	1	0	-1	0	1	0	-1	-0	1	0	-1	-0	1	0	-1	0	1	0	-1	-0	1	0	-1	-0	1	0
-1	1	-1	1	-1	1	-1	1	-1	1	-1	1	-1	1	-1	1	-1	1	-1	1	-1	1	-1	1	-1	1	-1	1	-1	1	-1	1	-1	1	-1	1	-1	1	-1	1	-1	1	-1	1	-1	1	-1	1	-1	1
1	-0	-1	0	1	-0	-1	-0	1	0	-1	0	1	-0	-1	0	1	0	-1	0	1	0	-1	0	1	-0	-1	0	1	-0	-1	0	1	-0	-1	0	1	0	-1	0	1	-0	-1	-0	1	-0	-1	0	1	0
-1	-1	-1	-1	-1	-1	-1	-1	-1	-1	-1	-1	-1	-1	-1	-1	-1	-1	-1	-1	-1	-1	-1	-1	-1	-1	-1	-1	-1	-1	-1	-1	-1	-1	-1	-1	-1	-1	-1	-1	-1	-1	-1	-1	-1	-1	-1	-1	-1	-1
1	-0	-1	-0	1	-0	-1	-0	1	-0	-1	-0	1	0	-1	-0	1	0	-1	-0	1	0	-1	-0	1	0	-1	-0	1	0	-1	-0	1	-0	-1	-0	1	-0	-1	-0	1	-0	-1	-0	1	0	-1	-0	1	-0
-1	1	-1	1	-1	1	-1	1	-1	1	-1	1	-1	1	-1	1	-1	1	-1	1	-1	1	-1	1	-1	1	-1	1	-1	1	-1	1	-1	1	-1	1	-1	1	-1	1	-1	1	-1	1	-1	1	-1	1	-1	1
1	0	-1	0	1	-0	-1	0	1	0	-1	0	1	0	-1	0	1	-0	-1	0	1	-0	-1	-0	1	-0	-1	0	1	-0	-1	0	1	-0	-1	0	1	0	-1	0	1	-0	-1	0	1	-0	-1	0	1	0
-1	-1	-1	-1	-1	-1	-1	-1	-1	-1	-1	-1	-1	-1	-1	-1	-1	-1	-1	-1	-1	-1	-1	-1	-1	-1	-1	-1	-1	-1	-1	-1	-1	-1	-1	-1	-1	-1	-1	-1	-1	-1	-1	-1	-1	-1	-1	-1	-1	-1
1	0	-1	-0	1	0	-1	-0	1	-0	-1	0	1	0	-1	-0	1	0	-1	-0	1	0	-1	-0	1	0	-1	-0	1	0	-1	-0	1	0	-1	-0	1	-0	-1	0	1	0	-1	-0	1	0	-1	-0	1	-0
-1	1	-1	1	-1	1	-1	1	-1	1	-1	1	-1	1	-1	1	-1	1	-1	1	-1	1	-1	1	-1	1	-1	1	-1	1	-1	1	-1	1	-1	1	-1	1	-1	1	-1	1	-1	1	-1	1	-1	1	-1	1
1	-0	-1	-0	1	-0	-1	-0	1	0	-1	0	1	-0	-1	0	1	-0	-1	-0	1	-0	-1	0	1	-0	-1	0	1	-0	-1	0	1	0	-1	-0	1	-0	-1	0	1	0	-1	-0	1	0	-1	-0	1	-0
-1	-1	-1	-1	-1	-1	-1	-1	-1	-1	-1	-1	-1	-1	-1	-1	-1	-1	-1	-1	-1	-1	-1	-1	-1	-1	-1	-1	-1	-1	-1	-1	-1	-1	-1	-1	-1	-1	-1	-1	-1	-1	-1	-1	-1	-1	-1	-1	-1	-1
1	0	-1	-0	1	0	-1	-0	1	-0	-1	-0	1	0	-1	-0	1	0	-1	-0	1	-0	-1	-0	1	0	-1	-0	1	-0	-1	-0	1	0	-1	-0	1	0	-1	-0	1	0	-1	-0	1	-0	-1	-0	1	0
-1	1	-1	1	-1	1	-1	1	-1	1	-1	1	-1	1	-1	1	-1	1	-1	1	-1	1	-1	1	-1	1	-1	1	-1	1	-1	1	-1	1	-1	1	-1	1	-1	1	-1	1	-1	1	-1	1	-1	1	-1	1
1	-0	-1	0	1	-0	-1	0	1	0	-1	-0	1	0	-1	0	1	-0	-1	0	1	-0	-1	-0	1	-0	-1	-0	1	-0	-1	0	1	-0	-1	0	1	-0	-1	0	1	-0	-1	0	1	0	-1	-0	1	-0
-1	-1	-1	-1	-1	-1	-1	-1	-1	-1	-1	-1	-1	-1	-1	-1	-1	-1	-1	-1	-1	-1	-1	-1	-1	-1	-1	-1	-1	-1	-1	-1	-1	-1	-1	-1	-1	-1	-1	-1	-1	-1	-1	-1	-1	-1	-1	-1	-1	-1
1	-0	-1	0	1	0	-1	-0	1	-0	-1	-0	1	0	-1	-0	1	0	-1	-0	1	0	-1	-0	1	0	-1	0	1	0	-1	-0	1	-0	-1	-0	1	0	-1	-0	1	-0	-1	0	1	0	-1	-0	1	0
-1	1	-1	1	-1	1	-1	1	-1	1	-1	1	-1	1	-1	1	-1	1	-1	1	-1	1	-1	1	-1	1	-1	1	-1	1	-1	1	-1	1	-1	1	-1	1	-1	1	-1	1	-1	1	-1	1	-1	1	-1	1
1	0	-1	0	1	0	-1	0	1	0	-1	0	1	-0	-1	-0	1	-0	-1	-0	1	-0	-1	0	1	-0	-1	0	1	0	-1	0	1	-0	-1	0	1	-0	-1	0	1	-0	-1	0	1	-0	-1	-0	1	-0
-1	-1	-1	-1	-1	-1	-1	-1	-1	-1	-1	-1	-1	-1	-1	-1	-1	-1	-1	-1	-1	-1	-1	-1	-1	-1	-1	-1	-1	-1	-1	-1	-1	-1	-1	-1	-1	-1	-1	-1	-1	-1	-1	-1	-1	-1	-1	-1	-1	-1
1	0	-1	-0	1	0	-1	-0	1	-0	-1	0	1	-0	-1	0	1	-0	-1	-0	1	0	-1	-0	1	0	-1	-0	1	0	-1	-0	1	0	-1	-0	1	0	-1	-0	1	0	-1	-0	1	0	-1	-0	1	0
-1	1	-1	1	-1	1	-1	1	-1	1	-1	1	-1	1	-1	1	-1	1	-1	1	-1	1	-1	1	-1	1	-1	1	-1	1	-1	1	-1	1	-1	1	-1	1	-1	1	-1	1	-1	1	-1	1	-1	1	-1	1
1	-0	-1	0	1	0	-1	0	1	0	-1	0	1	-0	-1	0	1	-0	-1	0	1	0	-1	-0	1	-0	-1	0	1	-0	-1	0	1	0	-1	0	1	-0	-1	0	1	-0	-1	0	1	-0	-1	-0	1	-0
-1	-1	-1	-1	-1	-1	-1	-1	-1	-1	-1	-1	-1	-1	-1	-1	-1	-1	-1	-1	-1	-1	-1	-1	-1	-1	-1	-1	-1	-1	-1	-1	-1	-1	-1	-1	-1	-1	-1	-1	-1	-1	-1	-1	-1	-1	-1	-1	-1	-1
1	0	-1	-0	1	0	-1	0	1	-0	-1	-0	1	0	-1	-0	1	-0	-1	-0	1	0	-1	0	1	0	-1	-0	1	-0	-1	-0	1	0	-1	0	1	0	-1	-0	1	-0	-1	0	1	0	-1	-0	1	0
-1	1	-1	1	-1	1	-1	1	-1	1	-1	1	-1	1	-1	1	-1	1	-1	1	-1	1	-1	1	-1	1	-1	1	-1	1	-1	1	-1	1	-1	1	-1	1	-1	1	-1	1	-1	1	-1	1	-1	1	-1	1
1	-0	-1	0	1	0	-1	0	1	0	-1	0	1	-0	-1	0	1	-0	-1	0	1	0	-1	0	1	-0	-1	0	1	-0	-1	0	1	-0	-1	0	1	-0	-1	-0	1	-0	-1	0	1	-0	-1	-0	1	-0
-1	-1	-1	-1	-1	-1	-1	-1	-1	-1	-1	-1	-1	-1	-1	-1	-1	-1	-1	-1	-1	-1	-1	-1	-1	-1	-1	-1	-1	-1	-1	-1	-1	-1	-1	-1	-1	-1	-1	-1	-1	-1	-1	-1	-1	-1	-1	-1	-1	-1
1	-0	-1	-0	1	0	-1	-0	1	-0	-1	-0	1	-0	-1	-0	1	0	-1	0	1	0	-1	-0	1	0	-1	0	1	0	-1	-0	1	-0	-1	-0	1	0	-1	0	1	0	-1	-0	1	-0	-1	-0	1	0
-1	1	-1	1	-1	1	-1	1	-1	1	-1	1	-1	1	-1	1	-1	1	-1	1	-1	1	-1	1	-1	1	-1	1	-1	1	-1	1	-1	1	-1	1	-1	1	-1	1	-1	1	-1	1	-1	1	-1	1	-1	1
1	-0	-1	0	1	-0	-1	0	1	0	-1	-0	1	-0	-1	0	1	-0	-1	0	1	-0	-1	0	1	0	-1	-0	1	0	-1	0	1	-0	-1	0	1	-0	-1	-0	1	0	-1	-0	1	0	-1	-0	1	-0
-1	-1	-1	-1	-1	-1	-1	-1	-1	-1	-1	-1	-1	-1	-1	-1	-1	-1	-1	-1	-1	-1	-1	-1	-1	-1	-1	-1	-1	-1	-1	-1	-1	-1	-1	-1	-1	-1	-1	-1	-1	-1	-1	-1	-1	-1	-1	-1	-1	-1
1	0	-1	0	1	0	-1	0	1	-0	-1	-0	1	0	-1	-0	1	0	-1	-0	1	-0	-1	0	1	-0	-1	-0	1	0	-1	-0	1	0	-1	-0	1	0	-1	-0	1	0	-1	-0	1	0	-1	-0	1	-0
-1	1	-1	1	-1	1	-1	1	-1	1	-1	1	-1	1	-1	1	-1	1	-1	1	-1	1	-1	1	-1	1	-1	1	-1	1	-1	1	-1	1	-1	1	-1	1	-1	1	-1	1	-1	1	-1	1	-1	1	-1	1
1	-0	-1	0	1	-0	-1	0	1	0	-1	0	1	0	-1	0	1	-0	-1	0	1	-0	-1	0	1	0	-1	0	1	-0	-1	0	1	0	-1	0	1	-0	-1	0	1	-0	-1	0	1	-0	-1	0	1	0
-1	-1	-1	-1	-1	-1	-1	-1	-1	-1	-1	-1	-1	-1	-1	-1	-1	-1	-1	-1	-1	-1	-1	-1	-1	-1	-1	-1	-1	-1	-1	-1	-1	-1	-1	-1	-1	-1	-1	-1	-1	-1	-1	-1	-1	-1	-1	-1	-1	-1
1	0	-1	-0	1	0	-1	-0	1	-0	-1	0	1	0	-1	-0	1	0	-1	-0	1	-0	-1	-0	1	-0	-1	-0	1	0	-1	-0	1	0	-1	-0	1	0	-1	-0	1	-0	-1	0	1	0	-1	-0	1	-0
-1	1	-1	1	-1	1	-1	1	-1	1	-1	1	-1	1	-1	1	-1	1	-1	1	-1	1	-1	1	-1	1	-1	1	-1	1	-1	1	-1	1	-1	1	-1	1	-1	1	-1	1	-1	1	-1	1	-1	1	-1	1
1	0	-1	-0	1	-0	-1	0	1	0	-1	0	1	-0	-1	0	1	0	-1	-0	1	-0	-1	0	1	0	-1	0	1	-0	-1	0	1	-0	-1	-0	1	-0	-1	0	1	-0	-1	0	1	-0	-1	0	1	0
-1	-1	-1	-1	-1	-1	-1	-1	-1	-1	-1	-1	-1	-1	-1	-1	-1	-1	-1	-1	-1	-1	-1	-1	-1	-1	-1	-1	-1	-1	-1	-1	-1	-1	-1	-1	-1	-1	-1	-1	-1	-1	-1	-1	-1	-1	-1	-1	-1	-1
1	-0	-1	-0	1	-0	-1	-0	1	-0	-1	-0	1	0	-1	0	1	0	-1	-0	1	0	-1	0	1	-0	-1	-0	1	0	-1	-0	1	0	-1	0	1	0	-1	-0	1	0	-1	-0	1	0	-1	-0	1	0
-1	1	-1	1	-1	1	-1	1	-1	1	-1	1	-1	1	-1	1	-1	1	-1	1	-1	1	-1	1	-1	1	-1	1	-1	1	-1	1	-1	1	-1	1	-1	1	-1	1	-1	1	-1	1	-1	1	-1	1	-1	1
1	-0	-1	0	1	-0	-1	0	1	0	-1	-0	1	0	-1	-0	1	0	-1	-0	1	-0	-1	0	1	-0	-1	0	1	-0	-1	0	1	-0	-1	0	1	-0	-1	0	1	-0	-1	0	1	-0	-1	0	1	-0
-1	-1	-1	-1	-1	-1	-1	-1	-1	-1	-1	-1	-1	-1	-1	-1	-1	-1	-1	-1	-1	-1	-1	-1	-1	-1	-1	-1	-1	-1	-1	-1	-1	-1	-1	-1	-1	-1	-1	-1	-1	-1	-1	-1	-1	-1	-1	-1	-1	-1
1	0	-1	-0	1	-0	-1	-0	1	-0	-1	-0	1	0	-1	0	1	0	-1	-0	1	0	-1	-0	1	0	-1	0	1	0	-1	-0	1	0	-1	-0	1	0	-1	0	1	-0	-1	0	1	-0	-1	-0	1	0
-1	1	-1	1	-1	1	-1	1	-1	1	-1	1	-1	1	-1	1	-1	1	-1	1	-1	1	-1	1	-1	1	-1	1	-1	1	-1	1	-1	1	-1	1	-1	1	-1	1	-1	1	-1	1	-1	1	-1	1	-1	1
1	-0	-1	-0	1	-0	-1	-0	1	0	-1	0	1	-0	-1	0	1	-0	-1	0	1	0	-1	0	1	-0	-1	-0	1	-0	-1	0	1	-0	-1	0	1	-0	-1	-0	1	-0	-1	0	1	0	-1	0	1	-0
-1	-1	-1	-1	-1	-1	-1	-1	-1	-1	-1	-1	-1	-1	-1	-1	-1	-1	-1	-1	-1	-1	-1	-1	-1	-1	-1	-1	-1	-1	-1	-1	-1	-1	-1	-1	-1	-1	-1	-1	-1	-1	-1	-1	-1	-1	-1	-1	-1	-1
1	0	-1	0	1	-0	-1	-0	1	-0	-1	0	1	0	-1	-0	1	0	-1	0	1	0	-1	-0	1	0	-1	-0	1	0	-1	-0	1	0	-1	-0	1	0	-1	0	1	0	-1	-0	1	-0	-1	-0	1	0
-1	1	-1	1	-1	1	-1	1	-1	1	-1	1	-1	1	-1	1	-1	1	-1	1	-1	1	-1	1	-1	1	-1	1	-1	1	-1	1	-1	1	-1	1	-1	1	-1	1	-1	1	-1	1	-1	1	-1	1	-1	1
1	0	-1	0	1	-0	-1	0	1	0	-1	0	1	0	-1	0	1	-0	-1	0	1	-0	-1	-0	1	-0	-1	0	1	0	-1	0	1	-0	-1	0	1	0	-1	0	1	0	-1	-0	1	-0	-1	0	1	-0
-1	-1	-1	-1	-1	-1	-1	-1	-1	-1	-1	-1	-1	-1	-1	-1	-1	-1	-1	-1	-1	-1	-1	-1	-1	-1	-1	-1	-1	-1	-1	-1	-1	-1	-1	-1	-1	-1	-1	-1	-1	-1	-1	-1	-1	-1	-1	-1	-1	-1
1	0	-1	-0	1	0	-1	-0	1	-0	-1	-0	1	0	-1	-0	1	0	-1	0	1	0	-1	-0	1	0	-1	-0	1	0	-1	-0	1	0	-1	0	1	-0	-1	-0	1	0	-1	-0	1	0	-1	0	1	0
-1	1	-1	1	-1	1	-1	1	-1	1	-1	1	-1	1	-1	1	-1	1	-1	1	-1	1	-1	1	-1	1	-1	1	-1	1	-1	1	-1	1	-1	1	-1	1	-1	1	-1	1	-1	1	-1	1	-1	1	-1	1
1	-0	-1	0	1	-0	-1	-0	1	0	-1	0	1	-0	-1	0	1	-0	-1	0	1	-0	-1	0	1	-0	-1	0	1	-0	-1	0	1	-0	-1	-0	1	-0	-1	0	1	-0	-1	0	1	-0	-1	0	1	-0
-1	-1	-1	-1	-1	-1	-1	-1	-1	-1	-1	-1	-1	-1	-1	-1	-1	-1	-1	-1	-1	-1	-1	-1	-1	-1	-1	-1	-1	-1	-1	-1	-1	-1	-1	-1	-1	-1	-1	-1	-1	-1	-1	-1	-1	-1	-1	-1	-1	-1
1	0	-1	-0	1	0	-1	-0	1	-0	-1	-0	1	-0	-1	-0	1	0	-1	-0	1	-0	-1	-0	1	0	-1	-0	1	-0	-1	-0	1	0	-1	-0	1	-0	-1	-0	1	0	-1	-0	1	0	-1	0	1	0
-1	1	-1	1	-1	1	-1	1	-1	1	-1	1	-1	1	-1	1	-1	1	-1	1	-1	1	-1	1	-1	1	-1	1	-1	1	-1	1	-1	1	-1	1	-1	1	-1	1	-1	1	-1	1	-1	1	-1	1	-1	1
1	-0	-1	-0	1	-0	-1	0	1	0	-1	-0	1	-0	-1	0	1	-0	-1	-0	1	-0	-1	-0	1	-0	-1	0	1	-0	-1	0	1	-0	-1	0	1	-0	-1	0	1	0	-1	-0	1	-0	-1	0	1	-0
-1	-1	-1	-1	-1	-1	-1	-1	-1	-1	-1	-1	-1	-1	-1	-1	-1	-1	-1	-1	-1	-1	-1	-1	-1	-1	-1	-1	-1	-1	-1	-1	-1	-1	-1	-1	-1	-1	-1	-1	-1	-1	-1	-1	-1	-1	-1	-1	-1	-1
1	-0	-1	-0	1	0	-1	-0	1	-0	-1	-0	1	0	-1	-0	1	-0	-1	-0	1	-0	-1	-0	1	0	-1	0	1	0	-1	-0	1	0	-1	-0	1	-0	-1	-0	1	0	-1	-0	1	0	-1	0	1	0
-1	1	-1	1	-1	1	-1	1	-1	1	-1	1	-1	1	-1	1	-1	1	-1	1	-1	1	-1	1	-1	1	-1	1	-1	1	-1	1	-1	1	-1	1	-1	1	-1	1	-1	1	-1	1	-1	1	-1	1	-1	1
1	0	-1	0	1	-0	-1	-0	1	0	-1	0	1	-0	-1	0	1	-0	-1	-0	1	-0	-1	0	1	-0	-1	0	1	0	-1	0	1	-0	-1	0	1	-0	-1	-0	1	-0	-1	0	1	0	-1	0	1	0
-1	-1	-1	-1	-1	-1	-1	-1	-1	-1	-1	-1	-1	-1	-1	-1	-1	-1	-1	-1	-1	-1	-1	-1	-1	-1	-1	-1	-1	-1	-1	-1	-1	-1	-1	-1	-1	-1	-1	-1	-1	-1	-1	-1	-1	-1	-1	-1	-1	-1
1	0	-1	-0	1	0	-1	-0	1	-0	-1	0	1	-0	-1	0	1	-0	-1	-0	1	0	-1	-0	1	0	-1	-0	1	0	-1	-0	1	0	-1	-0	1	-0	-1	0	1	-0	-1	0	1	-0	-1	0	1	-0
-1	1	-1	1	-1	1	-1	1	-1	1	-1	1	-1	1	-1	1	-1	1	-1	1	-1	1	-1	1	-1	1	-1	1	-1	1	-1	1	-1	1	-1	1	-1	1	-1	1	-1	1	-1	1	-1	1	-1	1	-1	1
1	-0	-1	0	1	0	-1	0	1	0	-1	0	1	-0	-1	-0	1	-0	-1	0	1	0	-1	-0	1	-0	-1	0	1	-0	-1	0	1	0	-1	0	1	-0	-1	-0	1	-0	-1	0	1	-0	-1	0	1	0
-1	-1	-1	-1	-1	-1	-1	-1	-1	-1	-1	-1	-1	-1	-1	-1	-1	-1	-1	-1	-1	-1	-1	-1	-1	-1	-1	-1	-1	-1	-1	-1	-1	-1	-1	-1	-1	-1	-1	-1	-1	-1	-1	-1	-1	-1	-1	-1	-1	-1
1	0	-1	0	1	0	-1	-0	1	-0	-1	-0	1	0	-1	-0	1	0	-1	0	1	0	-1	-0	1	0	-1	-0	1	-0	-1	-0	1	0	-1	0	1	-0	-1	-0	1	0	-1	-0	1	0	-1	0	1	-0
-1	1	-1	1	-1	1	-1	1	-1	1	-1	1	-1	1	-1	1	-1	1	-1	1	-1	1	-1	1	-1	1	-1	1	-1	1	-1	1	-1	1	-1	1	-1	1	-1	1	-1	1	-1	1	-1	1	-1	1	-1	1
1	-0	-1	-0	1	0	-1	0	1	0	-1	-0	1	-0	-1	0	1	0	-1	0	1	0	-1	0	1	-0	-1	0	1	-0	-1	0	1	-0	-1	0	1	-0	-1	0	1	0	-1	0	1	-0	-1	0	1	-0
-1	-1	-1	-1	-1	-1	-1	-1	-1	-1	-1	-1	-1	-1	-1	-1	-1	-1	-1	-1	-1	-1	-1	-1	-1	-1	-1	-1	-1	-1	-1	-1	-1	-1	-1	-1	-1	-1	-1	-1	-1	-1	-1	-1	-1	-1	-1	-1	-1	-1
1	-0	-1	-0	1	0	-1	-0	1	-0	-1	-0	1	0	-1	-0	1	0	-1	0	1	0	-1	-0	1	-0	-1	-0	1	0	-1	-0	1	-0	-1	-0	1	-0	-1	-0	1	0	-1	0	1	0	-1	-0	1	0
-1	1	-1	1	-1	1	-1	1	-1	1	-1	1	-1	1	-1	1	-1	1	-1	1	-1	1	-1	1	-1	1	-1	1	-1	1	-1	1	-1	1	-1	1	-1	1	-1	1	-1	1	-1	1	-1	1	-1	1	-1	1
1	0	-1	0	1	0	-1	0	1	0	-1	0	1	-0	-1	0	1	-0	-1	0	1	-0	-1	0	1	0	-1	-0	1	-0	-1	0	1	-0	-1	0	1	-0	-1	0	1	-0	-1	0	1	-0	-1	0	1	-0
-1	-1	-1	-1	-1	-1	-1	-1	-1	-1	-1	-1	-1	-1	-1	-1	-1	-1	-1	-1	-1	-1	-1	-1	-1	-1	-1	-1	-1	-1	-1	-1	-1	-1	-1	-1	-1	-1	-1	-1	-1	-1	-1	-1	-1	-1	-1	-1	-1	-1
1	0	-1	-0	1	0	-1	0	1	-0	-1	-0	1	0	-1	-0	1	0	-1	-0	1	0	-1	0	1	-0	-1	0	1	0	-1	-0	1	0	-1	-0	1	-0	-1	-0	1	0	-1	-0	1	0	-1	-0	1	0
-1	1	-1	1	-1	1	-1	1	-1	1	-1	1	-1	1	-1	1	-1	1	-1	1	-1	1	-1	1	-1	1	-1	1	-1	1	-1	1	-1	1	-1	1	-1	1	-1	1	-1	1	-1	1	-1	1	-1	1	-1	1
1	-0	-1	0	1	-0	-1	0	1	0	-1	0	1	0	-1	0	1	0	-1	0	1	-0	-1	0	1	0	-1	0	1	-0	-1	0	1	0	-1	0	1	-0	-1	0	1	0	-1	-0	1	-0	-1	0	1	-0
-1	-1	-1	-1	-1	-1	-1	-1	-1	-1	-1	-1	-1	-1	-1	-1	-1	-1	-1	-1	-1	-1	-1	-1	-1	-1	-1	-1	-1	-1	-1	-1	-1	-1	-1	-1	-1	-1	-1	-1	-1	-1	-1	-1	-1	-1	-1	-1	-1	-1
1	0	-1	0	1	0	-1	-0	1	-0	-1	0	1	0	-1	-0	1	-0	-1	-0	1	-0	-1	-0	1	-0	-1	-0	1	0	-1	-0	1	0	-1	-0	1	-0	-1	0	1	0	-1	-0	1	-0	-1	-0	1	0
-1	1	-1	1	-1	1	-1	1	-1	1	-1	1	-1	1	-1	1	-1	1	-1	1	-1	1	-1	1	-1	1	-1	1	-1	1	-1	1	-1	1	-1	1	-1	1	-1	1	-1	1	-1	1	-1	1	-1	1	-1	1
1	-0	-1	0	1	-0	-1	0	1	0	-1	0	1	-0	-1	0	1	-0	-1	-0	1	-0	-1	0	1	-0	-1	0	1	0	-1	0	1	-0	-1	-0	1	-0	-1	-0	1	-0	-1	0	1	0	-1	0	1	-0
-1	-1	-1	-1	-1	-1	-1	-1	-1	-1	-1	-1	-1	-1	-1	-1	-1	-1	-1	-1	-1	-1	-1	-1	-1	-1	-1	-1	-1	-1	-1	-1	-1	-1	-1	-1	-1	-1	-1	-1	-1	-1	-1	-1	-1	-1	-1	-1	-1	-1
1	-0	-1	-0	1	0	-1	0	1	-0	-1	-0	1	0	-1	-0	1	0	-1	-0	1	0	-1	0	1	0	-1	-0	1	0	-1	-0	1	-0	-1	-0	1	0	-1	0	1	-0	-1	0	1	0	-1	-0	1	0
-1	1	-1	1	-1	1	-1	1	-1	1	-1	1	-1	1	-1	1	-1	1	-1	1	-1	1	-1	1	-1	1	-1	1	-1	1	-1	1	-1	1	-1	1	-1	1	-1	1	-1	1	-1	1	-1	1	-1	1	-1	1
1	-0	-1	0	1	-0	-1	0	1	0	-1	-0	1	0	-1	-0	1	-0	-1	0	1	-0	-1	0	1	-0	-1	0	1	-0	-1	0	1	-0	-1	0	1	-0	-1	0	1	-0	-1	0	1	-0	-1	0	1	-0
-1	-1	-1	-1	-1	-1	-1	-1	-1	-1	-1	-1	-1	-1	-1	-1	-1	-1	-1	-1	-1	-1	-1	-1	-1	-1	-1	-1	-1	-1	-1	-1	-1	-1	-1	-1	-1	-1	-1	-1	-1	-1	-1	-1	-1	-1	-1	-1	-1	-1
1	0	-1	-0	1	-0	-1	-0	1	-0	-1	-0	1	0	-1	0	1	-0	-1	-0	1	0	-1	-0	1	0	-1	-0	1	-0	-1	-0	1	0	-1	0	1	0	-1	-0	1	0	-1	-0	1	0	-1	-0	1	0
-1	1	-1	1	-1	1	-1	1	-1	1	-1	1	-1	1	-1	1	-1	1	-1	1	-1	1	-1	1	-1	1	-1	1	-1	1	-1	1	-1	1	-1	1	-1	1	-1	1	-1	1	-1	1	-1	1	-1	1	-1	1
1	-0	-1	-0	1	-0	-1	0	1	0	-1	0	1	-0	-1	0	1	-0	-1	0	1	0	-1	0	1	-0	-1	-0	1	-0	-1	0	1	0	-1	-0	1	-0	-1	0	1	0	-1	0	1	-0	-1	-0	1	-0
-1	-1	-1	-1	-1	-1	-1	-1	-1	-1	-1	-1	-1	-1	-1	-1	-1	-1	-1	-1	-1	-1	-1	-1	-1	-1	-1	-1	-1	-1	-1	-1	-1	-1	-1	-1	-1	-1	-1	-1	-1	-1	-1	-1	-1	-1	-1	-1	-1	-1
1	0	-1	0	1	-0	-1	-0	1	-0	-1	0	1	0	-1	-0	1	0	-1	0	1	0	-1	0	1	0	-1	-0	1	0	-1	-0	1	0	-1	0	1	0	-1	-0	1	0	-1	0	1	0	-1	-0	1	0
-1	1	-1	1	-1	1	-1	1	-1	1	-1	1	-1	1	-1	1	-1	1	-1	1	-1	1	-1	1	-1	1	-1	1	-1	1	-1	1	-1	1	-1	1	-1	1	-1	1	-1	1	-1	1	-1	1	-1	1	-1	1
1	0	-1	0	1	-0	-1	0	1	0	-1	0	1	-0	-1	0	1	-0	-1	0	1	-0	-1	0	1	-0	-1	0	1	0	-1	0	1	-0	-1	-0	1	-0	-1	0	1	-0	-1	0	1	-0	-1	-0	1	0
-1	-1	-1	-1	-1	-1	-1	-1	-1	-1	-1	-1	-1	-1	-1	-1	-1	-1	-1	-1	-1	-1	-1	-1	-1	-1	-1	-1	-1	-1	-1	-1	-1	-1	-1	-1	-1	-1	-1	-1	-1	-1	-1	-1	-1	-1	-1	-1	-1	-1
1	-0	-1	-0	1	-0	-1	-0	1	-0	-1	-0	1	0	-1	-0	1	-0	-1	-0	1	0	-1	-0	1	0	-1	-0	1	0	-1	-0	1	0	-1	0	1	0	-1	-0	1	0	-1	-0	1	-0	-1	-0	1	-0
-1	1	-1	1	-1	1	-1	1	-1	1	-1	1	-1	1	-1	1	-1	1	-1	1	-1	1	-1	1	-1	1	-1	1	-1	1	-1	1	-1	1	-1	1	-1	1	-1	1	-1	1	-1	1	-1	1	-1	1	-1	1
1	-0	-1	0	1	-0	-1	0	1	0	-1	0	1	-0	-1	0	1	-0	-1	0	1	-0	-1	0	1	-0	-1	0	1	-0	-1	0	1	-0	-1	0	1	-0	-1	-0	1	0	-1	-0	1	0	-1	-0	1	0
-1	-1	-1	-1	-1	-1	-1	-1	-1	-1	-1	-1	-1	-1	-1	-1	-1	-1	-1	-1	-1	-1	-1	-1	-1	-1	-1	-1	-1	-1	-1	-1	-1	-1	-1	-1	-1	-1	-1	-1	-1	-1	-1	-1	-1	-1	-1	-1	-1	-1
1	0	-1	0	1	0	-1	-0	1	-0	-1	-0	1	-0	-1	-0	1	0	-1	-0	1	-0	-1	-0	1	0	-1	-0	1	-0	-1	-0	1	0	-1	-0	1	0	-1	0	1	0	-1	-0	1	-0	-1	-0	1	0
-1	1	-1	1	-1	1	-1	1	-1	1	-1	1	-1	1	-1	1	-1	1	-1	1	-1	1	-1	1	-1	1	-1	1	-1	1	-1	1	-1	1	-1	1	-1	1	-1	1	-1	1	-1	1	-1	1	-1	1	-1	1
1	-0	-1	-0	1	-0	-1	-0	1	0	-1	0	1	-0	-1	0	1	-0	-1	-0	1	-0	-1	-0	1	-0	-1	0	1	-0	-1	0	1	-0	-1	0	1	0	-1	-0	1	-0	-1	0	1	-0	-1	-0	1	-0
-1	-1	-1	-1	-1	-1	-1	-1	-1	-1	-1	-1	-1	-1	-1	-1	-1	-1	-1	-1	-1	-1	-1	-1	-1	-1	-1	-1	-1	-1	-1	-1	-1	-1	-1	-1	-1	-1	-1	-1	-1	-1	-1	-1	-1	-1	-1	-1	-1	-1
1	0	-1	-0	1	0	-1	-0	1	-0	-1	-0	1	0	-1	-0	1	-0	-1	-0	1	-0	-1	-0	1	0	-1	0	1	0	-1	-0	1	0	-1	-0	1	0	-1	-0	1	-0	-1	-0	1	0	-1	-0	1	0
-1	1	-1	1	-1	1	-1	1	-1	1	-1	1	-1	1	-1	1	-1	1	-1	1	-1	1	-1	1	-1	1	-1	1	-1	1	-1	1	-1	1	-1	1	-1	1	-1	1	-1	1	-1	1	-1	1	-1	1	-1	1
1	0	-1	0	1	-0	-1	0	1	0	-1	0	1	-0	-1	0	1	0	-1	-0	1	-0	-1	0	1	-0	-1	-0	1	-0	-1	0	1	-0	-1	0	1	0	-1	0	1	-0	-1	-0	1	-0	-1	-0	1	-0
-1	-1	-1	-1	-1	-1	-1	-1	-1	-1	-1	-1	-1	-1	-1	-1	-1	-1	-1	-1	-1	-1	-1	-1	-1	-1	-1	-1	-1	-1	-1	-1	-1	-1	-1	-1	-1	-1	-1	-1	-1	-1	-1	-1	-1	-1	-1	-1	-1	-1
1	0	-1	-0	1	0	-1	0	1	-0	-1	0	1	-0	-1	-0	1	0	-1	-0	1	0	-1	-0	1	0	-1	-0	1	0	-1	-0	1	0	-1	-0	1	0	-1	-0	1	0	-1	-0	1	0	-1	-0	1	0
-1	1	-1	1	-1	1	-1	1	-1	1	-1	1	-1	1	-1	1	-1	1	-1	1	-1	1	-1	1	-1	1	-1	1	-1	1	-1	1	-1	1	-1	1	-1	1	-1	1	-1	1	-1	1	-1	1	-1	1	-1	1
1	-0	-1	0	1	-0	-1	0	1	0	-1	0	1	-0	-1	-0	1	-0	-1	0	1	-0	-1	-0	1	-0	-1	0	1	-0	-1	0	1	-0	-1	0	1	0	-1	0	1	0	-1	0	1	-0	-1	0	1	-0
-1	-1	-1	-1	-1	-1	-1	-1	-1	-1	-1	-1	-1	-1	-1	-1	-1	-1	-1	-1	-1	-1	-1	-1	-1	-1	-1	-1	-1	-1	-1	-1	-1	-1	-1	-1	-1	-1	-1	-1	-1	-1	-1	-1	-1	-1	-1	-1	-1	-1
1	0	-1	0	1	0	-1	-0	1	-0	-1	-0	1	0	-1	0	1	0	-1	0	1	0	-1	-0	1	0	-1	-0	1	0	-1	-0	1	0	-1	-0	1	0	-1	-0	1	0	-1	0	1	0	-1	-0	1	0
-1	1	-1	1	-1	1	-1	1	-1	1	-1	1	-1	1	-1	1	-1	1	-1	1	-1	1	-1	1	-1	1	-1	1	-1	1	-1	1	-1	1	-1	1	-1	1	-1	1	-1	1	-1	1	-1	1	-1	1	-1	1
1	-0	-1	0	1	0	-1	-0	1	0	-1	-0	1	0	-1	0	1	0	-1	0	1	0	-1	0	1	0	-1	0	1	-0	-1	0	1	-0	-1	0	1	0	-1	0	1	-0	-1	0	1	0	-1	0	1	-0
-1	-1	-1	-1	-1	-1	-1	-1	-1	-1	-1	-1	-1	-1	-1	-1	-1	-1	-1	-1	-1	-1	-1	-1	-1	-1	-1	-1	-1	-1	-1	-1	-1	-1	-1	-1	-1	-1	-1	-1	-1	-1	-1	-1	-1	-1	-1	-1	-1	-1
1	-0	-1	-0	1	0	-1	-0	1	-0	-1	-0	1	0	-1	-0	1	0	-1	0	1	0	-1	-0	1	-0	-1	-0	1	0	-1	-0	1	0	-1	-0	1	0	-1	0	1	0	-1	-0	1	-0	-1	-0	1	0
-1	1	-1	1	-1	1	-1	1	-1	1	-1	1	-1	1	-1	1	-1	1	-1	1	-1	1	-1	1	-1	1	-1	1	-1	1	-1	1	-1	1	-1	1	-1	1	-1	1	-1	1	-1	1	-1	1	-1	1	-1	1
1	0	-1	0	1	0	-1	0	1	0	-1	0	1	-0	-1	0	1	-0	-1	0	1	-0	-1	-0	1	0	-1	0	1	-0	-1	0	1	0	-1	-0	1	0	-1	-0	1	0	-1	-0	1	-0	-1	0	1	-0
-1	-1	-1	-1	-1	-1	-1	-1	-1	-1	-1	-1	-1	-1	-1	-1	-1	-1	-1	-1	-1	-1	-1	-1	-1	-1	-1	-1	-1	-1	-1	-1	-1	-1	-1	-1	-1	-1	-1	-1	-1	-1	-1	-1	-1	-1	-1	-1	-1	-1
1	0	-1	-0	1	0	-1	-0	1	-0	-1	0	1	0	-1	-0	1	0	-1	-0	1	0	-1	-0	1	-0	-1	0	1	-0	-1	-0	1	0	-1	0	1	0	-1	0	1	0	-1	-0	1	0	-1	-0	1	0
-1	1	-1	1	-1	1	-1	1	-1	1	-1	1	-1	1	-1	1	-1	1	-1	1	-1	1	-1	1	-1	1	-1	1	-1	1	-1	1	-1	1	-1	1	-1	1	-1	1	-1	1	-1	1	-1	1	-1	1	-1	1
1	-0	-1	-0	1	-0	-1	0	1	0	-1	0	1	0	-1	0	1	0	-1	-0	1	-0	-1	0	1	0	-1	0	1	-0	-1	0	1	-0	-1	-0	1	0	-1	0	1	-0	-1	0	1	-0	-1	0	1	-0
-1	-1	-1	-1	-1	-1	-1	-1	-1	-1	-1	-1	-1	-1	-1	-1	-1	-1	-1	-1	-1	-1	-1	-1	-1	-1	-1	-1	-1	-1	-1	-1	-1	-1	-1	-1	-1	-1	-1	-1	-1	-1	-1	-1	-1	-1	-1	-1	-1	-1
1	0	-1	0	1	0	-1	0	1	-0	-1	-0	1	0	-1	-0	1	-0	-1	-0	1	-0	-1	-0	1	0	-1	-0	1	0	-1	-0	1	0	-1	0	1	0	-1	-0	1	-0	-1	-0	1	0	-1	-0	1	-0
-1	1	-1	1	-1	1	-1	1	-1	1	-1	1	-1	1	-1	1	-1	1	-1	1	-1	1	-1	1	-1	1	-1	1	-1	1	-1	1	-1	1	-1	1	-1	1	-1	1	-1	1	-1	1	-1	1	-1	1	-1	1
1	-0	-1	0	1	-0	-1	0	1	0	-1	0	1	-0	-1	0	1	-0	-1	-0	1	-0	-1	0	1	-0	-1	0	1	0	-1	0	1	-0	-1	0	1	0	-1	0	1	-0	-1	-0	1	-0	-1	0	1	0
-1	-1	-1	-1	-1	-1	-1	-1	-1	-1	-1	-1	-1	-1	-1	-1	-1	-1	-1	-1	-1	-1	-1	-1	-1	-1	-1	-1	-1	-1	-1	-1	-1	-1	-1	-1	-1	-1	-1	-1	-1	-1	-1	-1	-1	-1	-1	-1	-1	-1
1	-0	-1	-0	1	0	-1	-0	1	-0	-1	-0	1	0	-1	-0	1	0	-1	-0	1	0	-1	0	1	0	-1	-0	1	0	-1	-0	1	-0	-1	-0	1	0	-1	-0	1	0	-1	-0	1	0	-1	-0	1	-0
-1	1	-1	1	-1	1	-1	1	-1	1	-1	1	-1	1	-1	1	-1	1	-1	1	-1	1	-1	1	-1	1	-1	1	-1	1	-1	1	-1	1	-1	1	-1	1	-1	1	-1	1	-1	1	-1	1	-1	1	-1	1
1	-0	-1	0	1	-0	-1	-0	1	0	-1	-0	1	-0	-1	0	1	-0	-1	0	1	-0	-1	0	1	-0	-1	0	1	-0	-1	0	1	-0	-1	0	1	-0	-1	0	1	-0	-1	0	1	0	-1	0	1	0
-1	-1	-1	-1	-1	-1	-1	-1	-1	-1	-1	-1	-1	-1	-1	-1	-1	-1	-1	-1	-1	-1	-1	-1	-1	-1	-1	-1	-1	-1	-1	-1	-1	-1	-1	-1	-1	-1	-1	-1	-1	-1	-1	-1	-1	-1	-1	-1	-1	-1
1	0	-1	-0	1	0	-1	-0	1	-0	-1	-0	1	0	-1	-0	1	-0	-1	-0	1	0	-1	-0	1	0	-1	-0	1	-0	-1	-0	1	0	-1	-0	1	0	-1	-0	1	0	-1	0	1	-0	-1	0	1	0
-1	1	-1	1	-1	1	-1	1	-1	1	-1	1	-1	1	-1	1	-1	1	-1	1	-1	1	-1	1	-1	1	-1	1	-1	1	-1	1	-1	1	-1	1	-1	1	-1	1	-1	1	-1	1	-1	1	-1	1	-1	1
1	-0	-1	-0	1	-0	-1	0	1	0	-1	0	1	-0	-1	-0	1	-0	-1	0	1	0	-1	0	1	-0	-1	-0	1	-0	-1	0	1	0	-1	0	1	-0	-1	-0	1	-0	-1	0	1	0	-1	0	1	-0
-1	-1	-1	-1	-1	-1	-1	-1	-1	-1	-1	-1	-1	-1	-1	-1	-1	-1	-1	-1	-1	-1	-1	-1	-1	-1	-1	-1	-1	-1	-1	-1	-1	-1	-1	-1	-1	-1	-1	-1	-1	-1	-1	-1	-1	-1	-1	-1	-1	-1
1	0	-1	-0	1	-0	-1	0	1	-0	-1	0	1	-0	-1	0	1	0	-1	0	1	0	-1	0	1	0	-1	0	1	0	-1	-0	1	0	-1	-0	1	0	-1	0	1	0	-1	-0	1	0	-1	0	1	0
-1	1	-1	1	-1	1	-1	1	-1	1	-1	1	-1	1	-1	1	-1	1	-1	1	-1	1	-1	1	-1	1	-1	1	-1	1	-1	1	-1	1	-1	1	-1	1	-1	1	-1	1	-1	1	-1	1	-1	1	-1	1
1	0	-1	0	1	-0	-1	0	1	0	-1	0	1	-0	-1	-0	1	-0	-1	0	1	0	-1	0	1	-0	-1	0	1	0	-1	0	1	-0	-1	0	1	-0	-1	-0	1	0	-1	0	1	-0	-1	0	1	-0
-1	-1	-1	-1	-1	-1	-1	-1	-1	-1	-1	-1	-1	-1	-1	-1	-1	-1	-1	-1	-1	-1	-1	-1	-1	-1	-1	-1	-1	-1	-1	-1	-1	-1	-1	-1	-1	-1	-1	-1	-1	-1	-1	-1	-1	-1	-1	-1	-1	-1
1	-0	-1	-0	1	-0	-1	-0	1	-0	-1	-0	1	0	-1	0	1	-0	-1	-0	1	0	-1	-0	1	0	-1	-0	1	0	-1	-0	1	-0	-1	-0	1	0	-1	-0	1	0	-1	0	1	0	-1	0	1	0
-1	1	-1	1	-1	1	-1	1	-1	1	-1	1	-1	1	-1	1	-1	1	-1	1	-1	1	-1	1	-1	1	-1	1	-1	1	-1	1	-1	1	-1	1	-1	1	-1	1	-1	1	-1	1	-1	1	-1	1	-1	1
1	-0	-1	0	1	-0	-1	0	1	0	-1	-0	1	-0	-1	-0	1	0	-1	0	1	-0	-1	0	1	-0	-1	0	1	-0	-1	0	1	-0	-1	0	1	-0	-1	0	1	-0	-1	0	1	-0	-1	0	1	-0
-1	-1	-1	-1	-1	-1	-1	-1	-1	-1	-1	-1	-1	-1	-1	-1	-1	-1	-1	-1	-1	-1	-1	-1	-1	-1	-1	-1	-1	-1	-1	-1	-1	-1	-1	-1	-1	-1	-1	-1	-1	-1	-1	-1	-1	-1	-1	-1	-1	-1
1	0	-1	0	1	-0	-1	-0	1	-0	-1	-0	1	-0	-1	0	1	0	-1	-0	1	0	-1	0	1	0	-1	-0	1	0	-1	-0	1	0	-1	-0	1	0	-1	-0	1	-0	-1	-0	1	0	-1	0	1	0
-1	1	-1	1	-1	1	-1	1	-1	1	-1	1	-1	1	-1	1	-1	1	-1	1	-1	1	-1	1	-1	1	-1	1	-1	1	-1	1	-1	1	-1	1	-1	1	-1	1	-1	1	-1	1	-1	1	-1	1	-1	1
1	-0	-1	-0	1	-0	-1	-0	1	0	-1	0	1	-0	-1	-0	1	-0	-1	-0	1	-0	-1	0	1	-0	-1	0	1	-0	-1	0	1	0	-1	-0	1	-0	-1	0	1	-0	-1	-0	1	-0	-1	0	1	-0
-1	-1	-1	-1	-1	-1	-1	-1	-1	-1	-1	-1	-1	-1	-1	-1	-1	-1	-1	-1	-1	-1	-1	-1	-1	-1	-1	-1	-1	-1	-1	-1	-1	-1	-1	-1	-1	-1	-1	-1	-1	-1	-1	-1	-1	-1	-1	-1	-1	-1
1	0	-1	-0	1	0	-1	-0	1	-0	-1	-0	1	0	-1	-0	1	0	-1	-0	1	-0	-1	-0	1	0	-1	-0	1	0	-1	-0	1	0	-1	0	1	0	-1	-0	1	0	-1	-0	1	-0	-1	0	1	0
-1	1	-1	1	-1	1	-1	1	-1	1	-1	1	-1	1	-1	1	-1	1	-1	1	-1	1	-1	1	-1	1	-1	1	-1	1	-1	1	-1	1	-1	1	-1	1	-1	1	-1	1	-1	1	-1	1	-1	1	-1	1
1	0	-1	0	1	-0	-1	0	1	0	-1	0	1	-0	-1	0	1	0	-1	0	1	-0	-1	0	1	-0	-1	-0	1	-0	-1	0	1	-0	-1	-0	1	-0	-1	0	1	-0	-1	0	1	0	-1	0	1	-0
-1	-1	-1	-1	-1	-1	-1	-1	-1	-1	-1	-1	-1	-1	-1	-1	-1	-1	-1	-1	-1	-1	-1	-1	-1	-1	-1	-1	-1	-1	-1	-1	-1	-1	-1	-1	-1	-1	-1	-1	-1	-1	-1	-1	-1	-1	-1	-1	-1	-1
1	0	-1	-0	1	0	-1	0	1	-0	-1	-0	1	0	-1	-0	1	0	-1	-0	1	0	-1	-0	1	0	-1	-0	1	0	-1	0	1	-0	-1	0	1	-0	-1	0	1	-0	-1	-0	1	0	-1	-0	1	0
-1	1	-1	1	-1	1	-1	1	-1	1	-1	1	-1	1	-1	1	-1	1	-1	1	-1	1	-1	1	-1	1	-1	1	-1	1	-1	1	-1	1	-1	1	-1	1	-1	1	-1	1	-1	1	-1	1	-1	1	-1	1
1	-0	-1	0	1	-0	-1	0	1	0	-1	0	1	-0	-1	0	1	-0	-1	0	1	-0	-1	-0	1	-0	-1	0	1	-0	-1	0	1	-0	-1	0	1	-0	-1	-0	1	-0	-1	0	1	-0	-1	0	1	0
-1	-1	-1	-1	-1	-1	-1	-1	-1	-1	-1	-1	-1	-1	-1	-1	-1	-1	-1	-1	-1	-1	-1	-1	-1	-1	-1	-1	-1	-1	-1	-1	-1	-1	-1	-1	-1	-1	-1	-1	-1	-1	-1	-1	-1	-1	-1	-1	-1	-1
1	0	-1	0	1	0	-1	-0	1	-0	-1	-0	1	0	-1	-0	1	0	-1	0	1	0	-1	-0	1	-0	-1	-0	1	0	-1	-0	1	0	-1	-0	1	-0	-1	0	1	0	-1	-0	1	0	-1	-0	1	-0
-1	1	-1	1	-1	1	-1	1	-1	1	-1	1	-1	1	-1	1	-1	1	-1	1	-1	1	-1	1	-1	1	-1	1	-1	1	-1	1	-1	1	-1	1	-1	1	-1	1	-1	1	-1	1	-1	1	-1	1	-1	1
1	-0	-1	0	1	-0	-1	-0	1	0	-1	-0	1	0	-1	0	1	0	-1	0	1	0	-1	0	1	0	-1	0	1	0	-1	0	1	0	-1	0	1	-0	-1	0	1	0	-1	0	1	-0	-1	0	1	0
-1	-1	-1	-1	-1	-1	-1	-1	-1	-1	-1	-1	-1	-1	-1	-1	-1	-1	-1	-1	-1	-1	-1	-1	-1	-1	-1	-1	-1	-1	-1	-1	-1	-1	-1	-1	-1	-1	-1	-1	-1	-1	-1	-1	-1	-1	-1	-1	-1	-1
1	0	-1	-0	1	0	-1	-0	1	-0	-1	-0	1	0	-1	-0	1	0	-1	-0	1	0	-1	-0	1	-0	-1	-0	1	0	-1	0	1	0	-1	-0	1	-0	-1	-0	1	0	-1	0	1	0	-1	-0	1	-0
-1	1	-1	1	-1	1	-1	1	-1	1	-1	1	-1	1	-1	1	-1	1	-1	1	-1	1	-1	1	-1	1	-1	1	-1	1	-1	1	-1	1	-1	1	-1	1	-1	1	-1	1	-1	1	-1	1	-1	1	-1	1
1	0	-1	0	1	0	-1	-0	1	0	-1	0	1	-0	-1	0	1	-0	-1	0	1	-0	-1	-0	1	0	-1	0	1	-0	-1	0	1	-0	-1	0	1	-0	-1	0	1	-0	-1	0	1	-0	-1	0	1	-0
-1	-1	-1	-1	-1	-1	-1	-1	-1	-1	-1	-1	-1	-1	-1	-1	-1	-1	-1	-1	-1	-1	-1	-1	-1	-1	-1	-1	-1	-1	-1	-1	-1	-1	-1	-1	-1	-1	-1	-1	-1	-1	-1	-1	-1	-1	-1	-1	-1	-1
1	0	-1	-0	1	0	-1	-0	1	-0	-1	0	1	0	-1	-0	1	0	-1	-0	1	0	-1	-0	1	0	-1	0	1	-0	-1	-0	1	-0	-1	-0	1	-0	-1	-0	1	-0	-1	-0	1	0	-1	-0	1	0
-1	1	-1	1	-1	1	-1	1	-1	1	-1	1	-1	1	-1	1	-1	1	-1	1	-1	1	-1	1	-1	1	-1	1	-1	1	-1	1	-1	1	-1	1	-1	1	-1	1	-1	1	-1	1	-1	1	-1	1	-1	1
1	-0	-1	-0	1	0	-1	0	1	0	-1	0	1	-0	-1	0	1	-0	-1	-0	1	-0	-1	0	1	-0	-1	-0	1	-0	-1	0	1	-0	-1	0	1	-0	-1	0	1	-0	-1	-0	1	0	-1	0	1	-0
-1	-1	-1	-1	-1	-1	-1	-1	-1	-1	-1	-1	-1	-1	-1	-1	-1	-1	-1	-1	-1	-1	-1	-1	-1	-1	-1	-1	-1	-1	-1	-1	-1	-1	-1	-1	-1	-1	-1	-1	-1	-1	-1	-1	-1	-1	-1	-1	-1	-1
1	0	-1	0	1	0	-1	0	1	-0	-1	-0	1	0	-1	-0	1	-0	-1	-0	1	-0	-1	-0	1	0	-1	-0	1	0	-1	0	1	0	-1	-0	1	-0	-1	-0	1	0	-1	-0	1	-0	-1	-0	1	0
-1	1	-1	1	-1	1	-1	1	-1	1	-1	1	-1	1	-1	1	-1	1	-1	1	-1	1	-1	1	-1	1	-1	1	-1	1	-1	1	-1	1	-1	1	-1	1	-1	1	-1	1	-1	1	-1	1	-1	1	-1	1
1	-0	-1	0	1	-0	-1	0	1	0	-1	0	1	-0	-1	0	1	-0	-1	-0	1	-0	-1	0	1	-0	-1	0	1	0	-1	0	1	0	-1	0	1	-0	-1	-0	1	-0	-1	0	1	-0	-1	-0	1	-0
-1	-1	-1	-1	-1	-1	-1	-1	-1	-1	-1	-1	-1	-1	-1	-1	-1	-1	-1	-1	-1	-1	-1	-1	-1	-1	-1	-1	-1	-1	-1	-1	-1	-1	-1	-1	-1	-1	-1	-1	-1	-1	-1	-1	-1	-1	-1	-1	-1	-1
1	-0	-1	-0	1	0	-1	-0	1	-0	-1	-0	1	-0	-1	-0	1	0	-1	-0	1	-0	-1	0	1	0	-1	-0	1	0	-1	-0	1	0	-1	-0	1	-0	-1	0	1	-0	-1	-0	1	0	-1	-0	1	0
-1	1	-1	1	-1	1	-1	1	-1	1	-1	1	-1	1	-1	1	-1	1	-1	1	-1	1	-1	1	-1	1	-1	1	-1	1	-1	1	-1	1	-1	1	-1	1	-1	1	-1	1	-1	1	-1	1	-1	1	-1	1
1	0	-1	0	1	-0	-1	-0	1	0	-1	0	1	-0	-1	0	1	-0	-1	0	1	-0	-1	0	1	-0	-1	0	1	-0	-1	-0	1	-0	-1	-0	1	-0	-1	-0	1	-0	-1	-0	1	-0	-1	-0	1	-0
-1	-1	-1	-1	-1	-1	-1	-1	-1	-1	-1	-1	-1	-1	-1	-1	-1	-1	-1	-1	-1	-1	-1	-1	-1	-1	-1	-1	-1	-1	-1	-1	-1	-1	-1	-1	-1	-1	-1	-1	-1	-1	-1	-1	-1	-1	-1	-1	-1	-1
1	0	-1	-0	1	0	-1	-0	1	-0	-1	-0	1	0	-1	-0	1	-0	-1	0	1	0	-1	-0	1	0	-1	-0	1	0	-1	0	1	-0	-1	0	1	-0	-1	-0	1	0	-1	-0	1	0	-1	-0	1	0
-1	1	-1	1	-1	1	-1	1	-1	1	-1	1	-1	1	-1	1	-1	1	-1	1	-1	1	-1	1	-1	1	-1	1	-1	1	-1	1	-1	1	-1	1	-1	1	-1	1	-1	1	-1	1	-1	1	-1	1	-1	1
1	-0	-1	-0	1	-0	-1	0	1	0	-1	0	1	-0	-1	0	1	-0	-1	0	1	-0	-1	0	1	-0	-1	0	1	-0	-1	0	1	-0	-1	-0	1	-0	-1	0	1	0	-1	0	1	-0	-1	-0	1	-0
-1	-1	-1	-1	-1	-1	-1	-1	-1	-1	-1	-1	-1	-1	-1	-1	-1	-1	-1	-1	-1	-1	-1	-1	-1	-1	-1	-1	-1	-1	-1	-1	-1	-1	-1	-1	-1	-1	-1	-1	-1	-1	-1	-1	-1	-1	-1	-1	-1	-1
1	0	-1	-0	1	0	-1	-0	1	-0	-1	0	1	-0	-1	0	1	0	-1	0	1	0	-1	0	1	0	-1	0	1	0	-1	-0	1	0	-1	0	1	0	-1	-0	1	0	-1	0	1	0	-1	-0	1	0
-1	1	-1	1	-1	1	-1	1	-1	1	-1	1	-1	1	-1	1	-1	1	-1	1	-1	1	-1	1	-1	1	-1	1	-1	1	-1	1	-1	1	-1	1	-1	1	-1	1	-1	1	-1	1	-1	1	-1	1	-1	1
1	-0	-1	0	1	-0	-1	0	1	0	-1	0	1	-0	-1	-0	1	-0	-1	0	1	0	-1	0	1	-0	-1	0	1	-0	-1	-0	1	0	-1	0	1	-0	-1	0	1	-0	-1	0	1	0	-1	-0	1	-0
-1	-1	-1	-1	-1	-1	-1	-1	-1	-1	-1	-1	-1	-1	-1	-1	-1	-1	-1	-1	-1	-1	-1	-1	-1	-1	-1	-1	-1	-1	-1	-1	-1	-1	-1	-1	-1	-1	-1	-1	-1	-1	-1	-1	-1	-1	-1	-1	-1	-1
1	-0	-1	-0	1	-0	-1	0	1	-0	-1	-0	1	0	-1	0	1	0	-1	-0	1	0	-1	-0	1	0	-1	-0	1	0	-1	0	1	0	-1	-0	1	0	-1	-0	1	-0	-1	-0	1	-0	-1	-0	1	0
-1	1	-1	1	-1	1	-1	1	-1	1	-1	1	-1	1	-1	1	-1	1	-1	1	-1	1	-1	1	-1	1	-1	1	-1	1	-1	1	-1	1	-1	1	-1	1	-1	1	-1	1	-1	1	-1	1	-1	1	-1	1
1	-0	-1	0	1	-0	-1	0	1	0	-1	-0	1	-0	-1	-0	1	0	-1	0	1	-0	-1	0	1	-0	-1	0	1	-0	-1	0	1	-0	-1	0	1	-0	-1	0	1	-0	-1	0	1	-0	-1	-0	1	0
-1	-1	-1	-1	-1	-1	-1	-1	-1	-1	-1	-1	-1	-1	-1	-1	-1	-1	-1	-1	-1	-1	-1	-1	-1	-1	-1	-1	-1	-1	-1	-1	-1	-1	-1	-1	-1	-1	-1	-1	-1	-1	-1	-1	-1	-1	-1	-1	-1	-1
1	0	-1	0	1	-0	-1	-0	1	-0	-1	-0	1	0	-1	0	1	0	-1	-0	1	0	-1	0	1	0	-1	-0	1	0	-1	-0	1	-0	-1	-0	1	0	-1	0	1	0	-1	-0	1	0	-1	-0	1	-0
-1	1	-1	1	-1	1	-1	1	-1	1	-1	1	-1	1	-1	1	-1	1	-1	1	-1	1	-1	1	-1	1	-1	1	-1	1	-1	1	-1	1	-1	1	-1	1	-1	1	-1	1	-1	1	-1	1	-1	1	-1	1
1	-0	-1	0	1	-0	-1	-0	1	0	-1	0	1	-0	-1	-0	1	-0	-1	-0	1	-0	-1	0	1	-0	-1	0	1	-0	-1	-0	1	-0	-1	0	1	-0	-1	-0	1	-0	-1	0	1	-0	-1	0	1	0
-1	-1	-1	-1	-1	-1	-1	-1	-1	-1	-1	-1	-1	-1	-1	-1	-1	-1	-1	-1	-1	-1	-1	-1	-1	-1	-1	-1	-1	-1	-1	-1	-1	-1	-1	-1	-1	-1	-1	-1	-1	-1	-1	-1	-1	-1	-1	-1	-1	-1
1	0	-1	-0	1	0	-1	-0	1	-0	-1	0	1	0	-1	0	1	0	-1	-0	1	-0	-1	-0	1	0	-1	-0	1	-0	-1	0	1	0	-1	-0	1	0	-1	0	1	-0	-1	-0	1	0	-1	-0	1	0
-1	1	-1	1	-1	1	-1	1	-1	1	-1	1	-1	1	-1	1	-1	1	-1	1	-1	1	-1	1	-1	1	-1	1	-1	1	-1	1	-1	1	-1	1	-1	1	-1	1	-1	1	-1	1	-1	1	-1	1	-1	1
1	0	-1	0	1	-0	-1	0	1	0	-1	0	1	0	-1	0	1	0	-1	0	1	-0	-1	0	1	-0	-1	-0	1	-0	-1	0	1	0	-1	0	1	-0	-1	0	1	-0	-1	-0	1	-0	-1	0	1	-0
-1	-1	-1	-1	-1	-1	-1	-1	-1	-1	-1	-1	-1	-1	-1	-1	-1	-1	-1	-1	-1	-1	-1	-1	-1	-1	-1	-1	-1	-1	-1	-1	-1	-1	-1	-1	-1	-1	-1	-1	-1	-1	-1	-1	-1	-1	-1	-1	-1	-1
1	-0	-1	-0	1	0	-1	0	1	0	-1	-0	1	0	-1	-0	1	0	-1	-0	1	0	-1	-0	1	0	-1	0	1	0	-1	-0	1	0	-1	-0	1	0	-1	-0	1	0	-1	-0	1	0	-1	-0	1	0
-1	1	-1	1	-1	1	-1	1	-1	1	-1	1	-1	1	-1	1	-1	1	-1	1	-1	1	-1	1	-1	1	-1	1	-1	1	-1	1	-1	1	-1	1	-1	1	-1	1	-1	1	-1	1	-1	1	-1	1	-1	1
1	-0	-1	-0	1	-0	-1	0	1	-0	-1	0	1	-0	-1	0	1	-0	-1	0	1	-0	-1	-0	1	0	-1	0	1	-0	-1	-0	1	-0	-1	0	1	0	-1	0	1	0	-1	0	1	-0	-1	0	1	-0
-1	-1	-1	-1	-1	-1	-1	-1	-1	-1	-1	-1	-1	-1	-1	-1	-1	-1	-1	-1	-1	-1	-1	-1	-1	-1	-1	-1	-1	-1	-1	-1	-1	-1	-1	-1	-1	-1	-1	-1	-1	-1	-1	-1	-1	-1	-1	-1	-1	-1
1	0	-1	0	1	0	-1	-0	1	0	-1	-0	1	0	-1	-0	1	0	-1	0	1	0	-1	-0	1	-0	-1	-0	1	0	-1	0	1	-0	-1	-0	1	0	-1	-0	1	0	-1	0	1	-0	-1	-0	1	0
-1	1	-1	1	-1	1	-1	1	-1	1	-1	1	-1	1	-1	1	-1	1	-1	1	-1	1	-1	1	-1	1	-1	1	-1	1	-1	1	-1	1	-1	1	-1	1	-1	1	-1	1	-1	1	-1	1	-1	1	-1	1
1	-0	-1	0	1	-0	-1	0	1	-0	-1	-0	1	0	-1	0	1	0	-1	0	1	0	-1	0	1	0	-1	0	1	0	-1	0	1	-0	-1	0	1	0	-1	0	1	-0	-1	0	1	0	-1	0	1	-0
-1	-1	-1	-1	-1	-1	-1	-1	-1	-1	-1	-1	-1	-1	-1	-1	-1	-1	-1	-1	-1	-1	-1	-1	-1	-1	-1	-1	-1	-1	-1	-1	-1	-1	-1	-1	-1	-1	-1	-1	-1	-1	-1	-1	-1	-1	-1	-1	-1	-1
1	0	-1	-0	1	0	-1	-0	1	0	-1	-0	1	0	-1	-0	1	-0	-1	-0	1	0	-1	-0	1	-0	-1	-0	1	-0	-1	-0	1	0	-1	0	1	0	-1	-0	1	0	-1	-0	1	0	-1	-0	1	0
-1	1	-1	1	-1	1	-1	1	-1	1	-1	1	-1	1	-1	1	-1	1	-1	1	-1	1	-1	1	-1	1	-1	1	-1	1	-1	1	-1	1	-1	1	-1	1	-1	1	-1	1	-1	1	-1	1	-1	1	-1	1
1	0	-1	0	1	0	-1	-0	1	-0	-1	0	1	-0	-1	0	1	-0	-1	0	1	0	-1	-0	1	-0	-1	0	1	-0	-1	-0	1	0	-1	-0	1	0	-1	-0	1	-0	-1	0	1	-0	-1	0	1	-0
-1	-1	-1	-1	-1	-1	-1	-1	-1	-1	-1	-1	-1	-1	-1	-1	-1	-1	-1	-1	-1	-1	-1	-1	-1	-1	-1	-1	-1	-1	-1	-1	-1	-1	-1	-1	-1	-1	-1	-1	-1	-1	-1	-1	-1	-1	-1	-1	-1	-1
1	0	-1	-0	1	0	-1	-0	1	0	-1	0	1	0	-1	-0	1	0	-1	-0	1	0	-1	-0	1	0	-1	-0	1	0	-1	0	1	0	-1	0	1	0	-1	0	1	0	-1	0	1	0	-1	-0	1	0
-1	1	-1	1	-1	1	-1	1	-1	1	-1	1	-1	1	-1	1	-1	1	-1	1	-1	1	-1	1	-1	1	-1	1	-1	1	-1	1	-1	1	-1	1	-1	1	-1	1	-1	1	-1	1	-1	1	-1	1	-1	1
1	-0	-1	-0	1	0	-1	0	1	-0	-1	0	1	-0	-1	0	1	-0	-1	-0	1	-0	-1	0	1	-0	-1	-0	1	-0	-1	0	1	-0	-1	-0	1	0	-1	-0	1	-0	-1	0	1	-0	-1	0	1	-0
-1	-1	-1	-1	-1	-1	-1	-1	-1	-1	-1	-1	-1	-1	-1	-1	-1	-1	-1	-1	-1	-1	-1	-1	-1	-1	-1	-1	-1	-1	-1	-1	-1	-1	-1	-1	-1	-1	-1	-1	-1	-1	-1	-1	-1	-1	-1	-1	-1	-1
1	0	-1	-0	1	0	-1	0	1	0	-1	-0	1	0	-1	-0	1	-0	-1	-0	1	0	-1	-0	1	0	-1	-0	1	0	-1	-0	1	-0	-1	-0	1	0	-1	-0	1	-0	-1	-0	1	0	-1	0	1	0
-1	1	-1	1	-1	1	-1	1	-1	1	-1	1	-1	1	-1	1	-1	1	-1	1	-1	1	-1	1	-1	1	-1	1	-1	1	-1	1	-1	1	-1	1	-1	1	-1	1	-1	1	-1	1	-1	1	-1	1	-1	1
1	-0	-1	0	1	-0	-1	0	1	-0	-1	-0	1	-0	-1	0	1	-0	-1	0	1	-0	-1	-0	1	-0	-1	0	1	-0	-1	-0	1	-0	-1	0	1	0	-1	0	1	-0	-1	-0	1	-0	-1	0	1	-0
-1	-1	-1	-1	-1	-1	-1	-1	-1	-1	-1	-1	-1	-1	-1	-1	-1	-1	-1	-1	-1	-1	-1	-1	-1	-1	-1	-1	-1	-1	-1	-1	-1	-1	-1	-1	-1	-1	-1	-1	-1	-1	-1	-1	-1	-1	-1	-1	-1	-1
1	0	-1	-0	1	0	-1	-0	1	0	-1	-0	1	-0	-1	-0	1	0	-1	-0	1	-0	-1	-0	1	0	-1	-0	1	-0	-1	0	1	0	-1	-0	1	0	-1	-0	1	0	-1	-0	1	0	-1	0	1	-0
-1	1	-1	1	-1	1	-1	1	-1	1	-1	1	-1	1	-1	1	-1	1	-1	1	-1	1	-1	1	-1	1	-1	1	-1	1	-1	1	-1	1	-1	1	-1	1	-1	1	-1	1	-1	1	-1	1	-1	1	-1	1
1	0	-1	0	1	-0	-1	-0	1	-0	-1	0	1	-0	-1	0	1	-0	-1	0	1	-0	-1	0	1	-0	-1	0	1	0	-1	0	1	0	-1	0	1	0	-1	0	1	0	-1	0	1	0	-1	0	1	0
-1	-1	-1	-1	-1	-1	-1	-1	-1	-1	-1	-1	-1	-1	-1	-1	-1	-1	-1	-1	-1	-1	-1	-1	-1	-1	-1	-1	-1	-1	-1	-1	-1	-1	-1	-1	-1	-1	-1	-1	-1	-1	-1	-1	-1	-1	-1	-1	-1	-1
1	0	-1	0	1	0	-1	-0	1	0	-1	-0	1	0	-1	-0	1	-0	-1	0	1	0	-1	-0	1	0	-1	-0	1	0	-1	-0	1	0	-1	-0	1	0	-1	-0	1	0	-1	-0	1	-0	-1	0	1	-0
-1	1	-1	1	-1	1	-1	1	-1	1	-1	1	-1	1	-1	1	-1	1	-1	1	-1	1	-1	1	-1	1	-1	1	-1	1	-1	1	-1	1	-1	1	-1	1	-1	1	-1	1	-1	1	-1	1	-1	1	-1	1
1	-0	-1	-0	1	-0	-1	0	1	-0	-1	0	1	-0	-1	0	1	0	-1	0	1	-0	-1	0	1	-0	-1	0	1	-0	-1	-0	1	-0	-1	0	1	0	-1	0	1	-0	-1	0	1	-0	-1	0	1	-0
-1	-1	-1	-1	-1	-1	-1	-1	-1	-1	-1	-1	-1	-1	-1	-1	-1	-1	-1	-1	-1	-1	-1	-1	-1	-1	-1	-1	-1	-1	-1	-1	-1	-1	-1	-1	-1	-1	-1	-1	-1	-1	-1	-1	-1	-1	-1	-1	-1	-1
1	0	-1	-0	1	0	-1	-0	1	0	-1	-0	1	0	-1	-0	1	0	-1	0	1	0	-1	0	1	0	-1	0	1	0	-1	0	1	-0	-1	-0	1	0	-1	0	1	0	-1	-0	1	0	-1	0	1	0
-1	1	-1	1	-1	1	-1	1	-1	1	-1	1	-1	1	-1	1	-1	1	-1	1	-1	1	-1	1	-1	1	-1	1	-1	1	-1	1	-1	1	-1	1	-1	1	-1	1	-1	1	-1	1	-1	1	-1	1	-1	1
1	-0	-1	0	1	-0	-1	0	1	-0	-1	0	1	-0	-1	-0	1	-0	-1	0	1	0	-1	0	1	-0	-1	-0	1	-0	-1	0	1	-0	-1	0	1	-0	-1	-0	1	-0	-1	0	1	-0	-1	0	1	-0
-1	-1	-1	-1	-1	-1	-1	-1	-1	-1	-1	-1	-1	-1	-1	-1	-1	-1	-1	-1	-1	-1	-1	-1	-1	-1	-1	-1	-1	-1	-1	-1	-1	-1	-1	-1	-1	-1	-1	-1	-1	-1	-1	-1	-1	-1	-1	-1	-1	-1
1	-0	-1	-0	1	0	-1	0	1	0	-1	-0	1	-0	-1	0	1	0	-1	-0	1	0	-1	-0	1	0	-1	-0	1	-0	-1	-0	1	0	-1	-0	1	0	-1	0	1	0	-1	0	1	0	-1	-0	1	0
-1	1	-1	1	-1	1	-1	1	-1	1	-1	1	-1	1	-1	1	-1	1	-1	1	-1	1	-1	1	-1	1	-1	1	-1	1	-1	1	-1	1	-1	1	-1	1	-1	1	-1	1	-1	1	-1	1	-1	1	-1	1
1	-0	-1	0	1	-0	-1	0	1	-0	-1	-0	1	0	-1	-0	1	0	-1	-0	1	-0	-1	0	1	-0	-1	0	1	0	-1	-0	1	0	-1	0	1	-0	-1	0	1	-0	-1	0	1	-0	-1	0	1	-0
-1	-1	-1	-1	-1	-1	-1	-1	-1	-1	-1	-1	-1	-1	-1	-1	-1	-1	-1	-1	-1	-1	-1	-1	-1	-1	-1	-1	-1	-1	-1	-1	-1	-1	-1	-1	-1	-1	-1	-1	-1	-1	-1	-1	-1	-1	-1	-1	-1	-1
1	0	-1	0	1	-0	-1	-0	1	0	-1	-0	1	0	-1	0	1	0	-1	-0	1	0	-1	0	1	0	-1	-0	1	0	-1	0	1	0	-1	0	1	0	-1	-0	1	-0	-1	-0	1	0	-1	-0	1	0
-1	1	-1	1	-1	1	-1	1	-1	1	-1	1	-1	1	-1	1	-1	1	-1	1	-1	1	-1	1	-1	1	-1	1	-1	1	-1	1	-1	1	-1	1	-1	1	-1	1	-1	1	-1	1	-1	1	-1	1	-1	1
1	-0	-1	0	1	-0	-1	-0	1	-0	-1	0	1	-0	-1	-0	1	-0	-1	-0	1	-0	-1	0	1	-0	-1	0	1	-0	-1	0	1	-0	-1	-0	1	-0	-1	0	1	-0	-1	0	1	0	-1	0	1	-0
-1	-1	-1	-1	-1	-1	-1	-1	-1	-1	-1	-1	-1	-1	-1	-1	-1	-1	-1	-1	-1	-1	-1	-1	-1	-1	-1	-1	-1	-1	-1	-1	-1	-1	-1	-1	-1	-1	-1	-1	-1	-1	-1	-1	-1	-1	-1	-1	-1	-1
1	0	-1	-0	1	-0	-1	-0	1	0	-1	0	1	0	-1	0	1	0	-1	-0	1	-0	-1	-0	1	0	-1	-0	1	0	-1	-0	1	0	-1	0	1	0	-1	-0	1	0	-1	-0	1	-0	-1	-0	1	0
-1	1	-1	1	-1	1	-1	1	-1	1	-1	1	-1	1	-1	1	-1	1	-1	1	-1	1	-1	1	-1	1	-1	1	-1	1	-1	1	-1	1	-1	1	-1	1	-1	1	-1	1	-1	1	-1	1	-1	1	-1	1
1	-0	-1	0	1	-0	-1	0	1	-0	-1	0	1	-0	-1	0	1	0	-1	0	1	-0	-1	0	1	-0	-1	0	1	-0	-1	-0	1	-0	-1	-0	1	-0	-1	0	1	0	-1	0	1	-0	-1	0	1	-0
-1	-1	-1	-1	-1	-1	-1	-1	-1	-1	-1	-1	-1	-1	-1	-1	-1	-1	-1	-1	-1	-1	-1	-1	-1	-1	-1	-1	-1	-1	-1	-1	-1	-1	-1	-1	-1	-1	-1	-1	-1	-1	-1	-1	-1	-1	-1	-1	-1	-1
1	-0	-1	-0	1	0	-1	0	1	0	-1	-0	1	0	-1	-0	1	0	-1	-0	1	-0	-1	0	1	-0	-1	0	1	-0	-1	-0	1	0	-1	-0	1	0	-1	-0	1	0	-1	-0	1	0	-1	-0	1	0
-1	1	-1	1	-1	1	-1	1	-1	1	-1	1	-1	1	-1	1	-1	1	-1	1	-1	1	-1	1	-1	1	-1	1	-1	1	-1	1	-1	1	-1	1	-1	1	-1	1	-1	1	-1	1	-1	1	-1	1	-1	1
1	-0	-1	-0	1	-0	-1	0	1	-0	-1	0	1	0	-1	0	1	-0	-1	0	1	-0	-1	0	1	0	-1	0	1	0	-1	0	1	-0	-1	0	1	-0	-1	-0	1	-0	-1	-0	1	-0	-1	0	1	-0
-1	-1	-1	-1	-1	-1	-1	-1	-1	-1	-1	-1	-1	-1	-1	-1	-1	-1	-1	-1	-1	-1	-1	-1	-1	-1	-1	-1	-1	-1	-1	-1	-1	-1	-1	-1	-1	-1	-1	-1	-1	-1	-1	-1	-1	-1	-1	-1	-1	-1
1	0	-1	0	1	0	-1	-0	1	0	-1	-0	1	-0	-1	-0	1	0	-1	0	1	0	-1	-0	1	-0	-1	0	1	0	-1	-0	1	0	-1	-0	1	0	-1	0	1	0	-1	-0	1	0	-1	-0	1	0
-1	1	-1	1	-1	1	-1	1	-1	1	-1	1	-1	1	-1	1	-1	1	-1	1	-1	1	-1	1	-1	1	-1	1	-1	1	-1	1	-1	1	-1	1	-1	1	-1	1	-1	1	-1	1	-1	1	-1	1	-1	1
1	-0	-1	0	1	-0	-1	0	1	-0	-1	0	1	-0	-1	0	1	-0	-1	0	1	-0	-1	0	1	-0	-1	0	1	-0	-1	-0	1	-0	-1	0	1	-0	-1	-0	1	-0	-1	0	1	-0	-1	0	1	0
-1	-1	-1	-1	-1	-1	-1	-1	-1	-1	-1	-1	-1	-1	-1	-1	-1	-1	-1	-1	-1	-1	-1	-1	-1	-1	-1	-1	-1	-1	-1	-1	-1	-1	-1	-1	-1	-1	-1	-1	-1	-1	-1	-1	-1	-1	-1	-1	-1	-1
1	0	-1	-0	1	0	-1	-0	1	0	-1	-0	1	0	-1	-0	1	-0	-1	-0	1	0	-1	-0	1	0	-1	0	1	0	-1	-0	1	0	-1	-0	1	-0	-1	-0	1	0	-1	0	1	0	-1	-0	1	-0
-1	1	-1	1	-1	1	-1	1	-1	1	-1	1	-1	1	-1	1	-1	1	-1	1	-1	1	-1	1	-1	1	-1	1	-1	1	-1	1	-1	1	-1	1	-1	1	-1	1	-1	1	-1	1	-1	1	-1	1	-1	1
1	0	-1	0	1	-0	-1	-0	1	-0	-1	0	1	-0	-1	0	1	-0	-1	0	1	0	-1	-0	1	-0	-1	0	1	-0	-1	0	1	-0	-1	0	1	-0	-1	0	1	-0	-1	0	1	-0	-1	0	1	0
-1	-1	-1	-1	-1	-1	-1	-1	-1	-1	-1	-1	-1	-1	-1	-1	-1	-1	-1	-1	-1	-1	-1	-1	-1	-1	-1	-1	-1	-1	-1	-1	-1	-1	-1	-1	-1	-1	-1	-1	-1	-1	-1	-1	-1	-1	-1	-1	-1	-1
1	-0	-1	-0	1	0	-1	-0	1	0	-1	0	1	0	-1	-0	1	0	-1	-0	1	0	-1	-0	1	0	-1	-0	1	0	-1	-0	1	-0	-1	-0	1	-0	-1	-0	1	-0	-1	-0	1	-0	-1	-0	1	0
-1	1	-1	1	-1	1	-1	1	-1	1	-1	1	-1	1	-1	1	-1	1	-1	1	-1	1	-1	1	-1	1	-1	1	-1	1	-1	1	-1	1	-1	1	-1	1	-1	1	-1	1	-1	1	-1	1	-1	1	-1	1
1	-0	-1	-0	1	0	-1	0	1	-0	-1	0	1	-0	-1	0	1	-0	-1	-0	1	-0	-1	0	1	-0	-1	-0	1	0	-1	-0	1	-0	-1	0	1	-0	-1	0	1	-0	-1	0	1	0	-1	-0	1	-0
-1	-1	-1	-1	-1	-1	-1	-1	-1	-1	-1	-1	-1	-1	-1	-1	-1	-1	-1	-1	-1	-1	-1	-1	-1	-1	-1	-1	-1	-1	-1	-1	-1	-1	-1	-1	-1	-1	-1	-1	-1	-1	-1	-1	-1	-1	-1	-1	-1	-1
1	0	-1	-0	1	0	-1	0	1	0	-1	-0	1	-0	-1	-0	1	-0	-1	-0	1	0	-1	-0	1	0	-1	-0	1	-0	-1	-0	1	0	-1	-0	1	-0	-1	-0	1	0	-1	0	1	0	-1	-0	1	0
-1	1	-1	1	-1	1	-1	1	-1	1	-1	1	-1	1	-1	1	-1	1	-1	1	-1	1	-1	1	-1	1	-1	1	-1	1	-1	1	-1	1	-1	1	-1	1	-1	1	-1	1	-1	1	-1	1	-1	1	-1	1
1	-0	-1	0	1	0	-1	0	1	-0	-1	-0	1	0	-1	0	1	-0	-1	0	1	-0	-1	-0	1	-0	-1	-0	1	-0	-1	0	1	0	-1	0	1	-0	-1	0	1	0	-1	0	1	-0	-1	-0	1	-0
-1	-1	-1	-1	-1	-1	-1	-1	-1	-1	-1	-1	-1	-1	-1	-1	-1	-1	-1	-1	-1	-1	-1	-1	-1	-1	-1	-1	-1	-1	-1	-1	-1	-1	-1	-1	-1	-1	-1	-1	-1	-1	-1	-1	-1	-1	-1	-1	-1	-1
1	0	-1	-0	1	0	-1	-0	1	0	-1	-0	1	-0	-1	-0	1	0	-1	-0	1	-0	-1	-0	1	0	-1	-0	1	0	-1	-0	1	0	-1	0	1	-0	-1	0	1	0	-1	-0	1	0	-1	-0	1	0
-1	1	-1	1	-1	1	-1	1	-1	1	-1	1	-1	1	-1	1	-1	1	-1	1	-1	1	-1	1	-1	1	-1	1	-1	1	-1	1	-1	1	-1	1	-1	1	-1	1	-1	1	-1	1	-1	1	-1	1	-1	1
1	0	-1	0	1	-0	-1	0	1	-0	-1	0	1	-0	-1	0	1	-0	-1	0	1	-0	-1	0	1	-0	-1	-0	1	-0	-1	-0	1	-0	-1	-0	1	-0	-1	-0	1	-0	-1	-0	1	-0	-1	-0	1	-0
-1	-1	-1	-1	-1	-1	-1	-1	-1	-1	-1	-1	-1	-1	-1	-1	-1	-1	-1	-1	-1	-1	-1	-1	-1	-1	-1	-1	-1	-1	-1	-1	-1	-1	-1	-1	-1	-1	-1	-1	-1	-1	-1	-1	-1	-1	-1	-1	-1	-1
1	0	-1	0	1	0	-1	-0	1	0	-1	-0	1	0	-1	-0	1	0	-1	0	1	0	-1	-0	1	0	-1	-0	1	0	-1	-0	1	-0	-1	0	1	-0	-1	-0	1	0	-1	-0	1	0	-1	-0	1	0
-1	1	-1	1	-1	1	-1	1	-1	1	-1	1	-1	1	-1	1	-1	1	-1	1	-1	1	-1	1	-1	1	-1	1	-1	1	-1	1	-1	1	-1	1	-1	1	-1	1	-1	1	-1	1	-1	1	-1	1	-1	1
1	-0	-1	0	1	-0	-1	-0	1	-0	-1	0	1	-0	-1	0	1	0	-1	0	1	-0	-1	-0	1	-0	-1	0	1	0	-1	0	1	-0	-1	-0	1	-0	-1	0	1	0	-1	0	1	-0	-1	0	1	-0
-1	-1	-1	-1	-1	-1	-1	-1	-1	-1	-1	-1	-1	-1	-1	-1	-1	-1	-1	-1	-1	-1	-1	-1	-1	-1	-1	-1	-1	-1	-1	-1	-1	-1	-1	-1	-1	-1	-1	-1	-1	-1	-1	-1	-1	-1	-1	-1	-1	-1
1	0	-1	-0	1	0	-1	-0	1	0	-1	-0	1	0	-1	-0	1	0	-1	-0	1	0	-1	-0	1	0	-1	-0	1	-0	-1	-0	1	0	-1	-0	1	-0	-1	-0	1	0	-1	-0	1	0	-1	-0	1	0
-1	1	-1	1	-1	1	-1	1	-1	1	-1	1	-1	1	-1	1	-1	1	-1	1	-1	1	-1	1	-1	1	-1	1	-1	1	-1	1	-1	1	-1	1	-1	1	-1	1	-1	1	-1	1	-1	1	-1	1	-1	1
1	-0	-1	0	1	0	-1	0	1	-0	-1	0	1	-0	-1	0	1	-0	-1	0	1	0	-1	0	1	-0	-1	0	1	-0	-1	-0	1	0	-1	0	1	-0	-1	0	1	-0	-1	0	1	0	-1	0	1	-0
-1	-1	-1	-1	-1	-1	-1	-1	-1	-1	-1	-1	-1	-1	-1	-1	-1	-1	-1	-1	-1	-1	-1	-1	-1	-1	-1	-1	-1	-1	-1	-1	-1	-1	-1	-1	-1	-1	-1	-1	-1	-1	-1	-1	-1	-1	-1	-1	-1	-1
1	0	-1	-0	1	0	-1	0	1	0	-1	-0	1	-0	-1	0	1	0	-1	-0	1	0	-1	-0	1	0	-1	0	1	0	-1	-0	1	0	-1	-0	1	0	-1	-0	1	-0	-1	-0	1	0	-1	-0	1	0
-1	1	-1	1	-1	1	-1	1	-1	1	-1	1	-1	1	-1	1	-1	1	-1	1	-1	1	-1	1	-1	1	-1	1	-1	1	-1	1	-1	1	-1	1	-1	1	-1	1	-1	1	-1	1	-1	1	-1	1	-1	1
1	0	-1	0	1	-0	-1	0	1	-0	-1	0	1	0	-1	-0	1	0	-1	-0	1	-0	-1	0	1	-0	-1	0	1	-0	-1	0	1	-0	-1	0	1	-0	-1	0	1	-0	-1	0	1	-0	-1	0	1	-0
-1	-1	-1	-1	-1	-1	-1	-1	-1	-1	-1	-1	-1	-1	-1	-1	-1	-1	-1	-1	-1	-1	-1	-1	-1	-1	-1	-1	-1	-1	-1	-1	-1	-1	-1	-1	-1	-1	-1	-1	-1	-1	-1	-1	-1	-1	-1	-1	-1	-1
1	0	-1	0	1	0	-1	-0	1	0	-1	-0	1	0	-1	0	1	0	-1	-0	1	0	-1	0	1	0	-1	0	1	0	-1	-0	1	-0	-1	-0	1	0	-1	-0	1	0	-1	0	1	0	-1	-0	1	0
-1	1	-1	1	-1	1	-1	1	-1	1	-1	1	-1	1	-1	1	-1	1	-1	1	-1	1	-1	1	-1	1	-1	1	-1	1	-1	1	-1	1	-1	1	-1	1	-1	1	-1	1	-1	1	-1	1	-1	1	-1	1
1	-0	-1	0	1	0	-1	-0	1	-0	-1	0	1	-0	-1	-0	1	-0	-1	0	1	-0	-1	0	1	-0	-1	0	1	0	-1	-0	1	-0	-1	0	1	-0	-1	-0	1	-0	-1	0	1	-0	-1	0	1	0
-1	-1	-1	-1	-1	-1	-1	-1	-1	-1	-1	-1	-1	-1	-1	-1	-1	-1	-1	-1	-1	-1	-1	-1	-1	-1	-1	-1	-1	-1	-1	-1	-1	-1	-1	-1	-1	-1	-1	-1	-1	-1	-1	-1	-1	-1	-1	-1	-1	-1
1	0	-1	-0	1	0	-1	-0	1	0	-1	0	1	0	-1	0	1	0	-1	-0	1	0	-1	-0	1	-0	-1	-0	1	-0	-1	-0	1	0	-1	-0	1	0	-1	0	1	0	-1	-0	1	0	-1	-0	1	-0
-1	1	-1	1	-1	1	-1	1	-1	1	-1	1	-1	1	-1	1	-1	1	-1	1	-1	1	-1	1	-1	1	-1	1	-1	1	-1	1	-1	1	-1	1	-1	1	-1	1	-1	1	-1	1	-1	1	-1	1	-1	1
1	-0	-1	0	1	-0	-1	0	1	-0	-1	0	1	-0	-1	-0	1	0	-1	0	1	-0	-1	0	1	0	-1	0	1	-0	-1	0	1	0	-1	0	1	-0	-1	0	1	-0	-1	-0	1	-0	-1	0	1	-0
-1	-1	-1	-1	-1	-1	-1	-1	-1	-1	-1	-1	-1	-1	-1	-1	-1	-1	-1	-1	-1	-1	-1	-1	-1	-1	-1	-1	-1	-1	-1	-1	-1	-1	-1	-1	-1	-1	-1	-1	-1	-1	-1	-1	-1	-1	-1	-1	-1	-1
1	-0	-1	-0	1	-0	-1	-0	1	0	-1	-0	1	0	-1	-0	1	-0	-1	0	1	-0	-1	0	1	-0	-1	-0	1	0	-1	-0	1	0	-1	-0	1	0	-1	-0	1	0	-1	-0	1	0	-1	-0	1	0
-1	1	-1	1	-1	1	-1	1	-1	1	-1	1	-1	1	-1	1	-1	1	-1	1	-1	1	-1	1	-1	1	-1	1	-1	1	-1	1	-1	1	-1	1	-1	1	-1	1	-1	1	-1	1	-1	1	-1	1	-1	1
1	-0	-1	-0	1	-0	-1	0	1	-0	-1	-0	1	0	-1	0	1	-0	-1	0	1	-0	-1	0	1	0	-1	-0	1	-0	-1	-0	1	-0	-1	0	1	-0	-1	0	1	0	-1	0	1	0	-1	0	1	-0
-1	-1	-1	-1	-1	-1	-1	-1	-1	-1	-1	-1	-1	-1	-1	-1	-1	-1	-1	-1	-1	-1	-1	-1	-1	-1	-1	-1	-1	-1	-1	-1	-1	-1	-1	-1	-1	-1	-1	-1	-1	-1	-1	-1	-1	-1	-1	-1	-1	-1
1	0	-1	-0	1	0	-1	0	1	0	-1	-0	1	-0	-1	-0	1	0	-1	0	1	0	-1	-0	1	0	-1	-0	1	0	-1	-0	1	-0	-1	-0	1	0	-1	-0	1	0	-1	-0	1	-0	-1	-0	1	0
-1	1	-1	1	-1	1	-1	1	-1	1	-1	1	-1	1	-1	1	-1	1	-1	1	-1	1	-1	1	-1	1	-1	1	-1	1	-1	1	-1	1	-1	1	-1	1	-1	1	-1	1	-1	1	-1	1	-1	1	-1	1
1	-0	-1	0	1	-0	-1	0	1	-0	-1	0	1	-0	-1	0	1	-0	-1	0	1	-0	-1	0	1	-0	-1	-0	1	-0	-1	0	1	-0	-1	-0	1	-0	-1	0	1	-0	-1	-0	1	-0	-1	0	1	-0
-1	-1	-1	-1	-1	-1	-1	-1	-1	-1	-1	-1	-1	-1	-1	-1	-1	-1	-1	-1	-1	-1	-1	-1	-1	-1	-1	-1	-1	-1	-1	-1	-1	-1	-1	-1	-1	-1	-1	-1	-1	-1	-1	-1	-1	-1	-1	-1	-1	-1
1	0	-1	-0	1	-0	-1	-0	1	0	-1	-0	1	0	-1	-0	1	-0	-1	-0	1	0	-1	-0	1	0	-1	-0	1	-0	-1	-0	1	0	-1	0	1	0	-1	-0	1	-0	-1	-0	1	0	-1	0	1	0
-1	1	-1	1	-1	1	-1	1	-1	1	-1	1	-1	1	-1	1	-1	1	-1	1	-1	1	-1	1	-1	1	-1	1	-1	1	-1	1	-1	1	-1	1	-1	1	-1	1	-1	1	-1	1	-1	1	-1	1	-1	1
1	-0	-1	0	1	-0	-1	-0	1	-0	-1	0	1	-0	-1	0	1	-0	-1	0	1	0	-1	0	1	-0	-1	0	1	0	-1	-0	1	0	-1	-0	1	-0	-1	0	1	-0	-1	0	1	-0	-1	0	1	-0
-1	-1	-1	-1	-1	-1	-1	-1	-1	-1	-1	-1	-1	-1	-1	-1	-1	-1	-1	-1	-1	-1	-1	-1	-1	-1	-1	-1	-1	-1	-1	-1	-1	-1	-1	-1	-1	-1	-1	-1	-1	-1	-1	-1	-1	-1	-1	-1	-1	-1
1	-0	-1	0	1	0	-1	-0	1	0	-1	-0	1	0	-1	-0	1	0	-1	-0	1	0	-1	-0	1	0	-1	-0	1	0	-1	-0	1	0	-1	-0	1	0	-1	0	1	0	-1	0	1	0	-1	0	1	0
-1	1	-1	1	-1	1	-1	1	-1	1	-1	1	-1	1	-1	1	-1	1	-1	1	-1	1	-1	1	-1	1	-1	1	-1	1	-1	1	-1	1	-1	1	-1	1	-1	1	-1	1	-1	1	-1	1	-1	1	-1	1
1	-0	-1	-0	1	-0	-1	0	1	-0	-1	0	1	-0	-1	0	1	-0	-1	-0	1	-0	-1	0	1	-0	-1	0	1	-0	-1	0	1	-0	-1	0	1	0	-1	-0	1	-0	-1	0	1	-0	-1	0	1	-0
-1	-1	-1	-1	-1	-1	-1	-1	-1	-1	-1	-1	-1	-1	-1	-1	-1	-1	-1	-1	-1	-1	-1	-1	-1	-1	-1	-1	-1	-1	-1	-1	-1	-1	-1	-1	-1	-1	-1	-1	-1	-1	-1	-1	-1	-1	-1	-1	-1	-1
1	0	-1	-0	1	-0	-1	0	1	0	-1	-0	1	-0	-1	-0	1	-0	-1	-0	1	0	-1	-0	1	0	-1	0	1	0	-1	-0	1	-0	-1	-0	1	0	-1	-0	1	0	-1	-0	1	0	-1	0	1	0
-1	1	-1	1	-1	1	-1	1	-1	1	-1	1	-1	1	-1	1	-1	1	-1	1	-1	1	-1	1	-1	1	-1	1	-1	1	-1	1	-1	1	-1	1	-1	1	-1	1	-1	1	-1	1	-1	1	-1	1	-1	1
1	-0	-1	0	1	-0	-1	0	1	-0	-1	-0	1	0	-1	0	1	-0	-1	0	1	-0	-1	-0	1	0	-1	0	1	-0	-1	-0	1	-0	-1	0	1	0	-1	0	1	-0	-1	0	1	-0	-1	0	1	-0
-1	-1	-1	-1	-1	-1	-1	-1	-1	-1	-1	-1	-1	-1	-1	-1	-1	-1	-1	-1	-1	-1	-1	-1	-1	-1	-1	-1	-1	-1	-1	-1	-1	-1	-1	-1	-1	-1	-1	-1	-1	-1	-1	-1	-1	-1	-1	-1	-1	-1
1	0	-1	-0	1	0	-1	-0	1	0	-1	-0	1	0	-1	-0	1	0	-1	-0	1	-0	-1	-0	1	-0	-1	0	1	-0	-1	-0	1	0	-1	-0	1	0	-1	-0	1	0	-1	-0	1	-0	-1	0	1	0
-1	1	-1	1	-1	1	-1	1	-1	1	-1	1	-1	1	-1	1	-1	1	-1	1	-1	1	-1	1	-1	1	-1	1	-1	1	-1	1	-1	1	-1	1	-1	1	-1	1	-1	1	-1	1	-1	1	-1	1	-1	1
1	0	-1	0	1	0	-1	0	1	-0	-1	0	1	-0	-1	0	1	-0	-1	0	1	-0	-1	0	1	0	-1	0	1	0	-1	0	1	0	-1	0	1	0	-1	0	1	0	-1	0	1	0	-1	0	1	-0
-1	-1	-1	-1	-1	-1	-1	-1	-1	-1	-1	-1	-1	-1	-1	-1	-1	-1	-1	-1	-1	-1	-1	-1	-1	-1	-1	-1	-1	-1	-1	-1	-1	-1	-1	-1	-1	-1	-1	-1	-1	-1	-1	-1	-1	-1	-1	-1	-1	-1
1	0	-1	0	1	0	-1	-0	1	0	-1	0	1	0	-1	-0	1	0	-1	0	1	0	-1	-0	1	-0	-1	0	1	0	-1	-0	1	0	-1	-0	1	0	-1	-0	1	0	-1	-0	1	0	-1	-0	1	-0
-1	1	-1	1	-1	1	-1	1	-1	1	-1	1	-1	1	-1	1	-1	1	-1	1	-1	1	-1	1	-1	1	-1	1	-1	1	-1	1	-1	1	-1	1	-1	1	-1	1	-1	1	-1	1	-1	1	-1	1	-1	1
1	-0	-1	0	1	-0	-1	-0	1	-0	-1	0	1	-0	-1	0	1	0	-1	0	1	-0	-1	-0	1	0	-1	0	1	-0	-1	-0	1	-0	-1	0	1	0	-1	0	1	-0	-1	-0	1	-0	-1	0	1	0
-1	-1	-1	-1	-1	-1	-1	-1	-1	-1	-1	-1	-1	-1	-1	-1	-1	-1	-1	-1	-1	-1	-1	-1	-1	-1	-1	-1	-1	-1	-1	-1	-1	-1	-1	-1	-1	-1	-1	-1	-1	-1	-1	-1	-1	-1	-1	-1	-1	-1
1	0	-1	-0	1	0	-1	-0	1	0	-1	-0	1	0	-1	-0	1	0	-1	-0	1	0	-1	-0	1	-0	-1	-0	1	0	-1	-0	1	-0	-1	-0	1	0	-1	-0	1	-0	-1	-0	1	0	-1	-0	1	-0
-1	1	-1	1	-1	1	-1	1	-1	1	-1	1	-1	1	-1	1	-1	1	-1	1	-1	1	-1	1	-1	1	-1	1	-1	1	-1	1	-1	1	-1	1	-1	1	-1	1	-1	1	-1	1	-1	1	-1	1	-1	1
1	-0	-1	0	1	0	-1	0	1	-0	-1	0	1	0	-1	0	1	-0	-1	0	1	-0	-1	0	1	0	-1	0	1	-0	-1	0	1	-0	-1	0	1	0	-1	-0	1	-0	-1	0	1	-0	-1	0	1	-0
-1	-1	-1	-1	-1	-1	-1	-1	-1	-1	-1	-1	-1	-1	-1	-1	-1	-1	-1	-1	-1	-1	-1	-1	-1	-1	-1	-1	-1	-1	-1	-1	-1	-1	-1	-1	-1	-1	-1	-1	-1	-1	-1	-1	-1	-1	-1	-1	-1	-1
1	0	-1	-0	1	0	-1	0	1	0	-1	-0	1	-0	-1	-0	1	0	-1	-0	1	0	-1	-0	1	-0	-1	-0	1	0	-1	-0	1	0	-1	-0	1	0	-1	0	1	0	-1	-0	1	0	-1	-0	1	0
-1	1	-1	1	-1	1	-1	1	-1	1	-1	1	-1	1	-1	1	-1	1	-1	1	-1	1	-1	1	-1	1	-1	1	-1	1	-1	1	-1	1	-1	1	-1	1	-1	1	-1	1	-1	1	-1	1	-1	1	-1	1
1	0	-1	-0	1	-0	-1	0	1	-0	-1	0	1	-0	-1	-0	1	0	-1	-0	1	0	-1	0	1	0	-1	-0	1	0	-1	-0	1	0	-1	-0	1	0	-1	0	1	-0	-1	0	1	-0	-1	0	1	-0
-1	-1	-1	-1	-1	-1	-1	-1	-1	-1	-1	-1	-1	-1	-1	-1	-1	-1	-1	-1	-1	-1	-1	-1	-1	-1	-1	-1	-1	-1	-1	-1	-1	-1	-1	-1	-1	-1	-1	-1	-1	-1	-1	-1	-1	-1	-1	-1	-1	-1
1	0	-1	0	1	0	-1	-0	1	0	-1	-0	1	0	-1	0	1	0	-1	-0	1	0	-1	-0	1	-0	-1	-0	1	0	-1	-0	1	0	-1	0	1	0	-1	-0	1	0	-1	-0	1	0	-1	-0	1	0
-1	1	-1	1	-1	1	-1	1	-1	1	-1	1	-1	1	-1	1	-1	1	-1	1	-1	1	-1	1	-1	1	-1	1	-1	1	-1	1	-1	1	-1	1	-1	1	-1	1	-1	1	-1	1	-1	1	-1	1	-1	1
1	-0	-1	0	1	0	-1	-0	1	-0	-1	-0	1	-0	-1	-0	1	-0	-1	0	1	-0	-1	0	1	0	-1	-0	1	-0	-1	0	1	-0	-1	-0	1	-0	-1	0	1	-0	-1	0	1	0	-1	0	1	-0
-1	-1	-1	-1	-1	-1	-1	-1	-1	-1	-1	-1	-1	-1	-1	-1	-1	-1	-1	-1	-1	-1	-1	-1	-1	-1	-1	-1	-1	-1	-1	-1	-1	-1	-1	-1	-1	-1	-1	-1	-1	-1	-1	-1	-1	-1	-1	-1	-1	-1
1	0	-1	-0	1	0	-1	-0	1	0	-1	-0	1	0	-1	0	1	0	-1	-0	1	0	-1	-0	1	-0	-1	-0	1	0	-1	-0	1	-0	-1	-0	1	0	-1	-0	1	0	-1	0	1	0	-1	-0	1	0
-1	1	-1	1	-1	1	-1	1	-1	1	-1	1	-1	1	-1	1	-1	1	-1	1	-1	1	-1	1	-1	1	-1	1	-1	1	-1	1	-1	1	-1	1	-1	1	-1	1	-1	1	-1	1	-1	1	-1	1	-1	1
1	-0	-1	0	1	-0	-1	0	1	-0	-1	0	1	-0	-1	-0	1	-0	-1	0	1	-0	-1	0	1	0	-1	0	1	-0	-1	-0	1	-0	-1	0	1	-0	-1	0	1	0	-1	0	1	-0	-1	0	1	-0
-1	-1	-1	-1	-1	-1	-1	-1	-1	-1	-1	-1	-1	-1	-1	-1	-1	-1	-1	-1	-1	-1	-1	-1	-1	-1	-1	-1	-1	-1	-1	-1	-1	-1	-1	-1	-1	-1	-1	-1	-1	-1	-1	-1	-1	-1	-1	-1	-1	-1
1	0	-1	-0	1	-0	-1	-0	1	0	-1	-0	1	0	-1	0	1	-0	-1	0	1	-0	-1	0	1	0	-1	-0	1	0	-1	-0	1	0	-1	-0	1	0	-1	-0	1	0	-1	-0	1	0	-1	-0	1	0
-1	1	-1	1	-1	1	-1	1	-1	1	-1	1	-1	1	-1	1	-1	1	-1	1	-1	1	-1	1	-1	1	-1	1	-1	1	-1	1	-1	1	-1	1	-1	1	-1	1	-1	1	-1	1	-1	1	-1	1	-1	1
1	-0	-1	-0	1	0	-1	0	1	-0	-1	-0	1	0	-1	0	1	-0	-1	0	1	-0	-1	0	1	-0	-1	0	1	0	-1	0	1	0	-1	0	1	-0	-1	0	1	-0	-1	-0	1	-0	-1	0	1	-0
-1	-1	-1	-1	-1	-1	-1	-1	-1	-1	-1	-1	-1	-1	-1	-1	-1	-1	-1	-1	-1	-1	-1	-1	-1	-1	-1	-1	-1	-1	-1	-1	-1	-1	-1	-1	-1	-1	-1	-1	-1	-1	-1	-1	-1	-1	-1	-1	-1	-1
1	0	-1	-0	1	0	-1	0	1	0	-1	-0	1	-0	-1	-0	1	0	-1	-0	1	0	-1	-0	1	0	-1	0	1	-0	-1	-0	1	0	-1	-0	1	0	-1	0	1	-0	-1	-0	1	0	-1	-0	1	0
-1	1	-1	1	-1	1	-1	1	-1	1	-1	1	-1	1	-1	1	-1	1	-1	1	-1	1	-1	1	-1	1	-1	1	-1	1	-1	1	-1	1	-1	1	-1	1	-1	1	-1	1	-1	1	-1	1	-1	1	-1	1
1	-0	-1	0	1	-0	-1	0	1	-0	-1	0	1	-0	-1	0	1	-0	-1	0	1	-0	-1	0	1	-0	-1	0	1	-0	-1	-0	1	-0	-1	0	1	-0	-1	-0	1	-0	-1	0	1	-0	-1	-0	1	-0
-1	-1	-1	-1	-1	-1	-1	-1	-1	-1	-1	-1	-1	-1	-1	-1	-1	-1	-1	-1	-1	-1	-1	-1	-1	-1	-1	-1	-1	-1	-1	-1	-1	-1	-1	-1	-1	-1	-1	-1	-1	-1	-1	-1	-1	-1	-1	-1	-1	-1
1	0	-1	-0	1	-0	-1	-0	1	0	-1	0	1	0	-1	-0	1	-0	-1	-0	1	0	-1	0	1	0	-1	0	1	0	-1	-0	1	-0	-1	-0	1	0	-1	-0	1	0	-1	-0	1	0	-1	-0	1	0
-1	1	-1	1	-1	1	-1	1	-1	1	-1	1	-1	1	-1	1	-1	1	-1	1	-1	1	-1	1	-1	1	-1	1	-1	1	-1	1	-1	1	-1	1	-1	1	-1	1	-1	1	-1	1	-1	1	-1	1	-1	1
1	-0	-1	0	1	-0	-1	-0	1	-0	-1	0	1	-0	-1	0	1	-0	-1	-0	1	0	-1	0	1	-0	-1	0	1	-0	-1	0	1	-0	-1	0	1	-0	-1	0	1	-0	-1	0	1	0	-1	-0	1	-0
-1	-1	-1	-1	-1	-1	-1	-1	-1	-1	-1	-1	-1	-1	-1	-1	-1	-1	-1	-1	-1	-1	-1	-1	-1	-1	-1	-1	-1	-1	-1	-1	-1	-1	-1	-1	-1	-1	-1	-1	-1	-1	-1	-1	-1	-1	-1	-1	-1	-1
1	-0	-1	0	1	0	-1	-0	1	0	-1	-0	1	0	-1	-0	1	0	-1	-0	1	0	-1	-0	1	0	-1	-0	1	0	-1	-0	1	0	-1	-0	1	0	-1	-0	1	0	-1	-0	1	-0	-1	-0	1	0
-1	1	-1	1	-1	1	-1	1	-1	1	-1	1	-1	1	-1	1	-1	1	-1	1	-1	1	-1	1	-1	1	-1	1	-1	1	-1	1	-1	1	-1	1	-1	1	-1	1	-1	1	-1	1	-1	1	-1	1	-1	1
1	-0	-1	0	1	-0	-1	0	1	-0	-1	-0	1	-0	-1	0	1	-0	-1	0	1	-0	-1	0	1	-0	-1	0	1	0	-1	-0	1	0	-1	0	1	-0	-1	0	1	-0	-1	0	1	-0	-1	-0	1	-0
-1	-1	-1	-1	-1	-1	-1	-1	-1	-1	-1	-1	-1	-1	-1	-1	-1	-1	-1	-1	-1	-1	-1	-1	-1	-1	-1	-1	-1	-1	-1	-1	-1	-1	-1	-1	-1	-1	-1	-1	-1	-1	-1	-1	-1	-1	-1	-1	-1	-1
1	0	-1	-0	1	-0	-1	0	1	0	-1	-0	1	-0	-1	-0	1	0	-1	-0	1	0	-1	-0	1	0	-1	-0	1	-0	-1	-0	1	0	-1	-0	1	0	-1	-0	1	0	-1	0	1	0	-1	-0	1	0
-1	1	-1	1	-1	1	-1	1	-1	1	-1	1	-1	1	-1	1	-1	1	-1	1	-1	1	-1	1	-1	1	-1	1	-1	1	-1	1	-1	1	-1	1	-1	1	-1	1	-1	1	-1	1	-1	1	-1	1	-1	1
1	-0	-1	0	1	-0	-1	0	1	-0	-1	0	1	0	-1	0	1	0	-1	0	1	-0	-1	0	1	-0	-1	-0	1	-0	-1	0	1	-0	-1	-0	1	-0	-1	0	1	0	-1	0	1	-0	-1	0	1	-0
-1	-1	-1	-1	-1	-1	-1	-1	-1	-1	-1	-1	-1	-1	-1	-1	-1	-1	-1	-1	-1	-1	-1	-1	-1	-1	-1	-1	-1	-1	-1	-1	-1	-1	-1	-1	-1	-1	-1	-1	-1	-1	-1	-1	-1	-1	-1	-1	-1	-1
1	0	-1	-0	1	0	-1	-0	1	0	-1	0	1	0	-1	-0	1	0	-1	0	1	0	-1	-0	1	0	-1	-0	1	0	-1	-0	1	0	-1	0	1	-0	-1	-0	1	0	-1	-0	1	0	-1	-0	1	0
-1	1	-1	1	-1	1	-1	1	-1	1	-1	1	-1	1	-1	1	-1	1	-1	1	-1	1	-1	1	-1	1	-1	1	-1	1	-1	1	-1	1	-1	1	-1	1	-1	1	-1	1	-1	1	-1	1	-1	1	-1	1
1	-0	-1	0	1	0	-1	0	1	-0	-1	0	1	-0	-1	0	1	-0	-1	0	1	-0	-1	0	1	-0	-1	-0	1	-0	-1	-0	1	-0	-1	-0	1	-0	-1	-0	1	-0	-1	0	1	-0	-1	0	1	-0
-1	-1	-1	-1	-1	-1	-1	-1	-1	-1	-1	-1	-1	-1	-1	-1	-1	-1	-1	-1	-1	-1	-1	-1	-1	-1	-1	-1	-1	-1	-1	-1	-1	-1	-1	-1	-1	-1	-1	-1	-1	-1	-1	-1	-1	-1	-1	-1	-1	-1
1	-0	-1	0	1	-0	-1	-0	1	0	-1	-0	1	0	-1	-0	1	0	-1	0	1	-0	-1	-0	1	0	-1	-0	1	0	-1	-0	1	0	-1	0	1	-0	-1	0	1	0	-1	-0	1	0	-1	-0	1	0
-1	1	-1	1	-1	1	-1	1	-1	1	-1	1	-1	1	-1	1	-1	1	-1	1	-1	1	-1	1	-1	1	-1	1	-1	1	-1	1	-1	1	-1	1	-1	1	-1	1	-1	1	-1	1	-1	1	-1	1	-1	1
1	-0	-1	0	1	-0	-1	-0	1	-0	-1	-0	1	-0	-1	0	1	0	-1	0	1	-0	-1	-0	1	-0	-1	0	1	-0	-1	0	1	-0	-1	0	1	-0	-1	0	1	-0	-1	0	1	-0	-1	0	1	-0
-1	-1	-1	-1	-1	-1	-1	-1	-1	-1	-1	-1	-1	-1	-1	-1	-1	-1	-1	-1	-1	-1	-1	-1	-1	-1	-1	-1	-1	-1	-1	-1	-1	-1	-1	-1	-1	-1	-1	-1	-1	-1	-1	-1	-1	-1	-1	-1	-1	-1
1	0	-1	-0	1	0	-1	-0	1	0	-1	-0	1	0	-1	-0	1	0	-1	-0	1	0	-1	-0	1	0	-1	-0	1	-0	-1	-0	1	0	-1	-0	1	-0	-1	-0	1	0	-1	-0	1	-0	-1	-0	1	0
-1	1	-1	1	-1	1	-1	1	-1	1	-1	1	-1	1	-1	1	-1	1	-1	1	-1	1	-1	1	-1	1	-1	1	-1	1	-1	1	-1	1	-1	1	-1	1	-1	1	-1	1	-1	1	-1	1	-1	1	-1	1
1	-0	-1	0	1	0	-1	0	1	-0	-1	0	1	0	-1	0	1	-0	-1	0	1	-0	-1	0	1	-0	-1	0	1	-0	-1	-0	1	-0	-1	0	1	-0	-1	0	1	-0	-1	-0	1	-0	-1	0	1	-0
-1	-1	-1	-1	-1	-1	-1	-1	-1	-1	-1	-1	-1	-1	-1	-1	-1	-1	-1	-1	-1	-1	-1	-1	-1	-1	-1	-1	-1	-1	-1	-1	-1	-1	-1	-1	-1	-1	-1	-1	-1	-1	-1	-1	-1	-1	-1	-1	-1	-1
1	0	-1	-0	1	0	-1	0	1	0	-1	0	1	-0	-1	-0	1	0	-1	-0	1	0	-1	0	1	0	-1	0	1	0	-1	-0	1	0	-1	-0	1	-0	-1	-0	1	-0	-1	-0	1	0	-1	-0	1	0
-1	1	-1	1	-1	1	-1	1	-1	1	-1	1	-1	1	-1	1	-1	1	-1	1	-1	1	-1	1	-1	1	-1	1	-1	1	-1	1	-1	1	-1	1	-1	1	-1	1	-1	1	-1	1	-1	1	-1	1	-1	1
1	0	-1	-0	1	-0	-1	0	1	-0	-1	0	1	-0	-1	0	1	0	-1	-0	1	0	-1	0	1	-0	-1	0	1	-0	-1	0	1	-0	-1	0	1	-0	-1	0	1	-0	-1	0	1	-0	-1	0	1	-0
-1	-1	-1	-1	-1	-1	-1	-1	-1	-1	-1	-1	-1	-1	-1	-1	-1	-1	-1	-1	-1	-1	-1	-1	-1	-1	-1	-1	-1	-1	-1	-1	-1	-1	-1	-1	-1	-1	-1	-1	-1	-1	-1	-1	-1	-1	-1	-1	-1	-1
1	0	-1	-0	1	0	-1	-0	1	0	-1	-0	1	0	-1	0	1	0	-1	-0	1	0	-1	-0	1	0	-1	0	1	0	-1	-0	1	0	-1	-0	1	-0	-1	-0	1	0	-1	0	1	0	-1	-0	1	0
-1	1	-1	1	-1	1	-1	1	-1	1	-1	1	-1	1	-1	1	-1	1	-1	1	-1	1	-1	1	-1	1	-1	1	-1	1	-1	1	-1	1	-1	1	-1	1	-1	1	-1	1	-1	1	-1	1	-1	1	-1	1
1	-0	-1	0	1	0	-1	0	1	-0	-1	-0	1	-0	-1	-0	1	-0	-1	0	1	-0	-1	0	1	-0	-1	0	1	-0	-1	-0	1	-0	-1	0	1	-0	-1	0	1	0	-1	0	1	-0	-1	0	1	-0
-1	-1	-1	-1	-1	-1	-1	-1	-1	-1	-1	-1	-1	-1	-1	-1	-1	-1	-1	-1	-1	-1	-1	-1	-1	-1	-1	-1	-1	-1	-1	-1	-1	-1	-1	-1	-1	-1	-1	-1	-1	-1	-1	-1	-1	-1	-1	-1	-1	-1
1	0	-1	-0	1	0	-1	-0	1	0	-1	-0	1	0	-1	0	1	0	-1	-0	1	0	-1	-0	1	0	-1	0	1	-0	-1	-0	1	0	-1	-0	1	0	-1	0	1	0	-1	-0	1	0	-1	-0	1	0
-1	1	-1	1	-1	1	-1	1	-1	1	-1	1	-1	1	-1	1	-1	1	-1	1	-1	1	-1	1	-1	1	-1	1	-1	1	-1	1	-1	1	-1	1	-1	1	-1	1	-1	1	-1	1	-1	1	-1	1	-1	1
1	-0	-1	0	1	-0	-1	0	1	-0	-1	0	1	-0	-1	-0	1	-0	-1	0	1	-0	-1	-0	1	-0	-1	0	1	0	-1	0	1	-0	-1	0	1	-0	-1	-0	1	-0	-1	0	1	-0	-1	0	1	0
-1	-1	-1	-1	-1	-1	-1	-1	-1	-1	-1	-1	-1	-1	-1	-1	-1	-1	-1	-1	-1	-1	-1	-1	-1	-1	-1	-1	-1	-1	-1	-1	-1	-1	-1	-1	-1	-1	-1	-1	-1	-1	-1	-1	-1	-1	-1	-1	-1	-1
1	0	-1	-0	1	0	-1	-0	1	0	-1	-0	1	-0	-1	0	1	-0	-1	0	1	-0	-1	-0	1	0	-1	-0	1	0	-1	-0	1	0	-1	-0	1	0	-1	-0	1	0	-1	-0	1	-0	-1	-0	1	-0
-1	1	-1	1	-1	1	-1	1	-1	1	-1	1	-1	1	-1	1	-1	1	-1	1	-1	1	-1	1	-1	1	-1	1	-1	1	-1	1	-1	1	-1	1	-1	1	-1	1	-1	1	-1	1	-1	1	-1	1	-1	1
1	0	-1	-0	1	0	-1	0	1	-0	-1	-0	1	0	-1	-0	1	-0	-1	0	1	-0	-1	0	1	-0	-1	0	1	-0	-1	-0	1	-0	-1	0	1	-0	-1	0	1	-0	-1	0	1	0	-1	-0	1	0
-1	-1	-1	-1	-1	-1	-1	-1	-1	-1	-1	-1	-1	-1	-1	-1	-1	-1	-1	-1	-1	-1	-1	-1	-1	-1	-1	-1	-1	-1	-1	-1	-1	-1	-1	-1	-1	-1	-1	-1	-1	-1	-1	-1	-1	-1	-1	-1	-1	-1
1	0	-1	-0	1	0	-1	0	1	0	-1	-0	1	0	-1	-0	1	0	-1	-0	1	0	-1	0	1	0	-1	-0	1	0	-1	-0	1	-0	-1	0	1	0	-1	-0	1	0	-1	-0	1	0	-1	0	1	-0
-1	1	-1	1	-1	1	-1	1	-1	1	-1	1	-1	1	-1	1	-1	1	-1	1	-1	1	-1	1	-1	1	-1	1	-1	1	-1	1	-1	1	-1	1	-1	1	-1	1	-1	1	-1	1	-1	1	-1	1	-1	1
1	-0	-1	0	1	-0	-1	0	1	-0	-1	0	1	-0	-1	0	1	-0	-1	0	1	-0	-1	0	1	-0	-1	-0	1	-0	-1	0	1	-0	-1	-0	1	-0	-1	0	1	-0	-1	-0	1	-0	-1	0	1	0
-1	-1	-1	-1	-1	-1	-1	-1	-1	-1	-1	-1	-1	-1	-1	-1	-1	-1	-1	-1	-1	-1	-1	-1	-1	-1	-1	-1	-1	-1	-1	-1	-1	-1	-1	-1	-1	-1	-1	-1	-1	-1	-1	-1	-1	-1	-1	-1	-1	-1
1	0	-1	-0	1	-0	-1	-0	1	0	-1	0	1	0	-1	-0	1	-0	-1	-0	1	0	-1	0	1	0	-1	-0	1	-0	-1	-0	1	0	-1	0	1	0	-1	-0	1	-0	-1	-0	1	0	-1	-0	1	-0
-1	1	-1	1	-1	1	-1	1	-1	1	-1	1	-1	1	-1	1	-1	1	-1	1	-1	1	-1	1	-1	1	-1	1	-1	1	-1	1	-1	1	-1	1	-1	1	-1	1	-1	1	-1	1	-1	1	-1	1	-1	1
1	-0	-1	0	1	-0	-1	-0	1	-0	-1	0	1	-0	-1	0	1	-0	-1	-0	1	-0	-1	0	1	-0	-1	-0	1	0	-1	-0	1	0	-1	0	1	-0	-1	0	1	-0	-1	0	1	-0	-1	-0	1	0
-1	-1	-1	-1	-1	-1	-1	-1	-1	-1	-1	-1	-1	-1	-1	-1	-1	-1	-1	-1	-1	-1	-1	-1	-1	-1	-1	-1	-1	-1	-1	-1	-1	-1	-1	-1	-1	-1	-1	-1	-1	-1	-1	-1	-1	-1	-1	-1	-1	-1
1	-0	-1	0	1	0	-1	-0	1	0	-1	-0	1	0	-1	-0	1	0	-1	-0	1	0	-1	-0	1	0	-1	-0	1	0	-1	-0	1	0	-1	-0	1	0	-1	-0	1	0	-1	-0	1	0	-1	-0	1	-0
-1	1	-1	1	-1	1	-1	1	-1	1	-1	1	-1	1	-1	1	-1	1	-1	1	-1	1	-1	1	-1	1	-1	1	-1	1	-1	1	-1	1	-1	1	-1	1	-1	1	-1	1	-1	1	-1	1	-1	1	-1	1
1	-0	-1	0	1	-0	-1	0	1	-0	-1	-0	1	-0	-1	0	1	-0	-1	0	1	0	-1	-0	1	0	-1	0	1	-0	-1	0	1	-0	-1	0	1	-0	-1	-0	1	0	-1	0	1	-0	-1	0	1	0
-1	-1	-1	-1	-1	-1	-1	-1	-1	-1	-1	-1	-1	-1	-1	-1	-1	-1	-1	-1	-1	-1	-1	-1	-1	-1	-1	-1	-1	-1	-1	-1	-1	-1	-1	-1	-1	-1	-1	-1	-1	-1	-1	-1	-1	-1	-1	-1	-1	-1
1	0	-1	-0	1	-0	-1	-0	1	0	-1	-0	1	-0	-1	-0	1	0	-1	-0	1	0	-1	-0	1	-0	-1	-0	1	0	-1	-0	1	-0	-1	-0	1	0	-1	0	1	0	-1	-0	1	0	-1	-0	1	-0
-1	1	-1	1	-1	1	-1	1	-1	1	-1	1	-1	1	-1	1	-1	1	-1	1	-1	1	-1	1	-1	1	-1	1	-1	1	-1	1	-1	1	-1	1	-1	1	-1	1	-1	1	-1	1	-1	1	-1	1	-1	1
1	0	-1	0	1	-0	-1	0	1	-0	-1	0	1	0	-1	0	1	0	-1	0	1	-0	-1	0	1	0	-1	0	1	-0	-1	-0	1	-0	-1	0	1	-0	-1	0	1	-0	-1	0	1	0	-1	-0	1	-0
-1	-1	-1	-1	-1	-1	-1	-1	-1	-1	-1	-1	-1	-1	-1	-1	-1	-1	-1	-1	-1	-1	-1	-1	-1	-1	-1	-1	-1	-1	-1	-1	-1	-1	-1	-1	-1	-1	-1	-1	-1	-1	-1	-1	-1	-1	-1	-1	-1	-1
1	0	-1	-0	1	0	-1	0	1	0	-1	0	1	0	-1	-0	1	0	-1	0	1	0	-1	-0	1	-0	-1	0	1	0	-1	-0	1	0	-1	-0	1	0	-1	-0	1	0	-1	0	1	0	-1	-0	1	0
-1	1	-1	1	-1	1	-1	1	-1	1	-1	1	-1	1	-1	1	-1	1	-1	1	-1	1	-1	1	-1	1	-1	1	-1	1	-1	1	-1	1	-1	1	-1	1	-1	1	-1	1	-1	1	-1	1	-1	1	-1	1
1	-0	-1	-0	1	-0	-1	0	1	-0	-1	0	1	-0	-1	0	1	-0	-1	0	1	-0	-1	0	1	0	-1	0	1	0	-1	0	1	0	-1	0	1	0	-1	0	1	-0	-1	0	1	-0	-1	0	1	-0
-1	-1	-1	-1	-1	-1	-1	-1	-1	-1	-1	-1	-1	-1	-1	-1	-1	-1	-1	-1	-1	-1	-1	-1	-1	-1	-1	-1	-1	-1	-1	-1	-1	-1	-1	-1	-1	-1	-1	-1	-1	-1	-1	-1	-1	-1	-1	-1	-1	-1
1	0	-1	0	1	-0	-1	-0	1	0	-1	-0	1	0	-1	-0	1	0	-1	-0	1	-0	-1	0	1	-0	-1	0	1	0	-1	-0	1	0	-1	-0	1	0	-1	-0	1	0	-1	-0	1	0	-1	-0	1	0
-1	1	-1	1	-1	1	-1	1	-1	1	-1	1	-1	1	-1	1	-1	1	-1	1	-1	1	-1	1	-1	1	-1	1	-1	1	-1	1	-1	1	-1	1	-1	1	-1	1	-1	1	-1	1	-1	1	-1	1	-1	1
1	-0	-1	0	1	-0	-1	-0	1	-0	-1	-0	1	-0	-1	0	1	0	-1	0	1	-0	-1	0	1	0	-1	0	1	-0	-1	-0	1	-0	-1	0	1	0	-1	0	1	-0	-1	0	1	-0	-1	-0	1	-0
-1	-1	-1	-1	-1	-1	-1	-1	-1	-1	-1	-1	-1	-1	-1	-1	-1	-1	-1	-1	-1	-1	-1	-1	-1	-1	-1	-1	-1	-1	-1	-1	-1	-1	-1	-1	-1	-1	-1	-1	-1	-1	-1	-1	-1	-1	-1	-1	-1	-1
1	0	-1	-0	1	0	-1	-0	1	0	-1	-0	1	0	-1	-0	1	0	-1	-0	1	0	-1	-0	1	-0	-1	-0	1	0	-1	-0	1	-0	-1	-0	1	0	-1	-0	1	-0	-1	-0	1	0	-1	-0	1	0
-1	1	-1	1	-1	1	-1	1	-1	1	-1	1	-1	1	-1	1	-1	1	-1	1	-1	1	-1	1	-1	1	-1	1	-1	1	-1	1	-1	1	-1	1	-1	1	-1	1	-1	1	-1	1	-1	1	-1	1	-1	1
1	-0	-1	0	1	0	-1	0	1	-0	-1	0	1	0	-1	0	1	-0	-1	-0	1	-0	-1	-0	1	0	-1	0	1	-0	-1	0	1	-0	-1	0	1	0	-1	0	1	-0	-1	0	1	-0	-1	0	1	-0
-1	-1	-1	-1	-1	-1	-1	-1	-1	-1	-1	-1	-1	-1	-1	-1	-1	-1	-1	-1	-1	-1	-1	-1	-1	-1	-1	-1	-1	-1	-1	-1	-1	-1	-1	-1	-1	-1	-1	-1	-1	-1	-1	-1	-1	-1	-1	-1	-1	-1
1	0	-1	-0	1	0	-1	0	1	0	-1	0	1	-0	-1	-0	1	0	-1	-0	1	0	-1	-0	1	-0	-1	-0	1	0	-1	-0	1	0	-1	0	1	0	-1	0	1	0	-1	-0	1	0	-1	-0	1	0
-1	1	-1	1	-1	1	-1	1	-1	1	-1	1	-1	1	-1	1	-1	1	-1	1	-1	1	-1	1	-1	1	-1	1	-1	1	-1	1	-1	1	-1	1	-1	1	-1	1	-1	1	-1	1	-1	1	-1	1	-1	1
1	-0	-1	-0	1	-0	-1	0	1	-0	-1	0	1	-0	-1	0	1	-0	-1	0	1	0	-1	-0	1	0	-1	-0	1	0	-1	-0	1	0	-1	-0	1	0	-1	-0	1	0	-1	0	1	-0	-1	-0	1	-0
-1	-1	-1	-1	-1	-1	-1	-1	-1	-1	-1	-1	-1	-1	-1	-1	-1	-1	-1	-1	-1	-1	-1	-1	-1	-1	-1	-1	-1	-1	-1	-1	-1	-1	-1	-1	-1	-1	-1	-1	-1	-1	-1	-1	-1	-1	-1	-1	-1	-1
1	-0	-1	-0	1	0	-1	-0	1	0	-1	-0	1	0	-1	-0	1	-0	-1	-0	1	0	-1	-0	1	-0	-1	-0	1	-0	-1	-0	1	0	-1	0	1	0	-1	-0	1	0	-1	-0	1	-0	-1	-0	1	0
-1	1	-1	1	-1	1	-1	1	-1	1	-1	1	-1	1	-1	1	-1	1	-1	1	-1	1	-1	1	-1	1	-1	1	-1	1	-1	1	-1	1	-1	1	-1	1	-1	1	-1	1	-1	1	-1	1	-1	1	-1	1
1	0	-1	0	1	0	-1	0	1	-0	-1	-0	1	-0	-1	-0	1	-0	-1	0	1	-0	-1	0	1	-0	-1	-0	1	-0	-1	0	1	-0	-1	0	1	0	-1	0	1	-0	-1	0	1	-0	-1	0	1	-0
-1	-1	-1	-1	-1	-1	-1	-1	-1	-1	-1	-1	-1	-1	-1	-1	-1	-1	-1	-1	-1	-1	-1	-1	-1	-1	-1	-1	-1	-1	-1	-1	-1	-1	-1	-1	-1	-1	-1	-1	-1	-1	-1	-1	-1	-1	-1	-1	-1	-1
1	-0	-1	-0	1	0	-1	-0	1	0	-1	-0	1	0	-1	0	1	0	-1	-0	1	0	-1	0	1	0	-1	-0	1	0	-1	-0	1	-0	-1	-0	1	0	-1	-0	1	0	-1	0	1	0	-1	0	1	0
-1	1	-1	1	-1	1	-1	1	-1	1	-1	1	-1	1	-1	1	-1	1	-1	1	-1	1	-1	1	-1	1	-1	1	-1	1	-1	1	-1	1	-1	1	-1	1	-1	1	-1	1	-1	1	-1	1	-1	1	-1	1
1	-0	-1	0	1	-0	-1	-0	1	-0	-1	0	1	-0	-1	-0	1	-0	-1	0	1	-0	-1	0	1	-0	-1	0	1	-0	-1	-0	1	-0	-1	0	1	0	-1	0	1	-0	-1	0	1	-0	-1	-0	1	-0
-1	-1	-1	-1	-1	-1	-1	-1	-1	-1	-1	-1	-1	-1	-1	-1	-1	-1	-1	-1	-1	-1	-1	-1	-1	-1	-1	-1	-1	-1	-1	-1	-1	-1	-1	-1	-1	-1	-1	-1	-1	-1	-1	-1	-1	-1	-1	-1	-1	-1
1	0	-1	0	1	0	-1	-0	1	0	-1	0	1	-0	-1	0	1	-0	-1	0	1	0	-1	-0	1	0	-1	-0	1	0	-1	-0	1	0	-1	-0	1	0	-1	-0	1	0	-1	-0	1	0	-1	-0	1	0
-1	1	-1	1	-1	1	-1	1	-1	1	-1	1	-1	1	-1	1	-1	1	-1	1	-1	1	-1	1	-1	1	-1	1	-1	1	-1	1	-1	1	-1	1	-1	1	-1	1	-1	1	-1	1	-1	1	-1	1	-1	1
1	-0	-1	0	1	0	-1	0	1	-0	-1	0	1	0	-1	-0	1	-0	-1	0	1	-0	-1	0	1	-0	-1	0	1	0	-1	0	1	0	-1	0	1	-0	-1	0	1	-0	-1	0	1	0	-1	0	1	-0
-1	-1	-1	-1	-1	-1	-1	-1	-1	-1	-1	-1	-1	-1	-1	-1	-1	-1	-1	-1	-1	-1	-1	-1	-1	-1	-1	-1	-1	-1	-1	-1	-1	-1	-1	-1	-1	-1	-1	-1	-1	-1	-1	-1	-1	-1	-1	-1	-1	-1
1	0	-1	-0	1	0	-1	0	1	0	-1	-0	1	0	-1	-0	1	0	-1	-0	1	-0	-1	-0	1	0	-1	0	1	-0	-1	-0	1	0	-1	-0	1	0	-1	-0	1	-0	-1	-0	1	0	-1	0	1	0
-1	1	-1	1	-1	1	-1	1	-1	1	-1	1	-1	1	-1	1	-1	1	-1	1	-1	1	-1	1	-1	1	-1	1	-1	1	-1	1	-1	1	-1	1	-1	1	-1	1	-1	1	-1	1	-1	1	-1	1	-1	1
1	-0	-1	0	1	-0	-1	0	1	-0	-1	0	1	-0	-1	0	1	-0	-1	0	1	-0	-1	-0	1	-0	-1	0	1	-0	-1	-0	1	-0	-1	0	1	-0	-1	-0	1	-0	-1	0	1	0	-1	0	1	-0
-1	-1	-1	-1	-1	-1	-1	-1	-1	-1	-1	-1	-1	-1	-1	-1	-1	-1	-1	-1	-1	-1	-1	-1	-1	-1	-1	-1	-1	-1	-1	-1	-1	-1	-1	-1	-1	-1	-1	-1	-1	-1	-1	-1	-1	-1	-1	-1	-1	-1
1	0	-1	-0	1	-0	-1	-0	1	0	-1	0	1	0	-1	-0	1	0	-1	-0	1	0	-1	-0	1	0	-1	0	1	0	-1	-0	1	-0	-1	-0	1	0	-1	0	1	0	-1	-0	1	0	-1	-0	1	0
-1	1	-1	1	-1	1	-1	1	-1	1	-1	1	-1	1	-1	1	-1	1	-1	1	-1	1	-1	1	-1	1	-1	1	-1	1	-1	1	-1	1	-1	1	-1	1	-1	1	-1	1	-1	1	-1	1	-1	1	-1	1
1	-0	-1	0	1	-0	-1	-0	1	-0	-1	0	1	-0	-1	0	1	-0	-1	-0	1	-0	-1	0	1	-0	-1	0	1	-0	-1	0	1	-0	-1	0	1	-0	-1	0	1	0	-1	-0	1	0	-1	0	1	-0
-1	-1	-1	-1	-1	-1	-1	-1	-1	-1	-1	-1	-1	-1	-1	-1	-1	-1	-1	-1	-1	-1	-1	-1	-1	-1	-1	-1	-1	-1	-1	-1	-1	-1	-1	-1	-1	-1	-1	-1	-1	-1	-1	-1	-1	-1	-1	-1	-1	-1
1	0	-1	0	1	0	-1	-0	1	0	-1	-0	1	0	-1	-0	1	0	-1	-0	1	0	-1	0	1	0	-1	-0	1	0	-1	-0	1	0	-1	-0	1	0	-1	-0	1	0	-1	-0	1	0	-1	0	1	0
-1	1	-1	1	-1	1	-1	1	-1	1	-1	1	-1	1	-1	1	-1	1	-1	1	-1	1	-1	1	-1	1	-1	1	-1	1	-1	1	-1	1	-1	1	-1	1	-1	1	-1	1	-1	1	-1	1	-1	1	-1	1
1	0	-1	0	1	-0	-1	0	1	-0	-1	-0	1	0	-1	0	1	-0	-1	0	1	-0	-1	0	1	-0	-1	0	1	-0	-1	-0	1	0	-1	0	1	-0	-1	0	1	-0	-1	0	1	-0	-1	0	1	-0
-1	-1	-1	-1	-1	-1	-1	-1	-1	-1	-1	-1	-1	-1	-1	-1	-1	-1	-1	-1	-1	-1	-1	-1	-1	-1	-1	-1	-1	-1	-1	-1	-1	-1	-1	-1	-1	-1	-1	-1	-1	-1	-1	-1	-1	-1	-1	-1	-1	-1
1	-0	-1	-0	1	-0	-1	-0	1	0	-1	-0	1	-0	-1	-0	1	0	-1	-0	1	0	-1	0	1	0	-1	-0	1	-0	-1	-0	1	0	-1	0	1	0	-1	-0	1	0	-1	-0	1	0	-1	-0	1	-0
-1	1	-1	1	-1	1	-1	1	-1	1	-1	1	-1	1	-1	1	-1	1	-1	1	-1	1	-1	1	-1	1	-1	1	-1	1	-1	1	-1	1	-1	1	-1	1	-1	1	-1	1	-1	1	-1	1	-1	1	-1	1
1	0	-1	0	1	-0	-1	0	1	-0	-1	0	1	-0	-1	0	1	0	-1	0	1	0	-1	0	1	-0	-1	0	1	-0	-1	0	1	-0	-1	-0	1	-0	-1	0	1	-0	-1	0	1	-0	-1	0	1	0
-1	-1	-1	-1	-1	-1	-1	-1	-1	-1	-1	-1	-1	-1	-1	-1	-1	-1	-1	-1	-1	-1	-1	-1	-1	-1	-1	-1	-1	-1	-1	-1	-1	-1	-1	-1	-1	-1	-1	-1	-1	-1	-1	-1	-1	-1	-1	-1	-1	-1
1	0	-1	-0	1	0	-1	0	1	0	-1	0	1	0	-1	-0	1	0	-1	0	1	0	-1	-0	1	0	-1	-0	1	0	-1	-0	1	-0	-1	0	1	0	-1	-0	1	0	-1	-0	1	-0	-1	0	1	-0
-1	1	-1	1	-1	1	-1	1	-1	1	-1	1	-1	1	-1	1	-1	1	-1	1	-1	1	-1	1	-1	1	-1	1	-1	1	-1	1	-1	1	-1	1	-1	1	-1	1	-1	1	-1	1	-1	1	-1	1	-1	1
1	-0	-1	-0	1	-0	-1	0	1	-0	-1	0	1	-0	-1	0	1	-0	-1	0	1	-0	-1	-0	1	-0	-1	-0	1	-0	-1	-0	1	-0	-1	0	1	-0	-1	0	1	-0	-1	0	1	-0	-1	0	1	0
-1	-1	-1	-1	-1	-1	-1	-1	-1	-1	-1	-1	-1	-1	-1	-1	-1	-1	-1	-1	-1	-1	-1	-1	-1	-1	-1	-1	-1	-1	-1	-1	-1	-1	-1	-1	-1	-1	-1	-1	-1	-1	-1	-1	-1	-1	-1	-1	-1	-1
1	0	-1	-0	1	-0	-1	-0	1	0	-1	-0	1	0	-1	-0	1	0	-1	-0	1	0	-1	-0	1	0	-1	-0	1	0	-1	-0	1	0	-1	-0	1	0	-1	0	1	-0	-1	0	1	-0	-1	-0	1	-0
-1	1	-1	1	-1	1	-1	1	-1	1	-1	1	-1	1	-1	1	-1	1	-1	1	-1	1	-1	1	-1	1	-1	1	-1	1	-1	1	-1	1	-1	1	-1	1	-1	1	-1	1	-1	1	-1	1	-1	1	-1	1
1	-0	-1	0	1	-0	-1	-0	1	-0	-1	-0	1	-0	-1	0	1	0	-1	0	1	0	-1	0	1	-0	-1	-0	1	-0	-1	0	1	0	-1	0	1	-0	-1	-0	1	-0	-1	0	1	-0	-1	0	1	0
-1	-1	-1	-1	-1	-1	-1	-1	-1	-1	-1	-1	-1	-1	-1	-1	-1	-1	-1	-1	-1	-1	-1	-1	-1	-1	-1	-1	-1	-1	-1	-1	-1	-1	-1	-1	-1	-1	-1	-1	-1	-1	-1	-1	-1	-1	-1	-1	-1	-1
1	0	-1	-0	1	0	-1	-0	1	0	-1	-0	1	0	-1	-0	1	0	-1	-0	1	-0	-1	-0	1	0	-1	-0	1	-0	-1	-0	1	0	-1	-0	1	-0	-1	-0	1	0	-1	-0	1	0	-1	0	1	-0
-1	1	-1	1	-1	1	-1	1	-1	1	-1	1	-1	1	-1	1	-1	1	-1	1	-1	1	-1	1	-1	1	-1	1	-1	1	-1	1	-1	1	-1	1	-1	1	-1	1	-1	1	-1	1	-1	1	-1	1	-1	1
1	-0	-1	0	1	0	-1	0	1	-0	-1	0	1	0	-1	0	1	-0	-1	-0	1	-0	-1	0	1	-0	-1	0	1	0	-1	-0	1	-0	-1	0	1	-0	-1	0	1	-0	-1	-0	1	-0	-1	0	1	0
-1	-1	-1	-1	-1	-1	-1	-1	-1	-1	-1	-1	-1	-1	-1	-1	-1	-1	-1	-1	-1	-1	-1	-1	-1	-1	-1	-1	-1	-1	-1	-1	-1	-1	-1	-1	-1	-1	-1	-1	-1	-1	-1	-1	-1	-1	-1	-1	-1	-1
1	0	-1	-0	1	0	-1	-0	1	0	-1	0	1	-0	-1	-0	1	0	-1	-0	1	0	-1	0	1	0	-1	-0	1	0	-1	-0	1	-0	-1	-0	1	-0	-1	-0	1	0	-1	0	1	0	-1	-0	1	-0
-1	1	-1	1	-1	1	-1	1	-1	1	-1	1	-1	1	-1	1	-1	1	-1	1	-1	1	-1	1	-1	1	-1	1	-1	1	-1	1	-1	1	-1	1	-1	1	-1	1	-1	1	-1	1	-1	1	-1	1	-1	1
1	-0	-1	-0	1	-0	-1	0	1	-0	-1	0	1	-0	-1	0	1	-0	-1	0	1	-0	-1	0	1	-0	-1	0	1	-0	-1	0	1	-0	-1	0	1	-0	-1	0	1	-0	-1	-0	1	0	-1	0	1	-0
-1	-1	-1	-1	-1	-1	-1	-1	-1	-1	-1	-1	-1	-1	-1	-1	-1	-1	-1	-1	-1	-1	-1	-1	-1	-1	-1	-1	-1	-1	-1	-1	-1	-1	-1	-1	-1	-1	-1	-1	-1	-1	-1	-1	-1	-1	-1	-1	-1	-1
1	-0	-1	-0	1	0	-1	-0	1	0	-1	-0	1	0	-1	-0	1	-0	-1	-0	1	-0	-1	-0	1	0	-1	0	1	0	-1	-0	1	0	-1	-0	1	-0	-1	-0	1	0	-1	-0	1	0	-1	0	1	0
-1	1	-1	1	-1	1	-1	1	-1	1	-1	1	-1	1	-1	1	-1	1	-1	1	-1	1	-1	1	-1	1	-1	1	-1	1	-1	1	-1	1	-1	1	-1	1	-1	1	-1	1	-1	1	-1	1	-1	1	-1	1
1	0	-1	0	1	0	-1	0	1	-0	-1	-0	1	-0	-1	0	1	-0	-1	0	1	0	-1	-0	1	-0	-1	0	1	-0	-1	-0	1	-0	-1	0	1	-0	-1	0	1	-0	-1	0	1	0	-1	0	1	-0
-1	-1	-1	-1	-1	-1	-1	-1	-1	-1	-1	-1	-1	-1	-1	-1	-1	-1	-1	-1	-1	-1	-1	-1	-1	-1	-1	-1	-1	-1	-1	-1	-1	-1	-1	-1	-1	-1	-1	-1	-1	-1	-1	-1	-1	-1	-1	-1	-1	-1
1	-0	-1	-0	1	0	-1	-0	1	0	-1	-0	1	0	-1	0	1	0	-1	0	1	0	-1	-0	1	0	-1	0	1	0	-1	-0	1	0	-1	-0	1	-0	-1	-0	1	0	-1	-0	1	0	-1	-0	1	0
-1	1	-1	1	-1	1	-1	1	-1	1	-1	1	-1	1	-1	1	-1	1	-1	1	-1	1	-1	1	-1	1	-1	1	-1	1	-1	1	-1	1	-1	1	-1	1	-1	1	-1	1	-1	1	-1	1	-1	1	-1	1
1	-0	-1	0	1	-0	-1	-0	1	-0	-1	0	1	-0	-1	-0	1	-0	-1	0	1	-0	-1	-0	1	-0	-1	0	1	0	-1	0	1	-0	-1	0	1	-0	-1	-0	1	-0	-1	0	1	0	-1	-0	1	-0
-1	-1	-1	-1	-1	-1	-1	-1	-1	-1	-1	-1	-1	-1	-1	-1	-1	-1	-1	-1	-1	-1	-1	-1	-1	-1	-1	-1	-1	-1	-1	-1	-1	-1	-1	-1	-1	-1	-1	-1	-1	-1	-1	-1	-1	-1	-1	-1	-1	-1
1	0	-1	0	1	0	-1	-0	1	0	-1	0	1	-0	-1	0	1	-0	-1	-0	1	0	-1	-0	1	0	-1	-0	1	0	-1	-0	1	0	-1	0	1	-0	-1	0	1	-0	-1	0	1	0	-1	-0	1	0
-1	1	-1	1	-1	1	-1	1	-1	1	-1	1	-1	1	-1	1	-1	1	-1	1	-1	1	-1	1	-1	1	-1	1	-1	1	-1	1	-1	1	-1	1	-1	1	-1	1	-1	1	-1	1	-1	1	-1	1	-1	1
1	-0	-1	0	1	0	-1	0	1	-0	-1	0	1	0	-1	-0	1	-0	-1	0	1	0	-1	0	1	-0	-1	0	1	-0	-1	-0	1	-0	-1	-0	1	-0	-1	0	1	-0	-1	-0	1	-0	-1	0	1	-0
-1	-1	-1	-1	-1	-1	-1	-1	-1	-1	-1	-1	-1	-1	-1	-1	-1	-1	-1	-1	-1	-1	-1	-1	-1	-1	-1	-1	-1	-1	-1	-1	-1	-1	-1	-1	-1	-1	-1	-1	-1	-1	-1	-1	-1	-1	-1	-1	-1	-1
1	0	-1	-0	1	0	-1	0	1	0	-1	-0	1	0	-1	0	1	0	-1	-0	1	-0	-1	0	1	0	-1	-0	1	0	-1	-0	1	0	-1	0	1	0	-1	-0	1	0	-1	-0	1	0	-1	-0	1	0
-1	1	-1	1	-1	1	-1	1	-1	1	-1	1	-1	1	-1	1	-1	1	-1	1	-1	1	-1	1	-1	1	-1	1	-1	1	-1	1	-1	1	-1	1	-1	1	-1	1	-1	1	-1	1	-1	1	-1	1	-1	1
1	-0	-1	0	1	-0	-1	0	1	-0	-1	-0	1	-0	-1	0	1	-0	-1	0	1	-0	-1	0	1	-0	-1	-0	1	-0	-1	0	1	-0	-1	0	1	-0	-1	0	1	-0	-1	0	1	-0	-1	-0	1	-0
-1	-1	-1	-1	-1	-1	-1	-1	-1	-1	-1	-1	-1	-1	-1	-1	-1	-1	-1	-1	-1	-1	-1	-1	-1	-1	-1	-1	-1	-1	-1	-1	-1	-1	-1	-1	-1	-1	-1	-1	-1	-1	-1	-1	-1	-1	-1	-1	-1	-1
1	0	-1	-0	1	-0	-1	-0	1	-0	-1	-0	1	0	-1	-0	1	0	-1	-0	1	0	-1	-0	1	-0	-1	-0	1	0	-1	-0	1	0	-1	-0	1	0	-1	-0	1	0	-1	-0	1	-0	-1	-0	1	0
-1	1	-1	1	-1	1	-1	1	-1	1	-1	1	-1	1	-1	1	-1	1	-1	1	-1	1	-1	1	-1	1	-1	1	-1	1	-1	1	-1	1	-1	1	-1	1	-1	1	-1	1	-1	1	-1	1	-1	1	-1	1
1	-0	-1	0	1	0	-1	0	1	-0	-1	0	1	-0	-1	0	1	0	-1	-0	1	-0	-1	0	1	0	-1	-0	1	0	-1	-0	1	-0	-1	0	1	-0	-1	0	1	-0	-1	0	1	-0	-1	0	1	-0
-1	-1	-1	-1	-1	-1	-1	-1	-1	-1	-1	-1	-1	-1	-1	-1	-1	-1	-1	-1	-1	-1	-1	-1	-1	-1	-1	-1	-1	-1	-1	-1	-1	-1	-1	-1	-1	-1	-1	-1	-1	-1	-1	-1	-1	-1	-1	-1	-1	-1
1	0	-1	0	1	0	-1	-0	1	-0	-1	-0	1	0	-1	-0	1	0	-1	-0	1	-0	-1	-0	1	-0	-1	-0	1	0	-1	-0	1	0	-1	-0	1	0	-1	-0	1	0	-1	-0	1	-0	-1	-0	1	0
-1	1	-1	1	-1	1	-1	1	-1	1	-1	1	-1	1	-1	1	-1	1	-1	1	-1	1	-1	1	-1	1	-1	1	-1	1	-1	1	-1	1	-1	1	-1	1	-1	1	-1	1	-1	1	-1	1	-1	1	-1	1
1	0	-1	0	1	-0	-1	0	1	-0	-1	-0	1	0	-1	0	1	-0	-1	0	1	0	-1	-0	1	0	-1	0	1	-0	-1	0	1	-0	-1	0	1	-0	-1	0	1	0	-1	-0	1	-0	-1	-0	1	-0
-1	-1	-1	-1	-1	-1	-1	-1	-1	-1	-1	-1	-1	-1	-1	-1	-1	-1	-1	-1	-1	-1	-1	-1	-1	-1	-1	-1	-1	-1	-1	-1	-1	-1	-1	-1	-1	-1	-1	-1	-1	-1	-1	-1	-1	-1	-1	-1	-1	-1
1	-0	-1	-0	1	-0	-1	-0	1	-0	-1	-0	1	-0	-1	-0	1	0	-1	-0	1	0	-1	-0	1	-0	-1	-0	1	0	-1	-0	1	0	-1	-0	1	0	-1	0	1	0	-1	0	1	-0	-1	-0	1	0
-1	1	-1	1	-1	1	-1	1	-1	1	-1	1	-1	1	-1	1	-1	1	-1	1	-1	1	-1	1	-1	1	-1	1	-1	1	-1	1	-1	1	-1	1	-1	1	-1	1	-1	1	-1	1	-1	1	-1	1	-1	1
1	0	-1	0	1	-0	-1	0	1	-0	-1	0	1	-0	-1	0	1	0	-1	0	1	-0	-1	0	1	0	-1	0	1	-0	-1	-0	1	-0	-1	0	1	-0	-1	-0	1	-0	-1	0	1	-0	-1	0	1	-0
-1	-1	-1	-1	-1	-1	-1	-1	-1	-1	-1	-1	-1	-1	-1	-1	-1	-1	-1	-1	-1	-1	-1	-1	-1	-1	-1	-1	-1	-1	-1	-1	-1	-1	-1	-1	-1	-1	-1	-1	-1	-1	-1	-1	-1	-1	-1	-1	-1	-1
1	-0	-1	-0	1	0	-1	0	1	-0	-1	0	1	0	-1	-0	1	0	-1	0	1	0	-1	0	1	-0	-1	0	1	0	-1	-0	1	0	-1	-0	1	0	-1	-0	1	-0	-1	-0	1	0	-1	-0	1	0
-1	1	-1	1	-1	1	-1	1	-1	1	-1	1	-1	1	-1	1	-1	1	-1	1	-1	1	-1	1	-1	1	-1	1	-1	1	-1	1	-1	1	-1	1	-1	1	-1	1	-1	1	-1	1	-1	1	-1	1	-1	1
1	-0	-1	-0	1	-0	-1	0	1	-0	-1	0	1	-0	-1	0	1	-0	-1	0	1	0	-1	0	1	0	-1	0	1	0	-1	0	1	-0	-1	0	1	-0	-1	0	1	-0	-1	0	1	-0	-1	-0	1	-0
-1	-1	-1	-1	-1	-1	-1	-1	-1	-1	-1	-1	-1	-1	-1	-1	-1	-1	-1	-1	-1	-1	-1	-1	-1	-1	-1	-1	-1	-1	-1	-1	-1	-1	-1	-1	-1	-1	-1	-1	-1	-1	-1	-1	-1	-1	-1	-1	-1	-1
1	0	-1	-0	1	-0	-1	-0	1	-0	-1	-0	1	0	-1	-0	1	0	-1	-0	1	0	-1	0	1	-0	-1	0	1	-0	-1	-0	1	0	-1	-0	1	0	-1	-0	1	0	-1	-0	1	0	-1	-0	1	0
-1	1	-1	1	-1	1	-1	1	-1	1	-1	1	-1	1	-1	1	-1	1	-1	1	-1	1	-1	1	-1	1	-1	1	-1	1	-1	1	-1	1	-1	1	-1	1	-1	1	-1	1	-1	1	-1	1	-1	1	-1	1
1	-0	-1	0	1	-0	-1	-0	1	-0	-1	-0	1	-0	-1	0	1	-0	-1	0	1	-0	-1	0	1	0	-1	0	1	-0	-1	-0	1	-0	-1	0	1	-0	-1	0	1	-0	-1	0	1	0	-1	0	1	-0
-1	-1	-1	-1	-1	-1	-1	-1	-1	-1	-1	-1	-1	-1	-1	-1	-1	-1	-1	-1	-1	-1	-1	-1	-1	-1	-1	-1	-1	-1	-1	-1	-1	-1	-1	-1	-1	-1	-1	-1	-1	-1	-1	-1	-1	-1	-1	-1	-1	-1
1	0	-1	-0	1	0	-1	-0	1	-0	-1	-0	1	-0	-1	-0	1	0	-1	-0	1	0	-1	-0	1	-0	-1	-0	1	0	-1	-0	1	0	-1	-0	1	0	-1	-0	1	0	-1	0	1	0	-1	-0	1	0
-1	1	-1	1	-1	1	-1	1	-1	1	-1	1	-1	1	-1	1	-1	1	-1	1	-1	1	-1	1	-1	1	-1	1	-1	1	-1	1	-1	1	-1	1	-1	1	-1	1	-1	1	-1	1	-1	1	-1	1	-1	1
1	-0	-1	0	1	-0	-1	0	1	-0	-1	0	1	0	-1	0	1	-0	-1	-0	1	-0	-1	-0	1	0	-1	0	1	-0	-1	0	1	-0	-1	-0	1	-0	-1	0	1	0	-1	-0	1	0	-1	-0	1	-0
-1	-1	-1	-1	-1	-1	-1	-1	-1	-1	-1	-1	-1	-1	-1	-1	-1	-1	-1	-1	-1	-1	-1	-1	-1	-1	-1	-1	-1	-1	-1	-1	-1	-1	-1	-1	-1	-1	-1	-1	-1	-1	-1	-1	-1	-1	-1	-1	-1	-1
1	0	-1	-0	1	-0	-1	-0	1	-0	-1	0	1	0	-1	-0	1	0	-1	-0	1	-0	-1	-0	1	0	-1	-0	1	0	-1	-0	1	0	-1	0	1	0	-1	-0	1	-0	-1	-0	1	0	-1	-0	1	-0
-1	1	-1	1	-1	1	-1	1	-1	1	-1	1	-1	1	-1	1	-1	1	-1	1	-1	1	-1	1	-1	1	-1	1	-1	1	-1	1	-1	1	-1	1	-1	1	-1	1	-1	1	-1	1	-1	1	-1	1	-1	1
1	-0	-1	0	1	-0	-1	0	1	-0	-1	0	1	-0	-1	0	1	-0	-1	0	1	-0	-1	0	1	-0	-1	0	1	-0	-1	0	1	0	-1	-0	1	0	-1	-0	1	0	-1	0	1	0	-1	0	1	0
-1	-1	-1	-1	-1	-1	-1	-1	-1	-1	-1	-1	-1	-1	-1	-1	-1	-1	-1	-1	-1	-1	-1	-1	-1	-1	-1	-1	-1	-1	-1	-1	-1	-1	-1	-1	-1	-1	-1	-1	-1	-1	-1	-1	-1	-1	-1	-1	-1	-1
1	-0	-1	-0	1	0	-1	0	1	-0	-1	-0	1	0	-1	-0	1	-0	-1	-0	1	0	-1	-0	1	0	-1	-0	1	-0	-1	-0	1	0	-1	-0	1	0	-1	0	1	0	-1	-0	1	0	-1	0	1	-0
-1	1	-1	1	-1	1	-1	1	-1	1	-1	1	-1	1	-1	1	-1	1	-1	1	-1	1	-1	1	-1	1	-1	1	-1	1	-1	1	-1	1	-1	1	-1	1	-1	1	-1	1	-1	1	-1	1	-1	1	-1	1
1	0	-1	0	1	0	-1	0	1	-0	-1	-0	1	-0	-1	0	1	-0	-1	0	1	-0	-1	0	1	-0	-1	-0	1	-0	-1	0	1	-0	-1	0	1	0	-1	0	1	-0	-1	0	1	-0	-1	-0	1	0
-1	-1	-1	-1	-1	-1	-1	-1	-1	-1	-1	-1	-1	-1	-1	-1	-1	-1	-1	-1	-1	-1	-1	-1	-1	-1	-1	-1	-1	-1	-1	-1	-1	-1	-1	-1	-1	-1	-1	-1	-1	-1	-1	-1	-1	-1	-1	-1	-1	-1
1	-0	-1	-0	1	0	-1	-0	1	-0	-1	-0	1	0	-1	-0	1	0	-1	0	1	0	-1	0	1	0	-1	-0	1	0	-1	-0	1	-0	-1	-0	1	0	-1	-0	1	0	-1	-0	1	0	-1	-0	1	-0
-1	1	-1	1	-1	1	-1	1	-1	1	-1	1	-1	1	-1	1	-1	1	-1	1	-1	1	-1	1	-1	1	-1	1	-1	1	-1	1	-1	1	-1	1	-1	1	-1	1	-1	1	-1	1	-1	1	-1	1	-1	1
1	0	-1	0	1	-0	-1	-0	1	-0	-1	0	1	-0	-1	-0	1	-0	-1	0	1	0	-1	0	1	-0	-1	-0	1	-0	-1	0	1	-0	-1	0	1	0	-1	0	1	-0	-1	-0	1	-0	-1	0	1	0
-1	-1	-1	-1	-1	-1	-1	-1	-1	-1	-1	-1	-1	-1	-1	-1	-1	-1	-1	-1	-1	-1	-1	-1	-1	-1	-1	-1	-1	-1	-1	-1	-1	-1	-1	-1	-1	-1	-1	-1	-1	-1	-1	-1	-1	-1	-1	-1	-1	-1
1	0	-1	0	1	0	-1	-0	1	-0	-1	0	1	-0	-1	0	1	0	-1	-0	1	0	-1	-0	1	0	-1	-0	1	0	-1	-0	1	0	-1	-0	1	0	-1	-0	1	-0	-1	0	1	-0	-1	0	1	-0
-1	1	-1	1	-1	1	-1	1	-1	1	-1	1	-1	1	-1	1	-1	1	-1	1	-1	1	-1	1	-1	1	-1	1	-1	1	-1	1	-1	1	-1	1	-1	1	-1	1	-1	1	-1	1	-1	1	-1	1	-1	1
1	-0	-1	0	1	0	-1	0	1	-0	-1	0	1	0	-1	-0	1	-0	-1	0	1	-0	-1	-0	1	-0	-1	0	1	-0	-1	0	1	0	-1	0	1	0	-1	0	1	0	-1	0	1	-0	-1	0	1	0
-1	-1	-1	-1	-1	-1	-1	-1	-1	-1	-1	-1	-1	-1	-1	-1	-1	-1	-1	-1	-1	-1	-1	-1	-1	-1	-1	-1	-1	-1	-1	-1	-1	-1	-1	-1	-1	-1	-1	-1	-1	-1	-1	-1	-1	-1	-1	-1	-1	-1
1	0	-1	-0	1	0	-1	0	1	-0	-1	-0	1	0	-1	0	1	0	-1	-0	1	0	-1	-0	1	0	-1	-0	1	-0	-1	-0	1	0	-1	-0	1	0	-1	-0	1	0	-1	-0	1	-0	-1	-0	1	-0
-1	1	-1	1	-1	1	-1	1	-1	1	-1	1	-1	1	-1	1	-1	1	-1	1	-1	1	-1	1	-1	1	-1	1	-1	1	-1	1	-1	1	-1	1	-1	1	-1	1	-1	1	-1	1	-1	1	-1	1	-1	1
1	-0	-1	0	1	-0	-1	0	1	-0	-1	-0	1	-0	-1	-0	1	-0	-1	-0	1	0	-1	-0	1	-0	-1	0	1	-0	-1	0	1	-0	-1	0	1	-0	-1	0	1	-0	-1	0	1	-0	-1	0	1	-0
-1	-1	-1	-1	-1	-1	-1	-1	-1	-1	-1	-1	-1	-1	-1	-1	-1	-1	-1	-1	-1	-1	-1	-1	-1	-1	-1	-1	-1	-1	-1	-1	-1	-1	-1	-1	-1	-1	-1	-1	-1	-1	-1	-1	-1	-1	-1	-1	-1	-1
1	0	-1	-0	1	0	-1	-0	1	-0	-1	-0	1	0	-1	-0	1	0	-1	-0	1	-0	-1	-0	1	0	-1	0	1	0	-1	-0	1	-0	-1	-0	1	0	-1	0	1	0	-1	-0	1	-0	-1	0	1	0
-1	1	-1	1	-1	1	-1	1	-1	1	-1	1	-1	1	-1	1	-1	1	-1	1	-1	1	-1	1	-1	1	-1	1	-1	1	-1	1	-1	1	-1	1	-1	1	-1	1	-1	1	-1	1	-1	1	-1	1	-1	1
1	-0	-1	-0	1	0	-1	0	1	-0	-1	0	1	-0	-1	0	1	0	-1	0	1	-0	-1	0	1	-0	-1	0	1	-0	-1	0	1	-0	-1	0	1	-0	-1	-0	1	-0	-1	0	1	-0	-1	0	1	-0
-1	-1	-1	-1	-1	-1	-1	-1	-1	-1	-1	-1	-1	-1	-1	-1	-1	-1	-1	-1	-1	-1	-1	-1	-1	-1	-1	-1	-1	-1	-1	-1	-1	-1	-1	-1	-1	-1	-1	-1	-1	-1	-1	-1	-1	-1	-1	-1	-1	-1
1	0	-1	-0	1	0	-1	-0	1	-0	-1	-0	1	0	-1	-0	1	0	-1	0	1	0	-1	0	1	0	-1	0	1	0	-1	0	1	0	-1	-0	1	0	-1	-0	1	0	-1	0	1	0	-1	-0	1	0
-1	1	-1	1	-1	1	-1	1	-1	1	-1	1	-1	1	-1	1	-1	1	-1	1	-1	1	-1	1	-1	1	-1	1	-1	1	-1	1	-1	1	-1	1	-1	1	-1	1	-1	1	-1	1	-1	1	-1	1	-1	1
1	-0	-1	0	1	-0	-1	-0	1	-0	-1	0	1	0	-1	0	1	-0	-1	0	1	-0	-1	0	1	-0	-1	0	1	-0	-1	0	1	0	-1	-0	1	-0	-1	0	1	0	-1	-0	1	-0	-1	0	1	-0
-1	-1	-1	-1	-1	-1	-1	-1	-1	-1	-1	-1	-1	-1	-1	-1	-1	-1	-1	-1	-1	-1	-1	-1	-1	-1	-1	-1	-1	-1	-1	-1	-1	-1	-1	-1	-1	-1	-1	-1	-1	-1	-1	-1	-1	-1	-1	-1	-1	-1
1	-0	-1	-0	1	-0	-1	-0	1	-0	-1	-0	1	-0	-1	-0	1	0	-1	-0	1	-0	-1	-0	1	0	-1	-0	1	-0	-1	-0	1	0	-1	0	1	0	-1	-0	1	-0	-1	-0	1	0	-1	0	1	0
[truncated: 3,950 more columns]
